# Supplementary material for: Transcriptome profiling of soybean (Glycine max) roots challenged with pathogenic and non-pathogenic isolates of Fusarium oxysporum
Source: BMC Genomics. 2015 Dec 21;16:1089. doi: 10.1186/s12864-015-2318-2 (PMC4687377; doi:10.1186/s12864-015-2318-2)
Supplement: Additional file 3: Table S3. — Expression levels of soybean predicted genes. Gene expression values are reported for all soybean predicted genes in control and inoculated Forrest genotype with non-pathogenic (FO36) and pathogenic (FO40) isolates of F. oxysporum at 72 and 96 h post inoculation (hpi). Genes modulated at the different conditions in response to each isolate and time-point are provided in separate sheets for easier access. (XLSX 15482 kb) [file 12864_2015_2318_MOESM3_ESM.xlsx]

## Sheet: 72 hpi FO36
Expression levels of soybean genes.
Predicted soybean genes mapped to the soybean Williams 82 reference genome (Glyma.Wm82.a2.v1 genome assembly 2 annotation version 1; http://www.soybase.org) (Column A). Expression values deriving from QuasiSeq analysis calculated as number of normalized counts for each biological replicate in control and FO36 inoculated Forrest genotype at 72 hpi (Columns B-G) are reported, along with the Pvalues…
Glyma_gene_id	Control Rep1	Control Rep2	Control Rep3	FO36 72 hpi Rep1	FO36 72 hpi Rep2	FO36 72 hpi Rep3	Pvalues	Qvalues	FC(FO36 72 hpi/Control)
Glyma.04G095500	878	918	861	880	827	778	0.25472	0.482974	-1.06922
Glyma.11G046800	289	231	187	319	299	275	0.0507465	0.281615	1.26308
Glyma.07G031400	1157	1207	1288	1204	1099	1235	0.591741	0.629118	-1.03222
Glyma.09G211100	12	13	9	8	11	10	0.658307	0.649325	-1.17241
Glyma.17G205200	17	21	27	19	34	20	0.546607	0.615315	1.12308
Glyma.20G112600	1097	1068	775	1190	846	763	0.704298	0.663024	-1.05038
Glyma.18G248000	611	631	456	671	532	452	0.840946	0.697321	-1.02598
Glyma.02G109300	128	94	118	96	105	142	0.965855	0.725524	1.00882
Glyma.07G096700	216	225	206	253	430	439	0.00196614	0.0829192	1.73416
Glyma.U017900	7	11	10	12	10	11	0.514079	0.603008	1.17857
Glyma.19G247900	1	2	2	1	2	1	0.976778	0.728002	-1.25
Glyma.01G001300	2193	2024	1976	2215	1852	1885	0.55064	0.616392	-1.04049
Glyma.18G026700	35	45	33	47	32	30	0.915133	0.715552	-1.0367
Glyma.02G287800	33	27	35	37	44	42	0.119892	0.377456	1.29474
Glyma.04G002500	77	102	94	91	92	72	0.633421	0.641245	-1.07059
Glyma.05G223700	309	343	339	281	295	274	0.0379779	0.25545	-1.16588
Glyma.06G266500	445	424	499	453	490	477	0.571877	0.621991	1.03801
Glyma.13G217800	13	14	18	14	14	11	0.49977	0.59776	-1.15385
Glyma.05G045300	142	112	123	119	83	88	0.0495609	0.279778	-1.3
Glyma.03G181100	3	2	2	3	2	3	0.524796	0.6069	1.14286
Glyma.10G132400	75	67	80	85	82	83	0.285919	0.500365	1.12613
Glyma.11G175200	2292	2425	2733	2333	3207	3252	0.10088	0.354426	1.18013
Glyma.09G024000	5877	6808	6501	5643	7475	7220	0.488401	0.592882	1.06004
Glyma.14G111100	7	5	5	13	6	8	0.268344	0.49061	1.58824
Glyma.17G018100	15	26	33	18	30	29	0.823271	0.692996	1.04054
Glyma.09G267700	1369	1486	1162	1435	1528	1298	0.433293	0.570749	1.06074
Glyma.03G237600	294	253	287	290	264	319	0.5934	0.629443	1.04676
Glyma.07G216300	13	6	10	11	11	19	0.296311	0.507088	1.41379
Glyma.08G259100	501	414	408	460	290	336	0.108547	0.363689	-1.21823
Glyma.10G123700	0	5	2	3	0	2	0.931439	0.719441	-1.4
Glyma.13G346200	111	104	88	89	67	83	0.065111	0.306183	-1.26778
Glyma.08G037800	6	8	5	3	3	6	0.129834	0.387217	-1.58333
Glyma.13G124900	3	2	1	2	1	1	0.474915	0.587356	-1.5
Glyma.02G229000	1	16	2	5	3	0	0.448883	0.57674	-2.375
Glyma.17G103600	142	145	185	147	198	194	0.250613	0.480663	1.14195
Glyma.02G007700	328	317	336	311	330	342	0.995842	0.731946	1.00204
Glyma.03G228900	619	665	599	615	566	612	0.409943	0.560578	-1.0502
Glyma.19G189200	15	16	8	13	14	11	0.937417	0.720272	-1.02632
Glyma.01G186300	63	37	40	64	45	33	0.972375	0.727002	1.01429
Glyma.16G060900	0	0	1	3	2	0	0.237144	0.470705	5
Glyma.04G122200	288	255	279	297	248	233	0.497967	0.597033	-1.05656
Glyma.07G029200	541	518	503	547	447	451	0.28341	0.499008	-1.08097
Glyma.12G116300	3782	3711	3680	4328	3990	4080	0.0907453	0.341936	1.10964
Glyma.13G159100	669	649	743	625	665	738	0.79536	0.686108	-1.01627
Glyma.08G344600	13	11	11	18	14	17	0.133261	0.390513	1.4
Glyma.11G073600	509	579	698	521	667	698	0.580049	0.625018	1.05599
Glyma.15G052300	222	196	216	221	213	204	0.946134	0.722092	1.00631
Glyma.16G095100	291	317	289	292	282	288	0.552571	0.617086	-1.0406
Glyma.18G231900	973	1057	1106	892	1260	1226	0.421124	0.565461	1.07717
Glyma.04G178800	8	3	4	10	7	6	0.346411	0.531297	1.53333
Glyma.10G065000	1862	1808	1969	1906	1943	2087	0.36857	0.54169	1.05267
Glyma.08G157500	130	148	135	116	123	110	0.0803326	0.328937	-1.18338
Glyma.12G201800	3	3	8	8	14	7	0.0677612	0.310717	2.07143
Glyma.13G244600	201	183	256	178	216	221	0.663099	0.650489	-1.04065
Glyma.05G072100	80	78	69	71	77	68	0.663022	0.650475	-1.05093
Glyma.13G066200	276	298	261	286	243	244	0.340707	0.528803	-1.08021
Glyma.02G127400	133	129	135	136	138	133	0.739773	0.673867	1.02519
Glyma.18G044800	59	35	32	50	54	50	0.298853	0.508237	1.22222
Glyma.06G106100	138	140	121	151	177	162	0.0359041	0.251032	1.22807
Glyma.16G180600	307	332	341	319	351	314	0.935811	0.720135	1.00408
Glyma.01G084700	158	163	156	169	161	149	0.935685	0.720135	1.00419
Glyma.12G236000	527	545	524	536	548	555	0.611331	0.634917	1.02694
Glyma.04G020600	1878	1942	1668	1876	2164	1994	0.160476	0.414585	1.09949
Glyma.05G063400	27	18	19	28	25	21	0.493467	0.595283	1.15625
Glyma.07G243100	499	537	420	542	653	501	0.100261	0.353614	1.16484
Glyma.12G014700	302	289	302	262	270	310	0.396082	0.553979	-1.06057
Glyma.20G008800	27	16	13	15	10	14	0.154526	0.409558	-1.4359
Glyma.10G150500	772	693	734	820	688	630	0.700843	0.662145	-1.02853
Glyma.13G057500	1981	2015	2105	1908	2482	2344	0.198781	0.444697	1.10375
Glyma.15G237200	1	0	0	2	2	1	0.162263	0.416311	5
Glyma.11G193300	45	70	76	68	80	84	0.20419	0.448558	1.21466
Glyma.13G373000	5	13	6	14	8	9	0.363088	0.539514	1.29167
Glyma.08G064600	157	135	161	134	131	149	0.278258	0.495996	-1.0942
Glyma.09G285800	760	792	910	777	819	863	0.973042	0.72709	-1.00122
Glyma.16G058700	97	77	55	103	61	59	0.912078	0.714808	-1.02691
Glyma.14G194500	346	443	466	352	548	534	0.284877	0.499846	1.14263
Glyma.05G119900	3	0	2	3	0	1	0.602195	0.632071	-1.25
Glyma.17G130400	56	72	52	84	105	111	0.0020997	0.0845785	1.66667
Glyma.18G173200	298	314	239	369	229	215	0.778028	0.682405	-1.04674
Glyma.03G255700	29	32	48	33	52	59	0.196962	0.442634	1.3211
Glyma.11G249800	108	129	109	110	137	152	0.210249	0.452737	1.15318
Glyma.03G077300	50	49	73	67	100	104	0.0180164	0.192281	1.57558
Glyma.07G234400	12	18	10	20	18	9	0.392087	0.552374	1.175
Glyma.06G013200	1206	1015	1068	706	686	749	3.89649e-05	0.0147778	-1.5362
Glyma.07G056000	177	201	208	223	169	198	0.940142	0.720829	1.00683
Glyma.11G100300	336	379	357	395	403	380	0.141603	0.398625	1.09888
Glyma.14G007300	1356	1229	1287	1173	1084	1061	0.0195723	0.197993	-1.16697
Glyma.18G229700	98	96	116	100	125	143	0.171423	0.424265	1.1871
Glyma.01G204300	588	571	566	533	513	486	0.0530681	0.286662	-1.12598
Glyma.02G025800	7	5	17	6	5	4	0.0868699	0.337352	-1.93333
Glyma.04G205500	4	2	3	3	4	3	0.65585	0.648609	1.11111
Glyma.09G192900	545	598	546	598	678	588	0.130109	0.387493	1.10361
Glyma.05G248300	144	124	113	147	153	135	0.178486	0.429985	1.14173
Glyma.10G019900	67	61	65	45	54	29	0.0284597	0.231417	-1.50781
Glyma.06G320000	6	13	8	8	13	7	0.812217	0.689861	1.03704
Glyma.09G227000	16	10	12	13	12	13	0.994724	0.731814	0
Glyma.03G162800	119	104	90	100	48	56	0.0392835	0.258898	-1.53431
Glyma.06G069800	744	872	831	788	815	904	0.70127	0.662186	1.02452
Glyma.09G005700	189	201	146	236	211	192	0.0962065	0.348868	1.19216
Glyma.07G141500	101	121	130	99	221	232	0.0444344	0.268612	1.56818
Glyma.15G135600	86	64	71	64	27	29	0.0205132	0.202285	-1.84167
Glyma.08G184300	779	773	795	826	839	833	0.229875	0.466189	1.06434
Glyma.20G222700	497	469	558	480	485	506	0.568707	0.621197	-1.03603
Glyma.13G271400	1286	1414	1229	1419	1527	1333	0.186198	0.435292	1.08908
Glyma.16G178400	3	5	2	2	8	2	0.577385	0.623756	1.2
Glyma.17G250100	44	41	42	54	63	63	0.0154612	0.180606	1.41732
Glyma.04G018400	231	215	212	161	206	178	0.0448627	0.269419	-1.20734
Glyma.14G092900	113	161	122	93	126	113	0.193927	0.440531	-1.19277
Glyma.10G148300	79	102	89	81	89	82	0.59904	0.630937	-1.07143
Glyma.03G197000	742	717	764	808	705	771	0.649119	0.646609	1.02744
Glyma.18G071600	27	24	21	16	25	26	0.593444	0.629453	-1.07463
Glyma.11G220000	38	32	48	26	28	20	0.0189316	0.195105	-1.59459
Glyma.13G084300	269	226	246	264	236	245	0.983501	0.729465	1.0054
Glyma.16G020200	161	147	167	166	152	162	0.937637	0.720272	1.01053
Glyma.04G103900	2076	2106	1808	1873	1684	1562	0.0415573	0.263664	-1.17015
Glyma.05G146700	353	442	504	356	606	563	0.259325	0.484868	1.17398
Glyma.10G233800	6	3	4	3	4	2	0.321026	0.518734	-1.44444
Glyma.06G189500	151	116	114	150	106	132	0.921322	0.717153	1.01837
Glyma.09G125400	24	32	31	22	36	39	0.577313	0.623756	1.11494
Glyma.07G261200	77	100	72	95	97	97	0.185518	0.434729	1.16064
Glyma.14G212500	4	8	9	7	6	11	0.659815	0.64975	1.14286
Glyma.17G119500	202	204	232	183	235	259	0.575107	0.623041	1.06113
Glyma.06G040000	11	13	14	8	15	16	0.891216	0.710258	1.02632
Glyma.15G255300	660	654	583	704	646	701	0.208075	0.450852	1.08118
Glyma.14G034100	104	131	98	142	132	124	0.0885329	0.339492	1.1952
Glyma.20G164000	24	24	23	17	13	10	0.0169546	0.186883	-1.775
Glyma.08G082700	801	802	955	799	889	998	0.530948	0.609326	1.05004
Glyma.16G076800	574	649	560	701	790	711	0.00650869	0.131181	1.235
Glyma.19G012700	611	556	566	550	365	351	0.0167271	0.185985	-1.36888
Glyma.10G268000	126	120	136	102	128	135	0.631742	0.640952	-1.04658
Glyma.02G052600	467	435	363	496	446	417	0.375286	0.544911	1.07431
Glyma.07G139300	68	43	41	78	51	62	0.22814	0.464784	1.25658
Glyma.10G046700	5	3	5	7	12	4	0.19308	0.439571	1.76923
Glyma.11G089500	119	100	93	113	109	103	0.702421	0.662433	1.04167
Glyma.13G269200	200	214	209	190	192	217	0.593161	0.629431	-1.04007
Glyma.06G031300	46	69	64	39	61	60	0.548372	0.615783	-1.11875
Glyma.08G211000	4	8	2	18	11	8	0.0153053	0.180341	2.64286
Glyma.14G025400	46	41	27	67	39	30	0.4231	0.566104	1.19298
Glyma.16G205100	230	191	220	215	242	268	0.188777	0.436973	1.13105
Glyma.12G161200	1067	1189	1515	1020	1586	1734	0.31369	0.514721	1.15089
Glyma.09G210900	117	112	109	131	145	167	0.0154968	0.180606	1.31065
Glyma.06G096600	284	252	236	275	335	331	0.0355423	0.250405	1.21891
Glyma.20G155300	5	3	11	3	10	3	0.761305	0.678787	-1.1875
Glyma.18G247800	160	153	194	172	202	191	0.269483	0.491489	1.1144
Glyma.06G309100	292	314	384	283	385	374	0.625632	0.639257	1.05253
Glyma.17G026600	466	426	427	495	402	404	0.856747	0.701501	-1.01384
Glyma.19G141100	169	145	130	228	150	135	0.311228	0.513821	1.15541
Glyma.03G002400	2643	2691	2578	2513	2681	2587	0.756873	0.677574	-1.01684
Glyma.04G223600	466	414	362	422	406	348	0.508698	0.600796	-1.05612
Glyma.04G045200	5	3	2	1	3	2	0.35503	0.536225	-1.66667
Glyma.12G217700	5	3	3	2	1	0	0.0360008	0.251314	-3.66667
Glyma.12G039300	2160	2061	2127	2104	1999	1995	0.447783	0.576487	-1.041
Glyma.08G202300	172	164	96	180	130	131	0.868405	0.70477	1.02083
Glyma.05G088000	327	320	325	319	335	313	0.926971	0.718589	-1.00517
Glyma.03G180900	27	29	29	29	41	49	0.0720875	0.318002	1.4
Glyma.13G111000	48	37	32	52	35	40	0.63438	0.641709	1.08547
Glyma.06G087900	124	118	118	89	103	133	0.353792	0.535559	-1.10769
Glyma.16G018000	808	760	776	683	679	691	0.0237817	0.215199	-1.14174
Glyma.14G110900	63	59	46	49	60	42	0.479836	0.589286	-1.11258
Glyma.20G240800	38	43	33	33	50	44	0.436212	0.571812	1.11404
Glyma.20G062400	162	167	152	173	126	135	0.336195	0.526589	-1.10829
Glyma.18G154900	764	829	816	910	985	1034	0.00603251	0.127025	1.21586
Glyma.19G197700	5	5	5	5	2	3	0.405891	0.558968	-1.5
Glyma.07G259000	906	905	915	749	769	754	0.0038438	0.105101	-1.19982
Glyma.07G037700	4	6	6	5	10	4	0.587376	0.627289	1.1875
Glyma.05G173500	56	41	55	50	67	63	0.26318	0.48717	1.18421
Glyma.10G260600	295	276	274	300	244	254	0.476746	0.587812	-1.0589
Glyma.13G167600	930	950	919	1014	1074	993	0.0883051	0.339103	1.10075
Glyma.16G103500	445	391	381	344	378	368	0.116887	0.373636	-1.11651
Glyma.02G228800	7	14	6	10	14	8	0.55953	0.619385	1.18519
Glyma.17G146300	1	2	0	2	2	2	0.26795	0.490349	2
Glyma.18G189100	10	8	6	7	5	6	0.219251	0.458359	-1.33333
Glyma.15G060800	1	3	2	1	2	2	0.693347	0.659248	-1.2
Glyma.06G029100	366	330	385	351	319	336	0.282634	0.498765	-1.07455
Glyma.11G116200	15	6	8	9	5	7	0.277189	0.495521	-1.38095
Glyma.12G159000	531	510	547	475	453	506	0.0960212	0.348742	-1.10739
Glyma.06G301700	7	5	6	8	5	3	0.725869	0.669938	-1.125
Glyma.09G208700	1	0	3	3	3	4	0.210721	0.453015	2.5
Glyma.10G251900	17226	18666	17039	19404	17797	16064	0.92532	0.718076	1.00631
Glyma.15G095000	336	312	288	352	304	258	0.800359	0.687262	-1.02407
Glyma.17G231800	1077	1054	996	1040	1016	1075	0.986759	0.730082	1.00128
Glyma.18G274600	0	2	2	2	2	2	0.401411	0.556841	1.5
Glyma.02G135900	21	21	27	27	19	16	0.610328	0.634608	-1.1129
Glyma.18G096200	280	282	324	250	297	308	0.638594	0.642768	-1.03626
Glyma.03G178700	27	19	23	31	22	29	0.388743	0.550648	1.18841
Glyma.06G114600	139	124	127	131	125	121	0.677484	0.654381	-1.03448
Glyma.04G250400	306	320	372	295	344	393	0.721265	0.668309	1.03407
Glyma.07G157400	179	185	155	195	156	141	0.638684	0.642813	-1.05488
Glyma.11G201700	228	209	202	274	275	230	0.0274189	0.227735	1.21909
Glyma.14G108700	60	46	40	69	27	18	0.423208	0.566104	-1.2807
Glyma.20G238600	445	516	598	455	618	584	0.53276	0.610139	1.06286
Glyma.13G287300	36	46	29	45	39	43	0.340336	0.528803	1.14414
Glyma.15G002000	0	0	3	0	2	2	0.778834	0.682623	1.33333
Glyma.01G127300	1	6	4	2	5	3	0.905147	0.713534	-1.1
Glyma.09G050600	1	3	0	2	0	2	0.959757	0.724295	0
Glyma.16G001900	3906	3968	3951	3659	4126	4267	0.760935	0.678615	1.0192
Glyma.17G044700	9	18	6	3	7	8	0.142227	0.399004	-1.83333
Glyma.05G106000	91	108	103	98	107	119	0.482226	0.590272	1.07285
Glyma.08G107200	177	218	223	176	249	223	0.646954	0.64588	1.04854
Glyma.06G243000	185	182	240	169	216	217	0.912647	0.715039	-1.00831
Glyma.11G014600	139	126	143	113	145	157	0.908874	0.714114	1.01716
Glyma.12G057400	153	182	212	155	189	190	0.824129	0.693008	-1.02434
Glyma.07G242900	205	212	190	172	181	152	0.0450077	0.269781	-1.20198
Glyma.10G193200	3182	2957	2888	2873	2985	2882	0.571272	0.621811	-1.03284
Glyma.08G285700	358	341	375	292	353	359	0.360129	0.538471	-1.06972
Glyma.13G372800	6	8	6	17	18	18	0.00169228	0.0789496	2.65
Glyma.15G058600	5	2	0	3	1	2	0.935546	0.720135	-1.16667
Glyma.19G215700	8	16	5	7	14	16	0.456617	0.579581	1.27586
Glyma.13G194400	84	91	100	110	58	79	0.502245	0.598302	-1.11336
Glyma.16G130300	940	947	910	951	1088	1094	0.0760496	0.323884	1.12013
Glyma.01G212800	409	445	420	357	285	314	0.00253206	0.0881188	-1.33264
Glyma.02G255600	349	389	415	328	435	427	0.717699	0.66698	1.03209
Glyma.17G173100	634	526	505	821	676	613	0.0224491	0.209628	1.26727
Glyma.20G080500	0	0	2	0	3	2	0.409017	0.560412	2.5
Glyma.10G249700	541	574	527	451	493	403	0.0137394	0.172904	-1.21901
Glyma.02G077200	6	5	5	4	6	0	0.45353	0.578236	-1.6
Glyma.06G234300	241	239	234	241	224	222	0.57603	0.623436	-1.0393
Glyma.05G013100	234	228	230	209	220	205	0.217122	0.457161	-1.09148
Glyma.13G007200	96	92	75	110	83	88	0.596903	0.630212	1.06844
Glyma.11G143000	177	188	244	160	236	256	0.625011	0.639115	1.07061
Glyma.07G055800	422	363	391	398	262	273	0.0570363	0.293781	-1.26045
Glyma.09G235500	143	148	160	154	177	180	0.15939	0.413612	1.13304
Glyma.12G142900	508	437	434	407	413	400	0.0769502	0.324794	-1.13033
Glyma.17G229600	477	481	520	417	419	384	0.0083445	0.142808	-1.21148
Glyma.05G191600	102	88	79	105	89	72	0.912411	0.714926	-1.01128
Glyma.13G185700	14	10	21	14	4	6	0.0983848	0.351688	-1.875
Glyma.08G192800	49	64	72	62	74	59	0.659528	0.649703	1.05405
Glyma.01G025700	2	5	2	0	3	2	0.555662	0.618172	-1.8
Glyma.19G122800	261	249	263	257	210	207	0.111454	0.367168	-1.14688
Glyma.13G314000	30	16	10	22	8	10	0.32739	0.522172	-1.4
Glyma.08G005600	610	590	663	639	557	491	0.205705	0.449454	-1.10433
Glyma.06G141400	36	43	35	38	30	28	0.284336	0.499524	-1.1875
Glyma.09G048400	272	289	238	147	82	99	7.41474e-05	0.019393	-2.43598
Glyma.07G184200	1	5	14	4	8	10	0.830752	0.694493	1.1
Glyma.15G178300	36	26	45	47	58	73	0.0185099	0.194098	1.66355
Glyma.19G157000	103	115	109	93	145	87	0.9997	0.732772	-1.00615
Glyma.13G092800	52	70	57	48	57	53	0.377107	0.545026	-1.13291
Glyma.01G154100	398	370	394	404	416	432	0.224162	0.461828	1.07745
Glyma.08G312400	2443	2361	2454	2533	2294	2389	0.914279	0.715298	-1.00582
Glyma.11G041400	221	274	245	240	276	276	0.376844	0.544967	1.07027
Glyma.04G090100	48	62	55	60	68	61	0.239204	0.472301	1.14545
Glyma.09G133900	264	14833	632	525	1256	1015	0.0587416	0.295888	-5.62554
Glyma.12G084200	177	150	172	130	166	187	0.713545	0.665511	-1.03313
Glyma.20G078300	294	328	312	297	339	345	0.477553	0.588054	1.05032
Glyma.15G020100	16	19	28	20	19	23	0.984119	0.729469	-1.01613
Glyma.15G263800	175	188	211	198	271	264	0.034254	0.247751	1.277
Glyma.03G103800	10	18	10	22	13	27	0.0775763	0.325854	1.63158
Glyma.04G146600	295	289	299	290	253	275	0.272773	0.493842	-1.07946
Glyma.02G282400	310	322	413	316	452	472	0.167995	0.421714	1.1866
Glyma.05G189400	139	137	122	141	146	148	0.309995	0.512912	1.09296
Glyma.08G125300	6	6	6	3	4	10	0.684788	0.65668	-1.05882
Glyma.10G276500	432	445	430	386	453	471	0.979796	0.728902	1.0023
Glyma.13G212400	52	69	52	46	73	77	0.409983	0.560578	1.13295
Glyma.06G261100	4	5	8	0	4	2	0.131671	0.389001	-2.83333
Glyma.13G034000	88	64	67	35	22	24	0.000145276	0.0267171	-2.7037
Glyma.14G033900	509	564	582	511	629	606	0.455123	0.578968	1.05498
Glyma.07G082600	280	249	183	251	200	198	0.434976	0.571268	-1.09707
Glyma.03G138000	1092	1023	1052	956	862	898	0.016612	0.185247	-1.16605
Glyma.20G163800	15	22	20	12	19	9	0.207436	0.450335	-1.425
Glyma.18G299200	256	198	276	280	232	259	0.609716	0.634366	1.05616
Glyma.18G012600	100	92	79	105	101	80	0.633515	0.641245	1.05535
Glyma.06G317600	73	73	72	84	69	72	0.790029	0.684546	1.03211
Glyma.01G052500	145	145	147	129	115	140	0.147564	0.403659	-1.13802
Glyma.06G139200	886	815	926	851	994	1058	0.176485	0.428399	1.10506
Glyma.05G031200	1	2	1	3	3	1	0.236141	0.469763	1.75
Glyma.13G025300	5	5	5	2	2	6	0.270925	0.492452	-1.5
Glyma.08G210800	222	244	208	184	186	187	0.0261149	0.223162	-1.21005
Glyma.11G161100	2	0	8	4	2	4	0.986965	0.730082	0
Glyma.16G204900	551	536	528	515	483	514	0.242369	0.474982	-1.06812
Glyma.08G032400	1	0	2	3	2	3	0.181044	0.431464	2.66667
Glyma.09G253600	1250	1387	1586	1311	1712	1654	0.255569	0.483057	1.10751
Glyma.16G026500	760	819	868	803	1052	974	0.0818762	0.330616	1.15611
Glyma.17G247700	240	172	194	242	208	200	0.520479	0.605062	1.07261
Glyma.09G075200	23	38	23	29	24	10	0.400171	0.556169	-1.33333
Glyma.14G162300	995	933	946	954	934	893	0.531238	0.609502	-1.03344
Glyma.17G069300	115	131	122	144	147	134	0.103757	0.357322	1.15489
Glyma.03G223500	92	115	132	87	121	104	0.532417	0.610073	-1.08654
Glyma.18G141000	0	2	1	3	1	0	0.661533	0.650115	1.33333
Glyma.11G217600	26	16	25	26	30	33	0.162963	0.417332	1.32836
Glyma.11G039200	349	389	368	307	511	517	0.155047	0.410221	1.20705
Glyma.07G202200	411	405	417	418	417	442	0.542569	0.613653	1.03569
Glyma.13G332100	5	5	9	4	2	8	0.495145	0.595821	-1.35714
Glyma.07G267500	220	190	175	209	152	179	0.437358	0.572309	-1.08333
Glyma.20G105000	235	215	215	244	188	152	0.281632	0.498038	-1.1387
Glyma.10G174900	5	2	6	4	5	9	0.64995	0.646825	1.38462
Glyma.13G110800	233	198	168	210	183	200	0.887234	0.70929	-1.01012
Glyma.14G153600	29	26	30	17	22	30	0.26009	0.485456	-1.23188
Glyma.09G160700	39	35	39	57	39	39	0.275549	0.494791	1.19469
Glyma.05G216100	958	958	1027	828	1233	1272	0.246639	0.477829	1.13252
Glyma.17G154800	368	349	369	314	362	385	0.717866	0.667077	-1.02356
Glyma.18G197600	264	236	268	232	245	286	0.886114	0.709125	-1.00655
Glyma.06G037600	298	268	336	251	284	276	0.185297	0.434634	-1.11221
Glyma.07G258800	8	21	8	25	18	21	0.0484485	0.277381	1.72973
Glyma.11G124700	22	21	24	28	21	20	0.85977	0.702098	1.02985
Glyma.12G167500	1018	1165	935	1026	1165	1104	0.425631	0.566978	1.05677
Glyma.08G152100	394	351	380	362	363	381	0.751646	0.67641	-1.01718
Glyma.01G228700	4679	4653	4005	4849	3445	3541	0.237219	0.470779	-1.12691
Glyma.02G300400	3	0	2	0	0	1	0.116807	0.373636	-5
Glyma.02G122000	20	13	16	19	17	12	0.90801	0.713977	-1.02083
Glyma.05G029000	30	21	18	18	19	16	0.198762	0.444697	-1.30189
Glyma.04G229900	715	797	823	836	844	849	0.176926	0.428715	1.08308
Glyma.14G060700	273	317	261	318	408	386	0.00924939	0.149588	1.3067
Glyma.10G116100	2	0	1	0	2	1	0.811392	0.689804	0
Glyma.20G190600	336	352	331	336	331	343	0.889113	0.709705	-1.00891
Glyma.08G208600	253	274	240	249	295	280	0.349903	0.533188	1.07432
Glyma.19G082200	93	67	73	82	90	72	0.738947	0.67366	1.04721
Glyma.07G165900	439	427	352	313	196	211	0.00146378	0.0753833	-1.69167
Glyma.20G003400	148	190	163	171	121	140	0.218112	0.457711	-1.15972
Glyma.19G138700	1177	1098	1100	985	854	833	0.00340713	0.0999125	-1.2631
Glyma.01G135800	0	0	0	0	3	3	0.0296817	0.233833	Inf
Glyma.17G096100	1741	1613	1635	1689	1422	1480	0.201472	0.446595	-1.08669
Glyma.05G114500	257	241	258	277	311	340	0.0186179	0.194322	1.22751
Glyma.10G201600	230	255	245	192	209	219	0.047019	0.2739	-1.17742
Glyma.13G108600	205	223	190	180	169	199	0.160703	0.414795	-1.12774
Glyma.03G250300	55	54	59	38	37	42	0.0130081	0.169556	-1.4359
Glyma.06G157300	87	108	100	66	92	87	0.152572	0.408068	-1.20408
Glyma.11G244400	74	73	89	63	93	95	0.693086	0.659238	1.06356
Glyma.15G223100	392	383	379	390	383	361	0.773835	0.681617	-1.01764
Glyma.04G071800	76	72	88	93	84	104	0.144539	0.401377	1.19068
Glyma.12G065900	305	287	277	346	244	269	0.905083	0.713534	-1.01164
Glyma.08G050500	29	35	29	38	40	36	0.180477	0.43139	1.22581
Glyma.15G001800	113	116	117	123	129	122	0.356245	0.536906	1.08092
Glyma.09G093300	6	6	3	5	5	3	0.631115	0.640804	-1.15385
Glyma.16G044600	860	824	853	1046	671	708	0.676835	0.654187	-1.04619
Glyma.14G180400	88	108	112	99	109	144	0.304273	0.510302	1.14286
Glyma.17G087400	127	110	176	117	129	159	0.815983	0.690877	-1.01975
Glyma.07G107100	199	196	168	181	186	190	0.87312	0.705675	-1.01077
Glyma.08G328300	12	99	24	20	22	19	0.133311	0.390514	-2.21311
Glyma.02G020400	131	108	104	110	97	118	0.542297	0.613566	-1.05538
Glyma.03G063200	908	1009	910	870	1004	958	0.969814	0.72675	1.00177
Glyma.10G014500	265	284	298	244	291	338	0.766887	0.680337	1.0307
Glyma.11G057300	17	21	19	11	13	6	0.0229558	0.211744	-1.9
Glyma.13G237000	1276	1503	1131	1347	1169	1154	0.446887	0.576117	-1.0654
Glyma.06G242800	288	295	298	225	338	341	0.824842	0.69313	1.02611
Glyma.09G149800	1	3	1	3	3	1	0.358647	0.538144	1.4
Glyma.20G123100	125	121	128	110	153	155	0.335062	0.526162	1.11765
Glyma.14G058500	195	223	249	241	293	312	0.026993	0.226395	1.26837
Glyma.09G000300	19	18	14	12	11	22	0.574015	0.622742	-1.13333
Glyma.18G215600	54	56	44	40	34	23	0.0237848	0.215199	-1.58763
Glyma.U028400	2	6	0	0	2	2	0.466713	0.583951	-2
Glyma.20G188400	306	322	304	319	277	271	0.324725	0.520961	-1.07497
Glyma.03G119700	103	64	70	97	72	89	0.637403	0.642566	1.08861
Glyma.15G130200	35	59	30	38	46	47	0.708334	0.6641	1.05645
Glyma.18G037200	446	413	447	404	474	449	0.831346	0.694547	1.01608
Glyma.16G173000	98	107	128	151	232	261	0.000901393	0.0633203	1.93393
Glyma.02G298300	6	6	3	8	5	2	0.892827	0.710449	0
Glyma.01G077100	173	142	219	157	221	218	0.439535	0.573474	1.1161
Glyma.17G172900	764	815	805	807	777	673	0.402949	0.557618	-1.05627
Glyma.04G013000	2707	2705	2637	2759	3374	3354	0.0331812	0.244612	1.17866
Glyma.13G228300	186	172	109	198	138	152	0.75132	0.676292	1.04497
Glyma.12G007100	3	3	1	8	2	8	0.0691768	0.313317	2.57143
Glyma.05G012900	247	236	248	209	245	285	0.922909	0.717522	1.01094
Glyma.06G055700	1	0	1	3	2	2	0.115657	0.372179	3.5
Glyma.08G235400	38	30	38	42	27	17	0.356452	0.536997	-1.23256
Glyma.04G191500	354	311	371	380	276	306	0.414859	0.562951	-1.07692
Glyma.09G278200	4	2	1	3	5	2	0.357081	0.537401	1.42857
Glyma.20G179700	11186	11675	11455	11418	9976	9712	0.133676	0.390752	-1.1032
Glyma.15G121500	214	209	223	211	188	182	0.181066	0.431464	-1.11188
Glyma.09G056900	267	314	259	230	225	223	0.0168276	0.186272	-1.23894
Glyma.07G192700	29	27	29	18	32	17	0.27544	0.494775	-1.26866
Glyma.20G030200	10	21	26	15	31	33	0.241718	0.474306	1.38596
Glyma.03G248100	3	3	4	3	5	8	0.305593	0.510973	1.6
Glyma.19G165500	279	255	317	240	285	325	0.958114	0.724179	-1.00118
Glyma.04G069600	350	341	393	286	311	332	0.0457581	0.271488	-1.16685
Glyma.08G226700	536	459	483	546	446	412	0.528379	0.608231	-1.05271
Glyma.07G005500	248	245	203	270	267	240	0.185461	0.434729	1.11638
Glyma.10G199500	583	663	564	648	518	453	0.25433	0.482877	-1.11797
Glyma.05G141300	102	97	91	79	122	100	0.789026	0.684278	1.03793
Glyma.06G184100	30	29	40	66	58	59	0.00131467	0.0727476	1.84848
Glyma.13G135400	114	104	117	107	117	122	0.740769	0.673959	1.03284
Glyma.09G120000	261	239	245	176	130	132	0.000236232	0.0335665	-1.70091
Glyma.17G114100	492	493	618	526	633	676	0.145126	0.401685	1.14473
Glyma.02G018200	156	182	176	162	205	192	0.351709	0.534076	1.08755
Glyma.20G086800	0	2	1	2	2	6	0.0883157	0.339103	3.33333
Glyma.01G153900	4	5	4	3	4	0	0.306664	0.51165	-1.85714
Glyma.16G071400	416	354	322	313	189	173	0.00756269	0.13817	-1.61778
Glyma.03G090000	1064	945	1073	1067	895	886	0.266242	0.489227	-1.08216
Glyma.10G041300	61	57	41	50	42	29	0.162583	0.416807	-1.31405
Glyma.05G197900	1085	942	924	1094	850	807	0.425088	0.566753	-1.0727
Glyma.11G084100	116	135	147	167	181	157	0.0245944	0.218224	1.26884
Glyma.08G133800	653	725	621	676	601	644	0.537778	0.611918	-1.0406
Glyma.14G020000	437	450	366	484	546	538	0.0094106	0.15029	1.2514
Glyma.09G176600	38	22	31	37	26	27	0.840946	0.697321	-1.01111
Glyma.13G220900	410	424	463	390	442	429	0.667743	0.651438	-1.02855
Glyma.16G127900	506	483	474	405	422	406	0.0106107	0.157541	-1.18654
Glyma.18G242400	1	0	2	0	3	1	0.759085	0.677991	1.33333
Glyma.02G103700	458	445	466	466	542	526	0.0883531	0.339134	1.12053
Glyma.03G146500	329	328	339	339	292	294	0.282521	0.498622	-1.07676
Glyma.18G064000	183	174	171	189	146	135	0.281564	0.498003	-1.1234
Glyma.04G189300	347	279	298	354	284	286	0.975645	0.727735	0
Glyma.07G125200	512	429	465	451	430	435	0.299258	0.50844	-1.06839
Glyma.12G212300	347	330	278	328	232	238	0.117038	0.373825	-1.19674
Glyma.08G168000	25	29	24	31	34	39	0.0727176	0.318893	1.33333
Glyma.20G206400	1727	1863	1724	2128	2327	2063	0.00487807	0.114999	1.22657
Glyma.13G255100	82	30	68	88	47	58	0.864113	0.703387	1.07222
Glyma.20G028000	370	446	370	331	279	282	0.00471257	0.113064	-1.3296
Glyma.10G097900	425	422	528	469	501	477	0.501969	0.598302	1.05236
Glyma.06G082500	1127	1167	1062	1219	1196	1155	0.263513	0.487363	1.06377
Glyma.13G033800	1	0	1	0	2	2	0.621053	0.637834	2
Glyma.14G076600	476	488	456	472	450	452	0.572627	0.622085	-1.03348
Glyma.17G012500	350	381	346	371	411	365	0.323475	0.520209	1.065
Glyma.01G095200	2	5	2	1	0	0	0.0301512	0.235003	-9
Glyma.04G031100	29	27	26	30	33	31	0.380535	0.54692	1.14634
Glyma.19G192300	284	282	231	273	294	260	0.621008	0.637834	1.03764
Glyma.20G019300	973	926	789	992	843	785	0.749655	0.675973	-1.02595
Glyma.07G210700	88	83	68	85	44	37	0.104216	0.357803	-1.43976
Glyma.10G161000	760	773	728	608	657	672	0.0165291	0.184907	-1.16727
Glyma.07G032300	340	387	402	321	613	571	0.073538	0.320188	1.33304
Glyma.08G253500	5	6	3	9	6	6	0.253768	0.482612	1.5
Glyma.08G075100	872	846	857	921	928	884	0.258567	0.484592	1.06136
Glyma.15G026400	6092	5732	5292	8087	6948	6643	0.00704251	0.134698	1.26653
Glyma.13G340600	100	88	72	95	83	73	0.820603	0.692357	-1.03586
Glyma.16G069200	304	263	282	259	280	273	0.488271	0.592882	-1.04557
Glyma.19G005100	89	115	106	93	108	102	0.878299	0.707152	-1.0231
Glyma.02G223400	95	99	100	129	85	103	0.515657	0.603611	1.07823
Glyma.10G217500	1013	1105	1090	1093	1019	1006	0.615274	0.636406	-1.02886
Glyma.02G045000	59	105	109	81	121	95	0.568715	0.621197	1.08791
Glyma.06G202100	1014	926	791	1001	790	753	0.44025	0.573697	-1.07351
Glyma.10G039100	53	46	45	69	50	37	0.624968	0.639115	1.08333
Glyma.18G140800	52	45	40	28	28	52	0.225139	0.462652	-1.26852
Glyma.03G044900	27	30	42	145	97	104	1.54398e-05	0.00915949	3.49495
Glyma.01G180700	221	218	246	214	203	235	0.497745	0.596905	-1.05061
Glyma.04G087700	254	266	293	285	311	362	0.0665387	0.308376	1.17835
Glyma.07G023600	110	120	123	120	113	141	0.554538	0.617999	1.05949
Glyma.09G203300	2427	2397	2360	2687	2383	2237	0.782415	0.683495	1.01712
Glyma.12G110700	4	6	4	13	10	8	0.0224755	0.209697	2.21429
Glyma.20G104800	93	91	69	65	74	77	0.212395	0.453982	-1.1713
Glyma.07G088900	909	980	934	916	1283	1206	0.0478702	0.275676	1.20616
Glyma.13G153500	394	418	410	400	507	484	0.0975322	0.350563	1.1383
Glyma.04G216000	635	658	652	630	784	752	0.131186	0.388597	1.11362
Glyma.16G154700	14	24	32	23	23	17	0.743653	0.674264	-1.11111
Glyma.17G197500	449	462	401	447	465	406	0.926769	0.718525	1.00457
Glyma.05G215900	97	100	91	112	95	101	0.488401	0.592882	1.06944
Glyma.05G037500	1843	1723	1653	1932	1541	1619	0.726439	0.670183	-1.02494
Glyma.03G173300	13	10	16	18	22	12	0.228175	0.464795	1.33333
Glyma.09G016200	158	147	178	152	160	171	0.961554	0.724782	0
Glyma.19G090700	228	191	191	244	222	198	0.34933	0.53279	1.08852
Glyma.14G103300	138	397	295	136	346	339	0.99106	0.731161	-1.01096
Glyma.07G152000	132	139	159	126	230	222	0.075308	0.322307	1.34419
Glyma.20G233200	789	719	698	789	682	655	0.586495	0.627049	-1.03763
Glyma.08G151900	4435	4653	4449	4306	5496	5483	0.135035	0.39219	1.12913
Glyma.02G121800	100	120	127	116	170	199	0.0332811	0.244881	1.39769
Glyma.18G082100	3	10	3	4	4	6	0.928915	0.719008	-1.14286
Glyma.13G338400	92	72	75	101	99	99	0.0616307	0.300224	1.25105
Glyma.06G165800	42	41	32	30	33	29	0.15134	0.406887	-1.25
Glyma.11G252900	44	38	56	58	70	88	0.0164206	0.184444	1.56522
Glyma.14G159900	1	2	1	3	0	0	0.804632	0.688108	-1.33333
Glyma.12G052000	163	158	206	137	194	167	0.608465	0.634084	-1.05823
Glyma.20G046100	110	91	86	98	77	71	0.22861	0.465225	-1.16667
Glyma.08G280300	6	5	5	4	6	4	0.743698	0.674273	-1.14286
Glyma.19G210300	123	126	134	134	167	170	0.0521783	0.284708	1.22977
Glyma.01G178500	552	628	575	572	604	552	0.821266	0.692467	-1.01562
Glyma.16G096000	234	223	219	229	248	274	0.181856	0.43201	1.11095
Glyma.04G114400	102	69	52	90	47	46	0.399771	0.555907	-1.21858
Glyma.12G108500	58	53	38	73	74	59	0.0394172	0.259329	1.38255
Glyma.02G250200	399	416	387	454	376	407	0.660334	0.649848	1.02912
Glyma.05G157200	379	384	406	447	371	383	0.69165	0.658867	1.02737
Glyma.10G244300	262	293	284	282	306	290	0.484433	0.591282	1.04648
Glyma.08G336800	513	470	518	598	414	394	0.538288	0.612114	-1.06757
Glyma.14G223000	1773	1808	1577	1548	1214	1217	0.00713584	0.135356	-1.29631
Glyma.03G071700	313	317	282	331	296	269	0.84228	0.69765	-1.01786
Glyma.11G065800	7	14	9	10	6	1	0.289857	0.503074	-1.76471
Glyma.08G093200	213	204	240	154	105	122	0.000443704	0.0439377	-1.72441
Glyma.02G306700	811	767	851	834	830	805	0.766063	0.680092	1.01647
Glyma.15G044500	667	808	745	675	637	642	0.0682863	0.311489	-1.13613
Glyma.20G131600	249	279	281	256	276	256	0.731592	0.67202	-1.02665
Glyma.18G267000	138	126	134	197	125	137	0.280853	0.497618	1.15327
Glyma.16G087300	621	626	541	596	487	473	0.0974362	0.350537	-1.1491
Glyma.01G020300	1292	1191	1154	1235	1227	1178	0.985113	0.729713	1.00082
Glyma.07G106900	346	338	279	355	283	279	0.601917	0.632022	-1.05016
Glyma.10G057200	50	49	42	69	67	71	0.00750741	0.137886	1.46809
Glyma.05G242700	1148	1208	994	1206	1113	1059	0.889764	0.709767	1.00836
Glyma.08G149700	409	422	397	439	328	376	0.385606	0.54944	-1.07437
Glyma.06G285500	128	129	135	131	115	112	0.310386	0.513202	-1.09497
Glyma.13G236800	162	172	126	189	157	149	0.473433	0.586731	1.07609
Glyma.08G000200	5	13	2	3	0	2	0.0652763	0.306258	-4
Glyma.09G221400	7	2	9	6	2	3	0.253334	0.482438	-1.63636
Glyma.17G215500	147	131	153	160	172	155	0.176236	0.428209	1.12993
Glyma.09G043000	1238	1357	1259	1437	1093	1087	0.451241	0.577256	-1.06552
Glyma.02G119600	6	10	8	7	7	4	0.48893	0.593177	-1.33333
Glyma.14G130100	5	0	4	3	2	6	0.866571	0.70416	1.22222
Glyma.17G037100	271	244	264	305	273	281	0.180477	0.43139	1.1027
Glyma.16G172800	25	18	16	18	20	14	0.61492	0.636306	-1.13462
Glyma.04G234100	358	332	299	316	266	280	0.0964002	0.349065	-1.14733
Glyma.01G076900	16	11	15	18	12	10	0.87141	0.705153	-1.05
Glyma.12G228200	42	49	55	45	61	78	0.189339	0.437431	1.26027
Glyma.04G012800	327	276	304	276	264	262	0.0930357	0.34505	-1.13092
Glyma.05G055600	211	242	247	227	252	285	0.308581	0.51229	1.09143
Glyma.03G191400	9	27	15	21	10	10	0.640626	0.643662	-1.2439
Glyma.10G142700	187	175	223	141	192	191	0.303239	0.509798	-1.11641
Glyma.13G049700	3211	3049	2987	2962	2147	1976	0.0201315	0.200227	-1.30515
Glyma.15G229400	38	49	44	48	40	59	0.482323	0.590309	1.12214
Glyma.11G185500	2928	2770	2762	2660	2518	2678	0.195256	0.441497	-1.07688
Glyma.19G208100	288	263	283	239	280	314	0.946185	0.722092	-1.0012
Glyma.14G121400	404	451	352	439	316	319	0.28369	0.499159	-1.12384
Glyma.08G056800	218	207	212	239	212	218	0.502405	0.598302	1.05024
Glyma.14G186700	158	166	192	172	168	152	0.594909	0.629632	-1.04878
Glyma.02G248000	4	0	1	3	6	6	0.143007	0.399552	3
Glyma.01G140000	72	57	58	38	57	38	0.0434138	0.266781	-1.40602
Glyma.03G247900	19	18	5	18	22	20	0.248704	0.479167	1.42857
Glyma.07G226600	3721	4044	4149	3938	4611	4556	0.177955	0.429565	1.09997
Glyma.07G048200	16	18	15	14	10	11	0.191125	0.438381	-1.4
Glyma.13G356500	217	239	273	255	276	260	0.302596	0.509351	1.08505
Glyma.05G184000	2527	2629	2685	2434	2977	2645	0.67945	0.655098	1.02742
Glyma.12G135300	7	3	1	3	2	2	0.319755	0.518012	-1.57143
Glyma.20G129400	884	952	899	855	929	893	0.70138	0.662211	-1.02167
Glyma.10G271100	830	697	710	887	687	668	0.981557	0.729083	1.00224
Glyma.13G178100	465	432	415	460	391	423	0.656483	0.648808	-1.02983
Glyma.06G183900	16	24	20	23	29	14	0.620594	0.637744	1.1
Glyma.08G363600	553	496	493	602	537	575	0.111597	0.367443	1.11154
Glyma.01G018100	3990	4323	2622	4425	3485	3309	0.838269	0.696293	1.02597
Glyma.11G092600	963	859	977	1021	1107	1017	0.0717665	0.317675	1.12362
Glyma.15G071300	48	69	52	57	45	38	0.287281	0.501242	-1.20714
Glyma.01G196600	183	196	166	197	196	138	0.844115	0.698065	-1.02637
Glyma.19G050000	8	5	12	8	12	20	0.235361	0.469431	1.6
Glyma.18G250900	109	96	106	86	133	123	0.463521	0.582819	1.09968
Glyma.06G312200	41	53	43	43	35	30	0.166258	0.420434	-1.26852
Glyma.09G219200	29	21	29	23	13	17	0.0735839	0.320188	-1.49057
Glyma.10G084000	26	19	28	7	11	6	0.000857741	0.0611409	-3.04167
Glyma.07G133700	38	43	32	44	30	37	0.974187	0.727273	-1.01802
Glyma.15G127800	235	220	255	193	261	241	0.796169	0.686349	-1.02158
Glyma.20G214900	4	2	2	0	2	0	0.0927493	0.344716	-4
Glyma.13G263600	618	647	533	537	585	527	0.224811	0.46248	-1.09036
Glyma.19G106500	126	140	175	139	210	195	0.127615	0.385281	1.23356
Glyma.17G242300	872	810	860	958	954	946	0.0421615	0.264811	1.12431
Glyma.18G285100	16	13	11	15	3	10	0.348225	0.532199	-1.42857
Glyma.02G146400	18	22	21	25	8	13	0.336393	0.526642	-1.32609
Glyma.03G189200	13	10	12	15	14	13	0.377211	0.545042	1.2
Glyma.06G125100	112	121	78	156	121	125	0.0649936	0.306183	1.2926
Glyma.14G119200	334	332	358	321	340	364	0.994014	0.731626	1.00098
Glyma.20G249100	315	403	421	390	477	461	0.106676	0.361705	1.16594
Glyma.05G082400	34	35	52	33	23	24	0.0449918	0.269781	-1.5125
Glyma.12G033700	150	135	156	154	155	142	0.80396	0.687996	1.02268
Glyma.20G027800	4	3	4	4	2	2	0.568765	0.621197	-1.375
Glyma.16G012400	0	0	2	0	2	2	0.515187	0.603309	2
Glyma.15G191000	20	22	15	18	21	12	0.627205	0.63975	-1.11765
Glyma.03G031000	191	147	171	163	103	108	0.0399554	0.260862	-1.36096
Glyma.02G231900	49	61	45	38	33	30	0.0143456	0.175753	-1.53465
Glyma.05G138900	508	451	457	522	397	394	0.38726	0.550017	-1.07845
Glyma.11G025100	113	112	121	128	127	113	0.48433	0.591282	1.06358
Glyma.06G210600	0	0	1	0	2	3	0.254508	0.482914	5
Glyma.09G117600	178	199	177	178	149	153	0.123678	0.381614	-1.15417
Glyma.07G253400	803	674	753	824	707	628	0.673885	0.653259	-1.03289
Glyma.14G204700	855	757	826	855	775	822	0.945177	0.721899	1.00574
Glyma.07G075000	17	16	23	18	21	28	0.420472	0.565234	1.19643
Glyma.14G026300	474	465	498	457	434	475	0.380128	0.546612	-1.05198
Glyma.15G069100	499	518	510	486	469	480	0.261065	0.485853	-1.06411
Glyma.20G156200	37	41	38	40	50	63	0.0957756	0.348012	1.31897
Glyma.08G074900	1152	1135	916	1191	937	939	0.626095	0.639348	-1.04434
Glyma.18G005000	4	10	4	8	7	6	0.511829	0.602038	1.16667
Glyma.19G004900	6	3	4	8	4	8	0.449189	0.57674	1.53846
Glyma.05G202000	142	134	148	142	173	170	0.157624	0.412397	1.14387
Glyma.17G140700	240	336	298	270	284	315	0.996571	0.732163	-1.00575
Glyma.18G183500	3	5	5	3	6	7	0.502275	0.598302	1.23077
Glyma.02G044800	119	107	104	129	114	121	0.302083	0.509089	1.10303
Glyma.03G087600	267	209	192	274	157	165	0.460048	0.5813	-1.12081
Glyma.06G023500	62	48	72	64	69	59	0.72665	0.670239	1.05495
Glyma.08G203200	75	100	105	75	112	113	0.619023	0.637374	1.07143
Glyma.11G110600	129	108	104	138	101	125	0.600448	0.631487	1.06745
Glyma.14G017600	121	174	144	146	145	168	0.625403	0.639226	1.04556
Glyma.09G024700	368	327	308	358	304	270	0.415228	0.563141	-1.07618
Glyma.17G018800	638	547	513	629	349	292	0.113774	0.370014	-1.33701
Glyma.15G154600	3	8	8	6	12	7	0.343604	0.529768	1.31579
Glyma.01G036200	103	145	138	105	121	122	0.384701	0.548813	-1.1092
Glyma.16G197400	18	19	19	24	10	14	0.540171	0.612839	-1.16667
Glyma.19G133300	45	35	32	39	22	26	0.177998	0.429565	-1.28736
Glyma.04G215800	216	223	202	183	264	242	0.469375	0.585124	1.07488
Glyma.12G209900	11	10	9	13	10	8	0.898912	0.71207	1.03333
Glyma.04G037400	27	32	34	34	29	31	0.953547	0.723284	1.01075
Glyma.02G173200	458	411	508	367	367	436	0.052198	0.284723	-1.17692
Glyma.10G167300	137	116	128	143	120	133	0.716684	0.666573	1.03937
Glyma.08G016100	244	234	283	245	233	261	0.668194	0.651489	-1.02977
Glyma.13G103200	1051	1025	857	1158	907	872	0.981532	0.729083	1.00136
Glyma.08G259800	104	116	89	100	97	92	0.527945	0.608077	-1.0692
Glyma.14G146000	204	204	190	159	184	205	0.323658	0.520316	-1.09124
Glyma.07G151800	632	566	630	483	625	653	0.637303	0.642566	-1.03805
Glyma.15G145900	65	75	84	74	71	74	0.895916	0.711308	-1.02283
Glyma.12G060500	538	440	497	609	521	537	0.115207	0.37151	1.13017
Glyma.13G281700	493	544	597	539	601	623	0.281619	0.498038	1.07895
Glyma.20G054600	1372	1243	1380	1282	1245	1244	0.302213	0.5092	-1.0594
Glyma.01G121700	51	45	49	59	75	69	0.0199092	0.199491	1.4
Glyma.06G208400	4	2	1	2	1	1	0.325067	0.521105	-1.75
Glyma.19G189900	4	2	6	3	2	8	0.928496	0.718933	1.08333
Glyma.17G082000	496	540	509	511	500	547	0.876037	0.70663	1.00841
Glyma.07G029900	29	24	19	23	35	37	0.217929	0.457711	1.31944
Glyma.05G165700	3	2	0	0	2	1	0.798937	0.687037	-1.66667
Glyma.13G159800	144	110	128	153	141	139	0.217101	0.457161	1.13351
Glyma.08G101600	3	0	2	1	1	2	0.555185	0.618164	-1.25
Glyma.09G144400	5	6	2	0	3	4	0.3844	0.548742	-1.85714
Glyma.17G138500	3587	3438	2880	4404	2983	2839	0.782883	0.683542	1.03241
Glyma.15G274300	936	1025	1276	880	1318	1376	0.423935	0.566355	1.10411
Glyma.18G210200	3	0	0	2	1	1	0.933868	0.71977	1.33333
Glyma.U023000	405	400	399	373	358	399	0.286261	0.500561	-1.06549
Glyma.19G253000	1306	1573	1599	1410	1586	1673	0.568222	0.621094	1.04265
Glyma.03G114300	5	3	5	6	9	11	0.0739016	0.320247	2
Glyma.11G108400	1	0	0	2	2	0	0.227894	0.464585	4
Glyma.16G095800	155	145	115	136	136	134	0.830182	0.694432	-1.02217
Glyma.10G287000	6	2	6	2	9	7	0.837525	0.696027	1.28571
Glyma.02G071600	9	11	16	14	15	16	0.366102	0.54095	1.25
Glyma.10G065700	16	22	27	15	16	11	0.0707136	0.315481	-1.54762
Glyma.06G050300	11	3	10	13	18	17	0.0544636	0.288744	2
Glyma.07G093100	278	233	320	314	246	229	0.611477	0.634917	-1.05323
Glyma.14G044400	7	0	4	7	4	4	0.765858	0.680076	1.36364
Glyma.12G180200	5	10	2	8	4	3	0.876825	0.706783	-1.13333
Glyma.15G087200	787	687	552	815	811	758	0.0776647	0.325854	1.1767
Glyma.20G174300	169	198	220	193	237	224	0.25718	0.483634	1.11414
Glyma.18G023100	178	210	200	169	188	222	0.875609	0.706508	-1.01554
Glyma.01G063000	2814	2979	2811	2773	2593	2397	0.110908	0.366634	-1.10833
Glyma.06G106800	153	142	166	169	141	137	0.731911	0.67202	-1.03132
Glyma.19G160100	9	10	6	12	12	10	0.229661	0.466032	1.36
Glyma.07G149600	432	348	419	588	429	437	0.0721251	0.318002	1.21268
Glyma.12G236700	62	72	53	56	68	67	0.829081	0.694065	1.02139
Glyma.13G279500	1781	1942	1944	1806	2056	2069	0.459616	0.581192	1.04659
Glyma.08G221300	5	3	3	6	6	4	0.366936	0.541395	1.45455
Glyma.09G264100	67	41	76	59	74	68	0.64627	0.645482	1.09239
Glyma.16G215400	14	18	24	16	18	36	0.406792	0.559378	1.25
Glyma.17G258200	577	746	938	671	1145	1216	0.0896529	0.340845	1.341
Glyma.01G119500	563	547	543	520	522	491	0.178936	0.430008	-1.07828
Glyma.16G037000	65	81	70	62	99	80	0.413503	0.562207	1.11574
Glyma.09G042800	33	67	63	63	79	64	0.185214	0.4345	1.2638
Glyma.17G036900	16	14	17	9	17	21	0.936033	0.720159	0
Glyma.15G172700	5	6	4	7	6	7	0.576529	0.623562	1.33333
Glyma.18G079700	2	2	1	1	4	4	0.261447	0.486	1.8
Glyma.03G234000	428	394	480	419	411	412	0.465237	0.583432	-1.04831
Glyma.11G228100	231	225	201	224	166	174	0.144245	0.40088	-1.16489
Glyma.19G151400	774	909	787	741	1065	1006	0.186433	0.435536	1.13846
Glyma.11G006800	1121	985	904	949	816	839	0.0648726	0.305962	-1.15591
Glyma.04G055500	2	0	1	4	1	3	0.227629	0.464457	2.66667
Glyma.12G049600	185	222	178	193	171	203	0.768605	0.680536	-1.03175
Glyma.10G185400	73	73	56	89	58	50	0.911714	0.714652	-1.02538
Glyma.18G208000	0	2	0	3	2	2	0.0876148	0.338486	3.5
Glyma.13G121300	10	8	4	2	5	3	0.0599926	0.297364	-2.2
Glyma.08G099500	488	467	425	516	447	440	0.797246	0.686554	1.01667
Glyma.19G207900	177	137	138	179	134	154	0.795173	0.686108	1.03319
Glyma.19G029500	53	65	42	46	34	31	0.0604549	0.297843	-1.44144
Glyma.02G004100	3124	3360	3168	2653	3279	3553	0.826008	0.693156	-1.01761
Glyma.09G171200	10	11	12	15	9	10	0.897376	0.711645	1.0303
Glyma.16G122500	622	641	642	546	603	596	0.135889	0.392625	-1.09169
Glyma.02G247800	919	1097	1143	960	1218	1220	0.391325	0.552098	1.07566
Glyma.17G165300	34	29	24	21	30	17	0.275458	0.494775	-1.27941
Glyma.20G072700	104	99	72	88	81	76	0.368118	0.541669	-1.12245
Glyma.02G069400	59	67	63	54	63	66	0.767175	0.680392	-1.03279
Glyma.05G005300	466	430	510	442	528	452	0.884451	0.708638	1.01138
Glyma.06G226500	1	2	1	2	1	3	0.48933	0.593298	1.5
Glyma.03G141100	4	2	2	3	1	3	0.699487	0.661778	-1.14286
Glyma.06G048100	78	72	84	76	69	87	0.923518	0.717564	-1.00862
Glyma.11G135200	5	10	10	5	10	9	0.987132	0.730136	-1.04167
Glyma.12G178000	80	43	53	69	61	49	0.960272	0.724418	1.01705
Glyma.05G183800	392	403	394	391	404	411	0.806023	0.688368	1.0143
Glyma.10G270900	145	171	212	104	201	220	0.962392	0.725056	-1.00571
Glyma.13G177900	725	700	574	778	760	686	0.162893	0.417243	1.11256
Glyma.01G239200	423	419	443	424	407	379	0.326399	0.521842	-1.06198
Glyma.10G092500	48	48	46	60	35	46	0.945499	0.721927	-1.00709
Glyma.01G017900	103	102	80	136	109	147	0.0197105	0.198374	1.37544
Glyma.14G071200	161	198	196	143	176	172	0.223391	0.461431	-1.13035
Glyma.17G250800	140	137	148	158	135	137	0.902368	0.713008	1.01176
Glyma.08G219100	481	469	499	490	560	577	0.0913185	0.34279	1.12284
Glyma.18G293600	65	67	60	71	39	43	0.215649	0.456278	-1.2549
Glyma.03G197700	293	322	344	319	344	355	0.392944	0.552869	1.06152
Glyma.06G133600	1729	2004	2074	1806	2398	2318	0.190827	0.438202	1.12313
Glyma.07G176400	5	6	5	5	10	6	0.501421	0.598302	1.3125
Glyma.14G127700	513	670	672	494	704	803	0.534161	0.610649	1.07871
Glyma.18G106400	217	231	202	308	327	306	0.000251903	0.0349977	1.44769
Glyma.19G149200	10	16	15	19	18	18	0.144914	0.401524	1.34146
Glyma.05G090900	142	126	135	161	117	107	0.6851	0.656763	-1.04675
Glyma.01G146300	73	84	90	76	92	103	0.452335	0.577663	1.09717
Glyma.16G020900	338	324	313	377	321	338	0.389014	0.55068	1.06256
Glyma.17G063700	40	41	31	41	20	29	0.286258	0.500561	-1.24444
Glyma.10G212100	338	386	388	313	387	419	0.944847	0.72185	1.00629
Glyma.13G119100	374	362	387	382	383	358	0.978597	0.728596	0
Glyma.08G304600	43	30	60	26	47	38	0.356252	0.536906	-1.1982
Glyma.11G033600	1360	1267	1207	1344	1200	1125	0.50017	0.597863	-1.04497
Glyma.12G076400	14	13	15	13	26	24	0.0978475	0.351102	1.5
Glyma.08G061000	59	67	53	49	43	44	0.0551846	0.290541	-1.31618
Glyma.15G012300	1563	1427	1585	1526	1447	1398	0.426448	0.567322	-1.04667
Glyma.07G261900	674	560	574	619	561	543	0.476099	0.587723	-1.04933
Glyma.16G055100	53	61	74	47	81	99	0.348305	0.532199	1.20745
Glyma.U004700	55	70	62	44	64	66	0.625966	0.6393	-1.07471
Glyma.19G234700	9	14	15	11	17	17	0.533877	0.610519	1.18421
Glyma.19G056300	382	391	384	341	429	389	0.97572	0.727735	1.00173
Glyma.10G025000	398	381	424	369	375	411	0.49981	0.59776	-1.04156
Glyma.02G274600	2772	2606	2484	3118	2506	2409	0.780739	0.683137	1.02175
Glyma.17G192100	873	917	944	836	865	844	0.191066	0.438381	-1.07426
Glyma.10G268700	231	276	280	228	302	281	0.717007	0.666684	1.0305
Glyma.08G117500	3	2	2	3	2	4	0.529948	0.608794	1.28571
Glyma.14G069000	108	73	94	128	75	73	0.98219	0.729359	1.00364
Glyma.07G074800	664	558	564	635	530	562	0.62623	0.639382	-1.03416
Glyma.15G068900	116	99	131	126	115	101	0.884084	0.708449	-1.0117
Glyma.16G140600	3	0	3	3	2	2	0.900919	0.712749	1.16667
Glyma.06G309800	72	97	85	82	67	63	0.192067	0.43905	-1.19811
Glyma.17G183400	1127	1127	1099	1071	990	953	0.0763267	0.323977	-1.11248
Glyma.01G044700	1	3	1	2	2	2	0.791277	0.684794	1.2
Glyma.02G087500	259	217	229	286	254	291	0.0575644	0.294203	1.17872
Glyma.05G023400	22	35	45	28	49	46	0.41883	0.564619	1.20588
Glyma.13G017500	1	104	2	2	11	4	0.103554	0.357183	-6.29412
Glyma.11G153300	7	11	5	3	12	3	0.621042	0.637834	-1.27778
Glyma.09G245800	55	100	52	62	43	27	0.102943	0.356629	-1.56818
Glyma.17G239900	74	59	42	73	42	41	0.581823	0.62556	-1.12179
Glyma.16G018700	1	0	3	3	3	0	0.691128	0.658673	1.5
Glyma.15G197300	16	18	18	23	18	23	0.312741	0.514365	1.23077
Glyma.18G133200	47	32	36	29	36	33	0.304291	0.510302	-1.17347
Glyma.03G037300	43	41	45	35	41	39	0.362486	0.539263	-1.12174
Glyma.01G173100	5	3	2	10	7	8	0.0374339	0.254182	2.5
Glyma.07G016000	278	360	312	288	347	333	0.794229	0.685997	1.01895
Glyma.12G103100	50	56	59	65	54	57	0.579478	0.624788	1.06667
Glyma.08G015900	2139	2044	2157	2183	2004	2077	0.823706	0.693008	-1.01213
Glyma.06G151700	327	349	341	337	423	447	0.0564426	0.293089	1.18682
Glyma.11G060400	0	2	4	4	3	7	0.178569	0.429994	2.33333
Glyma.09G152900	30	45	20	29	35	27	0.940652	0.720932	-1.04396
Glyma.20G097300	5	5	3	3	4	3	0.528599	0.608321	-1.3
Glyma.05G208300	346	290	332	309	361	373	0.367091	0.541395	1.07748
Glyma.18G189800	371	373	406	329	322	360	0.0624603	0.301825	-1.13749
Glyma.01G164400	44	43	36	34	37	31	0.209584	0.452053	-1.20588
Glyma.19G261500	295	250	270	276	242	240	0.333218	0.524884	-1.0752
Glyma.06G029800	197	250	236	157	247	243	0.684481	0.6566	-1.05564
Glyma.04G165600	544	411	425	403	395	411	0.111172	0.366845	-1.14144
Glyma.08G322700	110	142	112	131	134	123	0.44127	0.57412	1.06593
Glyma.10G295500	515	558	560	470	547	568	0.657741	0.649205	-1.03028
Glyma.13G231400	558	595	646	619	707	763	0.0556471	0.291671	1.1612
Glyma.16G138400	10	5	3	8	11	12	0.171848	0.424649	1.72222
Glyma.09G187100	716	681	682	655	607	610	0.0735828	0.320188	-1.11058
Glyma.17G210100	46	48	67	9	6	4	2.9601e-06	0.00486102	-8.47368
Glyma.02G114200	175	137	200	178	149	167	0.684518	0.6566	-1.03644
Glyma.03G157000	35	48	50	55	61	76	0.0316095	0.239389	1.44361
Glyma.10G108300	1	2	0	1	2	1	0.593795	0.629478	1.33333
Glyma.15G095700	97	96	82	100	71	79	0.470827	0.58556	-1.1
Glyma.20G182800	719	724	707	724	616	583	0.117431	0.374361	-1.11804
Glyma.18G031600	68	45	70	75	60	72	0.42907	0.56852	1.13115
Glyma.01G071500	10	6	12	13	12	3	0.986887	0.730082	0
Glyma.02G292700	2	5	2	7	7	14	0.0122704	0.167548	3.11111
Glyma.05G050200	5	5	8	13	5	3	0.586553	0.627049	1.16667
Glyma.12G001500	684	716	587	844	639	588	0.654669	0.64824	1.04227
Glyma.13G044300	19	26	32	22	30	27	0.921446	0.717159	1.02597
Glyma.06G093000	284	220	216	232	157	141	0.0427465	0.265575	-1.35849
Glyma.11G180100	154	155	137	136	148	151	0.76054	0.678563	-1.02529
Glyma.14G087100	148	142	170	163	136	165	0.944646	0.721761	1.0087
Glyma.17G023000	351	399	334	322	233	221	0.00942881	0.15038	-1.39691
Glyma.17G088300	29	22	44	22	32	36	0.675309	0.653749	-1.05556
Glyma.05G106700	72	78	63	80	82	84	0.181153	0.431464	1.15493
Glyma.03G242500	749	644	734	705	732	727	0.787069	0.683989	1.0174
Glyma.06G149500	172	161	193	163	216	232	0.185835	0.435016	1.1616
Glyma.11G236600	81	77	70	106	73	76	0.398125	0.555206	1.11842
Glyma.07G221200	375	510	453	420	613	600	0.0935995	0.345472	1.22048
Glyma.08G264000	1	2	1	0	1	3	0.938664	0.720272	0
Glyma.13G351100	16	11	8	13	13	10	0.842969	0.697855	1.02857
Glyma.08G042700	1463	1675	1547	1504	2018	1725	0.172764	0.42578	1.11996
Glyma.10G193900	1	2	1	2	1	4	0.371646	0.542957	1.75
Glyma.19G259300	23	21	10	18	8	14	0.378634	0.545896	-1.35
Glyma.17G079600	3	6	10	8	5	10	0.651119	0.647045	1.21053
Glyma.10G228000	6	6	6	8	5	8	0.91252	0.714958	1.16667
Glyma.02G012600	28	26	36	22	59	44	0.214298	0.455238	1.38889
Glyma.03G055400	10	10	8	13	9	4	0.934027	0.71977	-1.07692
Glyma.10G006700	119	99	73	37	18	21	5.98843e-05	0.017018	-3.82895
Glyma.01G191200	21	24	24	13	7	10	0.00293032	0.0937564	-2.3
Glyma.12G121200	72	49	47	52	61	50	0.786476	0.683854	-1.03067
Glyma.20G115300	346	304	362	358	367	375	0.235526	0.469559	1.08696
Glyma.07G099400	344	250	308	275	251	228	0.0696209	0.314138	-1.19629
Glyma.18G207800	22	13	15	18	18	19	0.725164	0.669746	1.1
Glyma.15G122400	705	657	592	750	531	530	0.448653	0.576668	-1.07896
Glyma.18G029400	33	33	30	34	46	34	0.253113	0.482252	1.1875
Glyma.01G004000	13	16	16	13	23	18	0.419141	0.564732	1.2
Glyma.08G171100	520	518	638	488	633	611	0.717331	0.666835	1.03341
Glyma.16G165200	5	10	4	13	13	9	0.0521771	0.284708	1.84211
Glyma.19G101100	4458	4377	4042	4585	4291	4265	0.737279	0.673384	1.0205
Glyma.01G069300	2	0	2	8	5	4	0.0202182	0.200571	4.25
Glyma.05G226400	1	6	1	5	4	2	0.393618	0.553121	1.375
Glyma.04G005200	14	5	16	14	15	11	0.676393	0.654094	1.14286
Glyma.02G141000	539	489	501	538	556	621	0.0924783	0.344545	1.12165
Glyma.05G048000	210	202	175	240	235	183	0.237181	0.470748	1.12095
Glyma.03G140900	3474	2976	3129	2805	2234	2328	0.00554897	0.122935	-1.30026
Glyma.06G047900	296	298	320	289	288	281	0.321011	0.518734	-1.06527
Glyma.04G183700	49	49	44	48	58	82	0.114719	0.371089	1.32394
Glyma.12G177800	27	38	38	19	30	36	0.344272	0.529978	-1.21176
Glyma.15G113700	152	143	132	180	177	152	0.065228	0.306258	1.19204
Glyma.20G200800	104	100	148	120	156	142	0.209126	0.451625	1.1875
Glyma.20G022400	432	524	421	453	529	462	0.512877	0.602478	1.04866
Glyma.18G114900	434	424	369	435	537	515	0.0264945	0.224868	1.2119
Glyma.07G219000	205	201	210	176	227	259	0.509552	0.600921	1.07468
Glyma.08G218900	372	378	412	380	410	452	0.34929	0.532755	1.06885
Glyma.02G197600	72	57	65	95	71	62	0.283962	0.499361	1.17526
Glyma.13G127600	218	241	256	255	212	228	0.74313	0.674159	-1.02878
Glyma.06G176300	284	244	263	267	231	279	0.76583	0.680076	-1.01802
Glyma.09G112200	566	556	467	539	524	496	0.787733	0.684211	-1.01924
Glyma.17G106300	133	172	153	113	139	134	0.125509	0.383334	-1.18653
Glyma.15G242100	3	3	4	8	2	1	0.817645	0.691414	1.1
Glyma.12G084900	49	70	58	82	75	79	0.0326523	0.243443	1.33333
Glyma.01G189000	158	171	146	186	250	232	0.00459946	0.112415	1.40632
Glyma.15G020800	116	131	133	119	142	141	0.538436	0.612187	1.05789
Glyma.16G063600	101	97	109	105	75	94	0.311563	0.513821	-1.12044
Glyma.12G119000	77	64	67	80	65	53	0.743128	0.674159	-1.05051
Glyma.03G260600	340	351	341	309	272	264	0.0130339	0.169556	-1.2213
Glyma.08G347300	17	11	23	21	9	14	0.541978	0.613458	-1.15909
Glyma.10G033500	5	3	2	2	5	4	0.885178	0.708886	1.1
Glyma.11G076300	13	18	18	7	7	9	0.00877677	0.146187	-2.13043
Glyma.14G012200	593	609	574	600	582	547	0.646801	0.645788	-1.02718
Glyma.06G261800	270	268	274	277	177	190	0.0656778	0.306887	-1.26087
Glyma.09G168800	29	16	20	31	24	14	0.850114	0.699786	1.06154
Glyma.15G055000	220	180	202	194	204	221	0.778648	0.682591	1.02824
Glyma.20G142100	146	126	149	119	113	121	0.0590835	0.296538	-1.19263
Glyma.18G234600	846	831	833	1061	973	930	0.0121685	0.167467	1.18088
Glyma.03G138700	28	18	25	24	25	23	0.971419	0.726959	1.01408
Glyma.18G056200	1	0	5	2	2	0	0.456098	0.579475	-1.5
Glyma.19G099000	316	320	300	348	338	293	0.513337	0.602655	1.04594
Glyma.07G117400	527	491	517	458	423	437	0.0202777	0.200849	-1.16464
Glyma.17G191900	47	22	42	40	51	47	0.314872	0.515308	1.24324
Glyma.12G204500	42	56	53	59	64	30	0.839881	0.696984	1.01325
Glyma.06G296000	115	75	175	145	190	197	0.0674767	0.310397	1.45753
Glyma.13G247300	311	296	297	341	382	363	0.0145361	0.176308	1.20133
Glyma.05G031900	579	591	549	603	514	540	0.549276	0.616055	-1.03742
Glyma.17G226000	142	142	166	163	217	233	0.015678	0.181414	1.36222
Glyma.06G074700	852	787	786	844	657	675	0.168284	0.421997	-1.11443
Glyma.11G161800	478	494	437	234	157	157	5.63365e-06	0.00607268	-2.57117
Glyma.14G068800	226	266	292	208	260	295	0.792469	0.685328	-1.02752
Glyma.09G010600	252	220	260	239	232	227	0.495308	0.595831	-1.04871
Glyma.17G004700	33	26	29	32	15	12	0.147489	0.403659	-1.49153
Glyma.20G198700	81	78	90	54	71	89	0.257111	0.483634	-1.16355
Glyma.18G047500	19	16	26	24	18	18	0.936265	0.720159	-1.01667
Glyma.01G087400	46	33	47	55	38	43	0.667363	0.651438	1.07937
Glyma.04G023300	288	316	311	284	306	354	0.687349	0.657478	1.03169
Glyma.19G184500	38	33	29	26	20	26	0.0567911	0.293669	-1.38889
Glyma.05G066100	821	813	737	916	909	831	0.0725038	0.318529	1.1202
Glyma.12G017400	3	2	3	3	3	8	0.317705	0.517102	1.75
Glyma.10G153200	164	167	199	210	206	199	0.0887089	0.339667	1.16038
Glyma.07G202900	237	220	202	213	236	209	0.988923	0.730735	-1.00152
Glyma.13G332800	5	5	1	3	1	4	0.447546	0.576484	-1.375
Glyma.08G067300	1851	1932	1831	2144	1655	1778	0.929074	0.719034	-1.00663
Glyma.15G018600	4	0	8	4	8	7	0.391185	0.552025	1.58333
Glyma.17G133100	328	312	253	178	138	119	8.83826e-05	0.021195	-2.05287
Glyma.02G215600	188	177	206	192	224	210	0.286167	0.500497	1.09632
Glyma.20G040500	87	108	133	79	105	118	0.538857	0.612286	-1.08609
Glyma.03G258400	48	59	69	54	61	59	0.995107	0.731896	-1.01149
Glyma.10G209700	12	14	14	17	9	9	0.594999	0.629632	-1.14286
Glyma.19G175800	28	38	38	46	48	58	0.0256757	0.221432	1.46154
Glyma.01G172900	153	156	229	156	250	258	0.200426	0.445919	1.2342
Glyma.04G079900	126	116	121	126	145	125	0.344999	0.530533	1.09091
Glyma.07G015800	1294	1127	1051	1331	773	816	0.212712	0.454131	-1.18904
Glyma.05G151600	5	3	8	13	6	7	0.216525	0.456692	1.625
Glyma.12G102900	264	263	282	316	347	350	0.00574294	0.124526	1.25216
Glyma.15G009900	157	166	190	184	173	149	0.889701	0.709767	-1.01383
Glyma.13G145700	284	300	255	331	269	238	0.968681	0.726229	-1.00119
Glyma.01G207000	142	148	120	153	144	144	0.400562	0.556423	1.07561
Glyma.09G195600	3	3	5	3	5	8	0.557963	0.618947	1.45455
Glyma.16G146900	552	491	490	553	501	497	0.858072	0.701624	1.01174
Glyma.04G208200	79	80	107	68	100	119	0.66965	0.651841	1.07895
Glyma.17G189700	17	18	21	16	15	19	0.500227	0.597903	-1.12
Glyma.18G261400	1	5	1	5	2	3	0.379796	0.546473	1.42857
Glyma.05G029700	2	3	3	3	3	7	0.399631	0.555863	1.625
Glyma.03G165500	50	70	59	61	65	78	0.312144	0.514113	1.13966
Glyma.06G101400	44	51	30	58	47	38	0.409491	0.560573	1.144
Glyma.09G008400	7061	7518	8255	6723	7982	7926	0.899364	0.712183	-1.00897
Glyma.19G082900	103	110	140	95	94	138	0.542058	0.613473	-1.07951
Glyma.07G144200	38	33	36	25	33	58	0.842364	0.69765	1.08411
Glyma.08G187000	608	615	582	704	642	638	0.110942	0.366634	1.09917
Glyma.20G225400	132	134	132	137	160	149	0.18792	0.436474	1.1206
Glyma.13G274100	218	210	156	292	250	204	0.0532444	0.286974	1.2774
Glyma.19G117000	4	2	1	4	3	8	0.130119	0.387493	2.14286
Glyma.17G031500	65	83	86	74	77	91	0.752983	0.676794	1.03419
Glyma.03G156800	780	741	748	689	704	729	0.210711	0.453015	-1.06927
Glyma.18G074300	210	230	188	202	202	199	0.627979	0.640055	-1.04146
Glyma.04G050100	349	421	386	405	507	541	0.0217274	0.206884	1.25692
Glyma.11G001400	1482	1782	2090	1364	2279	2440	0.381731	0.547381	1.13616
Glyma.12G044200	462	408	400	443	357	340	0.20807	0.450852	-1.11404
Glyma.20G038300	11	14	18	11	15	19	0.915684	0.715612	1.04651
Glyma.10G180000	1518	1353	1471	1394	1049	1009	0.0230561	0.212205	-1.25782
Glyma.13G087000	391	451	495	454	515	580	0.100806	0.354426	1.15856
Glyma.15G223800	387	362	314	224	124	108	0.000448484	0.0439486	-2.33114
Glyma.08G272500	223	244	214	231	245	233	0.534934	0.610848	1.04112
Glyma.19G202500	8	2	8	12	13	12	0.0569293	0.293669	2.05556
Glyma.19G024100	3	0	5	3	0	2	0.388163	0.550326	-1.6
Glyma.04G106600	3	5	10	8	10	13	0.140761	0.397925	1.72222
Glyma.02G242400	361	432	406	364	451	491	0.330287	0.523592	1.08924
Glyma.05G149400	87	89	98	80	110	120	0.331335	0.523951	1.13139
Glyma.10G236500	71	81	107	67	102	88	0.937701	0.720272	-1.00778
Glyma.06G221100	1054	1119	1239	974	1410	1358	0.348851	0.532552	1.09672
Glyma.09G128100	26	24	21	18	26	24	0.770251	0.680755	-1.04412
Glyma.14G215200	402	486	454	352	542	521	0.627164	0.63973	1.0544
Glyma.03G063900	716	670	608	700	436	427	0.0736051	0.320198	-1.27575
Glyma.07G042600	80	64	57	62	51	58	0.219314	0.458363	-1.17544
Glyma.15G036700	335	351	415	319	334	403	0.609508	0.634344	-1.04261
Glyma.20G123800	580	591	534	589	506	526	0.437503	0.572352	-1.05182
Glyma.13G172500	5	6	8	1	2	3	0.0213256	0.205794	-3.16667
Glyma.16G079500	112	116	106	139	133	145	0.0223229	0.209251	1.2485
Glyma.17G151200	2	2	4	4	9	2	0.180337	0.431186	1.875
Glyma.01G012500	918	827	679	949	625	602	0.395452	0.553712	-1.11397
Glyma.02G055300	407	386	469	455	377	423	0.92694	0.718589	-1.00558
Glyma.10G049400	3007	3349	4016	2785	4212	4289	0.484833	0.591314	1.08812
Glyma.06G034000	441	421	343	470	438	392	0.353974	0.535598	1.07884
Glyma.05G234900	1138	1027	1007	1161	1002	1040	0.878655	0.707304	1.00977
Glyma.06G277700	98	121	71	112	114	91	0.462207	0.582402	1.0931
Glyma.11G121100	87	102	71	107	119	118	0.0262788	0.223691	1.32308
Glyma.09G213600	167	155	200	176	168	183	0.951344	0.722891	1.00958
Glyma.17G207700	8	8	8	6	7	14	0.716698	0.666573	1.125
Glyma.17G029300	2	3	6	3	2	3	0.474015	0.586956	-1.375
Glyma.07G171000	1	5	0	4	3	7	0.118629	0.375946	2.33333
Glyma.15G165100	691	695	698	674	700	763	0.657993	0.649249	1.02543
Glyma.18G101000	58	45	64	54	61	59	0.773697	0.681614	1.04192
Glyma.04G226300	4	0	2	3	3	4	0.472696	0.586531	1.66667
Glyma.03G005100	4	6	5	3	5	2	0.301344	0.508953	-1.5
Glyma.02G140800	12	5	5	13	14	8	0.179324	0.430174	1.59091
Glyma.05G047800	334	312	263	328	234	253	0.305532	0.510973	-1.11534
Glyma.03G183600	812	773	680	928	923	896	0.0087503	0.146119	1.2128
Glyma.14G113600	45	48	64	59	69	72	0.0988328	0.351896	1.27389
Glyma.20G243500	516	485	517	572	539	631	0.0471594	0.274137	1.14756
Glyma.12G071000	131	139	128	144	135	135	0.587014	0.627202	1.0402
Glyma.17G114800	179	174	176	187	190	264	0.0950431	0.347329	1.21172
Glyma.01G132200	1	3	5	0	2	2	0.331604	0.524039	-2.25
Glyma.13G070900	5	8	5	7	6	3	0.944427	0.721722	-1.125
Glyma.04G133400	33	49	49	49	50	70	0.141745	0.398809	1.29008
Glyma.13G348700	73	72	78	57	72	62	0.187589	0.436391	-1.16754
Glyma.05G176200	238	225	218	173	212	207	0.101922	0.355326	-1.15034
Glyma.10G263300	497	496	496	536	536	594	0.0694479	0.31372	1.11887
Glyma.08G112100	37	30	30	31	51	56	0.088176	0.338913	1.42268
Glyma.17G149000	71	84	73	68	82	84	0.803568	0.687962	1.02632
Glyma.14G020700	1	3	5	2	2	2	0.495363	0.595831	-1.5
Glyma.15G063500	16	22	29	17	21	27	0.845066	0.698259	-1.03077
Glyma.20G150600	110	134	115	110	145	157	0.225501	0.463024	1.14763
Glyma.01G188800	2	0	1	9	6	3	0.00863044	0.145335	6
Glyma.19G042200	182	155	170	171	190	225	0.158299	0.413092	1.15582
Glyma.06G304400	5	10	6	6	6	8	0.883443	0.708352	-1.05
Glyma.02G260500	595	564	528	573	418	440	0.0819129	0.330616	-1.1789
Glyma.02G082100	3189	3011	2437	3122	2029	1926	0.139439	0.396243	-1.22043
Glyma.07G125900	628	764	863	634	969	1040	0.226697	0.463516	1.17206
Glyma.10G076200	3	0	1	5	6	1	0.129296	0.386673	3
Glyma.13G012100	5	599	23	21	44	36	0.0633936	0.303486	-6.20792
Glyma.08G168700	215	268	236	210	232	211	0.277653	0.495571	-1.10107
Glyma.13G255800	54	57	48	77	71	85	0.00716937	0.13558	1.46541
Glyma.17G234500	2	3	1	2	2	0	0.506611	0.600235	-1.5
Glyma.18G277300	1764	1546	1654	1897	1535	1536	0.994371	0.731665	1.00081
Glyma.02G138600	22	14	31	19	37	31	0.341425	0.528947	1.29851
Glyma.03G210300	776	762	753	757	824	853	0.285823	0.500365	1.06242
Glyma.06G117300	204	212	200	234	200	199	0.714745	0.665982	1.0276
Glyma.19G098800	5	10	6	4	6	1	0.221941	0.460066	-1.90909
Glyma.04G253100	169	230	189	177	133	152	0.0499346	0.280288	-1.27273
Glyma.01G095900	1	13	2	3	9	4	0.757535	0.677646	0
Glyma.04G031800	360	394	413	331	383	331	0.145125	0.401685	-1.11675
Glyma.10G161700	842	708	715	803	649	668	0.390932	0.55186	-1.0684
Glyma.08G010500	71	49	118	93	62	53	0.514456	0.603087	-1.14423
Glyma.09G053300	3	2	1	1	2	3	0.838967	0.696653	0
Glyma.16G004600	11	11	8	9	10	6	0.531084	0.609393	-1.2
Glyma.14G140400	234	279	226	231	288	248	0.643595	0.644604	1.03789
Glyma.03G023200	16	21	28	11	23	16	0.341067	0.528845	-1.3
Glyma.04G066000	262	263	290	326	410	372	0.00220808	0.0849966	1.35951
Glyma.11G017300	14	33	16	18	25	29	0.551532	0.616653	1.14286
Glyma.06G202800	24	14	19	23	54	40	0.0151929	0.179764	2.05263
Glyma.09G109800	39	48	56	25	39	44	0.147348	0.403597	-1.32407
Glyma.08G288400	1121	1095	1099	1177	898	927	0.209464	0.451981	-1.10426
Glyma.15G239700	10	14	19	28	33	27	0.00596902	0.126701	2.04651
Glyma.07G067200	16	14	15	20	31	30	0.0125218	0.168179	1.8
Glyma.19G218400	284	290	196	311	286	250	0.381353	0.547243	1.1
Glyma.13G197100	591	639	667	634	716	746	0.142933	0.399503	1.1049
Glyma.01G215500	3147	2925	3000	3635	3307	3375	0.047352	0.274777	1.13724
Glyma.16G133000	0	2	4	1	3	3	0.750762	0.676194	1.16667
Glyma.02G258300	18	22	23	32	49	44	0.00269483	0.090626	1.98413
Glyma.17G132900	12	11	13	14	14	11	0.702336	0.662433	1.08333
Glyma.18G175700	221	217	200	270	331	288	0.00152367	0.0757276	1.39342
Glyma.15G090300	1216	1333	1499	1341	1890	1884	0.0342413	0.247751	1.26359
Glyma.03G079800	306	311	310	330	346	328	0.198512	0.444455	1.08306
Glyma.06G015700	26	32	28	25	18	23	0.185079	0.434318	-1.30303
Glyma.04G151500	486	489	512	471	559	522	0.499206	0.597641	1.04371
Glyma.09G238200	68	57	44	45	45	48	0.166478	0.420434	-1.22464
Glyma.11G102800	107	92	90	124	98	112	0.201811	0.446698	1.15571
Glyma.20G139700	118	121	135	140	157	150	0.0625916	0.301987	1.19519
Glyma.10G281400	2	5	3	3	4	10	0.224792	0.46248	1.7
Glyma.19G125500	1380	1441	1567	1341	1749	1691	0.284982	0.499859	1.08956
Glyma.02G100100	124	113	103	93	57	73	0.00951143	0.150928	-1.52466
Glyma.17G261300	47	57	48	56	37	29	0.26695	0.489665	-1.2459
Glyma.04G029600	38	64	38	51	46	42	0.886729	0.709155	-1.00719
Glyma.02G165400	563	513	504	628	501	496	0.723643	0.669152	1.02848
Glyma.06G322500	17	11	11	18	14	9	0.954529	0.723612	1.05128
Glyma.10G159500	455	472	426	424	382	334	0.0412664	0.263156	-1.18684
Glyma.05G101300	17	11	17	40	10	14	0.34598	0.531043	1.42222
Glyma.08G008300	91	107	117	85	119	132	0.628742	0.640298	1.06667
Glyma.18G082800	3	2	1	3	3	0	0.888874	0.709664	0
Glyma.06G144100	569	572	561	540	652	665	0.216832	0.456966	1.09107
Glyma.11G231200	77	84	78	64	88	104	0.623441	0.638688	1.07113
Glyma.14G138200	793	789	776	915	926	984	0.00525997	0.120084	1.19805
Glyma.13G273900	356	341	323	326	276	274	0.0572958	0.294091	-1.16438
Glyma.12G052700	1339	1286	1250	1165	1145	1227	0.109345	0.364368	-1.09556
Glyma.20G046800	169	196	193	216	198	184	0.378139	0.545459	1.07168
Glyma.13G095500	4	2	6	5	2	2	0.520234	0.604964	-1.33333
Glyma.01G113900	18	14	13	14	12	12	0.412291	0.561725	-1.18421
Glyma.09G080100	288	311	349	393	412	424	0.00318887	0.097529	1.29641
Glyma.17G074200	787	740	773	784	688	716	0.394636	0.553616	-1.05119
Glyma.08G315100	174	161	161	185	133	158	0.66825	0.651489	-1.04202
Glyma.03G050000	782	730	923	715	726	744	0.129256	0.386673	-1.11442
Glyma.10G001300	1	3	3	3	5	7	0.184392	0.434049	2.14286
Glyma.05G157900	2	3	0	3	8	1	0.149748	0.405346	2.4
Glyma.11G044100	102	129	90	106	93	76	0.272913	0.49385	-1.16727
Glyma.09G136600	78	89	104	71	113	81	0.89418	0.710643	-1.02264
Glyma.07G272400	1237	1060	1146	1159	1010	1044	0.288388	0.50204	-1.07158
Glyma.14G223700	770	703	758	677	614	640	0.0250276	0.219703	-1.15536
Glyma.15G266500	56	70	61	50	43	56	0.105952	0.360729	-1.25503
Glyma.18G202400	8	10	8	13	12	11	0.147735	0.403687	1.38462
Glyma.U015200	19	19	19	26	34	27	0.0330323	0.243995	1.52632
Glyma.19G245200	426	349	399	427	407	409	0.432976	0.570585	1.05877
Glyma.03G106500	586	567	549	685	511	551	0.749581	0.675973	1.02644
Glyma.08G093900	284	273	223	229	312	383	0.199656	0.445327	1.18462
Glyma.01G242300	402	343	391	302	367	363	0.218059	0.457711	-1.10078
Glyma.04G149300	156	171	152	146	122	131	0.062189	0.301073	-1.2005
Glyma.02G285100	14	10	10	7	13	17	0.842102	0.69765	1.08824
Glyma.10G279200	22	22	19	17	26	27	0.644425	0.644792	1.11111
Glyma.05G221000	5	13	3	7	7	3	0.773512	0.681511	-1.23529
Glyma.08G128000	56	67	109	44	105	101	0.790745	0.684741	1.07759
Glyma.13G215100	12	16	10	19	34	28	0.00561975	0.123503	2.13158
Glyma.02G063800	1702	2012	1958	1451	1883	1783	0.214944	0.455843	-1.10846
Glyma.10G057900	27	24	32	24	35	33	0.587473	0.627307	1.10843
Glyma.06G042500	391	389	283	407	454	351	0.201685	0.446698	1.14017
Glyma.07G085300	56	43	56	57	44	47	0.690293	0.658185	-1.0473
Glyma.14G036600	21	24	15	27	18	19	0.749901	0.675986	1.06667
Glyma.20G166500	246	180	212	222	158	195	0.32504	0.521105	-1.10957
Glyma.18G015300	2142	2090	1958	2420	2290	2004	0.226432	0.463268	1.08465
Glyma.16G151100	169	139	206	142	168	187	0.707979	0.664038	-1.03421
Glyma.01G055200	24	32	20	33	14	16	0.488093	0.592773	-1.20635
Glyma.02G098000	180	166	93	147	143	137	0.862399	0.702886	-1.0281
Glyma.19G152300	29	16	18	27	29	34	0.133386	0.390514	1.42857
Glyma.04G234800	404	360	354	347	283	266	0.0219659	0.207762	-1.24777
Glyma.12G228900	729	819	904	760	887	886	0.654569	0.648162	1.03303
Glyma.08G213500	168	174	219	159	202	220	0.77441	0.681716	1.03565
Glyma.05G099200	1	33	2	0	2	1	0.0385739	0.256705	-12
Glyma.16G207600	87	94	103	65	95	99	0.47683	0.587812	-1.09653
Glyma.08G035100	10	10	4	5	8	3	0.343154	0.529519	-1.5
Glyma.09G256300	9	6	1	15	10	0	0.496481	0.596625	1.5625
Glyma.16G029200	12	10	6	8	7	7	0.415031	0.563023	-1.27273
Glyma.07G170800	46	64	57	47	66	69	0.524634	0.6069	1.08982
Glyma.15G164900	4	5	5	5	3	13	0.368479	0.54169	1.5
Glyma.03G226200	250	222	183	190	157	195	0.0817671	0.330607	-1.20849
Glyma.02G005000	409	399	435	420	431	382	0.913671	0.715272	-1.00811
Glyma.18G100800	72	84	56	53	52	48	0.0347266	0.248765	-1.38562
Glyma.19G143600	1606	1395	1406	1402	1192	1190	0.0464613	0.272913	-1.16464
Glyma.03G004900	555	556	427	542	531	489	0.833321	0.695009	1.0156
Glyma.04G047700	7	10	10	11	12	18	0.117183	0.373996	1.51852
Glyma.02G183500	0	3	1	4	6	3	0.0518477	0.283827	3.25
Glyma.10G177600	241	263	204	368	327	316	0.00125519	0.0720775	1.42797
Glyma.13G113500	123	99	121	114	134	128	0.410927	0.560771	1.09621
Glyma.06G162200	41	46	46	58	52	56	0.101698	0.355262	1.24812
Glyma.06G218700	1	14	0	0	3	2	0.403778	0.55807	-3
Glyma.U042000	639	662	685	595	609	668	0.312193	0.514113	-1.0609
Glyma.03G133300	9	8	10	8	8	7	0.548385	0.615783	-1.17391
Glyma.11G127400	138	169	179	147	193	174	0.563098	0.620045	1.05761
Glyma.19G050700	70	49	49	85	80	74	0.0255461	0.221027	1.42262
Glyma.07G112000	1324	1438	1532	1276	1779	1850	0.184326	0.433986	1.14229
Glyma.15G106100	164	177	181	150	159	171	0.302911	0.509511	-1.0875
Glyma.08G111900	121	115	137	122	123	139	0.786964	0.683961	1.02949
Glyma.02G303100	43	30	34	28	54	53	0.299612	0.508576	1.26168
Glyma.13G020600	3	187	5	3	11	6	0.0409328	0.26246	-9.75
Glyma.14G063400	34	21	30	29	22	28	0.64167	0.643922	-1.07595
Glyma.20G193300	7	6	5	6	2	4	0.251317	0.481281	-1.5
Glyma.18G042100	17	16	17	41	15	17	0.21573	0.456278	1.46
Glyma.18G285800	4574	4887	4773	5214	4146	4199	0.521517	0.605366	-1.04978
Glyma.01G082000	108	105	101	119	157	134	0.021149	0.204934	1.30573
Glyma.03G189900	143	161	109	136	158	124	0.861581	0.70267	1.01211
Glyma.06G125800	290	375	302	231	388	405	0.661917	0.650301	1.05895
Glyma.02G081900	12	24	14	10	30	31	0.251427	0.481281	1.42
Glyma.12G012000	22	22	25	23	23	27	0.73247	0.672137	1.05797
Glyma.07G168600	1	2	0	2	1	1	0.594198	0.629478	1.33333
Glyma.20G006100	31	30	44	33	40	37	0.808089	0.688772	1.04762
Glyma.20G249800	350	336	365	382	378	315	0.751324	0.676292	1.02284
Glyma.13G298500	184	175	172	183	171	152	0.573667	0.622567	-1.04941
Glyma.08G240300	545	507	500	569	470	422	0.463409	0.582813	-1.06229
Glyma.09G283100	1	2	1	0	2	1	0.779252	0.68283	-1.33333
Glyma.17G055900	1	2	1	3	2	1	0.328428	0.522524	1.5
Glyma.15G191700	5	5	5	6	2	1	0.284569	0.499707	-1.66667
Glyma.18G098700	23	18	23	32	13	16	0.843938	0.698065	-1.04918
Glyma.03G253000	790	765	807	748	697	668	0.0658797	0.307422	-1.11784
Glyma.11G247100	91	91	108	64	105	81	0.311681	0.513821	-1.16
Glyma.19G170400	160	148	150	142	152	111	0.239789	0.472677	-1.13086
Glyma.03G031700	248	225	218	239	188	227	0.513249	0.60262	-1.05657
Glyma.04G252900	152	143	137	141	136	171	0.752165	0.676511	1.03704
Glyma.04G074500	8	8	14	17	14	17	0.09731	0.35047	1.6
Glyma.11G025800	11	14	11	18	22	23	0.0169472	0.186867	1.75
Glyma.07G010400	1447	1154	1175	1224	788	805	0.0304738	0.236038	-1.34043
Glyma.15G004500	19	24	17	25	27	20	0.289966	0.503091	1.2
Glyma.08G053200	35	32	24	36	26	28	0.998477	0.732577	-1.01111
Glyma.13G140300	48	41	67	69	67	66	0.0992804	0.352631	1.29487
Glyma.16G047300	145	164	135	113	125	133	0.0781675	0.326194	-1.19677
Glyma.14G183100	265	292	249	239	253	260	0.351066	0.53371	-1.07181
Glyma.19G226900	657	618	687	747	705	677	0.173457	0.426471	1.08512
Glyma.02G023100	152	131	222	150	184	213	0.616489	0.636799	1.08317
Glyma.10G017200	0	2	2	4	1	4	0.212512	0.454029	2.25
Glyma.02G266800	421	378	423	413	367	372	0.366777	0.541359	-1.06076
Glyma.05G202700	715	781	810	649	1051	970	0.204974	0.449151	1.15785
Glyma.08G109700	93	94	101	79	104	117	0.782856	0.683542	1.04167
Glyma.06G067100	223	215	221	205	214	220	0.629987	0.640562	-1.0313
Glyma.09G003000	47	53	55	52	51	74	0.35421	0.535737	1.14194
Glyma.18G218300	146	179	164	127	161	170	0.544452	0.614358	-1.06769
Glyma.08G360000	904	921	921	822	794	833	0.0423768	0.265068	-1.12127
Glyma.12G197000	40	41	72	35	64	66	0.783612	0.68355	1.07843
Glyma.13G196900	89	78	60	92	78	99	0.215687	0.456278	1.18502
Glyma.09G181500	27	35	31	23	38	34	0.924506	0.717885	1.02151
Glyma.16G132800	57	67	88	78	61	54	0.565295	0.620378	-1.09845
Glyma.17G175600	231	212	226	190	170	168	0.00891437	0.147285	-1.26705
Glyma.01G036900	209	207	233	259	210	214	0.543998	0.614159	1.05239
Glyma.14G090200	19	18	19	17	15	21	0.714608	0.66597	-1.0566
Glyma.13G009700	123	108	109	112	95	105	0.363925	0.540177	-1.08974
Glyma.03G151400	390	343	279	462	296	333	0.548986	0.615873	1.07806
Glyma.08G238100	5215	5206	5239	6417	6437	6428	0.00276646	0.0912865	1.23129
Glyma.04G194200	76	100	69	77	77	90	0.965321	0.725348	-1.0041
Glyma.11G145500	241	223	255	237	189	190	0.0919041	0.343682	-1.16721
Glyma.12G188300	187	193	180	162	191	171	0.416993	0.56408	-1.0687
Glyma.09G059600	2674	2965	2778	2951	3196	3157	0.109095	0.364267	1.10538
Glyma.20G211300	124	134	146	137	153	189	0.129428	0.386673	1.18564
Glyma.13G260000	485	547	569	459	425	430	0.0105046	0.156856	-1.21842
Glyma.07G195400	92	94	109	109	113	115	0.186456	0.435556	1.14237
Glyma.15G189500	1	2	1	2	2	0	0.959384	0.724295	0
Glyma.03G207900	509	472	378	501	430	355	0.608051	0.634033	-1.05677
Glyma.01G100000	1	0	1	0	2	3	0.466574	0.583951	2.5
Glyma.19G168200	1072	1068	958	1154	963	949	0.887738	0.709478	-1.01044
Glyma.04G101200	72	59	50	63	49	57	0.555326	0.618164	-1.07101
Glyma.07G008200	545	593	631	468	667	709	0.689764	0.658185	1.0424
Glyma.17G082700	214	159	174	239	241	272	0.00634895	0.130058	1.37477
Glyma.05G144000	150	139	123	161	165	155	0.0925473	0.344589	1.16748
Glyma.13G138100	185	120	171	144	114	134	0.12111	0.378534	-1.21429
Glyma.06G143900	10	8	16	13	18	21	0.136534	0.393105	1.52941
Glyma.07G186700	188	194	199	206	201	205	0.455229	0.578968	1.05336
Glyma.11G052600	223	188	176	224	162	175	0.666667	0.651294	-1.04635
Glyma.12G095400	499	483	516	501	522	529	0.53879	0.612286	1.03605
Glyma.20G089500	38	40	35	43	46	42	0.278089	0.495879	1.15929
Glyma.15G031300	5	10	4	3	10	3	0.933314	0.71977	-1.1875
Glyma.16G074100	2	5	2	5	2	1	0.857771	0.701624	-1.125
Glyma.01G156600	544	558	437	645	560	577	0.0779298	0.326054	1.15789
Glyma.18G210900	17503	16095	16734	19740	17410	17666	0.188865	0.436992	1.08909
Glyma.U023700	180	188	188	170	185	190	0.788322	0.684273	-1.02018
Glyma.04G157800	24	32	32	18	19	23	0.0566741	0.293509	-1.46667
Glyma.10G222400	300	320	274	458	347	321	0.0346498	0.248713	1.25951
Glyma.10G044000	2406	2256	2438	2341	2013	2051	0.117799	0.374989	-1.10851
Glyma.08G314900	65	64	78	49	81	88	0.786598	0.683865	1.05314
Glyma.08G136500	476	486	485	498	397	385	0.135058	0.39219	-1.13047
Glyma.06G272300	4	8	1	6	2	2	0.767858	0.680495	-1.3
Glyma.09G179300	228	202	231	226	231	285	0.217795	0.457668	1.12254
Glyma.11G043900	691	657	621	658	641	643	0.794222	0.685997	-1.0139
Glyma.17G202300	89	61	77	74	86	115	0.244506	0.476211	1.21145
Glyma.18G245100	775	693	638	721	850	832	0.0864902	0.336852	1.14103
Glyma.07G093800	3	3	3	6	2	3	0.712466	0.665224	1.22222
Glyma.15G087900	34	35	15	39	26	27	0.703559	0.66275	1.09524
Glyma.03G149200	79	88	86	67	61	60	0.0173598	0.189149	-1.34574
Glyma.19G066600	21	19	40	18	26	30	0.684147	0.656479	-1.08108
Glyma.01G063700	121	120	131	101	124	143	0.907446	0.713909	-1.01087
Glyma.02G284900	1001	1070	1154	899	1260	1288	0.484734	0.5913	1.06884
Glyma.12G215000	32	59	34	38	22	17	0.0878545	0.338524	-1.62338
Glyma.05G220800	41	30	42	46	46	52	0.140773	0.397925	1.27434
Glyma.05G042400	192	206	181	207	209	204	0.335912	0.526557	1.07081
Glyma.06G085200	219	218	201	194	208	229	0.885273	0.708944	-1.01109
Glyma.11G172300	9	11	18	18	26	14	0.118808	0.376056	1.52632
Glyma.14G079300	30	30	27	28	29	27	0.806094	0.688368	-1.03571
Glyma.17G015200	595	571	588	539	516	527	0.07287	0.319058	-1.10872
Glyma.09G264800	533	556	619	568	589	564	0.896893	0.711565	1.00761
Glyma.17G258900	132	102	127	117	125	139	0.65304	0.647691	1.0554
Glyma.15G151000	14	3	9	11	10	10	0.66351	0.650559	1.19231
Glyma.03G234700	173	143	147	187	140	161	0.637203	0.642566	1.054
Glyma.19G195000	6	6	6	5	7	7	0.943415	0.721316	1.05556
Glyma.11G228800	5	2	4	9	10	6	0.0593623	0.296694	2.27273
Glyma.08G256200	439	429	310	499	395	384	0.439226	0.573273	1.08489
Glyma.07G035000	1453	1479	1407	1396	1416	1509	0.938616	0.720272	-1.00417
Glyma.13G343300	504	437	456	551	415	404	0.824626	0.69313	-1.01971
Glyma.15G029100	252	223	241	248	210	214	0.395812	0.553839	-1.06548
Glyma.08G034900	4	2	11	7	8	8	0.478359	0.588466	1.35294
Glyma.06G170700	105	116	98	84	93	74	0.0485276	0.277389	-1.27092
Glyma.09G077700	117	108	105	118	142	161	0.0410858	0.262701	1.27576
Glyma.14G164800	0	2	4	0	1	4	0.818534	0.691753	-1.2
Glyma.02G226100	352	311	308	351	291	278	0.498351	0.597074	-1.05543
Glyma.17G100700	608	566	537	758	718	697	0.00183324	0.0807141	1.27002
Glyma.02G004800	11	11	16	10	12	16	0.886567	0.709125	0
Glyma.01G183400	231	183	249	238	203	232	0.930841	0.719265	1.01508
Glyma.07G026300	284	284	297	278	307	299	0.73384	0.672496	1.02197
Glyma.09G206000	522	489	553	526	506	521	0.887607	0.709441	-1.00708
Glyma.05G162100	70	57	49	88	48	50	0.777399	0.682405	1.05682
Glyma.12G113400	749	756	735	741	682	604	0.140586	0.397713	-1.10508
Glyma.13G156200	1	8	1	0	1	4	0.509772	0.601007	-2
Glyma.08G163300	4	2	5	10	8	8	0.0301274	0.235003	2.36364
Glyma.11G070700	2	3	1	4	6	3	0.0844944	0.334535	2.16667
Glyma.16G157400	107	143	101	127	98	121	0.962105	0.724975	-1.01445
Glyma.01G239900	579	620	606	541	684	665	0.521982	0.60546	1.04709
Glyma.05G218600	17	18	18	23	22	20	0.231384	0.466921	1.22642
Glyma.03G176000	43	30	42	39	26	29	0.246521	0.477758	-1.2234
Glyma.18G050600	253	282	237	288	196	224	0.427958	0.568091	-1.0904
Glyma.19G093400	38	61	35	44	85	80	0.0472007	0.274249	1.5597
Glyma.04G175900	85	78	77	83	61	56	0.172198	0.424896	-1.2
Glyma.14G106000	200	169	183	219	196	174	0.475223	0.587428	1.06703
Glyma.15G105900	316	293	258	318	293	308	0.444785	0.575425	1.05998
Glyma.12G020500	1721	1616	1954	1773	1877	1910	0.447398	0.576371	1.05084
Glyma.06G290400	373	384	375	353	343	356	0.222231	0.460183	-1.07605
Glyma.13G241700	40	51	46	48	67	71	0.0604164	0.297835	1.35766
Glyma.19G149900	168	150	156	146	187	188	0.354333	0.535859	1.09916
Glyma.02G124500	1397	1374	1415	1267	1440	1510	0.907423	0.713909	1.00741
Glyma.17G042000	1	3	0	2	2	3	0.422304	0.565885	1.75
Glyma.10G118600	37	32	36	27	34	43	0.910928	0.7145	-1.00962
Glyma.05G125700	439	367	515	428	454	471	0.812083	0.689861	1.02422
Glyma.03G261500	2	2	2	0	2	9	0.540202	0.612839	1.83333
Glyma.13G119800	21	24	24	18	19	20	0.325082	0.521105	-1.21053
Glyma.11G255600	315	367	370	350	381	349	0.678592	0.654862	1.02662
Glyma.07G240200	60	48	53	50	58	56	0.950349	0.722716	1.01863
Glyma.15G234300	1422	1481	1223	1500	1781	1703	0.0216039	0.206589	1.20795
Glyma.13G370100	22	16	20	28	19	20	0.525471	0.607187	1.15517
Glyma.08G061700	170	175	161	177	129	145	0.270846	0.492441	-1.12195
Glyma.16G055800	1713	1616	1633	1706	1545	1596	0.663979	0.650608	-1.02373
Glyma.01G210100	5	8	16	5	6	8	0.235632	0.469618	-1.52632
Glyma.17G098600	3281	3644	3332	3386	4244	4148	0.0867778	0.337212	1.14829
Glyma.10G247000	336	328	369	311	363	366	0.95019	0.722699	1.00678
Glyma.03G252800	16	10	16	22	30	14	0.0809833	0.329476	1.57143
Glyma.08G339500	1217	1108	1396	1460	2644	2786	0.0018013	0.0804215	1.85165
Glyma.18G170300	1	6	3	2	3	9	0.585983	0.62698	1.4
Glyma.02G031600	26	32	18	36	34	31	0.105342	0.359849	1.32895
Glyma.11G246900	243	225	246	251	185	188	0.178965	0.430038	-1.14423
Glyma.03G074400	2994	2946	2597	3100	2753	2519	0.789024	0.684278	-1.01971
Glyma.10G025700	24	8	13	11	16	13	0.600626	0.631578	-1.125
Glyma.11G068500	340	365	354	374	376	392	0.213308	0.454686	1.07838
Glyma.14G004400	117	97	141	89	122	109	0.384231	0.548708	-1.10938
Glyma.07G053100	44	40	43	40	42	44	0.980221	0.728948	-1.00794
Glyma.02G309400	849	778	835	908	795	841	0.585763	0.626944	1.03331
Glyma.12G140200	4	3	1	3	3	3	0.785771	0.683826	1.125
Glyma.15G047200	465	367	401	512	415	397	0.432292	0.570239	1.0738
Glyma.20G134300	43	49	54	52	33	34	0.245581	0.477141	-1.22689
Glyma.13G183000	220	164	128	283	42	41	0.464041	0.582954	-1.39891
Glyma.18G226800	8	3	2	6	4	7	0.765847	0.680076	1.30769
Glyma.01G023000	625	670	696	579	647	647	0.322774	0.519643	-1.063
Glyma.04G202600	257	253	300	239	354	343	0.209985	0.452396	1.15556
Glyma.07G109600	16	16	13	23	32	28	0.00598961	0.126701	1.84444
Glyma.05G245400	3	6	6	6	11	13	0.0744089	0.3207	2
Glyma.13G239500	281	279	287	321	285	322	0.18447	0.434059	1.09563
Glyma.06G288200	2	2	2	2	3	3	0.471256	0.585814	1.33333
Glyma.09G224100	338	317	313	333	311	316	0.886176	0.709125	-1.00833
Glyma.06G066900	391	349	339	419	387	384	0.158861	0.413339	1.10287
Glyma.17G218200	82	92	86	69	62	60	0.0150403	0.178972	-1.36126
Glyma.09G002800	22	16	29	16	26	34	0.689527	0.658157	1.13433
Glyma.12G196800	996	834	768	860	583	620	0.0527096	0.285756	-1.25933
Glyma.08G181400	1	2	2	1	1	0	0.265424	0.488644	-2.5
Glyma.18G039700	123	128	155	116	112	110	0.0731637	0.319422	-1.20118
Glyma.16G175500	54	57	58	53	36	40	0.0784193	0.326503	-1.31008
Glyma.19G111400	79	49	77	49	62	60	0.201837	0.446698	-1.19883
Glyma.01G079600	5	8	4	6	7	16	0.207797	0.450676	1.70588
Glyma.04G015500	1	2	3	1	0	4	0.799524	0.687171	-1.2
Glyma.05G058300	265	260	271	279	231	231	0.349682	0.533022	-1.07422
Glyma.07G238000	31	18	23	33	25	18	0.8462	0.698611	1.05556
Glyma.12G009600	209	174	178	221	257	268	0.00743278	0.137281	1.32977
Glyma.03G194100	16	11	3	9	10	10	0.886317	0.709125	-1.03448
Glyma.10G145400	779	829	954	792	953	973	0.451371	0.577256	1.06089
Glyma.08G237900	125	110	93	130	106	107	0.714157	0.665775	1.04573
Glyma.06G130000	1	2	0	1	5	1	0.20052	0.445932	2.33333
Glyma.08G059500	554	566	608	564	490	469	0.0793391	0.327801	-1.1346
Glyma.06G195300	439	540	460	417	665	617	0.165964	0.420288	1.18068
Glyma.14G189400	13859	14793	14000	13728	13614	13317	0.385799	0.549559	-1.04902
Glyma.02G207800	175	137	152	155	158	121	0.512283	0.602194	-1.06912
Glyma.13G081400	481	467	557	427	517	526	0.742686	0.674091	-1.02381
Glyma.15G261100	620	550	581	627	542	530	0.642566	0.644091	-1.03061
Glyma.16G082600	11	16	29	15	25	30	0.458787	0.580691	1.25
Glyma.13G359200	4	0	8	2	0	1	0.0830675	0.332681	-4
Glyma.08G301000	5	204	8	7	11	9	0.0392659	0.258898	-8.03704
Glyma.05G143800	995	940	843	981	877	884	0.831616	0.694593	-1.01313
Glyma.06G186600	6	8	5	5	7	4	0.662148	0.650352	-1.1875
Glyma.08G366300	3	6	1	6	3	1	0.805422	0.68827	0
Glyma.13G137900	121	115	115	115	94	85	0.120905	0.378329	-1.19388
Glyma.10G052500	16	18	15	13	10	16	0.255709	0.48308	-1.25641
Glyma.11G095300	286	281	293	275	256	249	0.158839	0.413339	-1.10256
Glyma.14G031200	87	96	113	134	125	141	0.0119616	0.16656	1.35135
Glyma.09G187800	71	89	76	81	88	93	0.328591	0.522576	1.11017
Glyma.15G074000	156	140	118	163	122	161	0.537857	0.611931	1.07729
Glyma.20G161100	12	6	3	9	10	8	0.524822	0.606908	1.28571
Glyma.18G253600	128	116	136	126	113	118	0.448921	0.57674	-1.06443
Glyma.03G157700	145	118	134	150	117	111	0.629666	0.640471	-1.05026
Glyma.08G357600	2	3	3	3	2	4	0.781346	0.683309	1.125
Glyma.08G179200	574	572	550	543	538	505	0.239801	0.472677	-1.06936
Glyma.10G043800	20	26	16	24	24	31	0.190045	0.437726	1.27419
Glyma.12G223500	0	8	2	3	2	8	0.615743	0.636554	1.3
Glyma.20G217600	38	38	38	50	42	34	0.449734	0.576861	1.10526
Glyma.13G266300	1566	1414	1466	1326	1398	1387	0.171345	0.424264	-1.08149
Glyma.19G109200	201	179	206	165	172	175	0.0951134	0.347423	-1.14453
Glyma.05G050900	1	2	0	1	2	2	0.409719	0.560578	1.66667
Glyma.16G202200	91	83	92	97	97	94	0.395567	0.553712	1.08271
Glyma.17G245000	792	850	816	640	616	636	0.000487302	0.0460213	-1.29915
Glyma.02G149100	268	257	226	137	105	76	7.58435e-05	0.019594	-2.36164
Glyma.14G087800	27	26	24	22	34	28	0.594788	0.629632	1.09091
Glyma.17G023700	188	147	196	157	120	150	0.0585962	0.295655	-1.24356
Glyma.18G066500	255	217	182	317	219	183	0.502925	0.598671	1.09939
Glyma.12G214800	74	62	48	69	54	47	0.576246	0.623476	-1.08235
Glyma.04G042300	12	24	10	12	12	6	0.254678	0.482974	-1.53333
Glyma.12G036400	827	886	736	846	726	652	0.245192	0.476927	-1.10117
Glyma.10G172200	565	532	575	619	578	594	0.233671	0.468271	1.07117
Glyma.13G079200	81	84	107	55	85	100	0.393816	0.553191	-1.13333
Glyma.08G021000	73	100	79	88	112	109	0.109269	0.364344	1.22619
Glyma.07G221900	46	40	39	33	55	50	0.562663	0.619871	1.104
Glyma.16G015100	269	276	277	272	288	275	0.777583	0.682405	1.01582
Glyma.08G264700	24	26	31	14	16	31	0.229294	0.46568	-1.32787
Glyma.13G351800	708	625	648	675	678	684	0.629694	0.640471	1.02827
Glyma.02G234600	39	35	27	33	22	16	0.141355	0.398598	-1.42254
Glyma.10G228700	180	190	216	203	190	214	0.656812	0.648962	1.03584
Glyma.06G213300	154	166	153	177	191	209	0.0290137	0.232267	1.21987
Glyma.19G194800	322	319	323	315	303	300	0.423358	0.566168	-1.05011
Glyma.07G256100	1496	1557	1647	1378	1267	1299	0.0093793	0.15029	-1.19168
Glyma.14G207400	13	19	11	9	22	26	0.336242	0.526589	1.32558
Glyma.01G191900	130	96	106	105	108	88	0.363937	0.540177	-1.10299
Glyma.04G098900	486	429	524	425	462	470	0.384496	0.548779	-1.06043
Glyma.14G029000	268	282	332	251	363	373	0.329318	0.522899	1.11905
Glyma.07G034800	1096	1135	964	1580	1423	1407	0.000470835	0.0450101	1.38028
Glyma.05G170600	0	0	1	1	2	1	0.189817	0.437523	4
Glyma.08G077600	0	2	1	3	0	2	0.494662	0.595617	1.66667
Glyma.15G028900	167	139	164	166	175	178	0.285031	0.499859	1.10426
Glyma.13G164700	1	5	1	2	1	0	0.354901	0.536168	-2.33333
Glyma.01G226000	505	491	524	501	509	447	0.489343	0.593298	-1.04324
Glyma.19G007600	8	11	13	7	9	8	0.23944	0.472441	-1.33333
Glyma.16G100600	302	276	313	359	335	352	0.0316248	0.239389	1.17396
Glyma.17G143400	311	290	325	291	331	361	0.459005	0.580772	1.06156
Glyma.01G004700	125	126	136	105	152	154	0.620556	0.637744	1.06202
Glyma.02G047500	187	206	132	189	182	190	0.514657	0.603104	1.06857
Glyma.04G162000	1	5	4	2	1	1	0.148794	0.404706	-2.5
Glyma.11G113300	466	461	490	485	479	470	0.831987	0.694767	1.012
Glyma.12G156100	162	169	162	139	119	153	0.0651611	0.306183	-1.19951
Glyma.09G205800	88	89	89	100	96	92	0.403285	0.557622	1.08271
Glyma.07G163200	82	62	79	68	68	91	0.990484	0.731137	1.01794
Glyma.10G070600	3	0	3	2	3	3	0.737738	0.673554	1.33333
Glyma.15G157300	1	2	0	1	2	1	0.424605	0.566623	1.33333
Glyma.13G293100	247	250	266	247	307	332	0.112306	0.3685	1.16121
Glyma.19G136000	495	397	423	469	376	469	0.955192	0.723647	-1.00076
Glyma.04G218500	199	171	180	187	210	209	0.264462	0.48812	1.10182
Glyma.18G271700	132	104	130	139	99	127	0.932453	0.719703	-1.00274
Glyma.03G175800	118	134	149	127	121	131	0.548678	0.615783	-1.05805
Glyma.18G093300	19	21	11	19	22	26	0.227669	0.464457	1.31373
Glyma.11G169900	68	70	61	70	87	71	0.231581	0.467051	1.14573
Glyma.07G154500	20	30	31	25	60	64	0.0344562	0.248254	1.83951
Glyma.14G105800	28	27	26	33	29	29	0.454847	0.578765	1.12346
Glyma.12G241600	233	234	264	261	268	245	0.421343	0.565501	1.05882
Glyma.11G020400	37	40	33	31	38	24	0.391569	0.552193	-1.1828
Glyma.20G235700	173	174	150	158	141	153	0.284778	0.499756	-1.09956
Glyma.12G063200	62	40	53	92	65	41	0.244552	0.476213	1.27742
Glyma.13G284400	110	143	127	110	145	111	0.823354	0.692996	-1.03825
Glyma.08G291500	777	768	848	714	867	837	0.877224	0.706863	1.01045
Glyma.18G149800	156	166	173	171	153	159	0.763373	0.679279	-1.02484
Glyma.01G124400	27	29	43	38	38	37	0.45129	0.577256	1.14141
Glyma.04G125600	208	201	208	198	196	242	0.726139	0.670006	1.03079
Glyma.05G168400	423	442	447	546	664	711	0.000416736	0.0423262	1.46418
Glyma.12G119700	0	5	5	5	5	3	0.534777	0.610848	1.3
Glyma.10G255500	2591	2699	2458	3105	2502	2364	0.713296	0.665509	1.02878
Glyma.08G104300	1187	1393	1546	1269	1794	1620	0.21294	0.454307	1.135
Glyma.06G240100	408	375	393	425	376	432	0.477726	0.588104	1.04847
Glyma.09G147100	1	0	2	3	3	1	0.283945	0.49936	2.33333
Glyma.11G011700	837	773	733	687	730	658	0.0626971	0.3021	-1.12916
Glyma.08G282800	2964	2761	2899	2781	1922	2024	0.0222353	0.209251	-1.282
Glyma.15G055700	238	207	229	224	184	185	0.150626	0.40605	-1.13659
Glyma.03G117000	9	11	16	11	4	7	0.124708	0.382229	-1.63636
Glyma.20G142800	318	322	312	296	301	330	0.661929	0.650301	-1.02697
Glyma.16G098500	4	3	10	9	6	4	0.625028	0.639115	1.11765
Glyma.19G034400	10	0	8	9	9	4	0.733043	0.672331	1.22222
Glyma.04G116900	27	41	38	41	69	81	0.0123952	0.16778	1.80189
Glyma.02G252700	606	620	566	669	653	588	0.290564	0.50358	1.06585
Glyma.17G170200	30	38	20	20	29	26	0.432093	0.57019	-1.17333
Glyma.01G031500	869	679	773	922	602	620	0.49039	0.593963	-1.08256
Glyma.10G246800	7	6	5	5	2	8	0.46832	0.584745	-1.2
Glyma.05G010200	74	100	49	61	50	54	0.122116	0.379649	-1.35152
Glyma.06G053000	156	128	143	153	151	135	0.767228	0.680392	1.0281
Glyma.11G140100	1197	1065	1103	1153	910	885	0.114437	0.370783	-1.14145
Glyma.14G047100	158	143	147	162	177	170	0.139733	0.396411	1.13616
Glyma.06G296700	80	81	60	85	73	82	0.497842	0.596985	1.08597
Glyma.09G232600	64	59	63	72	85	76	0.0659172	0.307442	1.25269
Glyma.20G177000	71	92	94	97	117	127	0.0366767	0.252582	1.32685
Glyma.17G226700	644	652	736	639	542	602	0.0681847	0.311342	-1.13965
Glyma.18G269500	319	290	371	362	272	302	0.595354	0.629657	-1.04701
Glyma.06G109500	529	564	520	513	563	558	0.810504	0.689505	1.01302
Glyma.04G245300	40	56	48	53	79	71	0.0384666	0.2564	1.40972
Glyma.12G239400	1346	1372	1449	1353	1496	1523	0.413148	0.56206	1.0492
Glyma.08G224000	788	744	838	730	769	719	0.250711	0.480694	-1.06853
Glyma.05G066800	329	271	366	308	253	274	0.120252	0.377834	-1.15689
Glyma.13G311100	8	2	10	13	16	8	0.133282	0.390513	1.85
Glyma.16G218100	47	27	34	40	31	24	0.500597	0.59806	-1.13684
Glyma.10G153900	179	155	204	134	222	233	0.56399	0.620116	1.0948
Glyma.08G002700	301	255	295	285	331	334	0.183003	0.432764	1.11633
Glyma.14G132600	306	290	315	298	331	352	0.309086	0.512564	1.07684
Glyma.17G039600	387	411	364	400	388	360	0.876256	0.706702	-1.0122
Glyma.07G181300	13	10	11	31	14	10	0.137033	0.393285	1.61765
Glyma.15G175400	7	13	13	7	2	10	0.151422	0.406976	-1.73684
Glyma.18G111300	606	685	694	603	510	501	0.0136622	0.172419	-1.22986
Glyma.20G084100	201	193	176	224	168	201	0.68062	0.655359	1.04035
Glyma.03G015400	2232	2340	2379	2138	2181	2333	0.430491	0.569202	-1.04495
Glyma.01G151200	8	6	5	5	1	0	0.0605153	0.29786	-3.16667
Glyma.04G058200	24	14	11	21	19	21	0.391521	0.552193	1.2449
Glyma.11G009500	517	512	483	589	498	479	0.603193	0.632443	1.03571
Glyma.07G237800	493	491	451	470	483	505	0.774649	0.681735	1.01603
Glyma.10G188100	276	320	306	250	292	292	0.314466	0.515137	-1.08153
Glyma.07G059400	345	346	375	342	446	393	0.202549	0.447165	1.10788
Glyma.13G124000	234	231	234	227	253	262	0.415987	0.56342	1.06152
Glyma.13G367700	500	480	442	540	419	411	0.660347	0.649848	-1.03796
Glyma.08G131100	70	83	69	81	71	58	0.718949	0.66735	-1.05714
Glyma.13G189300	6	2	6	3	9	8	0.549273	0.616055	1.42857
Glyma.01G207700	3929	4436	4185	3807	5566	5437	0.11759	0.374664	1.18008
Glyma.12G081300	1139	1331	1193	1193	1438	1371	0.215817	0.456278	1.09255
Glyma.06G229200	58	75	53	61	56	73	0.80665	0.68845	1.02151
Glyma.05G008000	190	191	170	162	172	187	0.479431	0.589089	-1.05758
Glyma.06G007900	993	1046	1234	1055	1393	1385	0.100795	0.354426	1.1711
Glyma.19G061200	163	158	168	170	163	149	0.849546	0.699563	-1.01452
Glyma.05G186500	63	51	61	45	48	43	0.0614548	0.299766	-1.28676
Glyma.10G273600	135	118	148	97	131	121	0.203265	0.447911	-1.149
Glyma.08G122400	114	120	136	93	181	145	0.429881	0.568977	1.13243
Glyma.10G095200	546	469	420	616	504	506	0.163298	0.417469	1.1331
Glyma.08G187700	71	92	87	80	101	92	0.416436	0.563679	1.092
Glyma.13G031100	41	49	50	30	73	73	0.334254	0.525539	1.25714
Glyma.19G117700	453	416	497	433	420	454	0.481701	0.589925	-1.04514
Glyma.15G073800	3	0	3	1	2	0	0.266665	0.489577	-2
Glyma.17G253500	0	0	0	2	3	0	0.0318413	0.240367	Inf
Glyma.20G160900	201	190	181	175	154	162	0.0718716	0.317759	-1.16497
Glyma.18G296300	47	49	31	52	53	52	0.171287	0.424264	1.23622
Glyma.06G314700	123	120	93	106	108	93	0.427244	0.567686	-1.09446
Glyma.06G136300	35	13	14	31	14	11	0.720162	0.667859	-1.10714
Glyma.04G050800	96	92	90	91	91	91	0.829245	0.694128	-1.01832
Glyma.15G202100	155	156	151	151	159	157	0.88574	0.709065	1.01082
Glyma.18G109100	72	72	92	74	117	87	0.269286	0.49129	1.17797
Glyma.12G044900	91	92	98	110	133	137	0.010274	0.155608	1.35231
Glyma.01G149000	3020	2839	2876	2882	2371	2313	0.0637866	0.304005	-1.15451
Glyma.09G250700	89	77	90	107	89	70	0.754795	0.677107	1.03906
Glyma.09G072300	7	5	0	4	2	3	0.713472	0.665511	-1.33333
Glyma.16G023600	142	126	153	162	192	177	0.0253995	0.220675	1.26128
Glyma.02G148900	373	352	371	381	339	426	0.573239	0.622354	1.04562
Glyma.17G066400	1027	944	1022	1073	955	997	0.856253	0.701409	1.01069
Glyma.08G307300	1	2	1	1	4	0	0.600089	0.631349	1.25
Glyma.03G220600	348	349	352	423	375	349	0.203406	0.448065	1.09342
Glyma.11G214700	486	464	502	459	486	470	0.629322	0.640347	-1.02615
Glyma.11G036300	40	30	39	34	32	33	0.488866	0.593177	-1.10101
Glyma.04G085000	655	717	689	697	843	815	0.0618782	0.300624	1.14265
Glyma.06G221800	0	0	0	5	5	2	0.000964829	0.0646875	Inf
Glyma.09G128800	1140	1035	1046	1103	954	946	0.281338	0.497904	-1.07259
Glyma.12G079100	2	2	5	11	16	18	0.00107522	0.0674929	5
Glyma.14G215900	74	70	76	40	38	52	0.00178934	0.0801358	-1.69231
Glyma.07G264600	473	481	511	408	413	437	0.0216266	0.206616	-1.16455
Glyma.20G102100	78	62	103	52	97	84	0.789179	0.684278	-1.04292
Glyma.U007400	1	94	3	0	10	14	0.191252	0.438469	-4.08333
Glyma.01G234500	1008	915	899	930	759	855	0.141486	0.398598	-1.10928
Glyma.02G277300	3435	3483	3812	3385	3512	3616	0.730923	0.67181	-1.02064
Glyma.05G213200	564	542	547	589	530	522	0.891049	0.710231	-1.00731
Glyma.06G256000	252	245	326	234	323	339	0.491872	0.594652	1.0887
Glyma.13G207300	5	6	8	5	4	6	0.358046	0.537908	-1.26667
Glyma.03G098800	5	0	6	3	5	10	0.68173	0.655455	1.63636
Glyma.06G034700	36	45	41	52	82	83	0.00380404	0.105031	1.77869
Glyma.11G121800	67	61	78	74	56	70	0.770285	0.680755	-1.03
Glyma.14G028800	33	30	36	41	33	43	0.324777	0.520988	1.18182
Glyma.04G170500	239	252	285	334	284	270	0.122437	0.380109	1.14433
Glyma.07G077500	7	6	6	17	6	7	0.315743	0.515997	1.57895
Glyma.20G158700	2	6	1	7	53	34	0.00206812	0.0840694	10.4444
Glyma.15G100500	369	365	395	342	348	346	0.169	0.42263	-1.08977
Glyma.18G007500	3647	4211	4286	3884	5112	5195	0.101804	0.355326	1.16856
Glyma.16G143300	95	97	87	140	128	112	0.00900742	0.148065	1.36201
Glyma.09G192000	313	324	351	306	296	301	0.178346	0.429947	-1.09413
Glyma.01G047400	267	285	293	180	238	284	0.105482	0.36004	-1.2037
Glyma.17G186100	13	163	16	12	21	24	0.0832331	0.332789	-3.36842
Glyma.05G026100	1	5	6	1	2	4	0.348931	0.532597	-1.71429
Glyma.10G113200	2	6	5	3	2	6	0.509698	0.600979	-1.18182
Glyma.08G205700	428	394	443	437	468	453	0.261339	0.486	1.07352
Glyma.08G027300	214	198	223	202	236	261	0.301708	0.508953	1.10079
Glyma.09G248500	1158	1339	1259	1156	1414	1440	0.378626	0.545896	1.06763
Glyma.20G000500	670	695	688	711	911	870	0.0188819	0.194918	1.21383
Glyma.13G292900	4	0	1	3	2	2	0.842873	0.697855	1.4
Glyma.16G199900	31	40	35	28	27	23	0.0904951	0.341685	-1.35897
Glyma.19G135800	37	30	30	39	25	22	0.511548	0.601821	-1.12791
Glyma.04G039900	12	18	15	87	57	59	9.60095e-06	0.00833682	4.51111
Glyma.16G050400	116	105	97	108	116	88	0.866478	0.704135	-1.01923
Glyma.17G093200	165	174	128	142	215	188	0.21853	0.458094	1.16702
Glyma.13G327000	772	725	693	855	791	809	0.0634703	0.303568	1.121
Glyma.02G175700	108	100	99	70	67	94	0.0312438	0.238024	-1.329
Glyma.10G169800	13	14	14	15	6	10	0.315569	0.515827	-1.32258
Glyma.06G154400	5	10	4	3	6	8	0.846278	0.698647	-1.11765
Glyma.08G334100	445	512	461	412	543	573	0.409286	0.560524	1.07757
Glyma.13G105700	2	6	3	4	6	2	0.605374	0.633431	1.09091
Glyma.11G241500	91	105	102	104	93	95	0.84301	0.697855	-1.02055
Glyma.14G148500	336	341	391	331	406	383	0.543001	0.613769	1.04869
Glyma.11G063100	41	35	28	28	7	10	0.0255318	0.221027	-2.31111
Glyma.U034200	1	2	0	3	2	1	0.283589	0.499068	2
Glyma.19G264200	4	6	6	8	8	13	0.0781198	0.326194	1.8125
Glyma.04G168300	36	29	20	29	28	28	0.994414	0.731679	0
Glyma.19G042900	14	22	21	6	13	22	0.280266	0.497293	-1.39024
Glyma.08G325400	48	56	39	63	60	81	0.0277654	0.229679	1.42657
Glyma.07G104200	328	340	326	321	365	394	0.252753	0.481975	1.08652
Glyma.10G298200	495	465	444	578	514	465	0.159563	0.413904	1.10897
Glyma.05G240000	201	225	256	204	254	281	0.443862	0.575183	1.08358
Glyma.08G147000	174	179	136	162	158	145	0.647781	0.646224	-1.05161
Glyma.10G011600	5	13	1	3	10	10	0.688201	0.657714	1.21053
Glyma.13G234100	21	16	25	13	20	22	0.521794	0.6054	-1.12727
Glyma.06G061500	53	59	58	57	50	46	0.39913	0.555587	-1.11111
Glyma.13G012800	0	70	3	0	6	2	0.0730374	0.319265	-9.125
Glyma.15G276800	335	367	302	256	261	242	0.00306094	0.096032	-1.32279
Glyma.14G055600	2	2	1	3	3	3	0.183537	0.433109	1.8
Glyma.12G191400	72	70	58	59	64	78	0.999839	0.732772	1.005
Glyma.15G098400	225	239	299	211	315	315	0.440731	0.573921	1.10223
Glyma.20G185500	248	266	238	322	347	358	0.000788016	0.0588252	1.36569
Glyma.18G034300	257	249	296	270	284	291	0.484909	0.591314	1.05362
Glyma.19G077100	467	515	502	459	572	568	0.318394	0.517711	1.07749
Glyma.16G170100	4803	4519	3042	9137	3774	2575	0.417624	0.564326	1.25251
Glyma.01G074200	43	37	23	30	33	24	0.443817	0.575172	-1.18391
Glyma.04G010100	0	0	1	0	2	4	0.202153	0.446698	6
Glyma.12G004200	154	196	202	185	193	180	0.85246	0.700394	1.01087
Glyma.10G140000	393	379	398	449	397	375	0.522152	0.605548	1.04359
Glyma.13G047000	75	115	150	77	134	153	0.737764	0.673554	1.07059
Glyma.08G232500	645	756	795	619	999	1064	0.139658	0.396411	1.22131
Glyma.09G275300	112	123	115	111	106	112	0.529287	0.60858	-1.06383
Glyma.02G202400	376	391	315	438	360	324	0.665326	0.651009	1.03697
Glyma.05G109400	16	13	10	11	17	23	0.309016	0.51254	1.30769
Glyma.03G245200	327	365	284	311	304	280	0.307818	0.511895	-1.0905
Glyma.11G239300	20	24	29	19	27	22	0.76134	0.678787	-1.07353
Glyma.19G162600	7	2	4	13	6	9	0.12392	0.381724	2.15385
Glyma.03G023900	61	56	73	55	78	83	0.394086	0.553444	1.13684
Glyma.15G218000	705	754	807	606	803	793	0.721591	0.66844	-1.02906
Glyma.04G066700	116	131	111	127	114	102	0.73779	0.673559	-1.04373
Glyma.07G002600	454	406	498	402	439	445	0.418643	0.564594	-1.05599
Glyma.13G310900	615	585	604	617	605	606	0.807016	0.688557	1.0133
Glyma.10G196600	271	325	291	248	272	312	0.459161	0.580804	-1.06611
Glyma.08G045400	178	161	190	174	173	159	0.56697	0.62064	-1.04545
Glyma.13G132500	3	5	0	2	3	2	0.952831	0.723109	-1.14286
Glyma.16G039500	227	201	171	258	186	173	0.788922	0.684278	1.03005
Glyma.06G181200	1	2	2	2	3	8	0.124931	0.382538	2.6
Glyma.17G111200	492	488	484	502	474	521	0.692346	0.658895	1.02254
Glyma.18G154000	250	260	206	265	307	289	0.0418097	0.264141	1.20251
Glyma.02G015300	476	556	465	526	526	503	0.530641	0.609087	1.03874
Glyma.03G058100	487	454	520	506	507	493	0.617689	0.637007	1.0308
Glyma.06G237700	59	75	59	67	65	66	0.783366	0.68355	1.02591
Glyma.20G118000	595	542	630	636	629	676	0.142116	0.399004	1.09847
Glyma.08G352200	30	21	36	39	22	23	0.817795	0.691414	-1.03571
Glyma.15G125100	152	134	123	189	164	133	0.133892	0.39091	1.18826
Glyma.08G130900	855	850	774	767	717	696	0.0448163	0.269398	-1.13716
Glyma.11G081200	1603	1647	1242	1834	1428	1246	0.965437	0.725366	1.00356
Glyma.09G173700	83	80	100	84	124	114	0.142148	0.399004	1.22433
Glyma.05G229100	364	394	414	321	327	331	0.0143258	0.17573	-1.19714
Glyma.17G167800	65	75	63	81	51	47	0.474997	0.587356	-1.13408
Glyma.14G082400	29	43	23	18	31	28	0.388585	0.550639	-1.23377
Glyma.02G100800	139	167	146	134	161	155	0.993442	0.731557	-1.00444
Glyma.05G007800	174	174	183	146	166	170	0.233641	0.46824	-1.10166
Glyma.03G143600	99	118	115	111	110	103	0.869182	0.704775	-1.02469
Glyma.18G061100	7432	6196	5869	6478	3409	3400	0.0365405	0.252119	-1.46737
Glyma.04G186400	405	448	463	415	394	413	0.249762	0.480085	-1.07692
Glyma.11G137700	909	846	809	880	838	791	0.699889	0.661823	-1.02192
Glyma.07G122300	82	83	88	66	68	63	0.0300129	0.234941	-1.28426
Glyma.20G203500	5	0	0	3	3	0	0.943247	0.721316	1.2
Glyma.12G031000	137	128	97	149	132	133	0.225522	0.463024	1.14365
Glyma.07G187600	0	0	0	1	2	6	0.0144808	0.175999	Inf
Glyma.20G025100	1605	1548	1818	1815	1880	1799	0.118913	0.376269	1.10521
Glyma.13G030900	212	225	117	232	165	154	0.981477	0.729082	-1.00544
Glyma.18G117600	28	35	43	64	31	40	0.259244	0.484868	1.27358
Glyma.14G073700	325	336	249	331	301	304	0.718164	0.667167	1.02857
Glyma.17G074900	18	16	10	8	7	8	0.0309503	0.237367	-1.91304
Glyma.13G308700	4452	4376	4056	4417	3929	3694	0.326619	0.521934	-1.0701
Glyma.05G136200	301	287	303	337	336	328	0.0754479	0.322617	1.12346
Glyma.01G092300	220	273	202	319	337	281	0.00639613	0.130256	1.3482
Glyma.06G179000	32	37	30	36	35	34	0.605	0.633302	1.06061
Glyma.17G109000	672	778	788	631	719	646	0.108109	0.363513	-1.12124
Glyma.14G202000	64	53	80	59	50	64	0.330033	0.523299	-1.13873
Glyma.04G093500	427	408	402	419	402	423	0.938189	0.720272	1.00566
Glyma.11G044800	3	0	3	6	2	4	0.256481	0.483437	2
Glyma.15G023500	43	56	28	32	26	19	0.046761	0.273326	-1.64935
Glyma.08G072200	1111	1272	1151	1191	1202	1195	0.783482	0.68355	1.01528
Glyma.20G110600	327	363	338	335	320	321	0.419703	0.565059	-1.05328
Glyma.01G148800	57	75	62	80	85	89	0.0300352	0.234941	1.30928
Glyma.16G066300	85	70	83	86	62	68	0.428161	0.568215	-1.10185
Glyma.19G002200	16	13	10	11	21	11	0.638788	0.642813	1.10256
Glyma.19G245900	413	457	415	444	481	447	0.276204	0.495126	1.0677
Glyma.02G220500	117	151	131	135	113	128	0.57144	0.621827	-1.06117
Glyma.10G214600	20	22	17	29	33	36	0.0120003	0.16656	1.66102
Glyma.02G042100	584	617	694	533	733	715	0.629015	0.640298	1.04538
Glyma.05G221700	773	655	663	720	703	712	0.754631	0.677107	1.02104
Glyma.08G128700	492	521	548	502	497	476	0.336486	0.526718	-1.05831
Glyma.11G079000	241	268	247	255	263	235	0.986059	0.729959	-1.00398
Glyma.13G215800	205	179	224	177	208	207	0.707194	0.66387	-1.02703
Glyma.18G237300	649	658	719	629	734	765	0.475416	0.587457	1.05035
Glyma.04G213100	3	0	2	1	2	1	0.532976	0.610139	-1.25
Glyma.16G151800	16	29	27	25	33	44	0.11339	0.369688	1.41667
Glyma.12G207200	70	48	69	65	68	62	0.768579	0.680536	1.04278
Glyma.17G194600	109	128	151	162	170	154	0.0426555	0.265514	1.25258
Glyma.01G055900	145	158	133	136	139	143	0.645613	0.645249	-1.04306
Glyma.02G098700	82	61	75	76	101	85	0.171405	0.424265	1.20183
Glyma.05G034600	335	304	323	305	241	240	0.031265	0.238028	-1.22392
Glyma.03G170400	1	0	1	3	1	1	0.398249	0.555206	2.5
Glyma.06G077400	316	365	289	384	407	359	0.0400017	0.261001	1.18557
Glyma.11G164500	230	266	210	237	235	213	0.759178	0.678054	-1.03066
Glyma.09G013300	31	35	17	39	26	26	0.686727	0.65731	1.09639
Glyma.17G007400	143	126	141	122	196	188	0.127194	0.384866	1.23415
Glyma.15G143200	1627	1814	1820	1435	2092	2297	0.357244	0.537517	1.10701
Glyma.20G230300	1	3	2	1	1	1	0.271876	0.493344	-2
Glyma.04G026000	535	494	498	496	464	402	0.120012	0.377652	-1.12115
Glyma.03G226900	5	10	8	4	2	6	0.147965	0.403747	-1.91667
Glyma.19G187200	54	65	54	55	74	61	0.423978	0.566355	1.09827
Glyma.07G205600	27	32	32	18	35	27	0.542235	0.613539	-1.1375
Glyma.13G335500	62	51	54	62	69	58	0.324814	0.520995	1.13174
Glyma.06G162900	750	827	858	748	954	923	0.329333	0.522899	1.07803
Glyma.09G069900	5	3	4	6	7	2	0.528267	0.608197	1.25
Glyma.02G218300	61	62	65	90	64	71	0.182813	0.432618	1.19681
Glyma.15G199800	714	711	695	803	785	741	0.0964688	0.349096	1.09858
Glyma.18G135700	17	24	13	18	23	27	0.298862	0.508237	1.25926
Glyma.03G039800	837	647	642	433	243	227	0.000280027	0.03658	-2.35437
Glyma.15G050300	4	0	2	2	6	6	0.239196	0.472301	2.33333
Glyma.01G175600	2690	2594	2633	2780	2672	2697	0.588848	0.627981	1.0293
Glyma.04G111500	2084	2331	2377	1930	2622	2688	0.480798	0.589656	1.06596
Glyma.07G018500	311	319	340	341	388	426	0.0355457	0.250405	1.19072
Glyma.12G105600	12	18	17	19	30	23	0.0480932	0.276232	1.53191
Glyma.05G154300	72	70	77	76	106	114	0.0386788	0.257091	1.3516
Glyma.10G241400	216	223	235	167	129	140	0.00055842	0.0490343	-1.54587
Glyma.13G148400	40	40	34	54	39	31	0.588325	0.627766	1.08772
Glyma.10G063000	13	6	5	4	2	1	0.0189974	0.195537	-3.42857
Glyma.08G333900	1299	1262	1403	1086	1230	1345	0.251634	0.481281	-1.08276
Glyma.08G155500	59	64	61	51	54	56	0.231355	0.466921	-1.14286
Glyma.09G198300	2337	2633	2699	2596	3424	3247	0.0385786	0.256705	1.20837
Glyma.11G062900	299	271	245	278	236	207	0.210056	0.452447	-1.13037
Glyma.16G149600	24	21	20	27	32	34	0.0527918	0.285959	1.43077
Glyma.20G099800	0	2	1	1	2	2	0.301604	0.508953	1.66667
Glyma.02G303800	48	40	42	60	76	80	0.00279044	0.0912865	1.66154
Glyma.18G264100	5	6	9	5	6	4	0.344838	0.530448	-1.33333
Glyma.03G168200	7	3	8	6	10	7	0.538246	0.612114	1.27778
Glyma.18G042800	19	27	19	22	19	21	0.828873	0.69396	-1.04839
Glyma.19G085600	14	18	18	16	9	10	0.175448	0.427854	-1.42857
Glyma.02G060200	162	169	123	149	191	164	0.330255	0.523571	1.11013
Glyma.12G234000	73	62	69	65	80	62	0.903642	0.713241	1.01471
Glyma.20G228100	3920	3896	4669	3961	4630	4734	0.404759	0.558528	1.06728
Glyma.08G146800	4	0	2	1	2	1	0.38278	0.547935	-1.5
Glyma.12G012700	1016	1070	1136	1035	1116	1057	0.940052	0.720793	-1.00436
Glyma.13G233900	5	3	5	6	6	8	0.303419	0.509884	1.53846
Glyma.05G061400	2593	2987	2873	2642	3551	3441	0.145748	0.402162	1.13971
Glyma.20G006800	164	185	140	167	133	143	0.376854	0.544967	-1.10384
Glyma.13G055500	0	3	2	0	2	2	0.785945	0.683826	-1.25
Glyma.14G098300	244	218	255	239	248	205	0.644908	0.644885	-1.03613
Glyma.09G040100	6959	7285	7702	6813	7500	7707	0.955733	0.723703	1.00337
Glyma.02G116700	102	89	98	134	86	78	0.82166	0.692601	1.03114
Glyma.17G034200	3	8	4	3	6	9	0.519122	0.604589	1.2
Glyma.18G077000	197	198	202	190	315	289	0.0378573	0.25545	1.32998
Glyma.15G170000	304	314	290	240	242	231	0.0035254	0.101093	-1.27349
Glyma.05G117900	345	365	299	347	427	412	0.0630677	0.303066	1.17542
Glyma.11G004100	1163	1065	1033	1143	1078	1095	0.768315	0.680519	1.01687
Glyma.07G232400	5	0	0	2	0	0	0.344003	0.52991	-2.5
Glyma.13G362300	378	399	363	413	453	422	0.0612904	0.299412	1.12982
Glyma.19G205200	741	725	552	824	602	601	0.957589	0.724152	1.00446
Glyma.08G053900	5	0	6	3	6	2	0.904733	0.713434	0
Glyma.01G202300	3	5	1	3	3	3	0.660252	0.649843	0
Glyma.04G109300	0	3	1	1	2	7	0.248126	0.478732	2.5
Glyma.09G096700	1451	1285	1271	1417	1163	1229	0.46998	0.585448	-1.05198
Glyma.14G183800	58	70	53	53	44	58	0.280656	0.497491	-1.16774
Glyma.02G245100	462	465	491	440	575	536	0.254316	0.482877	1.09379
Glyma.20G070000	547	461	443	508	282	319	0.0764849	0.324148	-1.30839
Glyma.10G239200	25	41	33	23	35	37	0.882955	0.708267	-1.04211
Glyma.02G023800	187	198	190	244	207	215	0.0707538	0.315481	1.15826
Glyma.10G017900	826	905	641	985	794	754	0.500943	0.598125	1.06788
Glyma.03G066600	9	14	12	13	10	6	0.547409	0.615628	-1.2069
Glyma.06G002500	27	21	23	32	30	20	0.417317	0.564326	1.15493
Glyma.07G045300	335	371	358	341	399	391	0.376417	0.544967	1.06297
Glyma.05G181100	10538	11488	8056	17893	17754	16033	0.000119461	0.0240926	1.71797
Glyma.08G088100	10	16	20	14	27	26	0.169334	0.422827	1.45652
Glyma.12G132400	34	29	21	22	10	7	0.0224857	0.209697	-2.15385
Glyma.15G039400	107	83	129	110	125	127	0.329481	0.522905	1.1348
Glyma.20G126500	316	319	339	311	383	385	0.191566	0.438794	1.1078
Glyma.13G175200	751	748	636	732	650	603	0.327453	0.522172	-1.07557
Glyma.16G111100	16	11	13	17	13	14	0.679422	0.655093	1.1
Glyma.08G360700	4	3	0	0	0	0	0.0174518	0.189384	#NAME?
Glyma.01G015200	50	38	50	39	37	34	0.115714	0.372179	-1.25455
Glyma.02G058000	97	94	123	76	98	85	0.124297	0.381946	-1.21236
Glyma.05G237600	21	22	27	34	30	29	0.107763	0.363163	1.32857
Glyma.09G216300	87	72	88	72	65	88	0.404558	0.558477	-1.09778
Glyma.04G194900	949	862	873	971	745	782	0.350306	0.533384	-1.07446
Glyma.07G130800	160	151	157	70	68	52	6.31717e-06	0.00619724	-2.46316
Glyma.10G081100	25	27	26	33	28	16	0.957955	0.724179	-1.01299
Glyma.08G173600	1198	1232	1303	1259	1414	1447	0.122177	0.379662	1.10367
Glyma.15G124900	69	56	56	36	24	32	0.00118271	0.070022	-1.96739
Glyma.04G229000	3603	4124	4293	3371	5387	5522	0.176563	0.428434	1.18802
Glyma.19G103600	180	161	111	203	74	53	0.321319	0.518738	-1.3697
Glyma.04G007700	2780	3194	2389	3545	3642	3222	0.0189863	0.195492	1.24465
Glyma.18G282200	181	214	195	179	303	322	0.0483538	0.277092	1.36271
Glyma.02G143500	155	143	168	137	174	151	0.908069	0.713977	-1.00866
Glyma.03G186300	246	198	201	192	113	100	0.0137031	0.172725	-1.59259
Glyma.10G137600	47	40	34	41	54	49	0.269869	0.491758	1.19008
Glyma.06G122200	91	70	82	93	76	104	0.381801	0.547456	1.12346
Glyma.18G060900	27	37	23	29	36	28	0.566308	0.620551	1.06897
Glyma.20G246200	1136	1097	1023	1224	1049	1118	0.510801	0.601328	1.04146
Glyma.09G123400	6	5	4	9	4	4	0.728548	0.670939	1.13333
Glyma.12G030800	2855	2896	2581	2883	3132	3028	0.188413	0.436671	1.08533
Glyma.17G117500	141	155	140	173	149	157	0.260646	0.485677	1.09862
Glyma.20G024900	92	78	76	74	82	119	0.484078	0.591193	1.11789
Glyma.15G253300	562	505	525	571	564	486	0.780171	0.683056	1.01822
Glyma.13G073600	16	10	19	22	10	19	0.808854	0.688884	1.13333
Glyma.19G232000	629	588	626	653	768	735	0.0260649	0.223046	1.16983
Glyma.08G080700	302	308	308	329	404	400	0.0144342	0.175896	1.2342
Glyma.16G074800	291	284	271	245	319	288	0.92844	0.718927	1.00709
Glyma.04G136100	1	2	2	6	2	6	0.0512998	0.282828	2.8
Glyma.10G266000	210	198	234	187	181	214	0.238235	0.47156	-1.10309
Glyma.06G178800	58	57	80	63	74	99	0.262781	0.486935	1.21026
Glyma.09G114700	78	57	79	64	61	69	0.370067	0.54245	-1.10309
Glyma.14G201800	256	268	328	266	358	299	0.423723	0.566355	1.08333
Glyma.11G087500	332	309	365	332	387	441	0.123252	0.381176	1.15308
Glyma.07G250500	14	11	5	3	8	9	0.251501	0.481281	-1.5
Glyma.07G072100	1442	1227	1295	1419	907	895	0.100886	0.354426	-1.23067
Glyma.15G066200	2	0	4	7	6	2	0.167406	0.420951	2.5
Glyma.20G153300	126	120	82	116	80	66	0.216066	0.456584	-1.25191
Glyma.18G002100	15	5	14	13	20	20	0.180333	0.431186	1.55882
Glyma.18G245800	5	3	15	3	1	2	0.0235188	0.213834	-3.83333
Glyma.01G220400	831	850	821	833	911	872	0.404583	0.558477	1.04556
Glyma.06G307100	3420	3049	2920	3655	2672	2702	0.671914	0.652646	-1.03987
Glyma.02G263200	4776	5254	5621	4719	6154	6029	0.367165	0.541395	1.07993
Glyma.08G349800	11	8	6	16	6	9	0.544218	0.614272	1.24
Glyma.02G041900	102	107	82	128	109	97	0.225397	0.462937	1.14777
Glyma.07G128600	50	65	60	62	61	64	0.542693	0.613653	1.06857
Glyma.12G215700	10	11	11	9	13	16	0.52163	0.605366	1.1875
Glyma.20G209800	577	555	542	619	578	567	0.352583	0.534622	1.05376
Glyma.13G258500	2551	3097	2909	2803	4083	3818	0.0436092	0.266841	1.25091
Glyma.06G085900	145	140	119	120	153	154	0.605608	0.633431	1.05693
Glyma.17G237200	120	112	158	135	132	134	0.809979	0.689334	1.02821
Glyma.17G015900	22	19	23	19	33	21	0.494374	0.595617	1.14062
Glyma.03G213000	2	2	1	1	2	0	0.749095	0.675963	-1.66667
Glyma.15G151700	5	6	9	5	10	7	0.784267	0.68355	1.1
Glyma.18G058700	576	521	582	547	502	503	0.197313	0.443136	-1.08183
Glyma.16G194500	115	110	100	80	123	113	0.824323	0.693008	-1.02848
Glyma.19G130400	73	78	70	86	54	39	0.297999	0.507804	-1.23464
Glyma.04G212900	476	461	470	413	415	420	0.046588	0.272913	-1.1274
Glyma.04G034500	129	137	132	167	138	130	0.340749	0.528803	1.09296
Glyma.02G170300	266	295	284	250	305	318	0.685918	0.65692	1.03314
Glyma.05G077300	11	16	18	14	15	12	0.774424	0.681716	-1.09756
Glyma.12G028600	25	35	25	20	16	18	0.0381025	0.255693	-1.57407
Glyma.10G164400	103	128	119	121	166	149	0.0599574	0.297364	1.24571
Glyma.08G013200	861	921	902	817	931	889	0.762209	0.679007	-1.01782
Glyma.13G100300	605	687	664	621	725	708	0.443074	0.57478	1.0501
Glyma.16G007300	208	226	218	180	252	273	0.478084	0.58829	1.08129
Glyma.08G256900	366	312	308	331	314	275	0.381823	0.547462	-1.07174
Glyma.20G051700	220	167	219	203	252	231	0.234072	0.468475	1.13201
Glyma.18G187100	1	0	3	4	2	0	0.699562	0.661778	1.5
Glyma.07G248300	631	599	684	588	595	593	0.197889	0.443792	-1.0777
Glyma.08G320000	16	38	24	16	6	4	0.0125843	0.168179	-3
Glyma.05G162800	80	69	65	76	53	59	0.321858	0.519104	-1.1383
Glyma.08G069800	750	736	721	748	602	591	0.0966103	0.34942	-1.13704
Glyma.13G156900	301	287	319	275	269	266	0.0989779	0.352317	-1.11975
Glyma.01G218200	8	5	3	2	2	1	0.0157206	0.181554	-3.2
Glyma.14G199700	2	3	3	5	1	0	0.720773	0.668147	-1.33333
Glyma.17G135600	143	167	150	187	191	177	0.0353844	0.250253	1.20652
Glyma.15G271400	21	24	25	24	22	28	0.750847	0.676194	1.05714
Glyma.02G039700	16313	17775	14369	17051	13431	10368	0.16004	0.414401	-1.18622
Glyma.U020100	429	457	456	475	421	436	0.905097	0.713534	-1.00751
Glyma.03G111400	1	0	4	2	0	1	0.430412	0.569202	-1.66667
Glyma.06G018400	579	518	506	475	470	466	0.050423	0.281347	-1.13607
Glyma.11G105500	464	443	386	494	427	379	0.936821	0.72027	1.00541
Glyma.16G092900	5	2	3	4	2	0	0.563875	0.620116	-1.66667
Glyma.04G154200	205	210	219	182	177	140	0.0214181	0.205876	-1.27054
Glyma.02G290000	201	250	222	208	232	218	0.825037	0.69313	-1.0228
Glyma.05G197000	62	41	67	63	48	63	0.973542	0.727166	1.02353
Glyma.12G148300	5	5	1	10	6	6	0.0991267	0.352405	2
Glyma.10G284100	217	215	237	163	177	189	0.0099207	0.153227	-1.26465
Glyma.09G019600	202	185	216	144	162	132	0.0038068	0.105031	-1.37671
Glyma.13G220000	4044	3662	3418	3533	2355	2527	0.0211941	0.205192	-1.32193
Glyma.15G149500	5	3	1	6	6	4	0.148172	0.403992	1.77778
Glyma.10G062800	176	179	156	143	133	135	0.0246149	0.218224	-1.24331
Glyma.19G128200	7	11	8	4	6	13	0.711948	0.665054	-1.13043
Glyma.14G041500	1566	1325	1333	1603	1164	1185	0.477671	0.588071	-1.06883
Glyma.16G221200	349	348	371	295	337	356	0.269601	0.491557	-1.08097
Glyma.20G171400	141	118	122	136	130	143	0.456395	0.579518	1.07349
Glyma.02G168100	1	3	2	1	4	2	0.717718	0.66698	1.16667
Glyma.18G263900	583	515	517	609	673	712	0.00801051	0.141136	1.23467
Glyma.05G104000	70	56	72	51	69	76	0.876821	0.706783	-1.0102
Glyma.06G325200	1009	992	1114	1010	1223	1250	0.137784	0.39414	1.11814
Glyma.17G042700	31	38	29	43	30	30	0.721313	0.668309	1.05102
Glyma.18G085500	134	134	103	114	70	102	0.0852813	0.335857	-1.2972
Glyma.06G103900	2	0	1	3	2	2	0.348606	0.532387	2.33333
Glyma.12G233800	209	198	180	218	210	223	0.178864	0.430008	1.10903
Glyma.20G227900	412	365	400	439	426	400	0.266366	0.489367	1.07477
Glyma.13G276600	96	70	115	102	93	124	0.409971	0.560578	1.13523
Glyma.12G055400	534	531	557	570	473	414	0.209099	0.451623	-1.11325
Glyma.16G212500	725	735	935	778	1274	1272	0.0271161	0.226948	1.38789
Glyma.10G191200	193	187	216	182	233	249	0.282414	0.498518	1.11409
Glyma.13G098200	303	296	321	290	285	229	0.118305	0.375542	-1.14428
Glyma.08G040000	847	845	873	831	958	852	0.61786	0.637084	1.02963
Glyma.16G034100	59	67	71	76	84	62	0.298639	0.508108	1.1269
Glyma.19G213700	450	429	437	471	456	475	0.265214	0.488555	1.06535
Glyma.11G003900	10	5	13	13	18	10	0.227256	0.464012	1.46429
Glyma.06G232300	108	83	87	113	105	97	0.276728	0.495325	1.13309
Glyma.09G139300	5	0	3	4	7	4	0.243473	0.475504	1.875
Glyma.15G269200	240	245	260	203	300	269	0.73702	0.673328	1.03624
Glyma.18G205100	1	5	1	2	1	1	0.496334	0.596541	-1.75
Glyma.03G109200	1482	1671	1614	1556	2114	2154	0.0414951	0.263592	1.22173
Glyma.08G096600	13	10	5	9	7	12	0.988699	0.730623	0
Glyma.15G047900	9	5	3	5	5	2	0.380286	0.546688	-1.41667
Glyma.13G183700	331	320	384	181	341	363	0.313326	0.514474	-1.16949
Glyma.01G245000	5	51	10	6	12	13	0.226283	0.463268	-2.12903
Glyma.19G026600	32	46	50	39	65	53	0.248217	0.478759	1.22656
Glyma.01G023700	270	268	271	222	243	227	0.0345274	0.248406	-1.16908
Glyma.02G244900	13	10	19	14	16	18	0.618427	0.637247	1.14286
Glyma.02G066500	1012	992	841	1055	942	904	0.775067	0.681773	1.01968
Glyma.05G002400	112	120	140	113	104	92	0.103889	0.357418	-1.20388
Glyma.06G045200	606	577	513	569	521	512	0.386142	0.549696	-1.05868
Glyma.07G088000	3033	2692	2526	3904	1970	2022	0.789456	0.684286	-1.04496
Glyma.11G132300	53	53	53	44	37	71	0.768264	0.680519	-1.04605
Glyma.14G039300	1	0	1	2	0	2	0.621173	0.637886	2
Glyma.06G288900	592	502	482	485	415	387	0.0281219	0.230668	-1.22455
Glyma.20G169200	1061	1213	1089	1342	1131	1074	0.459178	0.580804	1.05471
Glyma.15G111000	251	250	211	202	245	262	0.951815	0.722946	-1.00423
Glyma.19G155000	267	257	273	215	259	238	0.144007	0.400716	-1.11938
Glyma.04G237500	89	67	97	68	91	92	0.903325	0.713241	-1.00797
Glyma.08G216200	17	18	20	2	5	6	0.000387749	0.0411222	-4.23077
Glyma.18G290700	129	123	133	116	134	123	0.72843	0.670939	-1.03217
Glyma.09G259000	166	185	166	142	181	164	0.520234	0.604964	-1.0616
Glyma.13G303300	0	2	2	2	2	1	0.555559	0.618172	1.25
Glyma.03G194800	16	16	16	13	28	27	0.178864	0.430008	1.41667
Glyma.11G188900	211	206	246	215	265	270	0.190264	0.437842	1.13122
Glyma.06G130700	403	376	393	434	365	385	0.885658	0.709065	1.01024
Glyma.20G011000	259	222	225	280	173	187	0.431536	0.569792	-1.10312
Glyma.18G103500	402	352	333	497	344	354	0.371577	0.542924	1.09936
Glyma.19G146300	67	51	41	76	37	46	0.983092	0.729399	0
Glyma.03G007600	7	18	6	8	4	7	0.193529	0.440203	-1.63158
Glyma.17G060800	10	10	13	11	15	18	0.24768	0.478382	1.33333
Glyma.05G122100	153	143	126	172	154	179	0.0674308	0.310397	1.19668
Glyma.13G116200	298	325	337	274	334	330	0.754313	0.677063	-1.02345
Glyma.11G252000	4	3	2	0	2	6	0.623384	0.638688	-1.125
Glyma.13G359900	565	440	461	560	454	483	0.834725	0.695165	1.02115
Glyma.08G301700	134	126	171	166	131	161	0.616644	0.636863	1.06265
Glyma.09G166100	276	309	339	246	379	355	0.602563	0.632169	1.06061
Glyma.11G030700	105	110	112	109	160	122	0.13582	0.392625	1.19572
Glyma.16G117400	59	59	47	59	49	62	0.805049	0.688251	1.0303
Glyma.12G073500	1	0	3	2	2	8	0.283104	0.499008	3
Glyma.20G067600	210	226	199	218	198	195	0.649444	0.646776	-1.03928
Glyma.03G136000	568	598	539	572	509	561	0.536694	0.611349	-1.03837
Glyma.19G231800	8	8	6	13	10	12	0.0806432	0.329209	1.59091
Glyma.18G010600	92	89	104	76	105	118	0.768504	0.680519	1.04912
Glyma.19G053400	2	24	0	1	2	2	0.153462	0.409079	-5.2
Glyma.02G271700	281	271	246	283	244	294	0.724998	0.669664	1.02882
Glyma.05G178700	166	185	170	141	136	129	0.010741	0.158308	-1.28325
Glyma.10G265800	97	91	85	80	86	91	0.557349	0.618815	-1.06226
Glyma.08G114600	161	198	151	183	149	170	0.913886	0.715272	-1.01594
Glyma.02G093300	5	2	10	14	2	1	0.869841	0.704796	0
Glyma.13G201700	681	623	669	643	673	674	0.883028	0.708293	1.00862
Glyma.16G108700	0	2	3	1	1	2	0.777215	0.682349	-1.25
Glyma.06G072000	2	6	3	7	5	8	0.154039	0.409558	1.81818
Glyma.13G023300	0	19	0	0	2	1	0.174357	0.427281	-6.33333
Glyma.14G066100	12	30	21	19	30	27	0.410663	0.560729	1.20635
Glyma.19G109900	0	2	1	2	2	0	0.649211	0.646609	1.33333
Glyma.07G071900	57	64	41	54	65	50	0.694856	0.659778	1.04321
Glyma.17G002000	1002	917	846	892	860	870	0.382527	0.547849	-1.05454
Glyma.09G251600	8	8	11	5	14	16	0.468798	0.584881	1.2963
Glyma.17G245700	542	540	627	551	645	647	0.301169	0.508953	1.07841
Glyma.18G288500	308	293	263	299	224	233	0.167587	0.421124	-1.14286
Glyma.06G128500	644	657	600	668	751	681	0.109723	0.364942	1.10468
Glyma.07G200200	275	276	281	259	300	255	0.758779	0.677853	-1.02211
Glyma.08G243000	3771	3773	3756	4027	3611	3613	0.942039	0.721096	-1.00436
Glyma.05G085800	1	0	0	4	0	2	0.151542	0.40702	6
Glyma.13G330100	377	392	425	379	450	416	0.53378	0.610497	1.04271
Glyma.09G242900	168	148	118	186	153	162	0.21383	0.454972	1.15438
Glyma.13G079900	449	410	439	388	398	424	0.243487	0.475504	-1.07273
Glyma.08G021700	975	971	914	937	942	1043	0.713325	0.665509	1.02168
Glyma.09G064500	238	239	291	228	291	301	0.518223	0.604492	1.06771
Glyma.16G015800	325	343	333	332	276	281	0.127898	0.385656	-1.12598
Glyma.17G058600	46	45	47	38	53	46	0.925687	0.718217	-1.0073
Glyma.10G207000	4798	6772	7120	5202	8690	8600	0.21797	0.457711	1.20342
Glyma.15G194400	15	13	11	19	8	10	0.939489	0.720574	-1.05405
Glyma.03G212800	6	13	6	7	6	3	0.229684	0.466032	-1.5625
Glyma.18G130300	1	0	0	1	2	1	0.180843	0.431464	4
Glyma.19G173100	2973	2841	2545	2956	2685	2639	0.884733	0.708761	-1.00954
Glyma.11G206900	25	18	32	28	19	22	0.698426	0.6616	-1.08696
Glyma.03G034400	67	57	58	70	50	51	0.636267	0.642443	-1.06433
Glyma.01G170200	1213	1199	1220	1209	1127	1137	0.397681	0.555053	-1.04578
Glyma.11G028500	187	164	209	223	195	191	0.374129	0.54442	1.0875
Glyma.15G007200	1040	899	974	916	708	724	0.0190075	0.195537	-1.24063
Glyma.07G256800	310	411	371	347	395	392	0.620912	0.637833	1.03846
Glyma.01G226700	575	523	548	614	593	615	0.0886525	0.339658	1.10693
Glyma.02G269500	168	132	161	159	185	195	0.141619	0.398625	1.1692
Glyma.20G094400	81	78	74	66	67	63	0.116625	0.373288	-1.18878
Glyma.06G026900	21	16	17	20	23	24	0.267052	0.489672	1.24074
Glyma.04G162700	339	346	340	327	363	343	0.887614	0.709441	1.0078
Glyma.07G069700	195	202	158	241	209	173	0.263766	0.487601	1.12252
Glyma.12G156800	1303	1259	1393	1177	1354	1431	0.984828	0.729592	1.00177
Glyma.13G199600	113	116	115	105	129	124	0.636338	0.642443	1.0407
Glyma.08G141400	21	24	25	28	35	34	0.0600303	0.297364	1.38571
Glyma.09G184200	41	49	38	30	54	46	0.927699	0.71881	1.01562
Glyma.16G135500	11	10	26	12	11	12	0.319641	0.517982	-1.34286
Glyma.17G178300	0	0	3	1	2	1	0.7614	0.678787	1.33333
Glyma.01G039600	45	35	53	48	68	69	0.065551	0.306618	1.39098
Glyma.18G250000	35	54	59	44	77	68	0.207408	0.450335	1.27703
Glyma.02G111300	70	83	76	99	73	72	0.572123	0.622084	1.0655
Glyma.05G018300	216	250	219	244	271	239	0.208307	0.45097	1.10073
Glyma.10G105400	58	54	68	56	53	54	0.417081	0.564137	-1.10429
Glyma.15G092800	5	6	9	4	5	8	0.496895	0.59666	-1.17647
Glyma.11G148200	6	11	4	8	19	20	0.042406	0.265068	2.2381
Glyma.19G071500	287	269	256	332	258	296	0.304606	0.510374	1.09113
Glyma.20G214000	10	16	17	18	20	23	0.126172	0.38396	1.4186
Glyma.06G090100	193	179	159	238	196	211	0.0460968	0.272398	1.21469
Glyma.18G128100	2	0	1	1	0	3	0.926184	0.7183	1.33333
Glyma.01G168000	1035	1154	1095	1147	1301	1289	0.0522208	0.284791	1.13794
Glyma.16G042600	1358	1264	1398	1231	1215	1152	0.0663214	0.307878	-1.11729
Glyma.02G167900	3875	3940	3940	3930	4409	4389	0.204333	0.448682	1.08277
Glyma.17G085400	2440	2831	2798	2826	3760	3433	0.0226931	0.210852	1.24167
Glyma.13G319200	152	172	175	151	275	290	0.0382489	0.255845	1.43487
Glyma.05G103800	113	104	99	92	63	70	0.0180392	0.192328	-1.40444
Glyma.06G146600	5	11	10	5	2	3	0.0521576	0.284708	-2.6
Glyma.11G233700	1606	1589	1844	1473	1902	1880	0.606125	0.633643	1.04287
Glyma.11G055300	193	182	165	216	184	162	0.661161	0.650036	1.04074
Glyma.15G212400	574	564	545	524	553	586	0.816839	0.691221	-1.01203
Glyma.15G034000	299	269	293	273	228	238	0.0582662	0.295045	-1.16509
Glyma.20G121100	841	850	673	911	685	709	0.797434	0.686612	-1.0256
Glyma.18G213600	145	126	153	194	284	239	0.000677597	0.0546336	1.69104
Glyma.16G033900	498	408	457	509	394	389	0.531155	0.609451	-1.05495
Glyma.19G256400	503	567	429	556	608	580	0.0647184	0.30572	1.16344
Glyma.02G231000	3	3	1	2	4	2	0.751082	0.676194	1.14286
Glyma.02G296300	599	601	625	494	542	501	0.0103855	0.156007	-1.18738
Glyma.08G139200	25	43	31	27	30	23	0.348746	0.532482	-1.2375
Glyma.10G003800	233	242	241	221	240	238	0.697103	0.661128	-1.02432
Glyma.17G170900	362	376	375	368	403	406	0.353346	0.535233	1.0575
Glyma.05G232200	530	523	478	509	462	403	0.163584	0.417678	-1.11426
Glyma.06G275000	409	392	447	319	419	430	0.428896	0.568481	-1.06849
Glyma.17G205000	32	22	27	28	36	42	0.188111	0.436482	1.30864
Glyma.14G047800	6	8	8	20	28	24	0.000223815	0.0325417	3.27273
Glyma.02G109100	456	437	424	433	609	577	0.0382524	0.255845	1.22931
Glyma.07G096500	382	405	358	405	423	412	0.201615	0.446698	1.08297
Glyma.12G183600	11	13	9	15	14	17	0.118227	0.375484	1.39394
Glyma.20G177700	3852	4223	4706	3863	4711	4872	0.538292	0.612114	1.05203
Glyma.18G026500	5	6	6	7	5	3	0.574677	0.622956	-1.13333
Glyma.01G244800	2	3	1	0	1	3	0.578247	0.624128	-1.5
Glyma.02G287600	109	113	137	103	94	100	0.0777816	0.325854	-1.20875
Glyma.04G002300	412	426	423	436	538	513	0.0323715	0.242498	1.17922
Glyma.05G045100	60	48	53	40	76	79	0.33798	0.527393	1.21118
Glyma.10G132200	0	3	2	1	4	2	0.559852	0.619385	1.4
Glyma.13G039200	16	11	10	13	10	6	0.40505	0.558727	-1.27586
Glyma.08G224700	272	266	270	325	280	341	0.0535924	0.287318	1.17079
Glyma.09G267500	260	309	313	225	264	238	0.0339359	0.24678	-1.2132
Glyma.13G311800	756	776	663	880	625	610	0.712432	0.665224	-1.03783
Glyma.16G218800	358	330	401	382	456	474	0.0400468	0.261185	1.20478
Glyma.03G237400	761	673	574	888	703	726	0.12682	0.384458	1.15388
Glyma.19G154800	74	67	65	69	64	82	0.753807	0.676969	1.04369
Glyma.04G058900	840	915	693	870	844	731	0.991988	0.731276	-1.00123
Glyma.13G346000	270	260	288	263	252	275	0.599707	0.631156	-1.03544
Glyma.05G130600	41	51	36	40	32	31	0.202205	0.446698	-1.24272
Glyma.08G037600	32	29	43	33	39	36	0.820835	0.692368	1.03846
Glyma.06G173400	47	46	19	38	12	9	0.113197	0.369515	-1.89831
Glyma.13G124700	798	797	804	807	766	773	0.661519	0.650115	-1.02259
Glyma.17G103400	18	11	10	24	18	10	0.312072	0.514036	1.33333
Glyma.18G146200	33	26	18	36	33	27	0.273475	0.494015	1.24675
Glyma.02G007500	15	8	6	8	6	16	0.957061	0.724104	1.03448
Glyma.01G186100	310	343	270	325	344	331	0.278564	0.496149	1.08342
Glyma.06G229900	1142	1090	927	1046	716	653	0.0402434	0.26149	-1.30807
Glyma.16G060700	24	14	25	28	29	29	0.133493	0.390599	1.36508
Glyma.12G116100	425	391	384	424	379	397	0.990683	0.731137	0
Glyma.08G344400	78	69	101	56	139	137	0.220565	0.459228	1.33871
Glyma.08G166000	2	2	1	2	3	7	0.137527	0.394015	2.4
Glyma.10G030600	1003	894	923	957	743	695	0.0759149	0.323619	-1.17745
Glyma.11G073400	188	164	171	187	182	187	0.437634	0.572405	1.0631
Glyma.09G165900	731	639	579	647	426	441	0.0451113	0.269916	-1.28732
Glyma.17G010500	1112	1196	1136	1115	1075	1118	0.451385	0.577256	-1.04111
Glyma.03G135800	22	21	23	40	32	21	0.0880704	0.338674	1.40909
Glyma.19G096100	103	89	69	115	59	76	0.790782	0.684741	-1.044
Glyma.04G178600	0	0	3	1	5	2	0.324319	0.520763	2.66667
Glyma.11G129900	19	24	23	33	20	13	0.869343	0.704782	0
Glyma.15G108600	2	5	4	3	2	0	0.296641	0.507219	-2.2
Glyma.13G244400	63	64	76	74	52	57	0.447436	0.576396	-1.10929
Glyma.12G023200	65	91	87	85	122	114	0.0564399	0.293089	1.32099
Glyma.20G017300	203	222	161	190	286	232	0.12835	0.386126	1.20819
Glyma.13G066000	2	0	3	1	1	2	0.555781	0.618197	-1.25
Glyma.06G071800	196	196	221	177	99	64	0.015028	0.178929	-1.80294
Glyma.18G109800	335	316	306	336	284	328	0.889837	0.709778	-1.00949
Glyma.14G065900	2530	2326	2340	2554	1554	1503	0.0736816	0.320247	-1.28248
Glyma.02G127200	258	325	232	347	323	224	0.414255	0.56261	1.09693
Glyma.17G001800	22	37	25	22	30	29	0.929638	0.719034	-1.03704
Glyma.05G128400	1	0	4	3	6	4	0.170723	0.424161	2.6
Glyma.01G084500	583	550	590	572	551	540	0.514683	0.603104	-1.03608
Glyma.03G264200	493	491	553	529	506	513	0.90388	0.713282	1.00716
Glyma.06G200100	715	728	693	658	665	694	0.281352	0.497904	-1.059
Glyma.09G107100	4	2	2	3	5	4	0.269171	0.491213	1.5
Glyma.10G150300	55	72	43	69	66	54	0.392589	0.552683	1.11176
Glyma.08G242800	189	175	172	205	181	174	0.584799	0.626635	1.04478
Glyma.12G079800	32	38	40	31	27	33	0.2407	0.473612	-1.20879
Glyma.07G021600	303	319	306	400	389	397	0.00148782	0.0754943	1.27802
Glyma.08G064400	21	26	31	24	31	28	0.680214	0.655355	1.0641
Glyma.15G015700	556	448	535	543	560	537	0.375284	0.544911	1.06563
Glyma.20G102800	68	57	70	57	76	64	0.952465	0.723075	1.01026
Glyma.16G058500	590	577	577	619	575	616	0.500434	0.597949	1.03784
Glyma.14G194300	421	443	427	321	342	349	0.00182024	0.0804215	-1.27569
Glyma.17G130200	578	606	630	583	629	603	0.980161	0.728948	1.00055
Glyma.02G212700	663	603	667	665	667	611	0.938254	0.720272	1.00517
Glyma.18G173000	73	113	101	95	97	109	0.66134	0.650088	1.04878
Glyma.03G255500	15	11	21	14	31	22	0.207059	0.450115	1.42553
Glyma.10G206800	7	6	6	5	13	8	0.461058	0.581789	1.36842
Glyma.02G034300	2875	2702	2545	2302	2216	2234	0.00767122	0.139342	-1.2029
Glyma.03G077100	58	73	72	49	83	72	0.926772	0.718525	1.00493
Glyma.10G028400	44	51	30	28	36	32	0.165444	0.419737	-1.30208
Glyma.06G013000	308	327	339	230	238	241	0.00054448	0.0484913	-1.37377
Glyma.14G007100	595	521	527	521	455	436	0.0491336	0.278718	-1.1636
Glyma.06G256700	2	3	3	5	7	10	0.0229382	0.211706	2.75
Glyma.20G137000	47	37	64	35	74	71	0.403048	0.557618	1.21622
Glyma.18G229500	124	128	120	116	125	170	0.399728	0.555875	1.10484
Glyma.04G205300	1319	1191	1049	1304	978	970	0.343918	0.52991	-1.0944
Glyma.09G192700	113	116	123	97	129	112	0.685508	0.656906	-1.04142
Glyma.05G248100	4	3	3	2	0	1	0.0598519	0.297357	-3.33333
Glyma.17G186800	263	222	264	225	261	292	0.713266	0.665509	1.03872
Glyma.03G162600	2	3	1	3	0	3	0.883649	0.708364	0
Glyma.06G069600	6657	5884	5347	6604	4170	4145	0.166027	0.420346	-1.19901
Glyma.11G156700	221	236	224	226	174	164	0.0741782	0.320441	-1.20745
Glyma.09G005500	21	10	20	13	18	20	0.809135	0.689039	0
Glyma.12G199500	7	8	6	3	2	3	0.011382	0.162363	-2.625
Glyma.07G141300	399	405	416	399	466	519	0.117036	0.373825	1.13443
Glyma.08G184100	1275	1365	1531	1050	1421	1355	0.328194	0.522468	-1.09017
Glyma.20G222500	1002	1020	941	942	890	929	0.20401	0.448363	-1.07316
Glyma.13G271200	548	540	598	642	692	625	0.0251311	0.219929	1.16192
Glyma.16G178200	0	3	2	2	0	1	0.573138	0.622296	-1.66667
Glyma.19G114100	11	8	11	10	19	29	0.0547214	0.289402	1.93333
Glyma.01G111200	562	499	545	485	484	466	0.0709923	0.315678	-1.11916
Glyma.04G018200	359	341	359	340	392	420	0.262551	0.486852	1.08782
Glyma.19G179400	19	19	18	24	22	23	0.253416	0.482476	1.23214
Glyma.10G148100	282	287	237	336	210	223	0.733315	0.672411	-1.04811
Glyma.18G071400	320	330	302	281	344	342	0.824257	0.693008	1.01576
Glyma.06G198000	197	210	210	173	223	182	0.47623	0.587756	-1.06747
Glyma.12G041300	2731	2802	2967	2689	3004	3063	0.628405	0.640191	1.03012
Glyma.07G197900	442	399	291	518	291	281	0.836174	0.695551	-1.03853
Glyma.17G128000	123	113	88	149	137	143	0.019968	0.199657	1.32407
Glyma.05G090000	124	108	106	100	73	99	0.0707056	0.315481	-1.24265
Glyma.20G035400	64	45	48	69	81	66	0.0434116	0.266781	1.3758
Glyma.15G220900	12	14	9	17	8	4	0.693496	0.659248	-1.2069
Glyma.18G127900	27	33	30	31	26	24	0.551042	0.616574	-1.11111
Glyma.05G146500	828	872	900	706	968	889	0.862234	0.702851	-1.01444
[truncated: 40,662 more rows]

## Sheet: 72 hpi FO40
Expression levels of soybean genes.
Predicted soybean genes mapped to the soybean Williams 82 reference genome (Glyma.Wm82.a2.v1 genome assembly 2 annotation version 1; http://www.soybase.org) (Column A). Expression values deriving from QuasiSeq analysis calculated as number of normalized counts for each biological replicate in control and FO40 inoculated Forrest genotype at 72 hpi (Columns B-G) are reported, along with the Pvalues…
Glyma_gene_id	Control Rep1	Control Rep2	Control Rep3	FO40 72 hpi Rep1	FO40 72 hpi Rep2	FO40 72 hpi Rep3	Pvalues	Qvalues	FC(FO40 72 hpi/Control)
Glyma.04G095500	859	900	842	846	794	883	0.591	0.385877	-1.03092
Glyma.11G046800	283	226	183	248	249	186	0.902936	0.485153	-1.01318
Glyma.07G031400	1132	1182	1260	1152	1138	1105	0.355968	0.287824	-1.05272
Glyma.09G211100	12	12	8	18	16	22	0.0322431	0.0695087	1.75
Glyma.17G205200	17	20	26	30	26	25	0.203825	0.205856	1.28571
Glyma.20G112600	1073	1046	758	837	822	691	0.059564	0.0987903	-1.22426
Glyma.18G248000	598	618	446	565	467	451	0.267246	0.242981	-1.1207
Glyma.02G109300	125	92	115	127	106	132	0.451693	0.33088	1.0994
Glyma.07G096700	211	220	202	384	519	946	0.00033446	0.00831468	2.92101
Glyma.U017900	7	11	9	9	7	15	0.707458	0.426124	1.14815
Glyma.19G247900	1	2	2	1	2	0	0.561903	0.374923	-1.66667
Glyma.01G001300	2145	1983	1933	1994	1957	1483	0.211097	0.210259	-1.11538
Glyma.18G026700	34	44	33	39	36	49	0.452304	0.331139	1.11712
Glyma.02G287800	32	27	35	46	42	46	0.0355426	0.0736295	1.42553
Glyma.04G002500	75	100	92	95	96	122	0.20018	0.203581	1.17228
Glyma.05G223700	302	336	332	237	271	270	0.00953824	0.0358318	-1.24679
Glyma.06G266500	435	415	488	486	445	561	0.180331	0.191294	1.1151
Glyma.13G217800	13	14	18	9	11	7	0.0636771	0.102628	-1.66667
Glyma.05G045300	139	109	121	122	123	76	0.324163	0.272481	-1.14953
Glyma.03G181100	3	2	2	3	2	5	0.395712	0.306183	1.42857
Glyma.10G132400	73	66	79	57	53	44	0.0173529	0.0493279	-1.41558
Glyma.11G175200	2242	2376	2674	3033	3338	3478	0.00164243	0.0155613	1.35066
Glyma.09G024000	5748	6670	6361	6976	8263	9680	0.0124176	0.041102	1.32696
Glyma.14G111100	7	5	5	5	2	3	0.171123	0.18549	-1.7
Glyma.17G018100	14	25	33	19	39	28	0.491673	0.347509	1.19444
Glyma.09G267700	1339	1456	1137	1329	1507	1593	0.146647	0.168847	1.1264
Glyma.03G237600	287	248	280	248	223	283	0.334747	0.27782	-1.0809
Glyma.07G216300	13	6	9	9	10	16	0.598075	0.388474	1.25
Glyma.08G259100	490	406	399	336	281	204	0.00310895	0.0208187	-1.57734
Glyma.10G123700	0	5	2	2	0	0	0.29799	0.259447	-3.5
Glyma.13G346200	108	102	86	78	69	60	0.0132257	0.0425744	-1.42995
Glyma.08G037800	6	8	5	5	2	3	0.114532	0.145519	-1.9
Glyma.13G124900	3	2	1	5	2	4	0.207807	0.208155	1.83333
Glyma.02G229000	1	16	2	2	2	2	0.221935	0.216973	-3.16667
Glyma.17G103600	139	142	181	161	206	205	0.0703736	0.108585	1.2381
Glyma.02G007700	321	311	329	347	354	327	0.282666	0.251504	1.06972
Glyma.03G228900	606	651	586	699	645	555	0.657298	0.408774	1.03039
Glyma.19G189200	14	16	7	14	12	9	0.879528	0.478431	-1.05714
Glyma.01G186300	62	36	39	49	43	17	0.389966	0.303418	-1.25688
Glyma.04G122200	282	250	273	278	257	245	0.63658	0.402043	-1.03205
Glyma.07G029200	529	508	492	435	408	358	0.00450619	0.0247458	-1.27311
Glyma.12G116300	3699	3636	3600	4040	4047	4202	0.0752914	0.112896	1.12382
Glyma.13G159100	654	636	727	707	726	748	0.196661	0.201208	1.08131
Glyma.08G344600	13	11	10	6	11	8	0.252106	0.234618	-1.36
Glyma.11G073600	497	567	682	688	776	838	0.00963742	0.0360515	1.31844
Glyma.15G052300	217	192	211	195	181	158	0.0981528	0.132416	-1.16105
Glyma.16G095100	284	311	282	286	261	220	0.129141	0.156335	-1.14342
Glyma.18G231900	952	1035	1083	1105	1234	1339	0.0202049	0.0535318	1.19805
Glyma.04G178800	8	3	4	10	3	5	0.812705	0.459639	1.2
Glyma.10G065000	1821	1771	1927	1826	1993	2223	0.192212	0.198452	1.09476
Glyma.08G157500	127	145	132	118	118	123	0.196602	0.201175	-1.12535
Glyma.12G201800	3	3	7	9	7	8	0.139163	0.163325	1.84615
Glyma.13G244600	197	180	251	253	228	272	0.0935488	0.128712	1.19904
Glyma.05G072100	78	77	67	44	51	49	0.00419463	0.0239274	-1.54167
Glyma.13G066200	270	292	255	233	214	240	0.0338717	0.0715803	-1.18923
Glyma.02G127400	130	127	132	104	147	147	0.867898	0.474982	1.02314
Glyma.18G044800	57	34	31	69	50	78	0.0394185	0.0779723	1.61475
Glyma.06G106100	135	137	119	140	138	133	0.546114	0.369094	1.05115
Glyma.16G180600	301	325	334	298	356	298	0.921875	0.4901	-1.0084
Glyma.01G084700	155	159	152	173	132	143	0.698485	0.423101	-1.04018
Glyma.12G236000	515	534	512	500	491	576	0.951323	0.497798	1.00384
Glyma.04G020600	1837	1902	1632	2114	2212	2280	0.00674476	0.0301077	1.22994
Glyma.05G063400	27	17	19	23	17	16	0.541417	0.367639	-1.125
Glyma.07G243100	488	526	411	584	589	611	0.00874206	0.0341401	1.25193
Glyma.12G014700	295	283	295	273	285	291	0.63187	0.400447	-1.02827
Glyma.20G008800	27	16	13	10	16	8	0.0961916	0.130766	-1.64706
Glyma.10G150500	755	679	718	609	525	541	0.00210183	0.0173098	-1.28478
Glyma.13G057500	1938	1974	2060	2301	2624	2709	0.00295187	0.0202419	1.2783
Glyma.11G193300	44	69	75	66	75	58	0.641705	0.40369	1.05851
Glyma.13G373000	5	12	6	10	10	8	0.580947	0.38216	1.21739
Glyma.08G064600	154	133	157	146	143	106	0.28551	0.252948	-1.12405
Glyma.09G285800	743	776	890	897	920	849	0.132033	0.158299	1.10668
Glyma.16G058700	95	75	54	72	51	52	0.17123	0.185546	-1.28
Glyma.14G194500	338	434	456	470	540	576	0.0155692	0.0465178	1.29153
Glyma.05G119900	3	0	2	1	0	0	0.123185	0.152134	-5
Glyma.17G130400	55	70	50	128	137	111	8.77297e-05	0.00541219	2.14857
Glyma.18G173200	292	308	234	251	209	185	0.0322532	0.0695215	-1.29302
Glyma.03G255700	29	31	47	45	52	66	0.0419042	0.0807827	1.52336
Glyma.11G249800	106	127	107	144	137	166	0.0160163	0.0472264	1.31471
Glyma.03G077300	49	48	71	56	72	122	0.0938515	0.128909	1.4881
Glyma.07G234400	12	17	9	27	20	23	0.0171176	0.0489395	1.84211
Glyma.06G013200	1179	995	1045	590	547	1187	0.0919733	0.127436	-1.38511
Glyma.07G056000	173	197	204	187	160	161	0.187156	0.195151	-1.12992
Glyma.11G100300	328	372	350	394	386	429	0.0465046	0.085559	1.15143
Glyma.14G007300	1327	1204	1259	1100	999	1036	0.00619816	0.028922	-1.20893
Glyma.18G229700	96	94	113	127	117	140	0.039112	0.0776617	1.26733
Glyma.01G204300	575	559	553	512	513	541	0.177738	0.189617	-1.07727
Glyma.02G025800	7	5	17	9	11	30	0.241523	0.228215	1.72414
Glyma.04G205500	4	2	3	2	3	6	0.757946	0.442701	1.22222
Glyma.09G192900	533	586	534	659	724	677	0.00296579	0.0202943	1.24622
Glyma.05G248300	140	122	110	147	139	110	0.596916	0.38809	1.06452
Glyma.10G019900	65	59	64	52	32	70	0.285213	0.252818	-1.22078
Glyma.06G320000	6	12	7	11	9	5	0.984461	0.506538	0
Glyma.09G227000	15	9	12	13	8	11	0.558137	0.373518	-1.125
Glyma.03G162800	116	102	88	37	40	41	1.66099e-05	0.00297072	-2.59322
Glyma.06G069800	727	854	813	828	927	835	0.224516	0.218498	1.08187
Glyma.09G005700	185	197	143	186	172	219	0.372522	0.29527	1.09905
Glyma.07G141500	98	119	127	174	169	899	0.0125614	0.0413471	3.61047
Glyma.15G135600	84	62	69	39	27	42	0.00125396	0.013967	-1.99074
Glyma.08G184300	762	757	778	774	728	872	0.593073	0.38664	1.03352
Glyma.20G222700	486	459	546	478	539	505	0.774312	0.447764	1.02079
Glyma.13G271400	1258	1385	1202	1509	1622	1700	0.00373139	0.0226298	1.25644
Glyma.16G178400	3	5	2	2	2	6	0.819805	0.46164	0
Glyma.17G250100	43	41	41	48	42	35	0.990298	0.50813	0
Glyma.04G018400	226	211	208	195	202	166	0.116831	0.147223	-1.14565
Glyma.14G092900	111	158	120	119	100	129	0.407995	0.311634	-1.11782
Glyma.10G148300	77	100	87	85	71	89	0.578884	0.381443	-1.07755
Glyma.03G197000	726	703	748	730	787	719	0.625239	0.398025	1.0271
Glyma.18G071600	27	23	21	22	19	34	0.816342	0.460654	1.05634
Glyma.11G220000	38	31	47	25	29	40	0.238885	0.226798	-1.23404
Glyma.13G084300	263	222	240	245	218	234	0.569707	0.377847	-1.04017
Glyma.16G020200	157	144	164	189	176	242	0.0248003	0.0600603	1.30538
Glyma.04G103900	2031	2063	1769	1748	1599	1825	0.080384	0.117409	-1.1336
Glyma.05G146700	345	433	493	548	633	693	0.00243903	0.0184446	1.47443
Glyma.10G233800	6	3	4	2	4	2	0.175241	0.188001	-1.625
Glyma.06G189500	148	114	111	118	103	118	0.36746	0.292969	-1.10029
Glyma.09G125400	23	31	30	30	25	39	0.589544	0.38541	1.11905
Glyma.07G261200	75	98	70	96	101	110	0.0670282	0.105577	1.26337
Glyma.14G212500	4	8	8	4	14	31	0.0906329	0.126256	2.45
Glyma.17G119500	198	200	227	206	238	284	0.13845	0.162786	1.1648
Glyma.06G040000	11	12	14	13	13	16	0.614275	0.394023	1.13514
Glyma.15G255300	646	640	570	719	678	629	0.176577	0.188868	1.09159
Glyma.14G034100	102	128	96	113	91	92	0.472482	0.339667	-1.10135
Glyma.20G164000	23	23	22	19	12	9	0.047128	0.086154	-1.7
Glyma.08G082700	784	786	934	986	1126	1180	0.00336465	0.0216122	1.3147
Glyma.16G076800	561	636	548	842	886	879	4.63458e-05	0.00416159	1.49398
Glyma.01G231100	1	2	0	1	0	3	0.636219	0.401896	1.33333
Glyma.19G012700	598	545	553	387	363	324	4.32363e-05	0.00411739	-1.57914
Glyma.10G268000	123	117	133	128	125	89	0.437483	0.32478	-1.09064
Glyma.02G052600	457	426	355	478	491	525	0.0297559	0.0665402	1.20679
Glyma.07G139300	66	42	40	148	170	187	9.8179e-06	0.00255032	3.41216
Glyma.10G046700	5	3	5	3	7	12	0.332594	0.276845	1.69231
Glyma.03G095400	2	2	0	0	3	2	0.718853	0.430184	1.25
Glyma.11G089500	116	98	91	117	102	107	0.552568	0.371513	1.06885
Glyma.13G269200	196	209	205	185	227	172	0.638313	0.402677	-1.04452
Glyma.06G031300	45	67	63	69	78	92	0.0496285	0.0886891	1.36571
Glyma.08G211000	4	8	2	10	8	105	0.0142385	0.0443256	8.78571
Glyma.14G025400	45	41	26	42	36	21	0.621195	0.396423	-1.13131
Glyma.16G205100	225	187	215	241	250	278	0.0279825	0.0642376	1.22648
Glyma.12G161200	1043	1165	1483	1437	1845	1975	0.00744554	0.0317207	1.42428
Glyma.09G210900	115	109	107	137	140	69	0.78625	0.451308	1.04532
Glyma.06G096600	277	247	231	267	268	275	0.355417	0.28757	1.07285
Glyma.20G155300	5	3	10	7	12	3	0.797547	0.455021	1.22222
Glyma.18G247800	157	150	190	209	215	153	0.206525	0.207352	1.16097
Glyma.06G309100	285	308	376	378	423	449	0.0131291	0.0424171	1.28999
Glyma.17G026600	455	417	418	400	360	328	0.0314943	0.0687316	-1.18566
Glyma.19G141100	165	142	127	96	96	79	0.00142557	0.0147103	-1.60148
Glyma.03G002400	2585	2636	2522	2360	2680	2829	0.806646	0.4578	1.01627
Glyma.04G223600	456	406	354	373	365	393	0.342887	0.281601	-1.07515
Glyma.04G045200	4	3	2	4	2	3	0.847835	0.469216	0
Glyma.12G217700	4	3	3	5	4	2	0.980346	0.50557	1.1
Glyma.12G039300	2113	2019	2081	1924	2022	1911	0.285265	0.252843	-1.06078
Glyma.08G202300	168	161	93	106	89	105	0.0483193	0.0873555	-1.40667
Glyma.05G088000	319	314	318	349	383	390	0.0217341	0.0556096	1.17981
Glyma.03G180900	26	28	28	34	59	55	0.00918433	0.0351275	1.80488
Glyma.13G111000	47	36	31	42	26	16	0.239977	0.227358	-1.35714
Glyma.06G087900	122	116	115	93	121	95	0.215729	0.213025	-1.14239
Glyma.16G018000	790	745	759	664	637	666	0.0122	0.0407101	-1.16624
Glyma.14G110900	62	58	45	50	53	77	0.598595	0.38865	1.09091
Glyma.20G240800	37	42	33	52	58	55	0.0156856	0.0466874	1.47321
Glyma.20G062400	158	164	149	156	127	129	0.164271	0.180731	-1.1432
Glyma.18G154900	747	812	798	1134	1065	771	0.0307701	0.0678185	1.26008
Glyma.19G197700	4	5	5	6	5	6	0.693737	0.42163	1.21429
Glyma.07G259000	887	887	896	672	650	711	0.000375656	0.00880808	-1.31333
Glyma.07G037700	4	6	6	2	4	5	0.382845	0.300147	-1.45455
Glyma.05G173500	55	41	54	69	69	104	0.0111737	0.0389478	1.61333
Glyma.10G260600	288	270	268	283	251	220	0.273276	0.246339	-1.09549
Glyma.13G167600	910	931	899	975	945	987	0.250435	0.233603	1.06095
Glyma.16G103500	435	383	373	347	374	351	0.130827	0.157446	-1.11101
Glyma.02G228800	7	14	6	6	8	7	0.425235	0.319359	-1.28571
Glyma.17G146300	1	2	0	7	3	1	0.0629729	0.102025	3.66667
Glyma.01G007600	0	3	1	1	1	1	0.800486	0.455965	-1.33333
Glyma.18G189100	10	8	6	6	8	9	0.857713	0.471946	-1.04348
Glyma.15G060800	1	3	2	4	5	0	0.524581	0.360936	1.5
Glyma.03G122100	2	0	2	0	3	1	0.865873	0.474457	0
Glyma.06G029100	358	323	377	325	305	351	0.285731	0.253071	-1.07849
Glyma.11G116200	14	6	7	6	6	9	0.287982	0.254435	-1.28571
Glyma.12G159000	520	500	535	518	498	422	0.260268	0.239148	-1.08136
Glyma.06G301700	7	5	6	6	5	0	0.335485	0.278221	-1.63636
Glyma.09G208700	1	0	3	4	4	0	0.465538	0.336945	2
Glyma.10G251900	16848	18289	16671	18612	17873	14782	0.905078	0.485917	-1.01055
Glyma.15G095000	328	306	281	287	295	297	0.528606	0.362323	-1.04096
Glyma.17G231800	1054	1032	974	989	1035	981	0.729887	0.433793	-1.0183
Glyma.18G274600	0	2	2	2	3	3	0.217212	0.213971	2
Glyma.02G135900	21	20	26	26	27	30	0.244136	0.229763	1.23881
Glyma.18G096200	274	276	317	305	321	282	0.531091	0.363512	1.04729
Glyma.03G178700	26	19	22	28	41	18	0.323327	0.272037	1.29851
Glyma.06G114600	136	122	124	87	136	128	0.471498	0.339314	-1.08832
Glyma.04G250400	299	314	364	365	409	453	0.0173012	0.0492578	1.25589
Glyma.07G157400	175	181	151	158	155	190	0.922106	0.490107	-1.00795
Glyma.11G201700	223	205	197	237	218	159	0.872719	0.47642	-1.01792
Glyma.14G108700	59	45	39	32	26	21	0.00749866	0.0317833	-1.81013
Glyma.20G238600	435	506	585	601	640	797	0.0119531	0.0403849	1.33552
Glyma.13G287300	35	45	28	41	41	11	0.635925	0.401824	-1.16129
Glyma.15G002000	0	0	3	6	5	8	0.0234297	0.0580528	6.33333
Glyma.01G127300	1	6	4	2	5	3	0.837716	0.4663	-1.1
Glyma.16G001900	3820	3887	3866	3903	4387	4669	0.126124	0.154107	1.11976
Glyma.17G044700	9	17	6	9	5	1	0.148494	0.170346	-2.13333
Glyma.05G106000	89	106	101	99	95	136	0.366903	0.292685	1.11486
Glyma.08G107200	174	214	218	211	230	238	0.198566	0.202487	1.12046
Glyma.06G243000	181	178	235	203	209	232	0.423073	0.318554	1.08418
Glyma.11G014600	136	123	140	154	160	182	0.0331617	0.0707238	1.24311
Glyma.12G057400	149	178	208	143	138	51	0.0576561	0.0968082	-1.61145
Glyma.07G242900	200	208	186	161	178	195	0.209388	0.209216	-1.11236
Glyma.10G193200	3112	2897	2825	2598	2760	3143	0.582548	0.382764	-1.03917
Glyma.08G285700	350	334	366	323	314	311	0.110376	0.142156	-1.10759
Glyma.13G372800	6	8	6	12	18	18	0.00782354	0.0323069	2.4
Glyma.15G058600	4	2	0	4	0	3	0.901303	0.484658	1.16667
Glyma.19G215700	8	16	5	19	18	11	0.103846	0.136962	1.65517
Glyma.13G194400	82	89	98	94	78	17	0.295464	0.258067	-1.42328
Glyma.16G130300	920	928	890	1023	1187	1140	0.00538562	0.0269863	1.22352
Glyma.01G212800	400	436	411	309	258	196	0.000938005	0.012689	-1.63434
Glyma.02G255600	342	381	406	378	476	523	0.0508926	0.0899318	1.21966
Glyma.17G173100	620	515	495	644	496	377	0.5654	0.376278	-1.07449
Glyma.20G080500	0	0	2	1	4	16	0.0452724	0.0843533	10.5
Glyma.10G249700	529	562	516	488	534	413	0.154656	0.174415	-1.11986
Glyma.02G077200	6	5	5	5	3	0	0.22239	0.217204	-2
Glyma.06G234300	235	234	229	202	212	191	0.0602449	0.099436	-1.15372
Glyma.05G013100	229	223	225	227	188	153	0.114449	0.145444	-1.1919
Glyma.13G007200	94	91	73	85	79	68	0.388964	0.302944	-1.11207
Glyma.11G143000	173	184	238	218	270	311	0.0291627	0.0658045	1.34286
Glyma.07G055800	412	356	382	314	238	179	0.00441501	0.0244817	-1.57319
Glyma.09G235500	140	145	156	143	177	228	0.10279	0.136163	1.24263
Glyma.12G142900	496	428	424	447	427	421	0.523138	0.360486	-1.04093
Glyma.17G229600	466	472	509	435	397	351	0.015456	0.0463192	-1.22316
Glyma.05G191600	100	86	78	75	72	40	0.0683899	0.106869	-1.41176
Glyma.13G185700	13	9	21	10	8	20	0.603894	0.390533	-1.13158
Glyma.18G301300	2	0	1	0	2	1	0.871592	0.476096	0
Glyma.08G192800	48	62	70	56	86	38	0.987481	0.507371	0
Glyma.01G025700	2	5	2	4	4	36	0.0377156	0.0761571	4.88889
Glyma.19G122800	255	244	257	196	194	199	0.00339609	0.0216593	-1.28353
Glyma.13G314000	30	16	9	12	7	7	0.0459322	0.0850341	-2.11538
Glyma.08G005600	597	578	649	546	530	633	0.333637	0.277332	-1.06729
Glyma.06G141400	35	42	35	39	39	41	0.637927	0.40258	1.0625
Glyma.09G048400	266	283	233	126	116	52	0.000390282	0.00896135	-2.65986
Glyma.07G184200	1	5	14	8	6	15	0.453784	0.331888	1.45
Glyma.15G178300	35	25	44	67	56	63	0.00545758	0.0272006	1.78846
Glyma.19G157000	101	112	107	117	167	118	0.0805021	0.117495	1.25625
Glyma.13G092800	51	69	56	50	64	56	0.901774	0.484815	-1.03529
Glyma.01G154100	389	362	385	410	434	409	0.123234	0.152159	1.10299
Glyma.08G312400	2389	2313	2401	2183	2087	2108	0.0688674	0.107302	-1.11367
Glyma.11G041400	216	269	239	269	288	340	0.0309039	0.0680241	1.23895
Glyma.04G090100	47	61	54	74	100	112	0.00216707	0.0175692	1.76543
Glyma.09G133900	259	14533	618	950	1094	2790	0.184998	0.193977	-3.18784
Glyma.12G084200	173	147	168	161	149	165	0.712615	0.427787	-1.02737
Glyma.20G078300	287	322	306	368	386	391	0.0041488	0.0238605	1.25137
Glyma.15G020100	15	19	27	26	29	19	0.40252	0.309151	1.21311
Glyma.15G263800	171	184	207	253	251	288	0.0016711	0.01569	1.40925
Glyma.03G103800	10	17	9	10	16	10	0.958539	0.49984	0
Glyma.04G146600	288	283	293	283	278	280	0.659128	0.409445	-1.02735
Glyma.02G282400	303	315	404	439	528	464	0.00365817	0.0224343	1.4002
Glyma.05G189400	136	134	120	113	149	166	0.428381	0.320558	1.09744
Glyma.08G125300	6	6	6	2	10	9	0.824686	0.462897	1.16667
Glyma.10G276500	422	436	421	434	499	500	0.092426	0.127836	1.12041
Glyma.13G212400	51	67	50	46	55	27	0.18717	0.195151	-1.3125
Glyma.06G261100	4	5	7	2	3	13	0.889552	0.481399	1.125
Glyma.13G034000	86	62	65	54	51	30	0.0236621	0.0583237	-1.57778
Glyma.14G033900	498	553	569	641	676	627	0.0101991	0.0371274	1.2
Glyma.07G082600	274	244	180	168	163	153	0.00726683	0.0313488	-1.44215
Glyma.03G138000	1068	1003	1029	920	856	833	0.00903026	0.0348189	-1.18819
Glyma.20G163800	14	22	20	16	16	28	0.74574	0.438943	1.07143
Glyma.18G299200	250	194	270	187	166	87	0.0178614	0.0501155	-1.62273
Glyma.18G012600	98	91	78	104	95	70	0.916742	0.488758	1.00749
Glyma.06G317600	72	72	70	67	59	58	0.204419	0.206244	-1.16304
Glyma.01G052500	142	142	144	120	100	126	0.0434049	0.0824283	-1.23699
Glyma.06G139200	867	798	906	935	1010	956	0.0559307	0.0951643	1.12835
Glyma.05G031200	1	2	1	1	4	2	0.349811	0.284968	1.75
Glyma.13G025300	4	5	5	2	5	3	0.382369	0.299978	-1.4
Glyma.08G210800	217	239	204	211	196	219	0.526821	0.361724	-1.05431
Glyma.11G161100	2	0	7	6	0	3	0.997838	0.509985	0
Glyma.16G204900	539	525	517	551	585	444	0.998153	0.510051	-1.00063
Glyma.08G032400	1	0	2	0	2	2	0.894349	0.482667	1.33333
Glyma.09G253600	1223	1359	1552	1439	1658	1836	0.0543849	0.0935645	1.19328
Glyma.16G026500	743	803	849	1098	1268	1265	7.01564e-05	0.00494798	1.51608
Glyma.17G247700	234	169	190	204	209	239	0.38505	0.301161	1.09949
Glyma.09G075200	22	37	22	26	19	17	0.278935	0.249431	-1.30645
Glyma.14G162300	973	914	926	756	769	901	0.0365636	0.0748142	-1.15952
Glyma.17G069300	113	128	120	141	164	155	0.0183113	0.0507037	1.27424
Glyma.03G223500	90	112	129	107	117	119	0.765277	0.444965	1.03625
Glyma.11G217600	25	16	24	14	21	37	0.808489	0.458397	1.10769
Glyma.11G039200	342	381	360	459	533	644	0.000841208	0.0122123	1.51062
Glyma.07G202200	402	397	408	413	428	291	0.522833	0.360396	-1.06625
Glyma.13G332100	4	5	8	6	4	4	0.58249	0.382748	-1.21429
Glyma.07G267500	215	186	171	174	146	89	0.0522529	0.0913588	-1.39853
Glyma.20G105000	230	211	210	195	183	164	0.0388045	0.0773074	-1.20111
Glyma.10G174900	5	2	6	9	8	6	0.215635	0.212982	1.76923
Glyma.13G110800	228	194	165	250	184	230	0.274121	0.246866	1.13118
Glyma.14G153600	29	25	29	26	26	26	0.696342	0.422366	-1.0641
Glyma.09G160700	38	34	38	37	29	33	0.480715	0.343111	-1.11111
Glyma.05G216100	937	939	1005	1401	1301	1381	7.12191e-05	0.00495112	1.41722
Glyma.17G154800	360	342	361	423	436	491	0.00365755	0.0224343	1.26999
Glyma.18G197600	259	231	262	231	281	226	0.78075	0.449784	-1.01897
Glyma.06G037600	292	262	329	277	342	318	0.511833	0.355709	1.06116
Glyma.07G258800	8	20	7	22	13	24	0.0941729	0.129115	1.68571
Glyma.11G124700	21	20	23	24	17	82	0.124913	0.153297	1.92188
Glyma.12G167500	996	1142	915	1082	1208	1267	0.0546499	0.0939019	1.16508
Glyma.08G152100	386	344	372	384	391	411	0.259735	0.238819	1.07623
Glyma.01G228700	4576	4559	3918	3711	3033	3924	0.0373897	0.0758405	-1.22357
Glyma.02G300400	3	0	2	3	3	2	0.495978	0.349286	1.6
Glyma.02G122000	20	12	16	8	12	16	0.221201	0.21646	-1.33333
Glyma.05G029000	30	20	18	9	11	3	0.00542774	0.0271014	-2.95652
Glyma.04G229900	700	781	805	819	719	1353	0.126274	0.154203	1.26465
Glyma.14G060700	267	311	255	356	359	497	0.00413766	0.0238216	1.45498
Glyma.10G116100	2	0	1	0	2	2	0.884527	0.479942	1.33333
Glyma.20G190600	328	345	323	326	287	318	0.320067	0.270546	-1.06982
Glyma.08G208600	248	269	235	262	256	254	0.671643	0.413639	1.0266
Glyma.19G082200	91	66	71	93	71	97	0.351113	0.285688	1.14474
Glyma.07G165900	429	419	344	278	187	224	0.00045344	0.00945645	-1.73004
Glyma.20G003400	145	186	160	141	136	127	0.0664748	0.105115	-1.21535
Glyma.19G138700	1151	1076	1076	853	841	793	0.000324279	0.00818796	-1.32811
Glyma.09G280400	3	2	1	2	1	0	0.587603	0.384684	-2
Glyma.01G135800	0	0	0	1	2	6	0.0112743	0.0391231	Inf
Glyma.17G096100	1702	1581	1600	1470	1446	1139	0.0305036	0.0674971	-1.20419
Glyma.05G114500	251	236	252	232	292	314	0.187012	0.195058	1.13396
Glyma.10G201600	225	250	239	192	264	223	0.587769	0.384711	-1.05155
Glyma.13G108600	200	219	186	142	141	183	0.0217633	0.0556646	-1.29828
Glyma.03G250300	54	53	58	53	57	41	0.50361	0.352451	-1.09272
Glyma.06G157300	85	106	98	128	92	137	0.108623	0.140821	1.23529
Glyma.11G244400	72	72	87	76	102	123	0.094473	0.129363	1.30303
Glyma.15G223100	384	375	371	334	373	431	0.930042	0.492035	1.00708
Glyma.04G071800	74	70	86	90	82	101	0.157468	0.176175	1.18696
Glyma.12G065900	298	281	271	293	255	212	0.231357	0.222673	-1.11842
Glyma.08G050500	29	34	28	28	44	29	0.579497	0.381563	1.10989
Glyma.15G001800	110	114	114	198	148	176	0.00122563	0.0138448	1.54438
Glyma.09G093300	6	6	3	4	5	4	0.606174	0.391184	-1.15385
Glyma.16G044600	841	807	835	759	589	510	0.0101898	0.0371251	-1.33638
Glyma.14G180400	86	106	109	123	112	107	0.227244	0.220259	1.13621
Glyma.17G087400	124	108	172	163	139	133	0.585008	0.383814	1.07673
Glyma.07G107100	195	192	165	178	161	161	0.253097	0.235223	-1.104
Glyma.08G328300	12	97	23	21	22	27	0.231153	0.222583	-1.88571
Glyma.02G020400	128	106	102	100	84	98	0.130176	0.15705	-1.19149
Glyma.03G063200	888	989	890	835	897	812	0.171576	0.185758	-1.08766
Glyma.10G014500	259	278	292	291	280	339	0.236041	0.225247	1.09771
Glyma.11G057300	17	20	19	13	19	24	0.979844	0.505449	0
Glyma.13G237000	1248	1473	1107	1605	1607	2590	0.0096965	0.0361547	1.51567
Glyma.06G242800	282	289	292	312	414	477	0.008408	0.0335336	1.39397
Glyma.09G149800	1	3	1	2	1	4	0.467925	0.337771	1.4
Glyma.20G123100	123	119	125	122	174	145	0.113136	0.144474	1.20163
Glyma.14G058500	191	219	244	264	271	290	0.0147187	0.0450879	1.26147
Glyma.09G000300	19	17	14	12	19	17	0.808004	0.458259	-1.04167
Glyma.18G215600	53	55	43	23	22	23	0.000412026	0.00912716	-2.22059
Glyma.U028400	2	6	0	0	1	0	0.117352	0.147664	-8
Glyma.20G188400	300	315	297	258	219	189	0.00478204	0.025439	-1.36937
Glyma.03G119700	101	62	68	69	66	65	0.289723	0.255186	-1.155
Glyma.15G130200	34	58	29	42	42	68	0.269114	0.243937	1.2562
Glyma.18G037200	437	405	438	444	509	483	0.089427	0.125244	1.12187
Glyma.16G173000	96	105	125	234	173	455	0.00150443	0.0149938	2.64417
Glyma.02G298300	6	6	3	6	1	2	0.280984	0.250595	-1.66667
Glyma.01G077100	169	139	214	223	234	182	0.11945	0.149395	1.22414
Glyma.17G172900	747	798	787	617	609	488	0.00152343	0.0151012	-1.36056
Glyma.04G013000	2648	2650	2580	3079	3175	3429	0.0060054	0.0284247	1.22912
Glyma.13G228300	182	169	107	194	144	165	0.499458	0.350597	1.09825
Glyma.12G007100	3	3	1	6	7	2	0.125496	0.153666	2.14286
Glyma.05G012900	242	231	243	229	229	274	0.784556	0.450845	1.02235
Glyma.06G055700	1	0	1	2	2	0	0.598403	0.388583	2
Glyma.08G235400	38	30	37	41	54	75	0.0234779	0.0581221	1.61905
Glyma.04G191500	346	305	363	291	304	292	0.0682896	0.106778	-1.14318
Glyma.09G278200	4	2	1	6	6	3	0.121635	0.15098	2.14286
Glyma.20G179700	10940	11439	11208	11372	11167	7905	0.347486	0.283848	-1.10324
Glyma.15G121500	209	205	218	195	170	175	0.0605083	0.0997047	-1.17037
Glyma.09G056900	261	308	253	237	223	187	0.0224924	0.0567546	-1.27048
Glyma.07G192700	29	27	28	39	32	79	0.0366612	0.0749295	1.78571
Glyma.20G030200	10	20	25	30	38	34	0.023943	0.0587865	1.85455
Glyma.03G248100	3	3	4	3	3	4	0.989303	0.507851	0
Glyma.19G165500	273	250	310	258	267	325	0.851169	0.470219	1.02041
Glyma.04G069600	343	334	384	287	309	314	0.040941	0.0797051	-1.16593
Glyma.08G226700	524	450	472	470	425	394	0.119912	0.14969	-1.1218
Glyma.07G005500	242	241	198	246	247	257	0.22571	0.219289	1.10132
Glyma.10G199500	570	650	552	539	508	461	0.0387918	0.0773003	-1.17507
Glyma.05G141300	100	95	89	114	117	103	0.118316	0.148431	1.17606
Glyma.06G184100	30	28	39	57	70	63	0.000949098	0.0127295	1.95876
Glyma.13G135400	112	102	114	121	120	112	0.43409	0.323236	1.07622
Glyma.09G120000	255	234	239	141	108	141	5.23795e-05	0.00430225	-1.86667
Glyma.17G114100	481	483	605	636	678	759	0.00533923	0.0268995	1.32122
Glyma.02G018200	153	178	172	167	203	195	0.202959	0.205302	1.12326
Glyma.20G086800	0	2	1	4	7	1	0.0585191	0.0977558	4
Glyma.01G153900	4	5	4	3	8	5	0.533481	0.364474	1.23077
Glyma.16G071400	407	347	315	231	126	81	0.00187281	0.0163542	-2.44064
Glyma.03G090000	1040	926	1050	979	911	727	0.102544	0.135961	-1.15246
Glyma.10G041300	60	56	40	55	37	27	0.216296	0.213397	-1.31092
Glyma.05G197900	1061	923	904	805	955	744	0.087211	0.123334	-1.15335
Glyma.11G084100	114	133	144	169	146	175	0.0369596	0.0753462	1.2532
Glyma.08G133800	639	711	608	694	654	449	0.443514	0.327683	-1.08959
Glyma.14G020000	428	440	358	486	484	486	0.0268864	0.0628453	1.1876
Glyma.09G176600	37	22	30	23	26	22	0.216795	0.213758	-1.25352
Glyma.13G220900	401	415	453	381	397	417	0.340514	0.280536	-1.06192
Glyma.16G127900	495	473	464	401	380	420	0.0117539	0.0400162	-1.19234
Glyma.02G103700	448	436	456	468	439	430	0.978504	0.505034	-1.00224
Glyma.03G146500	322	322	332	284	296	301	0.109247	0.141285	-1.10783
Glyma.18G064000	179	170	167	158	117	128	0.02828	0.0647162	-1.2804
Glyma.04G189300	339	273	292	272	231	229	0.0261178	0.0618638	-1.23497
Glyma.07G125200	501	420	455	394	437	488	0.54996	0.370494	-1.04321
Glyma.12G212300	339	323	272	273	251	179	0.0284806	0.0649817	-1.32859
Glyma.08G168000	24	28	23	30	33	30	0.194074	0.199759	1.24
Glyma.20G206400	1689	1826	1687	2171	2417	2521	0.000506663	0.00989738	1.36659
Glyma.13G255100	81	30	66	74	72	42	0.858848	0.472295	1.06215
Glyma.20G028000	362	437	362	283	268	240	0.000658015	0.0110108	-1.46776
Glyma.10G097900	416	414	517	509	539	518	0.0612413	0.100329	1.16258
Glyma.06G082500	1102	1143	1039	1173	1200	1239	0.0984316	0.132651	1.09988
Glyma.14G076600	465	478	446	424	415	406	0.0760421	0.11353	-1.11566
Glyma.17G012500	343	373	338	373	369	374	0.335392	0.278172	1.05882
Glyma.01G095200	2	5	2	2	2	0	0.282035	0.251122	-2.25
Glyma.04G031100	29	27	25	30	36	44	0.0917602	0.127246	1.35802
Glyma.19G192300	277	276	226	230	198	143	0.0279642	0.0642159	-1.36427
Glyma.20G019300	952	907	772	786	718	655	0.0214477	0.0552079	-1.21862
Glyma.07G210700	86	81	66	39	38	55	0.00324683	0.021222	-1.76515
Glyma.10G161000	743	757	712	674	794	716	0.825283	0.463137	-1.01282
Glyma.07G032300	333	380	394	544	514	577	0.000160808	0.00660798	1.47696
Glyma.08G253500	4	6	3	6	3	4	0.872773	0.476431	0
Glyma.08G075100	853	829	839	880	930	902	0.168595	0.183781	1.07576
Glyma.15G026400	5958	5616	5178	7144	5838	1590	0.63584	0.401785	-1.1496
Glyma.13G340600	98	86	70	78	62	57	0.0929586	0.128247	-1.28934
Glyma.16G069200	297	258	276	244	256	235	0.0929016	0.128189	-1.13061
Glyma.19G005100	87	112	104	105	126	121	0.173218	0.186643	1.16172
Glyma.02G223400	93	97	98	88	91	102	0.819531	0.461583	-1.02491
Glyma.10G217500	991	1082	1067	1144	1111	1088	0.252433	0.234827	1.06465
Glyma.02G045000	57	103	107	100	93	127	0.283786	0.252044	1.1985
Glyma.06G202100	992	907	774	754	653	581	0.00577186	0.0279189	-1.34457
Glyma.10G039100	52	45	44	57	56	53	0.235505	0.224968	1.1773
Glyma.18G140800	51	44	39	25	45	43	0.338834	0.279844	-1.18584
Glyma.03G044900	26	30	41	67	58	92	0.00117775	0.0137059	2.23711
Glyma.01G180700	216	214	240	190	183	268	0.660857	0.410087	-1.04524
Glyma.04G087700	249	261	287	345	368	381	0.000819226	0.0121026	1.37265
Glyma.07G023600	107	117	121	118	114	171	0.230896	0.222415	1.16812
Glyma.09G203300	2373	2349	2309	2527	2355	1940	0.688928	0.419747	-1.03064
Glyma.12G110700	4	6	4	8	11	13	0.0224568	0.0567546	2.28571
Glyma.20G104800	91	89	67	58	37	46	0.00448703	0.0246818	-1.75177
Glyma.07G088900	889	961	913	1140	1215	1283	0.000600739	0.0106225	1.31668
Glyma.13G153500	386	409	401	509	573	583	0.000292002	0.0080448	1.39214
Glyma.04G216000	621	645	638	699	760	800	0.0117367	0.0399897	1.18645
Glyma.16G154700	13	23	31	22	18	10	0.294038	0.257398	-1.34
Glyma.17G197500	439	453	393	412	388	506	0.832257	0.465126	1.01634
Glyma.05G215900	95	98	89	134	101	129	0.0347867	0.0727487	1.29078
Glyma.05G037500	1803	1688	1617	1468	1402	1242	0.0061975	0.028922	-1.24222
Glyma.03G173300	13	9	16	12	11	33	0.290762	0.255751	1.47368
Glyma.09G016200	155	144	174	156	157	184	0.610481	0.392587	1.05074
Glyma.19G090700	223	187	187	254	205	194	0.37045	0.294422	1.0938
Glyma.14G103300	135	389	289	286	450	451	0.105442	0.138247	1.46002
Glyma.07G152000	129	136	155	183	184	171	0.0137944	0.043635	1.28095
Glyma.20G233200	772	704	682	620	651	573	0.02467	0.0599291	-1.17028
Glyma.08G151900	4338	4559	4353	4974	5658	6515	0.00927038	0.0353142	1.29411
Glyma.02G121800	98	117	124	159	188	241	0.00116957	0.0136617	1.73451
Glyma.18G082100	3	9	3	4	5	5	0.976246	0.504337	-1.07143
Glyma.13G338400	90	70	73	107	108	113	0.0105844	0.0377531	1.40773
Glyma.06G165800	41	41	31	41	31	36	0.803583	0.456917	-1.0463
Glyma.11G252900	43	37	55	69	75	72	0.00604469	0.0285184	1.6
Glyma.14G159900	1	2	1	2	5	2	0.115114	0.145962	2.25
Glyma.12G052000	159	155	202	131	153	196	0.528571	0.36231	-1.075
Glyma.20G046100	107	89	84	65	57	65	0.00554874	0.0273843	-1.49733
Glyma.08G280300	6	5	5	2	4	5	0.25916	0.238542	-1.45455
Glyma.19G210300	121	123	131	162	136	135	0.137577	0.162143	1.15467
Glyma.01G178500	539	615	563	628	667	372	0.838646	0.466568	-1.02999
Glyma.16G096000	229	219	214	244	267	275	0.0317643	0.069034	1.18731
Glyma.04G114400	99	67	50	45	37	25	0.00651155	0.0296066	-2.01869
Glyma.12G108500	56	52	37	61	66	66	0.0635989	0.102566	1.33103
Glyma.02G250200	390	408	379	349	351	225	0.0543023	0.0934514	-1.27243
Glyma.05G157200	370	376	397	416	387	339	0.983123	0.506233	-1.00088
Glyma.10G244300	256	287	278	347	274	293	0.190053	0.197181	1.11328
Glyma.08G336800	502	461	507	444	375	352	0.0108586	0.0383949	-1.25534
Glyma.14G223000	1734	1771	1543	1304	1426	1254	0.00345022	0.021853	-1.26707
Glyma.03G071700	306	311	276	276	331	256	0.686318	0.418695	-1.03476
Glyma.11G065800	7	14	8	13	8	3	0.666346	0.411972	-1.20833
Glyma.08G093200	208	200	235	128	110	137	0.000145874	0.00639634	-1.71467
Glyma.02G306700	794	751	833	706	647	738	0.048854	0.0878452	-1.13725
Glyma.15G044500	652	792	729	612	599	665	0.0480297	0.0870945	-1.15832
Glyma.20G131600	243	273	275	261	290	240	0.992597	0.508642	0
Glyma.18G267000	135	123	131	112	117	128	0.30739	0.264154	-1.08964
Glyma.16G087300	607	614	529	440	446	388	0.000835402	0.0121939	-1.37363
Glyma.01G020300	1263	1167	1129	1131	1211	1171	0.81078	0.459071	-1.01309
Glyma.07G106900	338	331	273	286	286	309	0.380238	0.299134	-1.06924
Glyma.10G057200	49	48	41	59	71	19	0.765887	0.445098	1.07971
Glyma.05G242700	1123	1184	972	1058	1118	1105	0.985013	0.506618	1.00061
Glyma.08G149700	400	414	388	354	303	274	0.00738201	0.0315958	-1.29108
Glyma.06G285500	125	127	132	110	88	138	0.288894	0.25477	-1.14286
Glyma.13G236800	158	169	123	136	125	143	0.335816	0.278379	-1.11386
Glyma.08G000200	4	12	2	7	1	1	0.366876	0.292674	-2
Glyma.09G221400	7	2	8	2	2	4	0.116747	0.147173	-2.125
Glyma.17G215500	144	128	150	147	155	137	0.690004	0.420106	1.04028
Glyma.09G043000	1210	1329	1232	1258	1059	825	0.0851338	0.121588	-1.20019
Glyma.02G119600	6	9	7	14	8	7	0.435032	0.323597	1.31818
Glyma.14G130100	5	0	4	6	2	6	0.664625	0.411303	1.55556
Glyma.17G037100	265	239	258	276	291	234	0.55318	0.371694	1.05118
Glyma.16G172800	24	17	16	14	21	19	0.779186	0.449321	-1.05556
Glyma.04G234100	350	325	293	274	232	247	0.00804093	0.0327777	-1.28552
Glyma.01G076900	15	11	15	26	14	18	0.172572	0.18631	1.41463
Glyma.12G228200	41	48	54	54	64	57	0.141371	0.164976	1.22378
Glyma.04G012800	320	270	297	246	229	252	0.0169834	0.0487581	-1.22008
Glyma.05G055600	207	237	241	277	279	331	0.00870124	0.0340598	1.29489
Glyma.03G191400	9	27	15	19	10	16	0.848547	0.469419	-1.13333
Glyma.10G142700	182	172	218	185	208	244	0.314229	0.267528	1.11364
Glyma.13G049700	3140	2988	2923	2373	2188	1190	0.0120452	0.0405166	-1.57381
Glyma.15G229400	38	48	43	32	41	31	0.192798	0.198803	-1.24038
Glyma.11G185500	2864	2714	2703	2488	2507	2727	0.256157	0.236968	-1.07239
Glyma.19G208100	282	258	277	236	247	237	0.0718739	0.109878	-1.13472
Glyma.14G121400	395	442	344	883	803	1193	1.02053e-05	0.00259192	2.43776
Glyma.08G056800	213	203	208	201	244	95	0.459236	0.334285	-1.15556
Glyma.14G186700	155	162	188	160	153	159	0.414838	0.314647	-1.06992
Glyma.02G248000	4	0	1	3	7	3	0.175976	0.188493	2.6
Glyma.01G140000	71	56	57	45	37	26	0.0100392	0.0368594	-1.7037
Glyma.03G247900	19	17	5	14	16	17	0.6742	0.414478	1.14634
Glyma.07G226600	3639	3962	4059	4950	4905	3740	0.104811	0.137704	1.16595
Glyma.07G048200	15	17	15	14	5	13	0.1892	0.196588	-1.46875
Glyma.13G356500	212	234	267	266	268	272	0.135437	0.16062	1.13043
Glyma.05G184000	2472	2575	2627	2655	2991	3411	0.0467562	0.0858037	1.18022
Glyma.12G135300	7	3	1	3	3	6	0.99266	0.50865	1.09091
Glyma.20G129400	864	932	880	826	956	903	0.954113	0.498624	1.00336
Glyma.10G271100	811	683	695	708	622	667	0.183223	0.193193	-1.09614
Glyma.13G178100	454	423	406	353	351	379	0.0175739	0.0496026	-1.18467
Glyma.06G183900	16	23	20	29	33	21	0.107214	0.139757	1.40678
Glyma.08G363600	541	486	482	536	520	461	0.951591	0.497853	1.0053
Glyma.01G018100	3902	4236	2565	4224	3328	2710	0.773694	0.447578	-1.04297
Glyma.11G092600	942	842	955	937	1018	1194	0.0830915	0.119792	1.14969
Glyma.15G071300	47	67	50	201	329	317	1.25835e-06	0.00103646	5.16463
Glyma.01G196600	179	192	163	153	123	146	0.0292369	0.0658833	-1.2654
Glyma.19G050000	8	5	12	10	9	14	0.421533	0.317804	1.32
Glyma.18G250900	106	94	104	98	106	132	0.393144	0.304988	1.10526
Glyma.06G312200	40	52	42	31	33	38	0.100777	0.134636	-1.31373
Glyma.09G219200	29	20	28	20	21	23	0.285894	0.253174	-1.20312
Glyma.10G084000	25	19	27	9	12	1	0.0105771	0.0377514	-3.22727
Glyma.07G133700	37	42	31	45	39	58	0.132963	0.15896	1.29091
Glyma.15G127800	230	216	250	236	196	221	0.434771	0.323473	-1.06585
Glyma.20G214900	4	2	2	2	1	1	0.224471	0.218474	-2
Glyma.13G263600	605	634	522	517	561	508	0.146565	0.168807	-1.11034
Glyma.19G106500	123	137	171	177	214	223	0.00827862	0.0333119	1.42459
Glyma.17G242300	853	793	841	1024	926	617	0.777178	0.448691	1.03217
Glyma.18G285100	15	12	10	7	8	12	0.186029	0.194554	-1.37037
Glyma.02G146400	18	22	21	22	32	17	0.518557	0.358612	1.16393
Glyma.03G189200	13	9	12	24	32	4	0.201036	0.204038	1.76471
Glyma.06G125100	109	119	77	127	134	121	0.0829904	0.119716	1.25246
Glyma.14G119200	327	325	351	310	341	360	0.903357	0.485307	1.00798
Glyma.20G249100	308	395	412	526	538	510	0.00142014	0.0146982	1.41166
Glyma.05G082400	33	34	50	35	63	64	0.147433	0.169458	1.38462
Glyma.12G033700	147	133	152	137	107	103	0.0610818	0.100222	-1.24496
Glyma.20G027800	4	3	4	2	2	2	0.233207	0.223604	-1.83333
Glyma.15G191000	20	22	15	14	24	16	0.8509	0.470113	-1.05556
Glyma.03G031000	187	144	167	132	90	126	0.0121936	0.0407027	-1.43103
Glyma.02G231900	48	59	44	40	45	30	0.113806	0.144942	-1.31304
Glyma.05G138900	496	442	447	419	413	405	0.0751952	0.112798	-1.11964
Glyma.11G025100	111	109	119	93	100	94	0.0967609	0.13126	-1.18118
Glyma.09G117600	174	195	173	202	179	176	0.703485	0.424741	1.02768
Glyma.07G253400	785	661	737	715	685	635	0.274545	0.247113	-1.07273
Glyma.14G204700	836	742	808	727	727	777	0.238019	0.226339	-1.06948
Glyma.07G075000	17	16	22	18	12	10	0.225792	0.219348	-1.375
Glyma.14G026300	463	456	487	446	490	395	0.423114	0.318554	-1.05635
Glyma.15G069100	488	508	499	506	444	461	0.345444	0.282831	-1.05953
Glyma.20G156200	36	41	37	44	48	64	0.0595604	0.0987903	1.36842
Glyma.08G074900	1126	1112	897	997	826	854	0.0707606	0.108945	-1.17109
Glyma.18G005000	4	9	4	8	5	12	0.282333	0.251296	1.47059
Glyma.19G004900	6	3	4	10	12	15	0.00935865	0.0354941	2.84615
Glyma.05G202000	139	131	145	167	184	192	0.00827914	0.0333119	1.30843
Glyma.17G140700	234	330	292	287	296	337	0.419212	0.316698	1.07477
Glyma.18G183500	3	5	5	2	5	3	0.648738	0.406017	-1.3
Glyma.02G044800	116	105	102	116	110	112	0.619656	0.395841	1.04644
Glyma.03G087600	261	205	188	172	154	129	0.00826874	0.0333008	-1.43736
Glyma.06G023500	61	47	70	62	63	92	0.250313	0.233519	1.2191
Glyma.08G203200	73	98	103	107	134	119	0.0441667	0.0832509	1.31387
Glyma.11G110600	126	106	102	101	89	71	0.0671279	0.105642	-1.27969
Glyma.14G017600	118	170	141	147	142	135	0.98026	0.505549	-1.01179
Glyma.09G024700	360	320	301	306	284	246	0.0700822	0.108354	-1.17344
Glyma.17G018800	624	536	502	382	332	286	0.00019576	0.00722397	-1.662
Glyma.15G154600	3	8	7	13	7	13	0.0942591	0.129192	1.83333
Glyma.01G036200	101	142	135	121	115	104	0.394463	0.30564	-1.11176
Glyma.16G197400	18	19	19	9	10	2	0.0142054	0.0442867	-2.66667
Glyma.19G133300	44	34	31	18	26	53	0.580778	0.382095	-1.12371
Glyma.04G215800	211	219	197	265	291	241	0.00933994	0.0354503	1.27113
Glyma.12G209900	11	9	8	14	9	6	0.916172	0.488651	1.03571
Glyma.04G037400	27	31	34	26	29	16	0.228827	0.221317	-1.29577
Glyma.02G173200	448	403	497	368	333	316	0.00328414	0.021321	-1.32547
Glyma.10G167300	134	114	125	116	122	111	0.450386	0.330417	-1.06877
Glyma.08G016100	239	230	277	247	258	216	0.669737	0.413072	-1.03467
Glyma.13G103200	1028	1004	839	859	790	820	0.0443106	0.0833968	-1.16282
Glyma.08G259800	102	114	87	84	86	79	0.0989989	0.133105	-1.21687
Glyma.14G146000	199	200	186	194	184	168	0.393109	0.304985	-1.07143
Glyma.07G151800	618	554	616	455	601	853	0.646637	0.405379	1.06767
Glyma.15G145900	64	73	82	74	71	31	0.335678	0.278328	-1.24432
Glyma.12G060500	526	431	486	481	545	494	0.489613	0.346802	1.05336
Glyma.13G281700	482	533	584	573	714	666	0.0235402	0.058164	1.22139
Glyma.20G054600	1342	1218	1350	1239	1242	1365	0.764356	0.444755	-1.01664
Glyma.01G121700	50	44	48	64	58	55	0.107816	0.140207	1.24648
Glyma.06G208400	4	2	1	1	2	2	0.58045	0.381983	-1.4
Glyma.19G189900	4	2	6	8	6	8	0.13984	0.163824	1.83333
Glyma.17G082000	485	529	498	465	444	495	0.233321	0.223645	-1.07692
Glyma.07G029900	29	23	19	26	24	18	0.810861	0.459105	-1.04412
Glyma.05G165700	3	2	0	1	1	3	0.950955	0.497717	0
Glyma.13G159800	140	108	125	131	132	136	0.533382	0.364429	1.06971
Glyma.08G101600	3	0	2	1	1	3	0.832389	0.465126	0
Glyma.09G144400	4	6	2	3	4	1	0.421812	0.317934	-1.5
Glyma.17G138500	3509	3369	2818	2321	2081	1413	0.00168308	0.015728	-1.66741
Glyma.15G274300	915	1004	1248	1622	1645	1514	0.000469127	0.00954882	1.50963
Glyma.18G210200	3	0	0	2	2	3	0.406938	0.311213	2.33333
Glyma.U023000	396	392	391	404	380	371	0.720098	0.430607	-1.02078
Glyma.19G253000	1277	1542	1564	1799	1901	2054	0.00309482	0.020759	1.3128
Glyma.03G114300	4	3	5	8	11	22	0.011925	0.0403355	3.41667
Glyma.16G095800	152	142	112	137	129	99	0.394488	0.30564	-1.11233
Glyma.10G287000	6	2	6	7	10	19	0.0512938	0.0903334	2.57143
Glyma.02G071600	9	11	16	18	12	16	0.32002	0.270532	1.27778
Glyma.10G065700	16	22	26	26	17	21	0.931332	0.492434	0
Glyma.06G050300	11	3	9	26	35	68	0.000730849	0.0115159	5.6087
Glyma.07G093100	272	228	313	210	206	195	0.00784627	0.0323457	-1.33061
Glyma.14G044400	7	0	4	4	5	5	0.876367	0.477485	1.27273
Glyma.12G180200	5	9	2	4	2	7	0.647797	0.405759	-1.23077
Glyma.15G087200	769	673	540	814	801	653	0.182754	0.192907	1.1443
Glyma.20G174300	165	194	215	183	221	220	0.393409	0.305118	1.08711
Glyma.18G023100	174	206	195	228	218	194	0.200298	0.203601	1.11304
Glyma.01G063000	2752	2919	2751	2381	2538	2405	0.033177	0.070733	-1.14992
Glyma.06G106800	149	139	163	138	124	105	0.0610465	0.100183	-1.22888
Glyma.19G160100	9	9	6	12	9	15	0.189844	0.197023	1.5
Glyma.07G149600	422	340	409	423	365	73	0.349253	0.284654	-1.36005
Glyma.12G236700	61	70	51	48	66	47	0.428085	0.320459	-1.13043
Glyma.13G279500	1742	1902	1903	1896	2030	1747	0.715482	0.428849	1.02271
Glyma.08G221300	5	3	3	6	5	5	0.4071	0.311295	1.45455
Glyma.09G264100	65	41	75	55	79	70	0.538662	0.366458	1.12707
Glyma.16G215400	13	17	23	17	12	21	0.789136	0.452287	-1.06
Glyma.17G258200	564	731	918	1227	1542	1432	0.000231313	0.00759268	1.89833
Glyma.01G119500	551	536	531	518	491	526	0.3373	0.279053	-1.05407
Glyma.16G037000	64	80	68	61	87	120	0.189675	0.196941	1.26415
Glyma.09G042800	32	66	62	77	73	77	0.0621727	0.101314	1.41875
Glyma.17G036900	15	14	17	43	33	22	0.00578279	0.0279469	2.13043
Glyma.15G172700	5	6	4	7	5	8	0.452768	0.331412	1.33333
Glyma.18G079700	2	2	1	5	5	14	0.00858036	0.0338378	4.8
Glyma.03G234000	419	386	469	372	349	380	0.0532932	0.0924003	-1.15713
Glyma.11G228100	226	220	196	195	175	197	0.127655	0.155177	-1.13228
Glyma.19G151400	757	890	770	964	1127	1201	0.00174453	0.0159211	1.36202
Glyma.11G006800	1097	965	884	788	656	670	0.00128303	0.0141089	-1.39357
Glyma.12G049600	181	217	174	187	173	232	0.706102	0.425745	1.03497
Glyma.10G185400	72	72	55	53	36	37	0.0178415	0.0500775	-1.57937
Glyma.18G208000	0	2	0	4	2	0	0.16767	0.183148	3
Glyma.13G121300	10	8	4	2	1	1	0.00665034	0.0299029	-5.5
Glyma.08G099500	477	458	416	477	410	384	0.426025	0.319573	-1.06294
Glyma.19G207900	173	134	135	156	127	58	0.236176	0.225283	-1.29619
Glyma.19G029500	52	64	41	37	32	38	0.0400541	0.0787015	-1.46729
Glyma.02G004100	3055	3292	3099	3006	3421	4146	0.211937	0.210787	1.11931
Glyma.09G171200	10	11	12	9	5	8	0.175413	0.188075	-1.5
Glyma.16G122500	608	628	628	587	619	562	0.33825	0.279579	-1.0543
Glyma.02G247800	899	1075	1118	1296	1469	1501	0.0012366	0.0138846	1.37969
Glyma.17G165300	33	28	23	18	17	26	0.124366	0.152994	-1.37705
Glyma.20G072700	102	97	70	79	66	58	0.0713592	0.109498	-1.32512
Glyma.02G069400	58	66	62	47	52	51	0.0958699	0.130519	-1.24
Glyma.05G005300	455	422	499	462	496	598	0.157787	0.176469	1.13081
Glyma.06G226500	1	2	1	1	0	2	0.81725	0.46096	-1.33333
Glyma.03G141100	4	2	2	0	6	4	0.767888	0.445651	1.25
Glyma.06G048100	76	70	82	82	57	48	0.214778	0.212471	-1.21925
Glyma.11G135200	5	9	9	14	11	14	0.100444	0.134376	1.69565
Glyma.12G178000	78	42	51	45	53	107	0.528301	0.362239	1.19883
Glyma.05G183800	384	395	385	416	359	421	0.676665	0.415302	1.02749
Glyma.10G270900	141	167	208	212	223	224	0.0347299	0.072691	1.27713
Glyma.13G177900	709	686	562	744	656	461	0.678515	0.415877	-1.05159
Glyma.01G239200	413	411	434	427	436	465	0.360347	0.289762	1.05564
Glyma.10G092500	47	47	45	38	26	43	0.134008	0.159697	-1.29907
Glyma.01G017900	101	100	79	159	132	137	0.00241587	0.0183482	1.52857
Glyma.14G071200	157	194	192	155	182	203	0.977694	0.504882	-1.00556
Glyma.17G250800	137	134	145	127	127	224	0.391606	0.304271	1.14904
Glyma.08G219100	471	459	488	575	596	442	0.138815	0.163039	1.13752
Glyma.18G293600	64	66	59	58	53	67	0.669631	0.413052	-1.0618
Glyma.03G197700	286	315	337	286	416	393	0.156369	0.175432	1.16738
Glyma.06G133600	1691	1963	2030	2275	2648	2766	0.00236329	0.0181541	1.35274
Glyma.07G176400	5	6	5	6	8	17	0.140852	0.164634	1.9375
Glyma.14G127700	502	656	657	693	860	939	0.00791218	0.0324702	1.373
Glyma.18G106400	212	226	197	254	201	82	0.475773	0.341168	-1.1825
Glyma.19G149200	10	16	15	22	14	18	0.224009	0.218199	1.31707
Glyma.05G090900	139	123	132	124	90	78	0.0379202	0.0764147	-1.34932
Glyma.01G146300	72	83	88	83	100	84	0.401867	0.308915	1.09877
Glyma.16G020900	331	317	307	372	321	313	0.45938	0.334334	1.0534
Glyma.17G063700	39	41	30	35	30	19	0.199491	0.203073	-1.30952
Glyma.05G125000	0	0	1	2	2	2	0.0754099	0.112988	6
Glyma.10G212100	330	378	380	373	420	395	0.202894	0.205264	1.09191
Glyma.13G119100	366	355	379	390	354	401	0.524601	0.360938	1.04091
Glyma.08G304600	42	30	59	41	45	51	0.86607	0.47447	1.0458
Glyma.11G033600	1330	1242	1181	1223	1076	1235	0.341563	0.280986	-1.06197
Glyma.12G076400	13	12	15	18	30	15	0.121621	0.150977	1.575
Glyma.08G061000	58	66	51	34	23	18	0.00115397	0.0135917	-2.33333
Glyma.15G012300	1529	1398	1551	1320	1159	1320	0.0209534	0.0545132	-1.17873
Glyma.07G261900	659	548	562	490	424	354	0.00378305	0.022817	-1.39511
Glyma.16G055100	52	59	72	95	106	121	0.00124749	0.0139324	1.75956
Glyma.U004700	54	69	61	69	71	70	0.229524	0.221661	1.1413
Glyma.19G234700	9	14	15	14	13	18	0.450984	0.330628	1.18421
Glyma.19G056300	374	383	376	368	377	383	0.935841	0.493483	-1.00443
Glyma.10G025000	389	373	415	358	307	357	0.0610978	0.100237	-1.15166
Glyma.02G274600	2712	2554	2431	2582	2330	2216	0.256962	0.237422	-1.07983
Glyma.17G192100	853	898	924	907	854	853	0.665112	0.411486	-1.02334
Glyma.10G268700	225	270	274	288	309	308	0.0493123	0.0883338	1.17685
Glyma.08G117500	3	2	2	2	6	8	0.0931374	0.128396	2.28571
Glyma.14G069000	106	72	92	79	69	68	0.094502	0.129395	-1.25
Glyma.07G074800	649	547	552	498	516	493	0.0371578	0.0755692	-1.15992
Glyma.15G068900	114	97	128	108	97	37	0.169351	0.184264	-1.40083
Glyma.16G140600	3	0	3	2	3	3	0.68205	0.417129	1.33333
Glyma.06G309800	71	95	83	82	59	64	0.203272	0.205467	-1.21463
Glyma.17G183400	1102	1104	1075	972	1008	991	0.0693322	0.107675	-1.10434
Glyma.01G044700	1	3	1	4	0	2	0.689517	0.419954	1.2
Glyma.02G087500	253	212	224	268	253	309	0.0474549	0.086462	1.20464
Glyma.05G023400	21	34	44	57	45	49	0.0542321	0.0933736	1.52525
Glyma.13G017500	1	102	2	6	10	22	0.31652	0.268692	-2.76316
Glyma.11G153300	7	11	5	18	4	13	0.287963	0.254435	1.52174
Glyma.09G245800	54	98	50	55	65	86	0.852091	0.470568	1.0198
Glyma.17G239900	72	58	41	34	30	19	0.00533245	0.0268995	-2.06024
Glyma.16G018700	1	0	3	2	5	0	0.55399	0.372018	1.75
Glyma.15G197300	16	17	18	24	17	18	0.44567	0.328517	1.15686
Glyma.18G133200	46	31	36	45	28	34	0.770521	0.44652	-1.05607
Glyma.03G037300	42	41	44	47	41	39	0.998709	0.51012	0
Glyma.01G173100	5	3	2	6	8	6	0.126556	0.154394	2
Glyma.07G016000	272	353	306	292	275	262	0.191291	0.197925	-1.12304
Glyma.12G103100	49	55	58	57	67	57	0.341806	0.281081	1.11728
Glyma.08G015900	2092	2002	2110	1937	1978	1969	0.327358	0.274188	-1.05438
Glyma.06G151700	320	342	334	434	450	535	0.000579465	0.0105103	1.4247
Glyma.14G145800	0	0	0	0	1	7	0.0419248	0.0808003	Inf
Glyma.11G060400	0	2	4	5	3	11	0.0959365	0.130572	3.16667
Glyma.09G152900	30	44	20	42	32	25	0.690088	0.420126	1.05319
Glyma.20G097300	5	5	3	2	3	4	0.379073	0.298625	-1.44444
Glyma.05G208300	338	284	324	359	372	427	0.02358	0.0582096	1.2241
Glyma.18G189800	363	365	397	387	321	417	0.993575	0.508838	0
Glyma.01G164400	43	42	36	43	25	35	0.397593	0.306879	-1.17476
Glyma.19G261500	288	245	265	262	221	236	0.185269	0.194165	-1.10987
Glyma.06G029800	192	245	231	232	292	277	0.0684137	0.106895	1.1991
Glyma.04G165600	532	403	416	392	361	401	0.0773243	0.114761	-1.17071
Glyma.08G322700	107	139	109	131	132	117	0.483121	0.344082	1.07042
Glyma.10G295500	504	547	548	498	533	572	0.953522	0.498427	1.0025
Glyma.13G231400	546	583	632	667	709	557	0.229098	0.221445	1.09767
Glyma.16G138400	10	5	3	8	9	18	0.127092	0.154735	1.94444
Glyma.09G187100	700	667	668	585	573	573	0.00931786	0.0354147	-1.17562
Glyma.17G210100	45	47	65	47	36	52	0.357005	0.288222	-1.16296
Glyma.02G114200	171	134	195	151	167	176	0.835387	0.465653	-1.01215
Glyma.03G157000	34	47	49	57	65	61	0.0313794	0.0685966	1.40769
Glyma.10G108300	1	2	0	2	1	7	0.123105	0.152086	3.33333
Glyma.15G095700	95	94	80	66	53	64	0.00864855	0.0339634	-1.46995
Glyma.20G182800	703	709	692	641	625	603	0.0401991	0.0788445	-1.12574
Glyma.18G031600	66	44	68	65	59	54	0.922791	0.49027	0
Glyma.01G071500	10	6	12	4	12	19	0.610299	0.392534	1.25
Glyma.02G292700	2	5	2	6	5	11	0.0362734	0.0744997	2.44444
Glyma.05G050200	4	5	7	8	7	2	0.941518	0.495216	1.0625
Glyma.12G001500	669	701	574	664	560	602	0.404122	0.309945	-1.06462
Glyma.13G044300	19	25	31	29	21	34	0.599903	0.389069	1.12
Glyma.06G093000	277	216	211	160	112	97	0.000813944	0.0120756	-1.90786
Glyma.11G180100	150	151	134	148	139	150	0.96665	0.501696	1.0046
Glyma.14G087100	145	139	166	134	149	196	0.616783	0.394773	1.06444
Glyma.17G023000	344	390	327	238	190	191	0.000104669	0.00575021	-1.71405
Glyma.17G088300	29	22	43	31	23	55	0.593136	0.386658	1.15957
Glyma.05G106700	71	77	62	80	95	97	0.04054	0.0792307	1.29524
Glyma.03G242500	733	631	718	848	834	736	0.0421453	0.0810443	1.16138
Glyma.06G149500	168	158	189	207	221	145	0.373729	0.295805	1.11262
Glyma.11G236600	80	75	68	71	55	78	0.487067	0.345699	-1.09314
Glyma.07G221200	367	500	443	650	621	783	0.000563667	0.0103843	1.56794
Glyma.08G264000	1	2	1	3	1	1	0.501395	0.351432	1.25
Glyma.13G351100	15	11	7	15	15	12	0.430309	0.321459	1.27273
Glyma.08G042700	1431	1641	1514	1590	1813	2247	0.0374201	0.0758623	1.23201
Glyma.10G193900	1	2	1	2	2	0	0.921987	0.4901	0
Glyma.19G259300	22	20	9	15	7	6	0.101525	0.13515	-1.82143
Glyma.17G079600	3	6	9	6	10	11	0.354876	0.287273	1.5
Glyma.10G228000	6	6	6	7	5	9	0.729814	0.433793	1.16667
Glyma.02G012600	28	25	36	44	50	12	0.591247	0.385992	1.19101
Glyma.03G055400	10	9	7	8	9	6	0.58803	0.384801	-1.13043
Glyma.10G006700	116	97	71	22	16	18	4.09232e-06	0.00162354	-5.07143
Glyma.01G191200	21	23	23	11	11	10	0.00416024	0.0238909	-2.09375
Glyma.12G121200	71	48	46	47	64	55	0.988524	0.507639	1.00606
Glyma.20G115300	338	298	354	379	322	353	0.412634	0.31352	1.06465
Glyma.07G099400	336	245	301	257	200	236	0.0288662	0.0654468	-1.27273
Glyma.18G207800	21	12	15	19	15	26	0.432937	0.322718	1.25
Glyma.15G122400	690	643	580	565	500	521	0.0153832	0.0462217	-1.20618
Glyma.18G029400	32	33	29	61	52	53	0.00206953	0.0171643	1.76596
Glyma.01G004000	13	16	16	17	31	25	0.0474669	0.086462	1.62222
Glyma.08G171100	508	508	625	638	704	777	0.00796623	0.0325816	1.29129
Glyma.16G165200	5	9	4	12	12	4	0.277807	0.248809	1.55556
Glyma.19G101100	4360	4289	3955	4033	4034	3977	0.47749	0.341837	-1.0465
Glyma.01G069300	2	0	2	5	2	3	0.200185	0.203581	2.5
Glyma.05G226400	1	6	1	2	6	2	0.569669	0.377847	1.25
Glyma.04G005200	13	5	16	21	13	20	0.170274	0.1849	1.58824
Glyma.02G141000	527	479	490	625	611	845	0.00414997	0.0238609	1.39104
Glyma.05G048000	206	198	171	242	192	168	0.645497	0.404978	1.04696
Glyma.03G140900	3398	2916	3062	2189	1960	1571	0.000255713	0.00774723	-1.63916
Glyma.06G047900	290	292	313	243	229	240	0.00493578	0.0258255	-1.25702
Glyma.04G183700	48	48	43	85	69	120	0.00162241	0.0154968	1.97122
Glyma.12G177800	27	37	37	24	26	21	0.073802	0.111505	-1.42254
Glyma.15G113700	149	141	129	152	144	129	0.840107	0.467071	1.01432
Glyma.20G200800	102	98	145	135	178	173	0.0245678	0.059789	1.4087
Glyma.20G022400	422	514	412	423	469	433	0.853161	0.470746	-1.01736
Glyma.18G114900	424	415	361	469	443	242	0.805991	0.45763	-1.03986
Glyma.07G219000	200	197	206	238	331	404	0.00287141	0.0200083	1.6136
Glyma.08G218900	364	370	403	427	425	475	0.0324121	0.069733	1.16711
Glyma.02G197600	71	56	64	89	84	82	0.0268613	0.0628069	1.33508
Glyma.13G127600	213	236	251	250	215	210	0.684502	0.417949	-1.03704
Glyma.06G176300	278	239	257	217	220	227	0.0459694	0.0850782	-1.16566
Glyma.09G112200	554	545	457	478	489	507	0.430908	0.321736	-1.05563
Glyma.17G106300	130	169	150	153	199	224	0.0501899	0.0893102	1.28285
Glyma.15G242100	3	3	4	2	2	2	0.228682	0.22123	-1.66667
Glyma.12G084900	48	69	57	80	53	83	0.176992	0.189099	1.24138
Glyma.01G189000	155	167	143	237	211	221	0.00088231	0.0124046	1.43871
Glyma.15G020800	114	128	130	129	181	267	0.0231548	0.0576887	1.55108
Glyma.16G063600	98	95	107	72	60	55	0.00188876	0.0163633	-1.60428
Glyma.12G119000	75	62	65	69	68	83	0.532218	0.364021	1.08911
Glyma.03G260600	333	344	334	254	182	196	0.000474992	0.00960433	-1.59968
Glyma.08G347300	17	11	22	14	16	13	0.470176	0.338768	-1.16279
Glyma.10G033500	4	3	2	3	3	8	0.472044	0.339452	1.55556
Glyma.11G076300	13	17	18	7	10	13	0.0910368	0.126635	-1.6
Glyma.14G012200	580	597	562	545	567	551	0.413402	0.313874	-1.0457
Glyma.06G261800	264	262	268	183	159	57	0.0111943	0.038963	-1.98997
Glyma.09G168800	29	16	20	19	14	24	0.572118	0.378856	-1.14035
Glyma.15G055000	215	176	197	234	241	199	0.149658	0.17115	1.14626
Glyma.20G142100	143	123	146	106	116	95	0.0199001	0.0530444	-1.29968
Glyma.18G234600	827	814	815	971	903	891	0.0427482	0.0816854	1.12581
Glyma.03G138700	28	17	24	23	23	22	0.879331	0.478372	-1.01471
Glyma.18G056200	1	0	5	2	2	5	0.628987	0.399345	1.5
Glyma.19G099000	310	314	294	337	308	301	0.614487	0.394078	1.0305
Glyma.07G117400	515	481	506	459	426	418	0.0300208	0.0668423	-1.15272
Glyma.17G191900	46	22	41	52	41	37	0.440271	0.326182	1.19266
Glyma.12G204500	41	55	51	57	52	59	0.321141	0.271117	1.14286
Glyma.06G296000	113	73	171	175	179	208	0.0272606	0.0632645	1.57423
Glyma.13G247300	304	290	291	323	344	365	0.0355001	0.0735903	1.1661
Glyma.05G031900	566	579	538	511	508	486	0.0630644	0.102077	-1.11827
Glyma.17G226000	139	139	163	199	227	251	0.000827552	0.0121597	1.53515
Glyma.06G074700	834	772	769	652	607	574	0.00113733	0.0135461	-1.29569
Glyma.11G161800	468	484	427	185	171	81	5.31559e-05	0.00431703	-3.15561
Glyma.14G068800	221	261	286	252	249	251	0.822407	0.462224	-1.02128
Glyma.09G010600	246	216	254	226	212	234	0.388308	0.302636	-1.06548
Glyma.17G004700	32	25	28	8	9	3	0.00032115	0.00818796	-4.25
Glyma.20G198700	80	77	88	57	86	143	0.466252	0.337202	1.16735
Glyma.18G047500	19	16	25	26	18	32	0.323791	0.27228	1.26667
Glyma.01G087400	45	33	46	53	45	46	0.369293	0.29385	1.16129
Glyma.04G023300	282	309	304	330	348	354	0.0418223	0.0807149	1.15307
Glyma.19G184500	38	33	28	20	11	14	0.00366275	0.0224372	-2.2
Glyma.05G066100	803	797	721	880	872	645	0.705779	0.425627	1.03274
Glyma.12G017400	3	2	3	2	2	1	0.52767	0.362052	-1.6
Glyma.10G153200	160	164	194	177	132	253	0.600336	0.389247	1.08494
Glyma.07G202900	232	216	197	234	227	246	0.232634	0.223394	1.09612
Glyma.13G332800	5	5	1	5	3	8	0.482484	0.343845	1.45455
Glyma.08G067300	1811	1893	1791	1764	1568	930	0.0879517	0.124021	-1.2893
Glyma.15G018600	4	0	7	1	4	3	0.489395	0.346761	-1.375
Glyma.17G133100	321	306	248	179	156	42	0.0105041	0.0376719	-2.32095
Glyma.02G215600	184	173	202	209	288	257	0.0111923	0.038963	1.34884
Glyma.20G040500	85	106	130	96	103	197	0.307904	0.26441	1.23364
Glyma.03G258400	47	58	67	53	63	41	0.598993	0.388736	-1.09554
Glyma.10G209700	12	14	14	13	9	10	0.390492	0.303676	-1.25
Glyma.19G175800	28	37	37	45	57	53	0.0199269	0.0530962	1.51961
Glyma.01G172900	149	153	224	199	224	321	0.0411203	0.0799114	1.41445
Glyma.04G079900	123	114	119	144	115	141	0.249963	0.233354	1.1236
Glyma.07G015800	1266	1104	1028	805	617	688	0.000178277	0.0069217	-1.61043
Glyma.05G151600	4	3	7	6	4	5	0.882081	0.479234	1.07143
Glyma.12G102900	259	258	276	293	267	278	0.393855	0.305312	1.05675
Glyma.15G009900	154	162	186	206	182	192	0.108052	0.140418	1.15538
Glyma.13G145700	277	294	250	271	273	247	0.632192	0.400523	-1.03793
Glyma.01G207000	139	145	118	148	136	123	0.87625	0.477445	1.01244
Glyma.09G195600	3	3	5	2	11	6	0.369091	0.2938	1.72727
Glyma.16G146900	539	481	480	449	424	370	0.0213766	0.055089	-1.20676
Glyma.04G208200	77	78	105	108	123	116	0.0317181	0.069002	1.33462
Glyma.17G189700	17	17	21	14	12	7	0.0671757	0.105663	-1.66667
Glyma.18G261400	1	5	1	2	3	3	0.55049	0.370658	1.14286
Glyma.05G029700	2	3	3	6	10	1	0.210271	0.209752	2.125
Glyma.03G165500	49	69	58	60	72	63	0.396488	0.306406	1.10795
Glyma.06G101400	43	50	29	45	50	44	0.437873	0.324968	1.13934
Glyma.09G008400	6906	7365	8077	7769	7671	7046	0.933463	0.492882	1.00618
Glyma.19G082900	101	108	136	109	103	109	0.506316	0.353598	-1.07477
Glyma.07G144200	38	33	36	37	56	36	0.29853	0.259757	1.20561
Glyma.15G138300	1	0	0	2	2	1	0.163505	0.180241	5
Glyma.08G187000	595	603	569	560	577	560	0.448597	0.329775	-1.04125
Glyma.20G225400	129	131	129	144	138	157	0.176359	0.188756	1.12853
Glyma.13G274100	213	206	152	230	229	159	0.529173	0.362654	1.08231
Glyma.19G117000	4	2	1	8	5	4	0.0633009	0.102262	2.42857
Glyma.17G031500	64	81	84	73	55	94	0.865289	0.474295	-1.03153
Glyma.03G156800	763	726	732	692	651	514	0.0424064	0.0813172	-1.19602
Glyma.18G074300	206	225	184	186	206	193	0.566003	0.376463	-1.05128
Glyma.04G050100	342	412	378	487	594	755	0.00107293	0.0132307	1.62191
Glyma.11G001400	1449	1746	2045	2090	2644	3354	0.00552474	0.0273213	1.54351
Glyma.12G044200	452	400	392	343	306	252	0.00394162	0.0232135	-1.38069
Glyma.20G038300	11	14	18	19	26	35	0.0239938	0.0588715	1.86047
Glyma.10G180000	1485	1326	1439	1141	1023	821	0.00169528	0.0157672	-1.42379
Glyma.13G087000	382	442	484	525	655	619	0.00288302	0.0200485	1.37538
Glyma.15G223800	378	355	308	184	131	49	0.00150271	0.0149938	-2.85989
Glyma.08G272500	218	239	209	267	315	213	0.102059	0.135557	1.19369
Glyma.19G202500	8	2	7	4	6	4	0.513914	0.35659	-1.21429
Glyma.19G024100	3	0	5	2	2	2	0.491515	0.347454	-1.33333
Glyma.04G106600	3	5	9	2	7	7	0.815718	0.460456	-1.0625
Glyma.02G242400	353	423	397	475	470	513	0.00732711	0.0314584	1.24297
Glyma.05G149400	85	87	96	123	110	99	0.0574471	0.096616	1.23881
Glyma.10G236500	70	80	105	110	136	181	0.00733282	0.0314655	1.67451
Glyma.06G221100	1031	1096	1213	1650	1569	1476	0.00028171	0.00792833	1.40569
Glyma.09G128100	25	23	21	37	24	24	0.300599	0.260767	1.23188
Glyma.14G215200	393	476	444	538	647	652	0.0012079	0.0137885	1.39909
Glyma.03G063900	700	656	595	408	404	211	0.00142783	0.0147103	-1.90714
Glyma.07G042600	79	62	56	70	56	66	0.835374	0.465653	-1.02604
Glyma.15G036700	327	344	406	356	391	376	0.582959	0.382895	1.04271
Glyma.20G123800	567	579	523	482	411	474	0.0112273	0.0390219	-1.22092
Glyma.13G172500	5	6	7	2	1	6	0.1353	0.160536	-2
Glyma.16G079500	109	114	104	124	86	71	0.323475	0.272109	-1.1637
Glyma.17G151200	2	2	4	2	4	2	0.931687	0.492451	0
Glyma.01G012500	898	811	665	651	532	445	0.00501976	0.0260909	-1.45823
Glyma.02G055300	398	378	459	436	399	374	0.760835	0.443636	-1.02151
Glyma.10G049400	2941	3281	3929	3532	4659	5647	0.0273986	0.0634648	1.36322
Glyma.06G034000	431	412	336	435	489	390	0.226756	0.219981	1.1145
Glyma.05G234900	1113	1006	985	1050	1066	1023	0.842425	0.467764	1.01128
Glyma.06G277700	96	119	69	120	121	111	0.114746	0.145703	1.23944
Glyma.11G121100	85	100	69	130	121	72	0.158056	0.17667	1.27165
Glyma.09G213600	164	151	195	184	153	145	0.567604	0.376986	-1.05809
Glyma.17G207700	8	8	7	5	3	6	0.126054	0.15407	-1.64286
Glyma.17G029300	2	3	6	4	6	3	0.764047	0.444701	1.18182
Glyma.07G171000	1	5	0	3	1	3	0.571091	0.378415	1.16667
Glyma.15G165100	675	681	682	656	806	720	0.303262	0.262219	1.07066
Glyma.18G101000	56	44	63	51	51	53	0.635071	0.401473	-1.05161
Glyma.04G226300	4	0	2	6	4	7	0.0981176	0.132385	2.83333
Glyma.03G005100	4	6	5	5	3	3	0.449735	0.330134	-1.36364
Glyma.02G140800	12	5	5	14	10	11	0.179518	0.19077	1.59091
Glyma.05G047800	327	306	257	241	239	210	0.0112395	0.0390458	-1.28986
Glyma.03G183600	794	757	666	858	786	830	0.102144	0.135625	1.11592
Glyma.14G113600	44	47	63	59	55	61	0.373273	0.295616	1.13636
Glyma.20G243500	505	475	506	460	387	218	0.0529434	0.0921077	-1.39531
Glyma.12G071000	128	136	125	134	115	124	0.661025	0.410142	-1.0429
Glyma.17G114800	175	170	172	181	171	138	0.552623	0.371524	-1.0551
Glyma.01G132200	1	3	5	1	3	4	0.75358	0.441402	-1.125
Glyma.13G070900	4	8	5	6	10	22	0.0793636	0.116517	2.23529
Glyma.04G133400	32	48	48	58	45	52	0.246992	0.23149	1.21094
Glyma.13G348700	72	70	77	57	77	54	0.25727	0.237575	-1.16489
Glyma.05G176200	233	220	213	215	226	242	0.739222	0.43685	1.02553
Glyma.10G263300	486	486	485	581	549	605	0.00857755	0.0338378	1.1908
Glyma.08G112100	36	30	29	47	57	62	0.00387295	0.0230606	1.74737
Glyma.17G149000	70	83	71	65	77	64	0.527622	0.362052	-1.08738
Glyma.14G020700	1	3	5	0	2	2	0.261541	0.239813	-2.25
Glyma.15G063500	15	22	28	18	28	33	0.46159	0.335333	1.21538
Glyma.20G150600	107	131	112	122	140	109	0.566366	0.376598	1.06
Glyma.01G188800	2	0	1	9	5	5	0.00881783	0.0343203	6.33333
Glyma.19G042200	178	151	166	156	166	203	0.602982	0.390186	1.06061
Glyma.06G304400	5	9	6	2	4	2	0.0411742	0.0799591	-2.5
Glyma.02G260500	581	553	517	446	383	385	0.000922941	0.0126024	-1.35997
Glyma.02G082100	3119	2950	2384	1897	1754	1581	0.000190385	0.00711335	-1.61563
Glyma.07G125900	615	748	844	889	1094	1196	0.00366031	0.0224372	1.44042
Glyma.10G076200	3	0	1	2	2	1	0.935632	0.493414	1.25
Glyma.13G012100	5	587	22	24	26	98	0.144053	0.167022	-4.14865
Glyma.08G168700	210	262	231	215	218	238	0.5946	0.38725	-1.04769
Glyma.13G255800	53	56	47	54	30	17	0.122005	0.151275	-1.54455
Glyma.17G234500	2	3	1	1	2	0	0.379387	0.298758	-2
Glyma.18G277300	1725	1515	1618	1636	1371	1159	0.100296	0.134265	-1.16611
Glyma.02G138600	21	14	30	45	39	46	0.00746481	0.0317493	2
Glyma.03G210300	759	747	737	799	856	880	0.0398797	0.0785218	1.13018
Glyma.06G117300	199	208	195	234	221	177	0.565091	0.376152	1.04983
Glyma.19G098800	5	9	6	7	4	6	0.614944	0.394174	-1.17647
Glyma.04G253100	165	225	185	117	120	116	0.000584332	0.0105286	-1.6289
Glyma.01G095900	1	12	2	9	3	10	0.414733	0.314589	1.46667
Glyma.04G031800	352	386	404	341	357	386	0.434215	0.323276	-1.05351
Glyma.10G161700	823	693	699	673	655	557	0.0476481	0.0866474	-1.17507
Glyma.08G010500	70	48	115	61	47	30	0.0452024	0.0842992	-1.68841
Glyma.09G053300	3	2	1	2	1	6	0.410943	0.312856	1.5
Glyma.16G004600	11	11	7	9	4	11	0.53753	0.366036	-1.20833
Glyma.14G140400	229	273	222	304	293	453	0.0110211	0.0386748	1.45028
Glyma.03G023200	15	20	27	20	32	23	0.438298	0.325151	1.20968
Glyma.04G066000	256	258	283	385	374	356	0.000374346	0.00880196	1.399
Glyma.11G017300	13	33	16	18	22	18	0.915384	0.488402	-1.06897
Glyma.06G202800	23	14	19	33	40	55	0.00283508	0.0198847	2.28571
Glyma.09G109800	38	47	55	49	32	46	0.597459	0.388335	-1.10236
Glyma.08G288400	1097	1073	1075	946	763	726	0.0028091	0.0198027	-1.33265
Glyma.15G239700	10	14	19	18	15	29	0.19273	0.198768	1.44186
Glyma.07G067200	15	14	15	27	14	5	0.86961	0.475525	1.04545
Glyma.19G218400	278	284	192	285	232	211	0.796729	0.454833	-1.03571
Glyma.13G197100	578	626	653	727	727	858	0.00738461	0.0315994	1.24502
Glyma.01G215500	3077	2866	2936	3057	3183	3051	0.447984	0.329458	1.0464
Glyma.16G133000	0	2	4	0	1	2	0.479048	0.34247	-2
Glyma.02G258300	18	22	22	41	34	43	0.00297308	0.0203171	1.90323
Glyma.17G132900	12	11	13	6	8	5	0.0348446	0.0727987	-1.89474
Glyma.18G175700	216	212	195	259	248	247	0.0184534	0.05093	1.21027
Glyma.15G090300	1189	1306	1467	1543	1789	1371	0.0594277	0.0986544	1.18703
Glyma.03G079800	299	305	303	379	330	349	0.0331962	0.0707448	1.16648
Glyma.06G015700	25	31	27	19	23	47	0.809755	0.458726	1.07229
Glyma.04G151500	475	479	501	544	534	516	0.113658	0.144904	1.09553
Glyma.09G238200	66	56	43	41	32	56	0.202372	0.204946	-1.27907
Glyma.11G102800	105	91	88	104	77	99	0.936968	0.493772	-1.01429
Glyma.20G139700	115	119	132	145	133	159	0.080166	0.117279	1.19399
Glyma.10G281400	2	5	3	6	2	6	0.402801	0.309324	1.4
Glyma.19G125500	1350	1412	1533	1621	1884	2181	0.00542545	0.0271014	1.32386
Glyma.02G100100	122	111	101	109	91	83	0.168278	0.183563	-1.18021
Glyma.17G261300	46	56	47	39	32	40	0.0694367	0.107745	-1.34234
Glyma.04G029600	37	62	37	37	28	22	0.0734275	0.111124	-1.56322
Glyma.02G165400	551	503	493	569	635	625	0.0185704	0.0511682	1.18229
Glyma.06G322500	17	11	10	10	7	9	0.128026	0.155459	-1.46154
Glyma.10G159500	445	462	417	367	340	350	0.00376433	0.0227528	-1.2526
Glyma.05G101300	17	11	17	18	13	25	0.395721	0.306183	1.24444
Glyma.08G008300	89	105	114	103	103	130	0.43547	0.32379	1.09091
Glyma.18G082800	3	2	1	1	2	2	0.782226	0.450253	-1.2
Glyma.06G144100	556	561	549	597	572	565	0.449431	0.330032	1.04082
Glyma.11G231200	75	83	77	77	75	73	0.735044	0.435413	-1.04444
Glyma.14G138200	776	773	759	839	804	475	0.511282	0.355587	-1.08971
Glyma.13G273900	348	334	316	301	270	278	0.0315551	0.0688093	-1.1755
Glyma.12G052700	1310	1260	1223	1155	1101	1203	0.109633	0.141516	-1.09656
Glyma.20G046800	165	192	189	185	165	162	0.458781	0.33411	-1.06641
Glyma.13G095500	4	2	6	5	1	6	0.972671	0.503384	0
Glyma.01G113900	18	14	13	13	21	18	0.601377	0.389667	1.15556
Glyma.09G080100	282	305	341	1111	1367	1077	2.51424e-08	0.000182869	3.83082
Glyma.17G074200	769	725	756	677	706	747	0.315011	0.267863	-1.05634
Glyma.08G315100	170	158	157	141	145	139	0.112499	0.144006	-1.14118
Glyma.03G050000	765	715	903	746	798	744	0.548747	0.370072	-1.04152
Glyma.10G001300	1	3	3	1	3	2	0.746474	0.43915	-1.16667
Glyma.05G157900	2	3	0	3	1	1	0.820144	0.461744	0
Glyma.11G044100	100	127	88	117	88	93	0.749783	0.440169	-1.05705
Glyma.09G136600	76	87	102	86	74	95	0.777521	0.448778	-1.03922
Glyma.07G272400	1209	1039	1121	1095	1000	1092	0.360605	0.289791	-1.05711
Glyma.14G223700	753	689	741	657	635	624	0.0314792	0.068724	-1.13935
Glyma.15G266500	55	69	60	49	62	98	0.466238	0.337202	1.13587
Glyma.18G202400	8	9	7	10	8	7	0.907271	0.486552	1.04167
Glyma.U015200	19	19	19	30	18	31	0.131504	0.157904	1.38596
Glyma.19G245200	417	342	391	396	390	312	0.566384	0.376598	-1.04736
Glyma.03G106500	573	556	538	547	460	463	0.0802191	0.117297	-1.13401
Glyma.08G093900	277	267	218	291	318	421	0.0186189	0.0512074	1.35171
Glyma.01G242300	394	336	382	335	344	367	0.350403	0.28528	-1.0631
Glyma.04G149300	153	167	149	136	153	156	0.54273	0.367911	-1.05393
Glyma.02G285100	13	9	9	14	20	23	0.0408173	0.0795564	1.83871
Glyma.10G279200	21	22	19	18	22	14	0.489025	0.346558	-1.14815
Glyma.05G221000	5	12	3	2	5	13	0.996179	0.509651	0
Glyma.08G128000	55	66	107	86	120	117	0.0767181	0.114164	1.41667
Glyma.13G215100	12	16	9	36	43	24	0.000975642	0.0129012	2.78378
Glyma.02G063800	1665	1971	1916	1739	1797	1609	0.260966	0.239467	-1.07911
Glyma.10G057900	27	23	31	33	36	29	0.316922	0.268845	1.20988
Glyma.06G042500	382	381	277	468	411	283	0.399317	0.307644	1.11731
Glyma.07G085300	55	42	55	69	56	39	0.680005	0.416322	1.07895
Glyma.14G036600	21	23	15	24	29	19	0.312076	0.266548	1.22034
Glyma.20G166500	241	176	208	171	162	134	0.0155148	0.0464317	-1.33833
Glyma.18G015300	2095	2048	1916	2263	2145	2447	0.0650699	0.103857	1.13137
Glyma.16G151100	165	136	202	172	185	222	0.256605	0.237231	1.15109
Glyma.01G055200	23	31	20	17	16	20	0.133966	0.159673	-1.39623
Glyma.02G098000	176	162	91	144	158	162	0.629233	0.39944	1.08159
Glyma.19G152300	29	16	18	33	23	29	0.195602	0.200631	1.34921
Glyma.04G234800	395	353	346	325	300	246	0.0204811	0.0538042	-1.25603
Glyma.12G228900	713	803	884	908	1020	1052	0.0110838	0.038788	1.24167
Glyma.08G213500	165	170	214	199	241	256	0.0409921	0.0797332	1.26776
Glyma.05G099200	1	33	2	3	1	8	0.266626	0.242671	-3
Glyma.16G207600	85	92	101	81	94	91	0.655088	0.408039	-1.04511
Glyma.08G035100	10	9	4	5	2	2	0.0452912	0.0843723	-2.55556
Glyma.09G256300	9	6	1	5	9	3	0.989604	0.507963	1.0625
Glyma.16G029200	12	9	6	12	5	7	0.701718	0.424164	-1.125
Glyma.07G170800	45	62	56	49	74	75	0.216984	0.213857	1.21472
Glyma.15G164900	4	5	5	8	3	4	0.750706	0.440405	1.07143
Glyma.03G226200	244	217	180	176	146	202	0.0902601	0.125934	-1.22328
Glyma.02G005000	400	390	425	396	391	386	0.521343	0.359737	-1.03581
Glyma.18G100800	71	83	55	54	44	29	0.0236647	0.0583237	-1.64567
Glyma.19G143600	1571	1367	1375	1190	1131	908	0.00429331	0.0241434	-1.33571
Glyma.03G004900	543	545	418	463	426	502	0.364311	0.291567	-1.08267
Glyma.04G047700	7	9	9	10	8	10	0.81868	0.461348	1.12
Glyma.02G183500	0	3	1	2	2	2	0.429965	0.321284	1.5
Glyma.10G177600	235	258	199	284	274	304	0.0195842	0.0525618	1.24566
Glyma.13G113500	121	97	119	97	136	102	0.928833	0.49167	-1.00597
Glyma.06G162200	40	45	45	49	50	53	0.273733	0.246598	1.16923
Glyma.06G218700	1	14	0	2	3	4	0.64037	0.403292	-1.66667
Glyma.U042000	625	648	670	626	620	664	0.746675	0.439238	-1.01728
Glyma.03G133300	9	8	9	8	11	12	0.598593	0.38865	1.19231
Glyma.11G127400	135	166	175	186	170	164	0.345775	0.282969	1.09244
Glyma.19G050700	69	48	48	89	70	80	0.026332	0.0620882	1.44848
Glyma.07G112000	1295	1409	1499	1862	2080	1484	0.014142	0.0441908	1.29098
Glyma.15G106100	160	173	177	170	135	155	0.264635	0.241523	-1.1087
Glyma.08G111900	118	112	134	109	113	129	0.662103	0.410579	-1.03704
Glyma.02G303100	42	30	34	31	40	41	0.791489	0.453146	1.0566
Glyma.13G020600	3	183	5	7	12	23	0.124628	0.153196	-4.54762
Glyma.14G063400	33	20	29	29	29	37	0.548007	0.369766	1.15854
Glyma.20G193300	7	6	5	0	1	6	0.122363	0.151556	-2.57143
Glyma.18G042100	17	16	17	14	11	17	0.441182	0.326633	-1.19048
Glyma.18G285800	4474	4788	4670	4178	3449	4325	0.0703145	0.108522	-1.16566
Glyma.01G082000	106	103	99	134	140	101	0.0936285	0.128763	1.21753
Glyma.03G189900	140	158	107	160	178	171	0.0494192	0.0884509	1.25679
Glyma.06G125800	284	367	295	467	690	965	0.000531717	0.01015	2.24313
Glyma.02G081900	12	23	14	17	11	26	0.642458	0.403916	1.10204
Glyma.12G012000	21	22	24	24	24	14	0.66526	0.411547	-1.08065
Glyma.07G168600	1	2	0	2	3	2	0.130195	0.15705	2.33333
Glyma.20G006100	30	30	43	27	34	41	0.901257	0.484657	-1.0098
Glyma.20G249800	343	330	357	425	355	297	0.614194	0.394006	1.04563
Glyma.13G298500	180	172	168	155	132	147	0.0492541	0.0883094	-1.19816
Glyma.08G240300	533	497	489	488	464	436	0.15081	0.1719	-1.09438
Glyma.17G055900	1	2	1	4	2	3	0.106318	0.138939	2.25
Glyma.15G191700	5	5	5	3	3	4	0.255563	0.236672	-1.5
Glyma.18G098700	22	17	22	25	15	12	0.458679	0.334102	-1.17308
Glyma.03G253000	773	750	790	737	697	681	0.112127	0.143674	-1.09362
Glyma.11G247100	89	89	106	79	76	80	0.0947862	0.129646	-1.20851
Glyma.19G170400	157	145	147	128	137	156	0.456378	0.333046	-1.06651
Glyma.03G031700	242	220	213	202	190	151	0.0377842	0.0762393	-1.24309
Glyma.04G252900	149	141	134	150	161	192	0.0941529	0.129115	1.18632
Glyma.04G074500	8	8	14	13	7	13	0.761658	0.443925	1.1
Glyma.11G025800	11	14	10	31	20	38	0.00244125	0.0184446	2.54286
Glyma.07G010400	1415	1131	1150	742	705	602	2.86467e-05	0.00352416	-1.80381
Glyma.15G004500	19	23	17	18	19	18	0.81202	0.459487	-1.07273
Glyma.08G053200	34	31	23	37	38	46	0.0927857	0.12809	1.375
Glyma.13G140300	47	41	65	69	55	88	0.0848797	0.121376	1.38562
Glyma.16G047300	141	161	132	145	154	177	0.328444	0.274774	1.09677
Glyma.14G183100	259	286	244	243	232	222	0.119614	0.149474	-1.13199
Glyma.19G226900	642	606	672	650	591	517	0.222312	0.217157	-1.09215
Glyma.02G023100	149	128	217	219	187	166	0.317398	0.269162	1.15789
Glyma.10G017200	0	2	2	2	2	16	0.0567964	0.095967	5
Glyma.02G266800	412	370	414	392	368	374	0.386409	0.301813	-1.05467
Glyma.05G202700	700	765	793	802	922	711	0.321742	0.271373	1.07839
Glyma.08G109700	91	92	99	100	106	131	0.118783	0.148871	1.19504
Glyma.06G067100	218	211	216	218	211	204	0.777616	0.448818	-1.01896
Glyma.09G003000	46	52	54	49	57	57	0.555205	0.372423	1.07237
Glyma.18G218300	143	175	161	154	182	148	0.869213	0.475344	1.01044
Glyma.08G360000	884	903	901	772	687	814	0.0166965	0.0483253	-1.18258
Glyma.12G197000	39	41	70	61	91	80	0.0403049	0.0789667	1.54667
Glyma.13G196900	87	77	59	84	76	114	0.1839	0.193549	1.2287
Glyma.09G181500	27	34	30	26	22	21	0.147546	0.169572	-1.31884
Glyma.16G132800	55	66	86	90	63	91	0.293346	0.257082	1.17874
Glyma.17G175600	225	208	222	165	132	174	0.00428249	0.0241395	-1.39066
Glyma.01G036900	205	203	228	534	541	794	2.83733e-06	0.00138705	2.93868
Glyma.14G090200	19	17	19	17	18	15	0.565666	0.376375	-1.1
Glyma.13G009700	120	106	107	93	72	85	0.0200519	0.0532991	-1.332
Glyma.03G151400	381	336	273	297	279	302	0.194325	0.199888	-1.12756
Glyma.08G238100	5100	5101	5126	5319	5138	4856	0.988577	0.507654	-1.00091
Glyma.04G194200	74	98	67	89	66	104	0.561244	0.374666	1.08368
Glyma.11G145500	236	219	250	186	194	123	0.0157328	0.0467607	-1.40159
Glyma.12G188300	182	189	176	166	184	214	0.735952	0.435744	1.03108
Glyma.09G059600	2615	2905	2718	3429	3361	3182	0.0105401	0.0377396	1.21049
Glyma.20G211300	122	131	143	167	162	171	0.0168586	0.0485673	1.26263
Glyma.13G260000	474	536	556	506	505	324	0.187457	0.195381	-1.17303
Glyma.07G195400	90	92	107	126	109	91	0.32051	0.270861	1.12803
Glyma.03G207900	498	462	370	444	383	315	0.170024	0.184748	-1.16462
Glyma.19G168200	1048	1046	938	903	908	982	0.176024	0.188517	-1.08557
Glyma.04G101200	71	58	49	43	48	51	0.120404	0.150024	-1.25352
Glyma.07G008200	533	581	617	684	688	763	0.00642781	0.0294591	1.23339
Glyma.17G082700	209	156	170	231	192	217	0.0958902	0.130532	1.19626
Glyma.05G144000	147	136	121	153	140	182	0.131274	0.157775	1.17574
Glyma.13G138100	181	117	167	132	85	89	0.0180966	0.0504173	-1.51961
Glyma.06G143900	10	8	16	21	28	40	0.00449466	0.0246974	2.61765
Glyma.07G186700	184	191	194	200	223	203	0.205254	0.206613	1.10018
Glyma.11G052600	218	184	172	184	142	150	0.0877916	0.123868	-1.20588
Glyma.12G095400	488	473	505	524	551	572	0.059398	0.0986425	1.12347
Glyma.20G089500	38	39	35	47	48	79	0.0288192	0.065381	1.55357
Glyma.15G031300	4	9	4	5	4	10	0.859833	0.47256	1.11765
Glyma.16G074100	2	5	2	4	8	4	0.163149	0.18005	1.77778
Glyma.01G156600	532	547	427	577	634	651	0.017056	0.0488557	1.23639
Glyma.18G210900	17119	15770	16373	17251	12613	3162	0.232793	0.223452	-1.49161
Glyma.U023700	176	184	184	188	183	167	0.915287	0.488364	-1.01115
Glyma.04G157800	23	31	31	25	23	16	0.158653	0.177072	-1.32812
Glyma.10G222400	293	314	268	222	187	173	0.000807981	0.0120342	-1.50344
Glyma.10G044000	2353	2210	2385	2103	1908	1680	0.0152936	0.0460919	-1.22088
Glyma.08G314900	64	62	77	74	83	125	0.0577937	0.0969217	1.38916
Glyma.08G136500	465	476	475	382	404	392	0.00692666	0.0305333	-1.20204
Glyma.06G272300	4	8	1	4	2	1	0.442272	0.327087	-1.85714
Glyma.09G179300	223	198	226	258	248	299	0.0199686	0.0531603	1.2442
Glyma.11G043900	675	643	608	613	614	558	0.205911	0.206983	-1.07899
Glyma.17G202300	87	59	76	108	109	89	0.0314719	0.0687198	1.37838
Glyma.18G245100	758	679	625	723	657	711	0.831025	0.464781	1.01406
Glyma.07G093800	3	3	3	5	7	5	0.125483	0.15366	1.88889
Glyma.15G087900	33	34	15	26	17	12	0.20339	0.205566	-1.49091
Glyma.03G149200	77	86	84	80	66	78	0.404027	0.309927	-1.10268
Glyma.19G066600	21	19	39	26	26	25	0.889733	0.481416	-1.02597
Glyma.01G063700	118	117	128	121	143	146	0.220345	0.215902	1.12948
Glyma.02G284900	979	1048	1129	1168	1369	1850	0.0111066	0.0388249	1.39005
Glyma.12G215000	31	58	34	34	21	36	0.242857	0.228984	-1.35165
Glyma.05G220800	40	30	41	41	32	38	0.93371	0.492936	0
Glyma.05G042400	188	201	177	170	157	122	0.0426954	0.0816422	-1.26058
Glyma.06G085200	214	214	196	173	197	192	0.187781	0.195617	-1.11032
Glyma.11G172300	9	11	18	16	21	20	0.121232	0.150769	1.5
Glyma.14G079300	30	30	26	24	24	11	0.13144	0.157869	-1.45763
Glyma.17G015200	581	559	575	514	516	437	0.0293824	0.0660721	-1.16905
Glyma.09G264800	522	545	606	521	494	542	0.264087	0.241285	-1.0745
Glyma.17G258900	129	100	124	112	134	118	0.816862	0.460897	1.03116
Glyma.15G151000	13	3	8	15	14	15	0.134851	0.16022	1.83333
Glyma.03G234700	169	141	144	148	136	147	0.532908	0.364283	-1.05336
Glyma.19G195000	6	6	6	2	6	1	0.137841	0.162297	-2
Glyma.11G228800	5	2	4	8	16	12	0.0125684	0.0413517	3.27273
Glyma.08G256200	429	420	303	357	363	384	0.649392	0.406184	-1.04348
Glyma.07G035000	1421	1449	1376	1408	1465	1481	0.629618	0.399578	1.02544
Glyma.13G343300	493	428	446	429	345	293	0.0256633	0.0612596	-1.28116
Glyma.15G029100	247	219	236	252	245	231	0.628674	0.399257	1.03704
Glyma.08G034900	4	2	10	5	8	5	0.885148	0.480123	1.125
Glyma.06G170700	103	114	96	183	204	297	0.000157519	0.00657687	2.1853
Glyma.09G077700	115	106	103	154	162	86	0.193499	0.199299	1.24074
Glyma.14G164800	0	2	4	0	4	3	0.864087	0.473919	1.16667
Glyma.02G226100	344	305	301	292	238	206	0.0214084	0.0551513	-1.29076
Glyma.17G100700	595	554	525	724	657	420	0.551674	0.371185	1.07587
Glyma.02G004800	11	11	16	26	21	29	0.00810829	0.032922	2
Glyma.01G183400	225	180	244	234	229	202	0.841912	0.467591	1.02465
Glyma.07G026300	277	278	291	305	312	295	0.236405	0.225408	1.07801
Glyma.09G206000	511	479	541	554	519	457	0.981529	0.505881	-1.00065
Glyma.05G162100	68	56	48	51	33	33	0.0459091	0.0850082	-1.47009
Glyma.12G113400	733	740	719	664	642	576	0.0223966	0.0566709	-1.16472
Glyma.13G156200	1	8	1	2	3	5	0.866815	0.474723	0
Glyma.08G163300	4	2	5	9	13	6	0.0361147	0.0742928	2.54545
Glyma.11G070700	2	3	1	3	5	0	0.608394	0.391872	1.33333
Glyma.16G157400	105	141	99	94	74	108	0.147984	0.169966	-1.25
Glyma.01G239900	566	608	593	589	723	742	0.0567318	0.0959008	1.16242
Glyma.05G218600	17	17	18	17	12	7	0.179206	0.190576	-1.44444
Glyma.03G176000	42	30	41	34	27	26	0.146484	0.168791	-1.29885
Glyma.18G050600	248	276	232	238	203	193	0.0638498	0.102751	-1.19243
Glyma.19G093400	37	59	35	91	114	119	0.000181538	0.00697238	2.47328
Glyma.04G175900	83	77	76	66	76	50	0.151274	0.172248	-1.22917
Glyma.14G106000	196	166	180	176	154	150	0.179174	0.190576	-1.12917
Glyma.15G105900	310	287	252	281	204	116	0.0842728	0.120868	-1.41265
Glyma.12G020500	1683	1584	1912	1687	1781	1641	0.828283	0.463922	-1.0137
Glyma.06G290400	365	376	366	348	337	349	0.246125	0.231027	-1.0706
Glyma.13G241700	39	50	45	41	49	42	0.890632	0.48164	-1.01515
Glyma.19G149900	165	147	152	183	192	179	0.0438755	0.0829317	1.19397
Glyma.02G124500	1366	1346	1385	1230	1284	1280	0.150515	0.171734	-1.07986
Glyma.17G042000	1	3	0	2	1	1	0.743172	0.438152	0
Glyma.10G118600	36	31	36	30	25	27	0.175188	0.187968	-1.2561
Glyma.05G125700	429	359	504	419	444	522	0.495164	0.349004	1.07198
Glyma.03G261500	2	2	2	2	5	3	0.240644	0.227704	1.66667
Glyma.13G119800	21	23	23	18	21	8	0.177504	0.189497	-1.42553
Glyma.11G255600	308	359	362	354	349	362	0.58701	0.384584	1.03499
Glyma.07G240200	59	47	51	65	65	71	0.074894	0.112547	1.28025
Glyma.15G234300	1391	1451	1197	1531	1645	1288	0.222265	0.21714	1.10522
Glyma.13G370100	21	16	20	22	40	24	0.0952816	0.130054	1.50877
Glyma.08G061700	166	172	157	93	122	119	0.00231524	0.0180617	-1.48204
Glyma.16G055800	1676	1584	1598	1471	1450	1248	0.0305263	0.067513	-1.16527
Glyma.01G210100	4	8	16	6	19	15	0.444583	0.328095	1.42857
Glyma.17G098600	3209	3570	3260	3937	4711	5479	0.00330631	0.0214076	1.40721
Glyma.10G247000	328	322	361	384	320	505	0.124208	0.152863	1.19585
Glyma.03G252800	15	9	16	13	17	10	0.849311	0.469675	0
Glyma.08G339500	1190	1085	1366	2682	2401	8834	0.00141616	0.0146832	3.8223
Glyma.18G170300	1	6	3	6	7	6	0.134132	0.159758	1.9
Glyma.02G031600	25	31	18	25	29	7	0.568507	0.377413	-1.21311
Glyma.11G246900	238	220	240	208	197	184	0.0375929	0.0760271	-1.18506
Glyma.03G074400	2928	2886	2541	2521	2577	2224	0.0800533	0.117169	-1.14108
Glyma.10G025700	23	8	13	20	16	35	0.182254	0.192571	1.61364
Glyma.11G068500	333	358	346	344	409	354	0.349187	0.284619	1.0675
Glyma.14G004400	115	95	138	94	99	119	0.353666	0.286752	-1.11538
Glyma.07G053100	43	39	42	43	44	69	0.205145	0.206584	1.25806
Glyma.02G309400	830	762	817	762	809	740	0.446973	0.329057	-1.04241
Glyma.12G140200	4	3	1	9	6	11	0.0137581	0.0435453	3.25
Glyma.15G047200	454	359	393	378	327	327	0.0681944	0.106685	-1.1686
Glyma.20G134300	42	48	52	30	26	28	0.00453684	0.0248291	-1.69048
Glyma.13G183000	216	161	125	43	19	4	0.000234809	0.00759268	-7.60606
Glyma.18G226800	8	3	2	5	5	2	0.724045	0.431952	-1.08333
Glyma.01G023000	611	656	681	574	540	639	0.121432	0.150882	-1.11124
Glyma.04G202600	251	248	294	292	362	382	0.0130472	0.0423016	1.30643
Glyma.07G109600	15	16	13	28	28	21	0.0131934	0.0425113	1.75
Glyma.05G245400	3	6	6	6	7	10	0.280483	0.250271	1.53333
Glyma.13G239500	275	273	280	329	298	283	0.176069	0.188537	1.09903
Glyma.06G288200	2	2	2	3	2	2	0.606234	0.3912	1.16667
Glyma.09G224100	330	311	307	317	285	276	0.264496	0.241468	-1.07973
Glyma.06G066900	382	342	332	394	354	347	0.609291	0.392129	1.03693
Glyma.17G218200	81	91	84	51	56	39	0.00150299	0.0149938	-1.75342
Glyma.09G002800	21	16	28	32	31	44	0.040013	0.0786734	1.64615
Glyma.12G196800	974	817	752	612	555	553	0.000389258	0.00896135	-1.47849
Glyma.08G181400	1	2	2	1	1	3	0.963637	0.501136	0
Glyma.18G039700	121	125	151	118	113	117	0.188291	0.195947	-1.1408
Glyma.16G175500	53	56	57	48	50	29	0.130494	0.157192	-1.30709
Glyma.19G111400	77	48	76	63	81	65	0.859799	0.472553	1.0398
Glyma.01G079600	5	8	4	5	9	11	0.322374	0.271685	1.47059
Glyma.04G015500	1	2	3	0	3	2	0.821425	0.46191	-1.2
Glyma.05G058300	259	255	266	259	216	203	0.112951	0.144337	-1.15044
Glyma.07G238000	30	17	22	29	28	36	0.204191	0.206099	1.34783
Glyma.12G009600	204	170	174	275	206	168	0.196278	0.201042	1.18431
Glyma.03G194100	15	11	3	3	4	5	0.0573328	0.0964833	-2.41667
Glyma.10G145400	762	812	933	912	980	998	0.0532818	0.0923968	1.15277
Glyma.08G237900	123	108	91	108	98	70	0.29127	0.255992	-1.16667
Glyma.08G059500	542	554	595	478	479	428	0.00718784	0.0311469	-1.22094
Glyma.06G195300	429	529	450	568	679	756	0.00207414	0.0171821	1.42259
Glyma.14G189400	13555	14494	13698	13443	14300	15263	0.690828	0.42047	1.03016
Glyma.02G207800	171	134	149	145	138	137	0.372596	0.295316	-1.08095
Glyma.13G081400	471	458	545	481	462	461	0.456487	0.333095	-1.04986
Glyma.15G261100	607	539	568	482	559	571	0.355509	0.28762	-1.06328
Glyma.16G082600	11	16	28	24	29	31	0.121024	0.150599	1.52727
Glyma.13G359200	4	0	7	2	4	2	0.462731	0.335879	-1.375
Glyma.08G301000	4	200	7	9	7	12	0.0442742	0.0833603	-7.53571
Glyma.05G143800	973	921	825	892	875	901	0.736438	0.435913	-1.01912
Glyma.06G186600	6	8	5	5	11	8	0.558134	0.373518	1.26316
Glyma.08G366300	3	6	1	0	0	2	0.104625	0.13755	-5
Glyma.13G137900	118	112	112	75	78	74	0.00130729	0.0141416	-1.50661
Glyma.10G052500	16	17	15	10	14	9	0.13257	0.15865	-1.45455
Glyma.11G095300	280	275	287	251	280	249	0.263251	0.240784	-1.07949
Glyma.14G031200	85	94	110	114	101	42	0.616805	0.394776	-1.12451
Glyma.09G187800	70	87	75	77	71	51	0.328815	0.274978	-1.16583
Glyma.15G074000	153	137	115	143	137	133	0.863648	0.473749	1.01975
Glyma.20G161100	12	6	3	11	11	7	0.42587	0.319542	1.38095
Glyma.18G253600	125	114	133	109	94	86	0.0312908	0.0684978	-1.2872
Glyma.03G157700	142	116	131	120	67	106	0.0754533	0.112997	-1.32765
Glyma.08G357600	2	3	3	4	2	1	0.872376	0.47636	-1.14286
Glyma.08G179200	561	561	539	518	467	514	0.0957799	0.130471	-1.10807
Glyma.10G043800	20	25	16	44	31	47	0.00416927	0.0239027	2
Glyma.12G223500	0	8	2	6	8	7	0.166172	0.182068	2.1
Glyma.20G217600	37	37	37	44	37	30	0.984318	0.506538	0
Glyma.13G266300	1532	1385	1434	1269	1332	1231	0.040924	0.0796902	-1.13544
Glyma.19G109200	197	175	202	172	176	170	0.192532	0.198652	-1.10811
Glyma.16G202200	89	81	90	86	98	91	0.61044	0.392587	1.05769
Glyma.17G245000	775	832	798	667	696	695	0.0124606	0.0411511	-1.16861
Glyma.02G149100	262	251	222	151	83	19	0.00960607	0.0359856	-2.90514
Glyma.14G087800	26	25	23	21	18	11	0.0902264	0.125911	-1.48
Glyma.17G023700	184	144	192	129	103	104	0.00236526	0.0181541	-1.54762
Glyma.18G066500	250	212	178	211	162	75	0.120773	0.150372	-1.42857
Glyma.12G214800	72	61	47	50	46	34	0.0691243	0.107497	-1.38462
Glyma.04G042300	12	23	9	6	10	10	0.120581	0.150185	-1.69231
Glyma.12G036400	809	868	720	763	703	696	0.134716	0.16013	-1.1087
Glyma.10G172200	553	522	563	645	643	577	0.0454247	0.0845274	1.13858
Glyma.13G079200	80	83	105	81	86	90	0.719219	0.430317	-1.0428
Glyma.08G021000	72	98	78	120	149	158	0.000977349	0.0129012	1.72177
Glyma.07G221900	45	39	38	55	46	37	0.430541	0.321583	1.13115
Glyma.16G015100	263	270	271	270	279	249	0.918141	0.489203	-1.00752
Glyma.08G264700	23	25	30	28	22	19	0.514304	0.356755	-1.13043
Glyma.13G351800	692	612	634	621	684	695	0.622167	0.396822	1.03199
Glyma.02G234600	38	34	26	24	11	18	0.0197485	0.0528338	-1.84906
Glyma.10G228700	176	186	211	212	206	201	0.33433	0.277644	1.08028
Glyma.06G213300	150	162	150	214	229	327	0.00136493	0.0143947	1.66667
Glyma.19G194800	315	312	316	315	308	342	0.716713	0.429313	1.02333
Glyma.07G256100	1463	1526	1612	1356	1251	1198	0.00812717	0.03296	-1.2092
Glyma.14G207400	13	19	10	16	22	11	0.524465	0.360925	1.16667
Glyma.01G191900	127	94	104	89	76	102	0.121847	0.151149	-1.21723
Glyma.04G098900	475	420	512	420	423	404	0.0870733	0.123207	-1.12831
Glyma.14G029000	262	276	324	302	346	403	0.0549046	0.0941395	1.21926
Glyma.07G034800	1072	1112	943	1876	1518	1045	0.0189086	0.0516249	1.41957
Glyma.05G170600	0	0	1	2	2	3	0.0781924	0.11553	7
Glyma.08G077600	0	2	1	2	0	4	0.296726	0.258713	2
Glyma.15G028900	164	136	161	163	181	172	0.21224	0.210973	1.11931
Glyma.13G164700	1	5	1	4	0	1	0.92434	0.490502	-1.4
Glyma.01G226000	494	481	512	551	544	495	0.264745	0.241613	1.06927
Glyma.19G007600	8	11	13	11	6	9	0.535669	0.365385	-1.23077
Glyma.16G100600	295	270	307	375	335	351	0.0138201	0.0436845	1.21674
Glyma.17G143400	304	284	318	328	361	330	0.103077	0.136384	1.12472
Glyma.01G004700	123	123	133	120	113	142	0.894441	0.482692	-1.01067
Glyma.02G047500	182	201	129	190	177	220	0.263139	0.240734	1.14648
Glyma.04G162000	1	5	4	3	0	1	0.349173	0.284618	-2.5
Glyma.11G113300	455	451	480	493	525	511	0.102867	0.13624	1.10317
Glyma.12G156100	158	166	159	160	142	125	0.208404	0.208585	-1.13115
Glyma.09G205800	86	87	87	78	97	89	0.911079	0.487474	1.01538
Glyma.07G163200	81	61	78	74	59	102	0.701795	0.424164	1.06818
Glyma.10G070600	3	0	3	2	4	2	0.689816	0.420042	1.33333
Glyma.15G157300	1	2	0	0	2	2	0.621163	0.396423	1.33333
Glyma.13G293100	242	245	260	308	370	370	0.001029	0.0130965	1.40295
Glyma.19G136000	484	389	414	404	433	421	0.716076	0.429111	-1.02305
Glyma.04G218500	195	167	176	207	176	178	0.646982	0.40548	1.04275
Glyma.18G271700	129	102	127	113	97	95	0.154273	0.174186	-1.17377
Glyma.03G175800	115	131	146	113	157	162	0.44059	0.326329	1.10204
Glyma.18G093300	19	20	10	22	11	35	0.322751	0.271789	1.38776
Glyma.11G169900	66	69	60	87	67	63	0.373863	0.29588	1.11282
Glyma.07G154500	20	30	30	47	53	68	0.0017908	0.0161002	2.1
Glyma.14G105800	28	27	25	27	26	25	0.920804	0.489832	-1.02564
Glyma.12G241600	228	230	258	282	272	300	0.0297237	0.0665065	1.19274
Glyma.11G020400	36	39	33	30	47	54	0.299356	0.260113	1.21296
Glyma.20G235700	169	170	147	150	139	160	0.364925	0.291794	-1.08241
Glyma.12G063200	61	39	51	64	51	43	0.861082	0.472972	1.04636
Glyma.13G284400	107	141	124	102	143	142	0.721329	0.430992	1.04032
Glyma.08G291500	760	753	829	896	911	836	0.051753	0.0908742	1.12852
Glyma.18G149800	153	162	169	160	151	147	0.484179	0.344455	-1.05677
Glyma.01G124400	26	28	42	53	46	24	0.289204	0.254915	1.28125
Glyma.04G125600	203	197	204	225	201	171	0.915699	0.48851	-1.01173
Glyma.05G168400	414	433	438	633	573	381	0.088843	0.124738	1.23502
Glyma.12G119700	0	5	5	5	5	2	0.701306	0.424033	1.2
Glyma.10G255500	2534	2644	2405	2666	2515	2314	0.854482	0.471039	-1.01174
Glyma.08G104300	1161	1365	1513	1720	2021	2014	0.00121474	0.013805	1.42486
Glyma.06G240100	399	367	384	408	400	371	0.699287	0.423387	1.02522
Glyma.11G011700	819	757	717	720	608	673	0.0564945	0.0956582	-1.14593
Glyma.08G282800	2898	2705	2837	2222	1960	1912	0.000435213	0.00928172	-1.38497
Glyma.15G055700	233	203	224	200	177	182	0.051078	0.0900842	-1.18068
Glyma.03G117000	9	11	16	6	4	1	0.0124107	0.0410976	-3.27273
Glyma.20G142800	311	315	306	302	277	251	0.123674	0.15244	-1.12289
Glyma.16G098500	4	3	9	7	1	3	0.50603	0.353466	-1.45455
Glyma.19G034400	10	0	7	7	8	2	0.867563	0.474915	0
Glyma.04G116900	27	41	37	58	59	51	0.00879015	0.0342652	1.6
Glyma.02G252700	593	608	553	652	621	708	0.0609392	0.10009	1.12942
Glyma.17G170200	30	37	20	23	31	21	0.537761	0.366086	-1.16
Glyma.01G031500	850	665	756	622	530	352	0.00888667	0.0344969	-1.50997
Glyma.10G246800	7	6	5	8	8	6	0.614353	0.394061	1.22222
Glyma.05G010200	72	98	48	59	68	45	0.250623	0.23369	-1.26744
Glyma.06G053000	153	125	140	131	103	133	0.226432	0.219784	-1.13896
Glyma.11G140100	1171	1043	1079	896	814	731	0.00111522	0.0134399	-1.34904
Glyma.14G047100	155	141	144	163	161	178	0.125633	0.153765	1.14091
Glyma.06G296700	78	80	59	69	68	67	0.658809	0.40934	-1.06373
Glyma.09G232600	63	58	62	77	79	62	0.15238	0.172996	1.19126
Glyma.20G177000	70	91	92	74	99	68	0.762416	0.444217	-1.04979
Glyma.17G226700	630	639	720	581	574	462	0.0197728	0.0528713	-1.23006
Glyma.18G269500	312	284	363	305	260	254	0.0831482	0.119842	-1.17094
Glyma.06G109500	517	553	509	497	548	607	0.499205	0.350494	1.04623
Glyma.04G245300	39	55	47	64	59	34	0.540682	0.367386	1.11348
Glyma.12G239400	1317	1345	1417	1540	1557	1533	0.0321183	0.0693978	1.13508
Glyma.08G224000	770	729	820	707	766	728	0.352165	0.286064	-1.05361
Glyma.05G066800	322	266	358	279	271	244	0.0614912	0.10061	-1.19144
Glyma.13G311100	8	2	9	12	11	11	0.173111	0.186608	1.78947
Glyma.16G218100	46	27	34	29	22	27	0.113892	0.14499	-1.37179
Glyma.10G153900	175	151	199	210	190	424	0.046301	0.0854216	1.56952
Glyma.08G002700	294	250	289	281	254	242	0.350819	0.285512	-1.07207
Glyma.14G132600	299	284	309	295	327	334	0.317678	0.269319	1.07175
Glyma.17G039600	378	403	356	384	311	284	0.112745	0.144152	-1.16139
Glyma.07G181300	13	9	10	10	7	3	0.14944	0.170981	-1.6
Glyma.15G175400	7	12	13	6	0	3	0.0453647	0.084449	-3.55556
Glyma.18G111300	592	672	679	496	475	309	0.00419552	0.0239274	-1.51797
Glyma.20G084100	197	189	172	186	205	167	0.99327	0.508764	0
Glyma.03G015400	2183	2293	2328	2256	2467	2533	0.292175	0.256428	1.06643
Glyma.01G151200	8	6	5	3	1	3	0.0344616	0.0723171	-2.71429
Glyma.04G058200	23	14	10	19	23	12	0.726838	0.432826	1.14894
Glyma.11G009500	505	501	472	487	419	457	0.210079	0.209637	-1.08437
Glyma.07G237800	482	481	441	459	494	476	0.766765	0.445388	1.01781
Glyma.10G188100	270	314	299	299	296	270	0.802298	0.456556	-1.02081
Glyma.07G059400	337	339	366	451	415	427	0.00465894	0.0251567	1.24088
Glyma.13G124000	229	226	229	208	187	244	0.427047	0.320036	-1.07042
Glyma.13G367700	489	470	433	453	424	424	0.284105	0.252214	-1.06995
Glyma.08G131100	69	81	67	78	56	72	0.722861	0.431494	-1.0534
Glyma.13G189300	6	2	6	4	6	5	0.953942	0.498599	1.07143
Glyma.01G207700	3843	4347	4095	5120	6209	7056	0.00118448	0.013729	1.49654
Glyma.12G081300	1114	1304	1168	1335	1337	1287	0.113405	0.1447	1.10402
Glyma.06G229200	56	73	51	44	58	48	0.221512	0.216676	-1.2
Glyma.05G008000	186	187	166	158	161	165	0.180049	0.191156	-1.11364
Glyma.06G007900	972	1025	1207	1324	1459	1462	0.00221387	0.0176639	1.32491
Glyma.19G061200	159	155	165	144	130	138	0.0837547	0.120414	-1.16262
Glyma.05G186500	62	50	60	49	39	59	0.307632	0.264283	-1.17007
Glyma.10G273600	132	116	145	139	122	109	0.546462	0.369212	-1.06216
Glyma.08G122400	112	117	133	152	129	223	0.0405298	0.0792307	1.39227
Glyma.10G095200	534	459	411	449	537	671	0.150203	0.171521	1.1802
Glyma.08G187700	70	91	85	100	99	166	0.0288075	0.065375	1.48374
Glyma.13G031100	40	48	49	61	73	83	0.00736585	0.0315576	1.58394
Glyma.19G117700	443	408	486	423	392	402	0.167664	0.183148	-1.0986
Glyma.15G073800	3	0	3	3	1	0	0.65463	0.407859	-1.5
Glyma.17G253500	0	0	0	3	1	2	0.0101665	0.0370586	Inf
Glyma.20G160900	197	186	177	177	178	157	0.273722	0.246598	-1.09375
Glyma.18G296300	46	48	30	41	37	54	0.727506	0.433033	1.06452
Glyma.06G314700	121	117	91	108	84	112	0.539539	0.366866	-1.08224
Glyma.06G136300	34	12	14	10	5	4	0.011101	0.0388137	-3.15789
Glyma.04G050800	94	91	88	85	82	31	0.179683	0.190917	-1.37879
Glyma.15G202100	151	153	148	172	196	180	0.0310827	0.0682319	1.21239
Glyma.18G109100	71	70	90	94	84	97	0.153236	0.17355	1.19048
Glyma.12G044900	89	91	96	124	144	136	0.00195425	0.0166834	1.46377
Glyma.01G149000	2954	2782	2814	2427	2153	1916	0.00310662	0.0208161	-1.31619
Glyma.09G250700	87	75	88	99	81	121	0.171359	0.185618	1.204
Glyma.09G072300	7	5	0	2	4	1	0.393424	0.305119	-1.71429
Glyma.16G023600	139	123	150	177	135	133	0.483996	0.344392	1.0801
Glyma.02G148900	365	345	363	353	334	320	0.30342	0.262253	-1.06554
Glyma.17G066400	1005	925	1000	1028	895	883	0.489815	0.346802	-1.04419
Glyma.08G307300	1	2	1	1	2	3	0.465371	0.336863	1.5
Glyma.03G220600	340	342	344	331	384	313	0.984198	0.506527	1.00195
Glyma.11G214700	475	454	491	479	481	498	0.656022	0.408248	1.02676
Glyma.11G036300	39	30	38	35	57	64	0.0775366	0.114943	1.45794
Glyma.04G085000	641	703	674	815	906	966	0.000879631	0.0123992	1.33152
Glyma.06G221800	0	0	0	3	2	0	0.0339184	0.0716242	Inf
Glyma.09G128800	1115	1014	1024	948	802	879	0.0139286	0.0438559	-1.19932
Glyma.12G079100	2	2	5	4	7	5	0.226227	0.219679	1.77778
Glyma.14G215900	72	69	75	37	39	30	0.000259318	0.00775114	-2.03774
Glyma.07G264600	463	472	500	421	436	376	0.0354166	0.0734731	-1.16383
Glyma.20G102100	76	61	101	114	119	121	0.0127036	0.0416098	1.48739
Glyma.U007400	1	92	3	9	7	31	0.473011	0.33989	-2.04255
Glyma.01G234500	986	896	880	943	863	889	0.663408	0.410899	-1.02486
Glyma.02G277300	3359	3413	3729	3453	3407	3157	0.471169	0.339265	-1.04832
Glyma.05G213200	552	531	535	555	560	645	0.191511	0.198075	1.08776
Glyma.06G256000	247	241	319	325	369	495	0.00872165	0.0340929	1.47336
Glyma.13G207300	5	6	7	4	5	3	0.201734	0.204531	-1.5
Glyma.03G098800	5	0	6	5	3	7	0.805234	0.457452	1.36364
Glyma.06G034700	35	44	40	68	70	117	0.00135928	0.0143804	2.14286
Glyma.11G121800	65	59	77	171	158	515	0.000998427	0.0130114	4.199
Glyma.14G028800	32	30	36	24	31	35	0.5883	0.384874	-1.08889
Glyma.04G170500	233	247	279	273	231	207	0.485442	0.345069	-1.06751
Glyma.07G077500	7	6	6	10	4	11	0.541944	0.367804	1.31579
Glyma.20G158700	2	6	1	6	4	7	0.174504	0.187561	1.88889
Glyma.15G100500	361	358	386	337	322	316	0.0632129	0.102168	-1.13333
Glyma.18G007500	3567	4126	4194	5124	5915	6843	0.00101975	0.0130428	1.50433
Glyma.16G143300	93	95	85	103	106	62	0.976888	0.504609	-1.00738
Glyma.09G192000	306	317	343	282	281	228	0.0266642	0.0625202	-1.22124
Glyma.01G047400	261	280	287	215	250	227	0.0287201	0.065283	-1.19653
Glyma.17G186100	13	159	16	23	15	26	0.122993	0.152	-2.9375
Glyma.05G026100	1	5	6	7	6	6	0.267918	0.243339	1.58333
Glyma.10G113200	2	6	5	1	3	1	0.111676	0.143339	-2.6
Glyma.08G205700	419	386	434	431	409	353	0.598996	0.388736	-1.03856
Glyma.08G027300	209	194	218	196	245	254	0.238576	0.226641	1.11916
Glyma.09G248500	1133	1312	1232	1274	1426	1745	0.0440613	0.0831702	1.20887
Glyma.20G000500	655	681	673	872	987	987	0.000113618	0.00587102	1.41663
Glyma.13G292900	4	0	1	2	2	3	0.786765	0.45147	1.4
Glyma.16G199900	30	39	35	22	14	19	0.00708848	0.0308748	-1.89091
Glyma.19G135800	36	30	29	31	18	25	0.223464	0.217894	-1.28378
Glyma.04G039900	12	17	15	8	1	12	0.107941	0.140312	-2.09524
Glyma.16G050400	114	103	94	97	110	120	0.652901	0.407271	1.05145
Glyma.17G093200	161	170	125	179	184	185	0.0744599	0.112091	1.20175
Glyma.13G327000	755	711	678	735	600	524	0.120274	0.149932	-1.15331
Glyma.02G175700	106	98	97	81	61	100	0.133741	0.159516	-1.2438
Glyma.10G169800	13	14	14	10	17	2	0.399274	0.307644	-1.41379
Glyma.06G154400	5	9	4	12	6	28	0.0538453	0.0929734	2.55556
Glyma.08G334100	436	501	451	501	542	583	0.0331816	0.070733	1.17147
Glyma.13G105700	2	6	3	6	4	7	0.29498	0.257844	1.54545
Glyma.11G241500	89	103	100	72	88	40	0.0592015	0.0984661	-1.46
Glyma.14G148500	328	334	382	386	423	436	0.0271109	0.0630694	1.19253
Glyma.11G063100	40	34	27	19	15	11	0.00311213	0.0208239	-2.24444
Glyma.U034200	1	2	0	2	1	1	0.578848	0.381443	1.33333
Glyma.19G264200	4	6	6	5	5	13	0.400122	0.308054	1.4375
Glyma.04G168300	35	28	20	32	22	29	0.99689	0.509812	0
Glyma.19G042900	13	22	21	26	27	16	0.384363	0.300872	1.23214
Glyma.08G325400	47	55	38	57	63	59	0.0762535	0.113699	1.27857
Glyma.07G104200	321	333	319	378	340	341	0.188784	0.196305	1.08839
Glyma.10G298200	484	456	435	535	538	418	0.316073	0.268459	1.08436
Glyma.05G240000	197	220	251	221	255	234	0.483133	0.344082	1.06287
Glyma.08G147000	170	175	133	152	147	133	0.334523	0.277719	-1.10648
Glyma.10G011600	5	12	1	3	6	2	0.42557	0.319447	-1.63636
Glyma.13G234100	21	16	24	18	20	18	0.587475	0.384675	-1.08929
Glyma.06G061500	52	58	57	45	55	33	0.179214	0.190576	-1.25564
Glyma.13G012800	0	69	3	5	9	21	0.486542	0.345517	-2.05714
Glyma.15G276800	327	359	295	270	244	241	0.00576493	0.0278977	-1.29934
Glyma.14G055600	2	2	1	2	3	4	0.183938	0.193551	1.8
Glyma.12G191400	71	69	57	70	73	29	0.579769	0.381685	-1.14535
Glyma.15G098400	220	234	293	296	319	350	0.0166423	0.0482763	1.29183
Glyma.20G185500	242	261	233	356	397	365	9.30698e-05	0.00556159	1.51902
Glyma.18G034300	251	244	290	278	296	347	0.0824981	0.119345	1.17325
Glyma.19G077100	457	504	491	497	651	663	0.0222251	0.0564358	1.24725
Glyma.16G170100	4697	4428	2977	1827	1403	1926	5.84793e-05	0.00452489	-2.34717
Glyma.01G074200	42	36	22	27	23	44	0.771383	0.44684	-1.06383
Glyma.04G010100	0	0	1	2	3	2	0.052838	0.0919912	7
Glyma.12G004200	150	192	197	219	207	243	0.0395616	0.0781211	1.24119
Glyma.10G140000	385	372	390	359	379	358	0.438078	0.325043	-1.04653
Glyma.13G047000	73	112	147	120	145	158	0.162609	0.179729	1.2741
Glyma.08G232500	631	740	778	912	932	913	0.00288736	0.0200521	1.28292
Glyma.09G275300	109	120	112	143	117	93	0.748059	0.439596	1.03519
Glyma.02G202400	368	383	309	341	326	320	0.365283	0.291929	-1.07396
Glyma.05G109400	15	12	9	11	23	25	0.130025	0.156913	1.63889
Glyma.03G245200	319	358	278	314	275	362	0.992186	0.508562	-1.00421
Glyma.11G239300	20	23	28	15	16	10	0.0290689	0.0656677	-1.73171
Glyma.19G162600	7	2	4	9	16	8	0.052404	0.0915086	2.53846
Glyma.03G023900	60	55	71	61	82	66	0.401187	0.308616	1.12366
Glyma.15G218000	690	739	790	788	849	885	0.0538551	0.0929796	1.13655
Glyma.04G066700	114	128	108	120	105	122	0.957256	0.499434	-1.00865
Glyma.07G002600	444	398	487	395	401	425	0.215678	0.212997	-1.08845
Glyma.13G310900	601	573	591	593	539	468	0.178483	0.190059	-1.10312
Glyma.10G196600	265	319	285	340	328	329	0.0602234	0.0994329	1.1473
Glyma.08G045400	174	158	186	160	143	142	0.0953	0.130071	-1.16404
Glyma.13G132500	3	5	0	3	1	1	0.76016	0.443459	-1.6
Glyma.16G039500	222	197	167	221	185	163	0.793996	0.453994	-1.02988
Glyma.06G181200	1	2	2	3	4	0	0.523492	0.360617	1.4
Glyma.17G111200	481	478	474	463	476	484	0.888687	0.481229	-1.00703
Glyma.18G154000	244	255	202	295	349	338	0.00219967	0.0176329	1.40086
Glyma.02G015300	465	545	455	565	534	553	0.0803017	0.117368	1.12765
Glyma.03G058100	476	445	509	455	511	501	0.707202	0.426059	1.02587
Glyma.06G237700	58	73	58	68	68	87	0.21094	0.210149	1.17989
Glyma.20G118000	581	531	616	640	597	627	0.228149	0.220841	1.0787
Glyma.08G352200	30	20	36	22	22	22	0.185964	0.194522	-1.30303
Glyma.15G125100	149	131	121	177	155	134	0.163539	0.18026	1.16209
Glyma.08G130900	836	832	757	683	644	624	0.00300899	0.0204537	-1.24295
Glyma.11G081200	1567	1613	1215	1436	1393	1433	0.698241	0.423029	-1.03121
Glyma.09G173700	81	78	98	130	101	116	0.0224377	0.0567444	1.35019
Glyma.05G229100	356	386	405	284	296	201	0.00348241	0.0219694	-1.46863
Glyma.17G167800	64	73	62	61	44	64	0.289097	0.254872	-1.17751
Glyma.14G082400	29	42	22	68	78	126	0.00047052	0.00955047	2.92473
Glyma.02G100800	136	164	143	162	206	263	0.0163242	0.0477434	1.42438
Glyma.05G007800	170	170	180	142	134	165	0.0767348	0.114181	-1.17914
Glyma.03G143600	97	116	112	126	140	88	0.500378	0.350934	1.08923
Glyma.18G061100	7269	6071	5742	4898	4175	3468	0.0020971	0.0172896	-1.52157
Glyma.04G186400	396	439	453	400	388	407	0.244125	0.229763	-1.07782
Glyma.11G137700	889	829	792	798	811	813	0.505642	0.353331	-1.03633
Glyma.07G122300	81	81	86	74	92	78	0.88081	0.47883	-1.01639
Glyma.20G203500	5	0	0	3	6	5	0.284548	0.2524	2.8
Glyma.12G031000	134	125	94	156	139	111	0.287524	0.254133	1.15014
Glyma.20G025100	1570	1517	1779	1714	1796	1774	0.195376	0.200494	1.0859
Glyma.13G030900	208	220	114	215	197	170	0.61026	0.39252	1.0738
Glyma.18G117600	28	34	42	43	36	28	0.847485	0.469129	1.02885
Glyma.14G073700	318	330	244	313	267	305	0.971903	0.50317	-1.00791
Glyma.17G074900	18	16	9	6	3	3	0.00265414	0.0192275	-3.58333
Glyma.13G308700	4354	4287	3969	3572	3307	2888	0.00595381	0.0283341	-1.29108
Glyma.05G136200	294	281	296	297	319	285	0.608128	0.391846	1.03444
Glyma.01G092300	215	267	197	297	297	240	0.0498281	0.0889361	1.22828
Glyma.06G179000	31	36	29	26	29	19	0.175072	0.187922	-1.2973
Glyma.17G109000	658	762	771	636	724	888	0.769479	0.446188	1.02602
Glyma.14G202000	63	52	79	45	65	65	0.506777	0.353773	-1.10857
Glyma.04G093500	418	400	394	389	372	333	0.137706	0.1622	-1.10786
Glyma.11G044800	3	0	3	4	1	5	0.500295	0.350934	1.66667
Glyma.15G023500	42	55	27	23	24	10	0.015411	0.0462513	-2.17544
Glyma.08G072200	1087	1246	1127	1313	1298	1202	0.120987	0.150569	1.10202
Glyma.20G110600	320	356	331	305	287	334	0.243244	0.22923	-1.08747
Glyma.01G148800	55	73	61	90	71	69	0.13944	0.163545	1.21693
Glyma.16G066300	83	69	81	66	63	66	0.13244	0.158547	-1.19487
Glyma.19G002200	15	12	9	15	10	18	0.604502	0.390712	1.19444
Glyma.19G245900	403	448	406	417	407	306	0.250894	0.233853	-1.11239
Glyma.02G220500	115	148	128	133	107	121	0.501256	0.351372	-1.0831
Glyma.10G214600	20	22	17	23	35	12	0.513918	0.35659	1.18644
Glyma.02G042100	572	604	679	643	730	762	0.0661475	0.104847	1.15094
Glyma.05G221700	756	642	649	670	653	657	0.578211	0.381289	-1.03384
Glyma.08G128700	481	511	537	478	485	499	0.443572	0.327693	-1.04583
Glyma.11G079000	235	262	241	233	271	291	0.364889	0.291794	1.07724
Glyma.13G215800	200	175	219	191	182	180	0.365823	0.292107	-1.07414
Glyma.18G237300	635	645	703	614	712	800	0.367299	0.292894	1.07211
Glyma.04G213100	3	0	2	0	1	1	0.263512	0.240908	-2.5
Glyma.16G151800	15	28	26	30	29	58	0.0563803	0.0955409	1.69565
Glyma.12G207200	68	47	67	73	70	85	0.140102	0.164018	1.25275
Glyma.17G194600	106	125	148	176	159	91	0.48521	0.344975	1.12401
Glyma.01G055900	142	155	130	132	132	156	0.862568	0.473502	-1.01667
Glyma.02G098700	81	59	73	87	74	85	0.276893	0.24836	1.15493
Glyma.05G034600	327	298	316	264	207	266	0.0127773	0.0417367	-1.2768
Glyma.06G077400	309	358	282	385	337	391	0.0596297	0.0988348	1.17281
Glyma.11G164500	225	261	206	235	221	218	0.810781	0.459071	-1.02671
Glyma.09G013300	30	34	17	25	28	16	0.493981	0.348443	-1.17391
Glyma.17G007400	140	123	138	170	157	156	0.0488264	0.0878448	1.20449
Glyma.15G143200	1591	1777	1781	2094	2473	3171	0.00208901	0.0172578	1.50282
Glyma.20G230300	1	3	2	1	0	0	0.0884796	0.124436	-6
Glyma.04G026000	523	484	487	456	431	379	0.0292724	0.0659231	-1.18009
Glyma.03G226900	4	9	7	4	1	4	0.0857358	0.122107	-2.22222
Glyma.19G187200	53	64	52	95	91	110	0.000654077	0.0109869	1.75148
Glyma.07G205600	26	31	31	32	26	30	0.992296	0.508562	0
Glyma.13G335500	61	50	52	70	79	78	0.0190558	0.0518322	1.39264
Glyma.06G162900	734	811	840	864	1024	1028	0.0127979	0.0417852	1.22264
Glyma.09G069900	4	3	4	4	8	6	0.32342	0.272073	1.63636
Glyma.02G218300	60	61	64	65	76	43	0.972055	0.503208	-1.00543
Glyma.15G199800	699	697	680	742	659	578	0.504838	0.352961	-1.04901
Glyma.18G135700	17	23	13	26	22	13	0.528552	0.36231	1.15094
Glyma.03G039800	819	634	628	269	194	61	0.000432708	0.00926579	-3.97137
Glyma.15G050300	4	0	2	2	0	3	0.672328	0.41389	-1.2
Glyma.01G175600	2631	2541	2577	2609	2625	2469	0.914695	0.488238	-1.00597
Glyma.04G111500	2038	2283	2326	2460	2893	3174	0.00904871	0.0348654	1.28283
Glyma.07G018500	304	312	333	410	419	434	0.00072824	0.0115063	1.33087
Glyma.12G105600	12	17	17	34	28	51	0.00208006	0.0171985	2.45652
Glyma.05G154300	71	69	76	89	118	154	0.00541469	0.0270734	1.6713
Glyma.10G241400	211	219	230	166	142	88	0.00471124	0.0252883	-1.66667
Glyma.13G148400	39	39	34	41	34	32	0.803114	0.456805	-1.04673
Glyma.10G063000	13	6	5	3	2	1	0.0115441	0.0396507	-4
Glyma.08G333900	1270	1237	1372	1197	1321	1279	0.701591	0.424143	-1.0216
Glyma.08G155500	58	62	60	60	41	49	0.205733	0.206861	-1.2
Glyma.09G198300	2286	2580	2641	3092	3627	3886	0.00121392	0.0138029	1.41268
Glyma.11G062900	293	266	239	227	217	271	0.219887	0.215599	-1.11608
Glyma.16G149600	23	20	20	26	29	22	0.288332	0.254587	1.22222
Glyma.02G303800	47	39	41	64	66	68	0.00457607	0.0249562	1.55906
Glyma.18G264100	5	6	8	7	2	5	0.406632	0.311074	-1.35714
Glyma.03G168200	7	3	7	6	9	7	0.680759	0.416608	1.29412
Glyma.18G042800	19	27	19	16	27	28	0.629256	0.39944	1.09231
Glyma.19G085600	13	17	18	3	7	6	0.00291496	0.0201138	-3
Glyma.02G060200	158	166	121	172	140	191	0.287133	0.253921	1.13034
Glyma.12G234000	72	61	67	61	51	70	0.443552	0.327693	-1.0989
Glyma.20G228100	3834	3817	4568	4244	4943	5267	0.0687611	0.10724	1.18291
Glyma.08G146800	4	0	2	2	3	1	0.991776	0.508426	0
Glyma.12G012700	994	1048	1112	1094	1191	1250	0.0790106	0.11622	1.1208
Glyma.13G233900	4	3	5	8	4	15	0.109025	0.14111	2.25
Glyma.05G061400	2536	2927	2811	3350	3883	4615	0.00229423	0.0179813	1.43196
Glyma.20G006800	160	181	136	159	143	154	0.653464	0.407493	-1.04605
Glyma.13G055500	0	3	2	2	1	2	0.992403	0.50859	0
Glyma.14G098300	239	214	250	226	192	181	0.0861679	0.122448	-1.17362
Glyma.09G040100	6806	7137	7536	7258	7206	6919	0.94748	0.496709	-1.00449
Glyma.02G116700	99	87	96	89	94	89	0.678931	0.415979	-1.03676
Glyma.17G034200	3	8	4	4	2	1	0.226266	0.219681	-2.14286
Glyma.18G077000	192	194	197	244	276	319	0.0014496	0.0147802	1.43911
Glyma.15G170000	297	308	283	209	218	192	0.000393403	0.00898552	-1.43457
Glyma.05G117900	337	358	293	461	451	429	0.00111556	0.0134399	1.35729
Glyma.11G004100	1137	1043	1011	1005	937	997	0.163159	0.18005	-1.08574
Glyma.07G232400	4	0	0	2	0	1	0.523732	0.360685	-1.33333
Glyma.13G362300	369	390	355	467	459	443	0.0048375	0.0255951	1.2289
Glyma.19G205200	725	711	540	624	539	523	0.0991645	0.133262	-1.172
Glyma.08G053900	5	0	6	7	0	4	0.88656	0.480556	0
Glyma.01G202300	3	5	1	4	3	2	0.796496	0.45477	0
Glyma.04G109300	0	3	1	3	1	3	0.354425	0.287092	1.75
Glyma.09G096700	1419	1259	1243	1122	991	759	0.00762037	0.0319553	-1.36525
Glyma.14G183800	56	69	51	42	44	109	0.688048	0.419387	1.10795
Glyma.02G245100	452	456	481	616	612	629	0.000264348	0.00775278	1.33693
Glyma.20G070000	535	451	434	343	274	279	0.000315659	0.00818796	-1.58482
Glyma.10G239200	24	41	33	24	42	26	0.832936	0.46522	-1.06522
Glyma.02G023800	182	194	186	215	208	128	0.902095	0.484928	-1.01996
Glyma.10G017900	808	887	627	863	837	762	0.491453	0.347428	1.06029
Glyma.03G066600	9	14	12	10	6	18	0.934993	0.493303	-1.02941
Glyma.06G002500	26	20	22	29	31	18	0.53573	0.365409	1.14706
Glyma.07G045300	327	364	351	388	393	360	0.16112	0.178724	1.09501
Glyma.05G181100	10307	11256	7882	17277	16681	7063	0.134926	0.160252	1.39314
Glyma.08G088100	10	16	20	14	11	19	0.930742	0.492269	-1.04545
Glyma.12G132400	33	28	21	8	6	2	0.000391274	0.00896135	-5.125
Glyma.15G039400	105	81	126	119	103	110	0.652532	0.407232	1.0641
Glyma.20G126500	309	312	332	364	407	447	0.00574326	0.0278546	1.27807
Glyma.13G175200	734	732	623	597	544	542	0.00750532	0.0317869	-1.24124
Glyma.16G111100	15	11	13	14	9	13	0.661291	0.41024	-1.08333
Glyma.08G360700	4	3	0	0	0	1	0.106738	0.139321	-7
Glyma.01G015200	49	37	49	39	36	42	0.279383	0.249658	-1.15385
Glyma.02G058000	95	92	121	71	58	85	0.0187874	0.051416	-1.43925
Glyma.05G237600	21	22	26	26	19	28	0.76755	0.445626	1.05797
Glyma.09G216300	85	70	86	53	64	72	0.0723981	0.110355	-1.27513
Glyma.04G194900	929	845	855	792	734	695	0.0151328	0.0458035	-1.1837
Glyma.07G130800	157	148	153	65	68	27	0.000298525	0.00812793	-2.8625
Glyma.10G081100	24	27	25	30	26	27	0.585221	0.383854	1.09211
Glyma.08G173600	1172	1207	1275	1290	1299	910	0.643655	0.404253	-1.0443
Glyma.15G124900	67	55	55	22	23	22	6.28917e-05	0.00473206	-2.64179
Glyma.04G229000	3524	4040	4201	4927	6066	7220	0.00155632	0.0152669	1.54807
Glyma.19G103600	176	158	108	120	65	45	0.0171218	0.0489451	-1.92174
Glyma.04G007700	2719	3130	2337	3133	2790	3266	0.192389	0.198568	1.12253
Glyma.18G282200	177	209	191	284	358	328	0.000103864	0.00575021	1.68111
Glyma.02G143500	151	141	165	173	193	201	0.0278786	0.0641069	1.2407
Glyma.03G186300	241	194	196	120	97	101	4.8924e-05	0.00420284	-1.98428
Glyma.10G137600	46	39	34	45	40	37	0.837614	0.4663	1.02521
Glyma.06G122200	89	69	80	103	93	73	0.349902	0.285021	1.13025
Glyma.18G060900	26	36	22	45	38	34	0.0770787	0.114506	1.39286
Glyma.20G246200	1111	1075	1001	1241	1163	919	0.59962	0.388979	1.04267
Glyma.09G123400	6	5	4	6	3	0	0.360032	0.28968	-1.66667
Glyma.12G030800	2792	2838	2525	3539	3592	3825	0.000917417	0.0125663	1.34347
Glyma.17G117500	138	151	136	119	102	108	0.0172219	0.0491347	-1.29179
Glyma.20G024900	90	77	75	86	107	93	0.160656	0.178456	1.18182
Glyma.15G253300	549	495	513	510	492	497	0.477045	0.341686	-1.03869
Glyma.13G073600	16	9	19	10	11	8	0.11477	0.145725	-1.51724
Glyma.U002000	1	0	1	2	1	1	0.3833	0.300373	2
Glyma.19G232000	615	576	612	716	629	433	0.900332	0.48435	-1.01406
Glyma.08G080700	295	301	301	323	290	357	0.29311	0.256957	1.08138
Glyma.16G074800	284	278	266	282	254	302	0.865174	0.474288	1.01208
Glyma.04G136100	1	2	2	2	3	6	0.121178	0.150737	2.2
Glyma.10G266000	206	194	229	183	199	240	0.873385	0.476586	-1.01125
Glyma.06G178800	56	56	79	69	84	73	0.251626	0.234365	1.18325
Glyma.09G114700	76	56	78	63	54	62	0.218421	0.21475	-1.17318
Glyma.14G201800	250	262	321	266	255	342	0.747217	0.439421	1.03601
Glyma.11G087500	325	303	357	347	346	310	0.815458	0.460386	1.01827
Glyma.07G250500	13	11	5	26	18	32	0.0072323	0.0312616	2.62069
Glyma.07G072100	1410	1203	1267	983	919	750	0.000690146	0.0112329	-1.46305
Glyma.15G066200	2	0	4	3	4	16	0.0827125	0.119496	3.83333
Glyma.20G153300	123	117	80	93	86	80	0.131449	0.157869	-1.23552
Glyma.18G002100	14	5	14	17	16	30	0.0736739	0.111373	1.90909
Glyma.18G245800	5	3	15	3	1	2	0.026459	0.0622354	-3.83333
Glyma.01G220400	813	832	803	847	872	921	0.170154	0.184814	1.07843
Glyma.06G307100	3345	2988	2857	2657	2522	1686	0.025167	0.0605118	-1.33867
Glyma.02G263200	4672	5148	5500	5589	6521	7385	0.0195323	0.052532	1.27252
Glyma.08G349800	11	8	6	6	15	7	0.773514	0.447516	1.12
Glyma.02G041900	99	105	80	113	79	91	0.972398	0.503286	-1.00353
Glyma.07G128600	49	64	59	58	58	31	0.428792	0.320705	-1.17007
Glyma.12G215700	10	11	10	12	10	5	0.637732	0.402514	-1.14815
Glyma.20G209800	564	544	530	588	503	540	0.945041	0.49623	-1.00429
Glyma.13G258500	2495	3035	2846	3909	4253	3318	0.00359668	0.022289	1.37058
Glyma.06G085900	141	137	117	125	128	155	0.758896	0.442947	1.03291
Glyma.17G237200	117	109	154	132	147	126	0.614834	0.394169	1.06579
Glyma.17G015900	21	19	22	26	44	54	0.00999391	0.0367797	2
Glyma.03G213000	2	2	1	1	2	3	0.722825	0.431494	1.2
Glyma.15G151700	5	6	8	25	15	25	0.00123273	0.0138722	3.42105
Glyma.18G058700	564	511	569	479	485	479	0.038878	0.0774084	-1.13929
Glyma.16G194500	113	108	98	109	126	139	0.13785	0.162299	1.17241
Glyma.19G130400	72	77	68	51	39	35	0.00288716	0.0200521	-1.736
Glyma.04G212900	465	451	460	412	355	405	0.025538	0.0611008	-1.17406
Glyma.04G034500	126	134	129	150	129	178	0.136556	0.161411	1.17481
Glyma.02G170300	260	289	278	297	361	334	0.0303365	0.0672568	1.19952
Glyma.05G077300	11	16	18	10	6	17	0.357728	0.288509	-1.36364
Glyma.12G028600	24	34	24	26	23	33	0.99939	0.510337	0
Glyma.10G164400	101	125	117	185	171	293	0.00138835	0.0145224	1.89213
Glyma.08G013200	842	903	883	863	830	910	0.869905	0.475603	-1.0096
Glyma.13G100300	591	673	650	823	778	898	0.00144196	0.0147765	1.30564
Glyma.16G007300	203	222	213	255	258	300	0.00803152	0.0327627	1.27429
Glyma.08G256900	358	306	301	268	283	281	0.054001	0.0931611	-1.15986
Glyma.20G051700	215	164	214	235	234	190	0.325538	0.273233	1.1113
Glyma.18G187100	1	0	3	1	1	1	0.578733	0.381443	-1.33333
Glyma.07G248300	617	587	669	644	678	615	0.578035	0.381245	1.03417
Glyma.08G320000	16	37	23	18	11	26	0.330333	0.275799	-1.38182
Glyma.05G162800	79	67	64	69	46	40	0.0918417	0.127318	-1.35484
Glyma.08G069800	734	722	706	573	572	380	0.00611051	0.0287104	-1.4177
Glyma.13G156900	294	281	312	249	232	246	0.0115632	0.0396724	-1.22008
Glyma.01G218200	8	5	3	6	1	3	0.314467	0.267595	-1.6
Glyma.14G199700	2	3	3	4	2	0	0.740061	0.437121	-1.33333
Glyma.17G135600	140	164	147	178	142	180	0.273556	0.2465	1.10865
Glyma.15G271400	21	23	24	31	24	26	0.311337	0.266135	1.19118
Glyma.02G039700	15955	17416	14059	11467	12194	11441	0.0038821	0.0230685	-1.35121
Glyma.U020100	420	448	446	400	392	434	0.264289	0.241369	-1.07178
Glyma.03G111400	1	0	4	0	1	0	0.154709	0.174456	-5
Glyma.06G018400	566	508	496	426	503	512	0.232656	0.223394	-1.08952
Glyma.11G105500	454	434	378	398	371	365	0.13246	0.158553	-1.1164
Glyma.16G092900	4	2	3	2	2	0	0.160885	0.178567	-2.25
Glyma.04G154200	200	206	214	169	172	310	0.775397	0.448107	1.05
Glyma.02G290000	197	245	217	231	209	187	0.627113	0.398742	-1.05104
Glyma.05G197000	61	41	65	81	59	55	0.364705	0.291743	1.16766
Glyma.12G148300	4	5	1	8	4	5	0.254581	0.23614	1.7
Glyma.10G284100	212	211	232	200	192	120	0.0795016	0.116591	-1.2793
Glyma.09G019600	198	181	211	152	160	169	0.024355	0.0595036	-1.22661
Glyma.13G220000	3955	3587	3344	2903	2462	2273	0.00136639	0.0144032	-1.42524
Glyma.15G149500	4	3	1	3	3	6	0.535169	0.365158	1.5
Glyma.10G062800	172	175	152	116	122	100	0.00175092	0.0159214	-1.47633
Glyma.19G128200	7	11	7	9	6	15	0.607458	0.391649	1.2
Glyma.14G041500	1532	1298	1304	1306	1105	977	0.0354454	0.0735119	-1.22019
Glyma.16G221200	342	340	363	316	320	333	0.22019	0.215799	-1.07843
Glyma.20G171400	138	116	120	148	128	112	0.718315	0.429959	1.03743
Glyma.02G168100	1	3	2	2	2	6	0.427575	0.320244	1.66667
Glyma.18G263900	570	504	506	560	553	377	0.566486	0.376645	-1.0604
Glyma.05G104000	68	55	70	52	63	56	0.34068	0.280589	-1.12865
Glyma.06G325200	987	971	1090	1186	1238	1365	0.00504335	0.0261487	1.24311
Glyma.17G042700	30	37	28	29	22	22	0.156054	0.175295	-1.30137
Glyma.18G085500	132	131	101	79	61	36	0.00271758	0.0194291	-2.06818
Glyma.06G103900	2	0	1	1	0	5	0.580491	0.381996	2
Glyma.12G233800	204	194	176	180	189	195	0.815759	0.460456	-1.01773
Glyma.20G227900	403	358	392	407	370	288	0.392203	0.304594	-1.08263
Glyma.13G276600	94	69	112	92	91	102	0.843532	0.467919	1.03636
Glyma.12G055400	522	520	545	427	410	315	0.00284986	0.0199508	-1.3776
Glyma.16G212500	709	720	915	1133	1227	978	0.00202061	0.0169607	1.42406
Glyma.10G191200	189	183	211	231	274	256	0.00677208	0.0301565	1.30532
Glyma.13G098200	296	290	314	284	298	204	0.193839	0.199555	-1.14504
Glyma.08G040000	828	828	855	885	874	821	0.603107	0.390244	1.02748
Glyma.16G034100	57	66	69	101	126	76	0.00961604	0.0360148	1.57812
Glyma.19G213700	440	420	427	508	499	560	0.00700635	0.0307146	1.21756
Glyma.11G003900	10	5	13	12	22	10	0.206275	0.207244	1.57143
Glyma.06G232300	106	81	85	97	97	103	0.440956	0.326546	1.09191
Glyma.09G139300	4	0	3	6	9	4	0.165803	0.181782	2.71429
Glyma.15G269200	234	241	254	272	284	299	0.0351676	0.073228	1.17284
Glyma.18G205100	1	5	1	2	0	6	0.658574	0.409253	1.14286
Glyma.03G109200	1449	1637	1579	2284	2548	2897	4.66e-05	0.00416644	1.65681
Glyma.08G096600	13	9	5	9	10	9	0.997334	0.509899	1.03704
Glyma.15G047900	9	5	3	5	9	5	0.878033	0.477965	1.11765
Glyma.13G183700	324	314	376	341	345	484	0.193966	0.199663	1.15385
Glyma.01G245000	5	50	9	14	16	15	0.55522	0.372423	-1.42222
Glyma.19G026600	31	45	49	65	60	36	0.207688	0.208108	1.288
Glyma.01G023700	264	262	266	219	226	187	0.0121431	0.0406293	-1.25316
Glyma.02G244900	13	9	19	12	22	11	0.829347	0.464223	1.09756
Glyma.02G066500	989	971	823	940	863	800	0.350896	0.285543	-1.06915
Glyma.05G002400	109	117	136	114	118	93	0.330554	0.275904	-1.11385
Glyma.06G045200	593	565	502	519	493	478	0.11166	0.143328	-1.11409
Glyma.07G088000	2966	2638	2472	2258	1597	768	0.023946	0.0587874	-1.74692
Glyma.11G132300	52	52	51	49	55	53	0.971594	0.503073	1.0129
Glyma.06G288900	579	492	471	406	380	349	0.00188903	0.0163633	-1.35859
Glyma.20G169200	1038	1189	1066	1043	913	981	0.0922656	0.127687	-1.12121
Glyma.15G111000	245	245	207	170	224	219	0.196565	0.20117	-1.13703
Glyma.19G155000	261	251	267	228	253	250	0.339917	0.280301	-1.06566
Glyma.04G237500	87	66	94	96	91	112	0.156406	0.175446	1.21053
Glyma.08G216200	17	17	20	23	12	0	0.447573	0.3293	-1.54286
Glyma.18G290700	126	120	130	150	150	133	0.128733	0.156079	1.1516
Glyma.09G259000	163	181	163	168	171	212	0.359023	0.289127	1.08679
Glyma.13G303300	0	2	2	1	4	0	0.755796	0.442118	1.25
Glyma.03G194800	16	16	16	22	32	18	0.0804387	0.117437	1.5
Glyma.11G188900	207	201	240	229	218	260	0.320655	0.270861	1.09105
Glyma.06G130700	395	369	384	343	346	313	0.0472054	0.0862232	-1.14571
Glyma.20G011000	253	217	220	152	144	126	0.000195876	0.00722397	-1.63507
Glyma.18G103500	393	345	325	368	331	323	0.591304	0.386017	-1.04012
Glyma.19G146300	65	50	40	36	47	42	0.188048	0.195761	-1.24
Glyma.03G007600	7	17	6	6	16	6	0.915994	0.488597	-1.07143
Glyma.17G060800	10	9	13	18	17	18	0.0356773	0.0738035	1.65625
Glyma.05G122100	149	141	123	170	176	139	0.126374	0.154263	1.17433
Glyma.13G116200	292	319	330	336	353	310	0.374854	0.296292	1.06164
Glyma.11G252000	4	3	2	3	6	6	0.23341	0.223681	1.66667
Glyma.13G359900	553	431	451	481	425	298	0.16055	0.178379	-1.19186
Glyma.08G301700	132	123	167	156	143	132	0.845446	0.468418	1.02133
Glyma.09G166100	270	303	332	269	345	441	0.222732	0.217401	1.16575
Glyma.11G030700	103	108	109	114	135	130	0.0909639	0.12656	1.18437
Glyma.16G117400	57	58	46	62	52	56	0.657408	0.408831	1.0559
Glyma.12G073500	1	0	3	3	2	4	0.2773	0.24858	2.25
Glyma.20G067600	206	222	194	187	162	180	0.0669972	0.105572	-1.1758
Glyma.03G136000	556	586	527	568	477	596	0.828191	0.463922	-1.01706
Glyma.19G231800	8	8	6	11	14	24	0.0212896	0.0549556	2.22727
Glyma.18G010600	90	87	102	79	104	88	0.745893	0.438985	-1.02952
Glyma.19G053400	2	23	0	2	2	5	0.289353	0.254981	-2.77778
Glyma.04G135900	0	5	0	1	1	1	0.81574	0.460456	-1.66667
Glyma.02G271700	275	266	240	250	239	231	0.26083	0.239422	-1.08472
Glyma.05G178700	163	181	166	132	130	139	0.0138334	0.0437079	-1.27182
Glyma.10G265800	95	89	83	89	73	95	0.745549	0.438878	-1.03891
Glyma.08G114600	157	194	148	171	148	148	0.54017	0.367169	-1.06852
Glyma.02G093300	4	2	9	3	3	4	0.314718	0.267705	-1.5
Glyma.13G201700	666	611	654	607	589	652	0.43729	0.324712	-1.04491
Glyma.16G108700	0	2	3	1	2	4	0.646898	0.40548	1.4
Glyma.06G072000	2	6	3	6	6	1	0.707859	0.426208	1.18182
Glyma.13G023300	0	19	0	2	1	4	0.405173	0.310457	-2.71429
Glyma.14G066100	12	30	21	18	18	22	0.914871	0.488307	-1.08621
Glyma.07G071900	55	62	40	57	49	50	0.976691	0.504519	-1.00641
Glyma.17G002000	980	898	827	877	887	934	0.952668	0.49816	-1.00259
Glyma.09G251600	8	8	10	11	9	3	0.725202	0.432323	-1.13043
Glyma.17G245700	530	529	613	613	636	606	0.115677	0.1464	1.10945
Glyma.18G288500	301	287	257	226	197	173	0.00255834	0.0188146	-1.41779
Glyma.06G128500	630	643	587	747	810	709	0.00664335	0.0298961	1.21828
Glyma.07G200200	269	270	275	309	265	202	0.645724	0.405068	-1.04897
Glyma.08G243000	3688	3697	3675	3530	3796	3179	0.453425	0.331727	-1.05283
Glyma.13G330100	369	384	416	388	369	343	0.369238	0.29385	-1.06273
Glyma.09G242900	165	145	115	144	145	137	0.997071	0.509869	1.00235
Glyma.13G079900	439	401	429	376	427	535	0.579568	0.381589	1.05437
Glyma.08G021700	954	951	895	971	907	983	0.68	0.416322	1.02179
Glyma.09G064500	233	234	285	293	361	433	0.00588707	0.0282011	1.44548
Glyma.16G015800	318	336	325	280	274	286	0.0284804	0.0649817	-1.16548
Glyma.17G058600	45	44	46	81	57	67	0.0110549	0.0387451	1.51852
Glyma.10G207000	4692	6635	6966	8656	9409	7154	0.0187462	0.0513464	1.37861
Glyma.15G194400	14	12	10	10	5	5	0.0726193	0.110483	-1.8
Glyma.03G212800	6	12	6	9	3	8	0.613147	0.393693	-1.2
Glyma.19G173100	2907	2783	2490	2503	2473	2568	0.217201	0.213971	-1.08431
Glyma.11G206900	24	17	31	21	24	35	0.761111	0.443741	1.11111
Glyma.03G034400	65	56	57	37	29	49	0.0191231	0.0519633	-1.54783
Glyma.01G170200	1186	1174	1194	1110	1113	860	0.0802017	0.117296	-1.15277
Glyma.04G077200	0	2	0	4	0	2	0.167329	0.182962	3
Glyma.11G028500	182	161	205	180	178	134	0.318911	0.2699	-1.11382
Glyma.15G007200	1017	881	953	755	665	617	0.000608274	0.0106778	-1.39961
Glyma.07G256800	303	403	363	422	429	388	0.0809032	0.117825	1.15903
Glyma.01G226700	563	512	537	592	578	371	0.690015	0.420106	-1.04607
Glyma.02G269500	165	130	157	154	184	188	0.158666	0.177072	1.16372
Glyma.20G094400	80	77	72	66	60	46	0.0538123	0.0929384	-1.3314
Glyma.06G026900	21	16	17	21	22	32	0.13777	0.162249	1.38889
Glyma.04G162700	332	339	333	321	335	368	0.747205	0.439421	1.01992
Glyma.07G069700	191	198	154	189	148	103	0.18357	0.193399	-1.23409
Glyma.12G156800	1274	1234	1363	1247	1317	1408	0.665325	0.411549	1.02609
Glyma.13G199600	110	114	112	122	126	134	0.161115	0.178724	1.1369
Glyma.08G141400	21	23	24	41	53	41	0.00159724	0.0153925	1.98529
Glyma.09G184200	40	48	37	60	57	73	0.013094	0.0424091	1.52
Glyma.16G135500	11	9	25	19	9	10	0.59631	0.387908	-1.18421
Glyma.01G039600	44	34	51	50	67	115	0.0246967	0.0599291	1.79845
Glyma.18G250000	34	53	58	77	92	100	0.00259005	0.0189247	1.85517
Glyma.02G111300	69	81	75	84	76	80	0.509643	0.354945	1.06667
Glyma.05G018300	211	245	214	280	272	283	0.00922471	0.0352096	1.24627
Glyma.10G105400	56	53	66	67	59	47	0.918808	0.489355	-1.01156
Glyma.15G092800	5	6	8	5	6	3	0.294565	0.257666	-1.35714
Glyma.11G148200	6	11	4	15	19	20	0.0060732	0.0286152	2.57143
Glyma.19G071500	281	264	251	250	244	230	0.186117	0.194598	-1.09945
Glyma.20G214000	10	16	17	17	14	7	0.743852	0.438364	-1.13158
Glyma.06G090100	189	175	155	184	200	210	0.132278	0.158475	1.14451
Glyma.18G128100	2	0	1	2	2	0	0.70908	0.426535	1.33333
Glyma.01G168000	1013	1131	1071	1302	1443	1383	0.00129626	0.0141416	1.28398
Glyma.16G042600	1328	1239	1368	1164	1264	1273	0.288088	0.254462	-1.06323
Glyma.02G167900	3789	3861	3855	4218	4694	5217	0.0168586	0.0485673	1.22807
Glyma.17G085400	2387	2774	2737	3546	4228	4998	0.000438827	0.00932346	1.61712
Glyma.13G319200	149	169	171	202	197	194	0.0275611	0.0637059	1.21268
Glyma.05G103800	111	102	97	73	71	59	0.00332528	0.0214795	-1.52709
Glyma.06G146600	4	11	9	8	1	4	0.234146	0.224219	-1.84615
Glyma.11G233700	1571	1557	1804	1692	1930	2068	0.0692437	0.107583	1.15369
Glyma.11G055300	189	178	162	165	153	123	0.0925871	0.127937	-1.19955
Glyma.15G212400	562	553	533	518	558	551	0.807123	0.457968	-1.01291
Glyma.15G034000	293	264	287	287	276	333	0.44111	0.326615	1.06161
Glyma.20G121100	822	832	658	731	730	835	0.928212	0.491585	-1.00697
Glyma.18G213600	141	123	150	171	211	245	0.00363776	0.0223973	1.51449
Glyma.16G033900	487	400	447	408	316	346	0.0215006	0.0552866	-1.24673
Glyma.19G256400	492	556	420	668	767	832	0.00042889	0.00922221	1.54428
Glyma.02G231000	3	3	1	6	1	1	0.674164	0.414467	1.14286
Glyma.02G296300	586	589	611	457	473	368	0.00139644	0.0145582	-1.37596
Glyma.08G139200	24	42	30	51	28	27	0.599419	0.388885	1.10417
Glyma.10G003800	228	237	236	226	247	257	0.578442	0.381329	1.04137
Glyma.17G170900	354	369	366	397	399	420	0.0781731	0.11553	1.11662
Glyma.05G232200	518	512	467	491	479	398	0.231398	0.222702	-1.0943
Glyma.06G275000	400	384	438	436	383	382	0.790571	0.45281	-1.01749
Glyma.17G205000	31	22	26	22	28	18	0.355706	0.287676	-1.16176
Glyma.14G047800	6	8	7	24	16	0	0.300046	0.260505	1.90476
Glyma.02G109100	446	428	415	457	503	490	0.0666941	0.105339	1.1249
Glyma.07G096500	374	397	351	378	422	439	0.154124	0.174085	1.10428
Glyma.12G183600	11	12	8	9	10	10	0.70258	0.42445	-1.06897
Glyma.20G177700	3767	4137	4604	4489	4838	4770	0.126803	0.154569	1.12704
Glyma.18G026500	5	6	6	3	1	3	0.0536761	0.0927741	-2.42857
Glyma.01G244800	2	3	1	0	0	1	0.0946176	0.12952	-6
Glyma.02G287600	106	111	134	69	91	37	0.0129428	0.0420946	-1.78173
Glyma.04G002300	403	417	414	489	469	350	0.495707	0.349184	1.05997
Glyma.05G045100	59	47	51	73	65	65	0.0638135	0.102733	1.29299
Glyma.10G132200	0	3	2	2	1	0	0.585584	0.383972	-1.66667
Glyma.13G039200	15	11	9	6	4	6	0.0150656	0.0456827	-2.1875
Glyma.08G224700	266	261	265	309	239	154	0.434361	0.323323	-1.12821
Glyma.09G267500	254	303	307	253	253	246	0.0889706	0.124864	-1.14894
Glyma.13G311800	740	761	649	680	564	499	0.031958	0.0692456	-1.23351
Glyma.16G218800	350	323	393	397	419	419	0.0535123	0.092623	1.15854
Glyma.03G237400	744	659	562	689	688	660	0.632605	0.400611	1.03664
Glyma.19G154800	72	66	64	57	57	94	0.892096	0.482035	1.0297
Glyma.04G058900	821	896	678	917	901	701	0.576789	0.380757	1.05177
Glyma.13G346000	264	255	281	222	237	261	0.159709	0.17778	-1.11111
Glyma.05G130600	40	50	36	38	45	30	0.5606	0.37442	-1.11504
Glyma.08G037600	31	28	42	39	42	43	0.250655	0.233711	1.22772
Glyma.06G173400	46	45	19	18	15	9	0.00646216	0.0295276	-2.61905
Glyma.13G124700	780	781	786	717	687	546	0.0296898	0.0664716	-1.20359
Glyma.17G103400	18	11	9	20	10	34	0.16203	0.179393	1.68421
Glyma.18G146200	32	25	18	41	33	30	0.129042	0.156294	1.38667
Glyma.02G007500	14	8	6	6	6	2	0.0968294	0.131299	-2
Glyma.01G186100	303	336	265	369	372	290	0.157872	0.176519	1.14049
Glyma.06G229900	1117	1068	907	767	740	515	0.00221345	0.0176639	-1.52918
Glyma.16G060700	23	14	24	10	13	36	0.811042	0.459184	-1.0339
Glyma.12G116100	416	383	376	360	314	332	0.0364494	0.0746434	-1.16799
Glyma.08G344400	76	67	99	93	132	111	0.0377388	0.0761899	1.38843
Glyma.08G166000	2	2	1	4	1	0	0.815537	0.460402	0
Glyma.10G030600	981	876	903	782	677	581	0.00305564	0.0206163	-1.35294
Glyma.11G073400	183	161	167	179	160	118	0.335056	0.277995	-1.11816
Glyma.09G165900	715	626	567	432	410	327	0.000254755	0.00773122	-1.63216
Glyma.17G010500	1088	1171	1112	986	950	866	0.00840158	0.0335277	-1.20307
Glyma.03G135800	21	20	22	18	16	10	0.101832	0.135397	-1.43182
Glyma.19G096100	101	87	67	103	58	79	0.708265	0.426257	-1.0625
Glyma.04G178600	0	0	3	2	2	1	0.578975	0.381461	1.66667
Glyma.11G129900	19	23	22	27	23	58	0.0716846	0.109773	1.6875
Glyma.15G108600	2	5	4	2	2	3	0.493083	0.348047	-1.57143
Glyma.13G244400	62	62	75	45	55	55	0.0682907	0.106778	-1.28387
Glyma.12G023200	64	89	85	102	107	145	0.0136578	0.0434169	1.48739
Glyma.20G017300	199	217	157	254	270	269	0.00430742	0.0241676	1.38394
Glyma.13G066000	2	0	3	1	2	0	0.448933	0.329842	-1.66667
Glyma.06G071800	191	192	216	85	80	34	0.000183608	0.00700408	-3.01005
Glyma.18G109800	327	309	299	265	297	252	0.0693469	0.107682	-1.14865
Glyma.14G065900	2474	2279	2290	1786	1512	1171	0.000880218	0.0123992	-1.57597
Glyma.02G127200	252	319	227	283	322	306	0.156087	0.175321	1.1416
Glyma.17G001800	21	36	24	27	27	13	0.484257	0.344488	-1.20896
Glyma.05G128400	1	0	4	6	5	13	0.032937	0.0704377	4.8
Glyma.01G084500	570	539	577	528	554	471	0.200761	0.20386	-1.08564
Glyma.03G264200	482	481	541	550	583	403	0.822862	0.462311	1.02128
Glyma.06G200100	700	714	678	653	641	602	0.0890638	0.124911	-1.10338
Glyma.09G107100	4	2	2	4	8	9	0.0402809	0.0789339	2.625
Glyma.10G150300	54	70	42	69	49	49	0.924792	0.490647	1.00602
Glyma.08G242800	185	172	168	156	166	138	0.137655	0.162166	-1.1413
Glyma.12G079800	31	37	39	25	27	35	0.22029	0.215869	-1.22989
Glyma.07G021600	296	312	299	373	392	247	0.334543	0.277725	1.11577
Glyma.08G064400	21	25	30	99	68	143	5.73104e-05	0.00446874	4.07895
Glyma.15G015700	544	439	524	515	545	463	0.910648	0.48742	1.01062
Glyma.20G102800	66	56	68	49	66	65	0.63384	0.401006	-1.05556
Glyma.16G058500	577	565	565	521	453	537	0.0726545	0.110485	-1.12972
Glyma.14G194300	412	434	418	322	345	566	0.84965	0.469803	-1.02514
Glyma.17G130200	565	593	616	577	633	604	0.701608	0.424143	1.02255
Glyma.02G212700	649	590	653	577	612	610	0.365874	0.29211	-1.0517
Glyma.18G173000	72	111	99	116	123	112	0.0830284	0.119741	1.24468
Glyma.03G255500	14	11	21	17	17	14	0.977905	0.504943	1.04348
Glyma.10G206800	7	6	6	3	4	3	0.0709654	0.109124	-1.9
Glyma.02G034300	2812	2647	2490	2161	1955	1981	0.00150453	0.0149938	-1.30376
Glyma.03G077100	56	72	70	71	71	110	0.134605	0.160067	1.27273
Glyma.10G028400	43	50	29	29	35	35	0.254676	0.236178	-1.23232
Glyma.06G013000	301	320	332	264	254	227	0.00520013	0.026542	-1.27919
Glyma.14G007100	581	511	516	457	460	441	0.0161329	0.0474291	-1.18409
Glyma.06G256700	2	3	3	6	9	2	0.156644	0.175587	2.125
Glyma.20G137000	46	36	63	60	67	50	0.26988	0.244409	1.22069
Glyma.18G229500	122	125	118	125	116	136	0.680348	0.416462	1.03288
Glyma.04G205300	1290	1167	1027	995	872	824	0.00622527	0.0289571	-1.29469
Glyma.09G192700	111	114	121	126	118	121	0.537364	0.365969	1.05491
Glyma.05G248100	4	3	3	2	4	6	0.658539	0.409243	1.2
Glyma.17G186800	258	217	258	278	277	288	0.0850821	0.121546	1.15007
Glyma.03G162600	2	3	1	6	3	5	0.0744447	0.112088	2.33333
Glyma.06G069600	6511	5765	5232	4189	3722	2652	0.00143378	0.0147502	-1.65748
Glyma.11G156700	216	231	219	171	141	130	0.00101915	0.0130428	-1.50679
Glyma.09G005500	21	9	20	21	26	34	0.0941715	0.129115	1.62
Glyma.12G199500	7	8	6	3	7	15	0.732754	0.434712	1.19048
Glyma.07G141300	390	397	407	515	419	794	0.0229848	0.0575015	1.44724
Glyma.08G184100	1247	1337	1498	1259	1448	1576	0.5284	0.362261	1.04924
Glyma.20G222500	980	1000	921	989	914	893	0.521566	0.359848	-1.03755
Glyma.13G271200	536	529	585	581	601	468	0.999263	0.510306	0
Glyma.16G178200	0	3	2	1	1	2	0.788881	0.452186	-1.25
Glyma.19G114100	11	8	10	11	18	7	0.53592	0.365465	1.24138
Glyma.01G111200	549	489	533	485	495	436	0.113935	0.145028	-1.10946
Glyma.04G018200	351	334	352	364	332	294	0.531184	0.363553	-1.04747
Glyma.19G179400	19	19	18	18	20	21	0.758865	0.442947	1.05357
Glyma.10G148100	276	281	232	251	234	194	0.128775	0.156115	-1.162
Glyma.18G071400	313	323	295	279	338	335	0.768824	0.445914	1.02256
Glyma.13G327700	2	3	0	0	1	15	0.258713	0.238341	3.2
Glyma.06G198000	192	206	206	188	206	215	0.902378	0.485032	1.00828
Glyma.12G041300	2671	2746	2903	2834	3231	3998	0.0555743	0.0948406	1.2095
Glyma.07G197900	432	390	285	289	261	232	0.00983656	0.0364416	-1.4156
Glyma.17G128000	120	111	86	181	159	81	0.159658	0.17776	1.32808
Glyma.05G090000	122	106	104	81	83	98	0.0445955	0.0836511	-1.26718
Glyma.20G035400	63	44	47	57	66	72	0.127269	0.15488	1.26623
Glyma.15G220900	12	14	8	13	6	14	0.919336	0.489446	-1.0303
Glyma.18G127900	27	33	29	30	20	19	0.24602	0.230974	-1.28986
Glyma.05G146500	810	854	881	803	894	930	0.59403	0.386998	1.03222
Glyma.10G233600	39	42	42	38	65	56	0.146314	0.168687	1.29268
Glyma.02G061100	354	369	301	476	442	387	0.010553	0.0377512	1.27441
Glyma.10G055200	374	492	526	585	719	756	0.00261067	0.0190263	1.47989
Glyma.11G098000	462	489	466	455	479	416	0.439519	0.325768	-1.04963
Glyma.15G033800	144	125	147	133	111	127	0.23127	0.222618	-1.12129
Glyma.17G213500	60	52	27	26	24	13	0.0098881	0.0365382	-2.20635
Glyma.20G120900	289	248	282	242	236	251	0.111075	0.142796	-1.12346
Glyma.18G256300	16	6	12	17	15	2	0.934955	0.493295	0
Glyma.19G077800	2346	2227	2300	2403	2416	2192	0.735024	0.435413	1.02008
Glyma.02G052400	87	75	84	92	90	101	0.199344	0.20297	1.15041
Glyma.04G232100	267	272	295	275	330	316	0.195326	0.200469	1.10432
[truncated: 40,744 more rows]

## Sheet: 96 hpi FO36
Expression levels of soybean genes.
Predicted soybean genes mapped to the soybean Williams 82 reference genome (Glyma.Wm82.a2.v1 genome assembly 2 annotation version 1; http://www.soybase.org) (Column A). Expression values deriving from QuasiSeq analysis calculated as number of normalized counts for each biological replicate in control and FO36 inoculated Forrest genotype at 96 hpi (Columns B-F) are reported, along with the Pvalues…
Glyma_gene_id	Control Rep1	Control Rep2	Control Rep3	FO36 96 hpi Rep1	FO36 96 hpi Rep2	Pvalues	Qvalues	FC(FO36 96 hpi/Control)
Glyma.04G095500	954	950	975	940	823	0.186982	0.495169	-1.08867
Glyma.11G046800	267	253	231	251	232	0.650302	0.699762	-1.03658
Glyma.07G031400	1257	1277	1113	1226	1127	0.614259	0.689205	-1.03329
Glyma.09G211100	13	8	16	21	13	0.243534	0.53137	1.37838
Glyma.17G205200	23	27	26	18	18	0.103925	0.410983	-1.40741
Glyma.20G112600	1216	827	848	933	908	0.635798	0.695874	-1.04689
Glyma.18G248000	659	531	528	560	635	0.609285	0.687227	1.04336
Glyma.02G109300	136	145	133	126	122	0.300225	0.564835	-1.1129
Glyma.07G096700	483	542	636	811	1208	6.73629e-05	0.0355802	1.8233
Glyma.U017900	5	4	6	6	6	0.37025	0.599099	1.2
Glyma.01G001300	2176	2109	1959	1948	1814	0.120237	0.428604	-1.1065
Glyma.18G026700	58	41	47	30	39	0.0660843	0.355204	-1.41063
Glyma.02G287800	38	45	47	37	44	0.719376	0.716017	-1.06996
Glyma.04G002500	114	87	134	104	82	0.202147	0.507579	-1.20072
Glyma.05G223700	331	340	321	305	272	0.0857634	0.385332	-1.14616
Glyma.06G266500	507	546	526	522	573	0.533644	0.662281	1.04022
Glyma.13G217800	9	16	11	4	15	0.482232	0.645965	-1.26316
Glyma.05G045300	136	139	129	153	138	0.418537	0.621209	1.08045
Glyma.03G181100	2	1	6	3	4	0.816051	0.738383	1.16667
Glyma.10G132400	74	57	87	53	69	0.281352	0.554378	-1.19126
Glyma.11G175200	2877	3209	3274	3382	3495	0.150941	0.462083	1.10208
Glyma.09G024000	7337	7911	9234	8974	9053	0.227837	0.521822	1.10451
Glyma.14G111100	5	5	2	4	2	0.530712	0.661225	-1.33333
Glyma.17G018100	36	33	25	23	38	0.915688	0.761119	-1.02732
Glyma.09G267700	1570	1473	1512	1671	1489	0.520025	0.656675	1.04061
Glyma.03G237600	282	247	287	280	270	0.917705	0.761306	1.01103
Glyma.07G216300	17	11	10	8	15	0.713605	0.714945	-1.10145
Glyma.08G259100	388	356	291	286	291	0.0581055	0.342462	-1.19584
Glyma.10G123700	2	2	1	1	1	0.445461	0.631335	-1.66667
Glyma.13G346200	88	86	84	80	57	0.115929	0.423027	-1.25547
Glyma.08G037800	7	6	2	2	4	0.23027	0.522662	-1.66667
Glyma.13G124900	1	2	4	4	2	0.85977	0.749934	1.28571
Glyma.02G229000	2	1	2	0	4	0.951238	0.768442	1.2
Glyma.17G103600	152	193	212	213	233	0.088331	0.388395	1.20108
Glyma.02G007700	379	458	443	397	314	0.054944	0.336743	-1.20019
Glyma.03G228900	769	727	730	695	779	0.916772	0.761237	-1.00678
Glyma.19G189200	15	9	13	5	11	0.166889	0.475862	-1.54167
Glyma.01G186300	60	48	30	48	42	0.838349	0.744115	-1.02222
Glyma.16G060900	3	4	2	0	0	0.00918888	0.195519	#NAME?
Glyma.04G122200	311	267	343	267	257	0.0795454	0.37711	-1.17176
Glyma.07G029200	519	506	470	479	477	0.511681	0.654656	-1.04254
Glyma.12G116300	4365	4183	4093	4706	4584	0.138693	0.449361	1.10237
Glyma.13G159100	770	882	869	765	790	0.240461	0.529217	-1.08081
Glyma.08G344600	10	6	6	9	6	0.980932	0.773177	1.02273
Glyma.10G030800	3	2	0	1	1	0.501652	0.652361	-1.66667
Glyma.11G073600	634	762	826	786	826	0.27241	0.54901	1.08821
Glyma.15G052300	217	201	238	182	173	0.0318137	0.285418	-1.23192
Glyma.16G095100	324	330	341	311	316	0.434427	0.625876	-1.05795
Glyma.18G231900	1179	1319	1376	1394	1370	0.293252	0.560559	1.07021
Glyma.04G178800	6	2	6	5	6	0.76629	0.726615	1.17857
Glyma.10G065000	1925	2090	2002	2229	1982	0.442676	0.630301	1.04978
Glyma.08G157500	157	157	149	115	141	0.0816148	0.379404	-1.20573
Glyma.12G201800	12	14	9	11	13	0.902171	0.759087	1.02857
Glyma.13G244600	243	271	295	297	291	0.29172	0.559611	1.09023
Glyma.05G072100	64	88	53	50	35	0.0197858	0.247212	-1.60784
Glyma.13G066200	301	246	250	237	257	0.385339	0.606111	-1.07557
Glyma.17G223300	2	4	0	0	2	0.535365	0.662978	-2
Glyma.02G127400	138	134	144	121	116	0.125334	0.435306	-1.17018
Glyma.18G044800	58	64	47	95	77	0.00886741	0.191863	1.52663
Glyma.06G106100	107	126	120	98	153	0.628558	0.693238	1.06657
Glyma.16G180600	399	403	393	391	410	0.934048	0.764667	1.00544
Glyma.01G084700	152	153	175	177	178	0.265101	0.544816	1.10938
Glyma.12G236000	622	652	629	542	618	0.180105	0.488072	-1.09368
Glyma.04G020600	2262	2280	2293	2576	2408	0.144587	0.456107	1.09378
Glyma.05G063400	27	24	25	30	29	0.363776	0.596528	1.16447
Glyma.07G243100	706	641	676	762	704	0.197086	0.503221	1.087
Glyma.12G014700	330	404	328	227	206	8.5872e-05	0.0380713	-1.6351
Glyma.20G008800	14	20	10	10	9	0.185337	0.49355	-1.54386
Glyma.10G150500	752	670	646	665	674	0.645863	0.698278	-1.02962
Glyma.13G057500	2224	2458	2581	2576	2714	0.187684	0.495691	1.09252
Glyma.15G237200	9	4	3	4	0	0.118041	0.425559	-2.66667
Glyma.11G193300	60	100	89	85	70	0.721747	0.716712	-1.07097
Glyma.13G373000	5	12	8	17	11	0.0938505	0.397795	1.68
Glyma.08G064600	131	139	167	141	116	0.285404	0.556266	-1.13359
Glyma.09G285800	954	961	963	954	1020	0.623	0.691898	1.02884
Glyma.16G058700	66	52	37	52	37	0.418116	0.621015	-1.16105
Glyma.14G194500	491	475	548	538	611	0.0830055	0.381761	1.13838
Glyma.17G130400	92	113	150	146	124	0.32751	0.578297	1.14085
Glyma.18G173200	392	283	232	240	292	0.313401	0.572467	-1.13659
Glyma.03G255700	37	60	55	56	58	0.412338	0.6186	1.125
Glyma.11G249800	159	173	196	180	177	0.872597	0.753004	1.0142
Glyma.03G077300	118	124	110	104	121	0.719238	0.715935	-1.04296
Glyma.07G234400	35	21	28	18	23	0.175205	0.483348	-1.36585
Glyma.06G013200	2557	2543	1878	2299	2960	0.224632	0.519774	1.13048
Glyma.07G056000	180	179	167	157	173	0.513351	0.655195	-1.06263
Glyma.11G100300	411	387	422	482	426	0.135402	0.446464	1.11639
Glyma.14G007300	1236	1105	1113	1174	1148	0.896427	0.758575	1.0084
Glyma.18G229700	113	138	166	121	145	0.742784	0.722046	-1.04511
Glyma.01G204300	591	590	553	556	646	0.561418	0.671057	1.03979
Glyma.02G025800	9	14	17	11	12	0.650123	0.699762	-1.15942
Glyma.04G205500	8	6	9	8	4	0.503315	0.652664	-1.27778
Glyma.09G192900	638	594	700	755	871	0.00485601	0.160424	1.26242
Glyma.05G248300	142	140	159	108	119	0.0241636	0.260595	-1.29515
Glyma.10G019900	57	55	59	33	42	0.0159128	0.230808	-1.52
Glyma.06G320000	9	12	7	14	8	0.540039	0.663979	1.17857
Glyma.09G227000	9	12	10	16	23	0.0242786	0.260802	1.8871
Glyma.03G162800	82	94	62	57	71	0.179804	0.487954	-1.23958
Glyma.06G069800	882	961	879	985	1010	0.128923	0.439416	1.09938
Glyma.11G156900	0	1	1	1	2	0.514876	0.655404	2.25
Glyma.09G005700	184	164	172	217	173	0.234712	0.525715	1.125
Glyma.07G141500	728	702	734	557	648	0.0157181	0.2305	-1.19723
Glyma.15G135600	66	31	40	36	41	0.385832	0.606264	-1.18615
Glyma.08G184300	780	776	875	888	829	0.368644	0.598369	1.05944
Glyma.20G222700	543	552	515	572	564	0.365951	0.597379	1.05839
Glyma.13G271400	1615	1592	1522	1685	1652	0.335215	0.580766	1.05847
Glyma.16G178400	5	2	6	15	2	0.256176	0.53885	1.96154
Glyma.17G250100	80	54	55	46	39	0.0324902	0.286547	-1.48235
Glyma.04G018400	229	252	246	183	181	0.00377614	0.149501	-1.3315
Glyma.14G092900	108	105	114	101	96	0.363124	0.596193	-1.1066
Glyma.10G148300	91	95	92	104	82	0.985559	0.773687	1.0036
Glyma.03G197000	747	737	717	896	849	0.00975723	0.197939	1.18923
Glyma.18G071600	16	25	31	22	19	0.507013	0.653457	-1.17073
Glyma.11G220000	42	60	52	28	40	0.03684	0.297578	-1.5098
Glyma.13G084300	268	265	233	258	274	0.619753	0.691023	1.04178
Glyma.16G020200	229	258	233	310	232	0.209237	0.511586	1.12917
Glyma.04G103900	2608	2308	2210	2055	2318	0.245797	0.532564	-1.08636
Glyma.05G146700	520	645	681	689	650	0.28999	0.559269	1.08803
Glyma.10G233800	1	0	2	2	5	0.158214	0.468314	3.5
Glyma.06G189500	124	120	108	130	120	0.530806	0.661236	1.06534
Glyma.09G125400	38	38	41	43	26	0.508993	0.653918	-1.13043
Glyma.07G261200	114	105	139	117	134	0.655255	0.701058	1.05168
Glyma.14G212500	5	7	7	6	6	0.958611	0.770448	-1.05556
Glyma.17G119500	213	272	287	275	266	0.574355	0.674576	1.05117
Glyma.06G040000	15	13	17	12	12	0.416398	0.620411	-1.25
Glyma.15G255300	714	794	694	734	746	0.899509	0.759054	1.00817
Glyma.14G034100	108	118	126	95	128	0.685121	0.708105	-1.05232
Glyma.20G164000	16	19	16	12	9	0.0996474	0.404881	-1.61905
Glyma.08G082700	932	1069	1096	1056	1197	0.216262	0.514903	1.09122
Glyma.16G076800	834	859	918	964	1149	0.0117724	0.210217	1.2139
Glyma.01G231100	3	1	3	0	2	0.266578	0.545756	-2.33333
Glyma.19G012700	496	497	401	445	457	0.68349	0.70766	-1.0303
Glyma.10G268000	138	138	126	109	119	0.125765	0.435648	-1.17544
Glyma.02G052600	533	405	486	560	556	0.0597919	0.345797	1.17556
Glyma.07G139300	71	84	71	69	83	0.889596	0.756738	1.00885
Glyma.10G046700	7	8	11	15	15	0.0756963	0.371174	1.73077
Glyma.03G095400	4	0	1	1	2	0.798969	0.733952	-1.11111
Glyma.11G089500	126	110	114	99	102	0.177897	0.486143	-1.16086
Glyma.13G269200	200	221	207	167	211	0.299909	0.564835	-1.10758
Glyma.06G031300	52	52	76	66	53	0.953126	0.768907	-1.0084
Glyma.08G211000	2	0	1	2	5	0.151289	0.462405	3.5
Glyma.14G025400	42	32	30	28	29	0.263993	0.544083	-1.21637
Glyma.16G205100	229	254	204	232	240	0.73151	0.719812	1.03057
Glyma.12G161200	1375	1803	1897	1870	1971	0.150281	0.46173	1.13527
Glyma.09G210900	147	171	153	112	101	0.00216343	0.121862	-1.47418
Glyma.06G096600	300	312	277	292	292	0.841247	0.744887	-1.01484
Glyma.20G155300	6	2	8	8	4	0.873384	0.753027	1.125
Glyma.18G247800	224	193	184	202	211	0.735919	0.720806	1.03078
Glyma.06G309100	348	416	417	441	445	0.125668	0.435564	1.12532
Glyma.17G026600	417	372	408	399	365	0.541065	0.664183	-1.0445
Glyma.19G141100	150	95	119	110	171	0.364207	0.596705	1.15797
Glyma.03G002400	2753	2743	2926	2762	2854	0.997719	0.775179	1.00024
Glyma.04G223600	442	425	432	475	471	0.181443	0.489559	1.09238
Glyma.04G045200	4	8	2	4	6	0.832862	0.742942	1.07143
Glyma.12G217700	1	2	0	5	0	0.429686	0.624107	2.5
Glyma.12G039300	2065	2148	2165	2194	2076	0.940898	0.766168	1.00423
Glyma.08G202300	183	102	98	115	145	0.971231	0.772318	1.01828
Glyma.05G088000	382	387	360	381	381	0.866934	0.751651	1.0124
Glyma.03G180900	27	33	37	21	22	0.060787	0.347214	-1.50388
Glyma.13G111000	45	31	27	16	21	0.0150117	0.226724	-1.85586
Glyma.06G087900	113	105	128	120	132	0.401163	0.613368	1.09249
Glyma.16G018000	801	925	860	673	768	0.0192012	0.245403	-1.19639
Glyma.14G110900	104	73	102	80	93	0.558441	0.670049	-1.07514
Glyma.20G240800	47	51	72	64	69	0.319531	0.575083	1.17353
Glyma.20G062400	173	193	164	123	128	0.00341215	0.144886	-1.4077
Glyma.18G154900	845	834	869	1043	1026	0.00370892	0.148544	1.21801
Glyma.19G197700	2	2	6	4	2	0.810287	0.736665	-1.11111
Glyma.07G259000	834	795	867	766	775	0.214804	0.514022	-1.07982
Glyma.07G037700	4	5	6	7	8	0.155388	0.466112	1.5
Glyma.05G173500	109	106	109	133	114	0.222027	0.518392	1.14352
Glyma.10G260600	362	293	286	415	337	0.0680105	0.357624	1.19872
Glyma.13G167600	1087	1061	1041	1176	1152	0.12855	0.439366	1.09501
Glyma.16G103500	370	435	412	397	348	0.288353	0.558162	-1.08904
Glyma.02G228800	12	11	12	6	6	0.0482787	0.321513	-1.94444
Glyma.17G146300	2	2	1	1	1	0.445461	0.631335	-1.66667
Glyma.18G189100	14	7	9	17	6	0.796721	0.733481	1.15
Glyma.15G060800	3	0	1	3	2	0.518211	0.65595	1.875
Glyma.03G122100	1	1	2	5	0	0.568365	0.673248	1.875
Glyma.06G029100	381	389	430	342	426	0.621438	0.691552	-1.04167
Glyma.11G116200	6	6	3	6	2	0.460872	0.637753	-1.25
Glyma.12G159000	504	563	538	407	492	0.0333378	0.289392	-1.19021
Glyma.06G301700	1	2	2	1	0	0.223176	0.518923	-3.33333
Glyma.09G208700	5	5	4	2	1	0.0384098	0.301748	-3.11111
Glyma.10G251900	20594	18856	18020	21752	21530	0.144104	0.455457	1.12969
Glyma.14G052200	2	2	2	1	5	0.674283	0.70562	1.5
Glyma.15G095000	346	278	336	325	374	0.316595	0.573545	1.09219
Glyma.17G231800	1154	1167	1075	1085	1013	0.220238	0.517445	-1.07912
Glyma.18G274600	5	1	0	2	4	0.697393	0.711378	1.5
Glyma.02G135900	40	34	40	35	40	0.895466	0.758315	-1.01333
Glyma.18G096200	289	330	369	355	375	0.214507	0.514022	1.1083
Glyma.03G178700	16	28	28	23	23	0.891013	0.757181	-1.04348
Glyma.06G114600	120	147	144	135	119	0.51179	0.654656	-1.07874
Glyma.04G250400	353	436	479	392	411	0.577116	0.675535	-1.05272
Glyma.07G157400	175	185	153	182	178	0.578216	0.676005	1.05263
Glyma.11G201700	234	246	246	217	220	0.211848	0.512496	-1.10755
Glyma.14G108700	57	22	18	21	16	0.0841352	0.383555	-1.74775
Glyma.20G238600	549	711	694	731	756	0.10444	0.411741	1.1415
Glyma.13G287300	47	44	38	26	27	0.0140828	0.223291	-1.62264
Glyma.15G002000	5	5	2	1	6	0.818201	0.73903	-1.14286
Glyma.01G127300	3	4	4	2	3	0.438264	0.627762	-1.46667
Glyma.16G001900	4317	4645	4636	4737	4456	0.828329	0.742057	1.01408
Glyma.17G044700	3	8	1	2	3	0.413825	0.619518	-1.6
Glyma.05G106000	113	108	111	132	115	0.312371	0.572034	1.11596
Glyma.08G107200	207	244	311	214	253	0.478246	0.644489	-1.08779
Glyma.06G243000	192	234	247	212	226	0.799298	0.734092	-1.02435
Glyma.11G014600	120	183	179	172	167	0.634818	0.695647	1.05498
Glyma.12G057400	147	192	130	138	154	0.560535	0.67082	-1.07078
Glyma.07G242900	226	192	180	219	215	0.382974	0.605001	1.08863
Glyma.10G193200	3103	2955	3037	3032	2658	0.333448	0.580689	-1.06561
Glyma.08G285700	343	364	359	336	387	0.791596	0.732067	1.01735
Glyma.13G372800	8	7	16	22	17	0.0380175	0.300313	1.8871
Glyma.15G058600	1	4	1	4	1	0.717067	0.715328	1.25
Glyma.19G215700	6	7	17	8	17	0.518073	0.65595	1.25
Glyma.13G194400	43	27	30	26	26	0.200236	0.50553	-1.28205
Glyma.16G130300	1086	1092	1106	1242	1289	0.0216326	0.254523	1.15606
Glyma.01G212800	310	283	291	293	282	0.734466	0.720527	-1.02493
Glyma.02G255600	448	417	527	453	515	0.598918	0.683542	1.0431
Glyma.17G173100	707	608	487	507	389	0.0139286	0.223291	-1.34077
Glyma.20G080500	5	13	4	18	10	0.0823395	0.380785	1.90909
Glyma.10G249700	524	526	476	491	474	0.423868	0.623368	-1.05423
Glyma.02G077200	4	1	0	1	1	0.519976	0.656675	-1.66667
Glyma.06G234300	267	263	248	259	249	0.774062	0.728501	-1.021
Glyma.05G013100	200	231	224	217	171	0.249438	0.534834	-1.12543
Glyma.13G007200	93	82	82	79	77	0.433062	0.625326	-1.09829
Glyma.11G143000	210	277	332	311	320	0.19092	0.498372	1.15568
Glyma.07G055800	332	298	226	278	287	0.911805	0.760511	-1.01003
Glyma.09G235500	147	168	198	191	169	0.615431	0.689723	1.05263
Glyma.12G142900	512	503	551	751	661	0.000457728	0.0739424	1.35249
Glyma.17G229600	475	430	447	414	389	0.104607	0.412018	-1.12246
Glyma.05G191600	74	72	59	63	70	0.838892	0.744196	-1.02757
Glyma.13G185700	16	8	12	5	4	0.00904131	0.194059	-2.66667
Glyma.08G192800	71	52	55	81	72	0.0959259	0.400543	1.28933
Glyma.01G025700	0	6	4	5	6	0.363252	0.596255	1.65
Glyma.19G122800	278	257	211	228	193	0.109592	0.416075	-1.18131
Glyma.13G314000	22	2	14	10	13	0.706874	0.713071	-1.10145
Glyma.08G005600	681	617	668	642	637	0.692587	0.710146	-1.02476
Glyma.06G141400	45	38	27	55	44	0.116871	0.424277	1.35
Glyma.09G048400	155	108	107	60	119	0.0866918	0.38629	-1.37803
Glyma.07G184200	5	5	11	7	10	0.47273	0.642482	1.21429
Glyma.15G178300	60	67	72	68	80	0.406242	0.616147	1.11558
Glyma.19G157000	101	81	118	113	91	0.905708	0.75972	1.02
Glyma.13G092800	61	46	37	35	35	0.0989832	0.404214	-1.37143
Glyma.01G154100	416	430	410	457	423	0.45351	0.634825	1.05096
Glyma.08G312400	2761	2735	2638	2737	2655	0.922641	0.761807	-1.00569
Glyma.11G041400	280	333	373	328	347	0.745003	0.722437	1.02688
Glyma.04G090100	88	73	66	65	68	0.323419	0.576718	-1.13784
Glyma.09G133900	2234	1128	1413	1257	1797	0.784077	0.730238	-1.04235
Glyma.12G084200	200	206	238	170	164	0.0153191	0.228208	-1.28543
Glyma.20G078300	336	399	424	419	398	0.478504	0.644523	1.05738
Glyma.15G020100	21	26	26	19	16	0.159872	0.469684	-1.39048
Glyma.15G263800	263	309	282	357	346	0.0132614	0.219856	1.23478
Glyma.03G103800	17	15	22	21	21	0.499359	0.651871	1.16667
Glyma.04G146600	311	316	314	314	328	0.741437	0.721704	1.02338
Glyma.02G282400	383	464	494	452	438	0.977006	0.773177	-1.00449
Glyma.05G189400	136	166	159	127	111	0.0304092	0.280321	-1.29132
Glyma.08G125300	5	5	8	8	5	0.837971	0.744067	1.08333
Glyma.10G276500	500	509	564	539	540	0.658398	0.701653	1.02893
Glyma.13G212400	52	57	50	52	61	0.653339	0.700738	1.06604
Glyma.06G261100	11	7	8	7	9	0.874623	0.753313	-1.08333
Glyma.13G034000	47	58	48	40	34	0.0696943	0.361052	-1.37838
Glyma.14G033900	692	654	746	720	799	0.207582	0.510969	1.08915
Glyma.07G082600	264	217	219	157	178	0.00347358	0.145096	-1.39303
Glyma.03G138000	1006	1033	951	1123	1103	0.0760763	0.372274	1.11672
Glyma.15G076700	0	1	1	3	0	0.558654	0.670061	2.25
Glyma.20G163800	23	26	25	22	20	0.501715	0.652361	-1.1746
Glyma.18G299200	271	210	188	241	226	0.686662	0.708228	1.04709
Glyma.18G012600	105	74	69	76	58	0.1789	0.487085	-1.23383
Glyma.06G317600	76	78	113	91	92	0.835044	0.743136	1.02809
Glyma.01G052500	135	102	136	135	117	0.938443	0.765712	1.0134
Glyma.06G139200	1019	1177	1261	1111	1132	0.70321	0.712636	-1.02749
Glyma.05G031200	1	4	2	1	3	0.842631	0.745218	-1.16667
Glyma.13G025300	1	4	4	9	6	0.0414595	0.308352	2.5
Glyma.08G210800	248	254	229	238	261	0.788872	0.731234	1.02394
Glyma.11G161100	4	4	4	1	2	0.104217	0.411163	-2.66667
Glyma.16G204900	591	587	577	629	567	0.720709	0.716555	1.02222
Glyma.08G032400	0	1	3	1	1	0.67637	0.705922	-1.33333
Glyma.09G253600	1648	1664	1732	1904	1958	0.0292886	0.277635	1.14849
Glyma.16G026500	1127	1300	1247	1466	1590	0.00370665	0.148544	1.24769
Glyma.17G247700	221	233	261	267	253	0.293378	0.560559	1.09091
Glyma.09G075200	28	35	18	25	23	0.59242	0.68095	-1.125
Glyma.14G162300	965	950	978	884	883	0.141406	0.452467	-1.09149
Glyma.17G069300	147	171	177	211	224	0.00852562	0.189471	1.31818
Glyma.03G223500	103	100	143	128	113	0.719769	0.716091	1.0448
Glyma.11G217600	24	21	13	17	27	0.677772	0.706002	1.13793
Glyma.11G039200	397	458	556	555	548	0.0828276	0.381631	1.17257
Glyma.07G202200	364	352	370	357	321	0.365839	0.597356	-1.06785
Glyma.13G332100	6	4	6	1	4	0.137707	0.448514	-2.13333
Glyma.07G267500	158	164	143	144	124	0.167892	0.476518	-1.15672
Glyma.20G105000	217	200	160	173	176	0.330664	0.58	-1.1022
Glyma.10G174900	8	7	6	7	5	0.668852	0.704529	-1.16667
Glyma.13G110800	343	256	267	226	226	0.0208547	0.251864	-1.27729
Glyma.14G153600	36	34	38	40	41	0.485774	0.647296	1.125
Glyma.09G160700	30	51	30	32	20	0.162115	0.472078	-1.42308
Glyma.05G216100	1153	1154	1244	1215	1245	0.516661	0.65577	1.03914
Glyma.17G154800	517	575	602	656	634	0.0589241	0.344534	1.14227
Glyma.18G197600	247	311	297	282	260	0.578216	0.676005	-1.05166
Glyma.06G037600	322	332	363	300	310	0.17021	0.478487	-1.11148
Glyma.07G258800	17	2	8	8	7	0.636016	0.695881	-1.2
Glyma.11G124700	32	29	42	53	33	0.270114	0.547417	1.25243
Glyma.12G167500	1271	1128	1164	1362	1401	0.0254862	0.264558	1.16321
Glyma.08G152100	383	409	437	382	402	0.541887	0.66439	-1.04507
Glyma.01G228700	4956	4187	3519	4022	3915	0.488716	0.648347	-1.06354
Glyma.02G300400	0	1	3	3	2	0.549048	0.666726	1.875
Glyma.02G122000	24	18	17	11	16	0.143056	0.454239	-1.45679
Glyma.05G029000	27	20	17	11	20	0.249884	0.534919	-1.37634
Glyma.04G229900	1280	1340	1271	1499	1730	0.00360988	0.147814	1.2448
Glyma.14G060700	398	428	463	463	561	0.0366574	0.297578	1.19162
Glyma.10G116100	2	1	2	0	2	0.489358	0.648347	-1.66667
Glyma.20G190600	374	382	369	387	359	0.958556	0.770446	-1.00536
Glyma.08G208600	252	234	285	246	290	0.644884	0.69788	1.0428
Glyma.19G082200	90	72	97	108	110	0.0713888	0.363718	1.26255
Glyma.07G165900	517	445	387	430	509	0.640591	0.697269	1.04411
Glyma.20G003400	139	143	162	138	119	0.185603	0.493684	-1.15175
Glyma.19G138700	1060	953	957	1026	912	0.739168	0.72117	-1.02167
Glyma.09G280400	1	1	2	1	1	0.637635	0.696095	-1.33333
Glyma.01G135800	0	1	2	1	6	0.144535	0.456074	3.5
Glyma.17G096100	1565	1437	1397	1442	1414	0.660778	0.702042	-1.02684
Glyma.05G114500	313	336	364	360	347	0.520837	0.656867	1.04689
Glyma.10G201600	246	265	219	238	232	0.672249	0.705274	-1.03546
Glyma.13G108600	218	233	233	254	247	0.233448	0.524782	1.09868
Glyma.03G250300	46	51	58	43	48	0.46478	0.639439	-1.13553
Glyma.06G157300	68	81	69	71	95	0.320229	0.575316	1.1422
Glyma.11G244400	90	108	101	99	102	0.940318	0.766011	1.00836
Glyma.15G223100	433	423	490	412	405	0.198318	0.50389	-1.09833
Glyma.04G071800	99	97	85	95	97	0.801515	0.734581	1.02491
Glyma.12G065900	244	219	206	233	245	0.420711	0.622112	1.07175
Glyma.08G050500	38	12	30	18	29	0.605577	0.685801	-1.13475
Glyma.15G001800	113	94	127	122	149	0.115593	0.423027	1.21707
Glyma.09G093300	6	6	3	4	12	0.351553	0.58979	1.6
Glyma.16G044600	872	645	642	791	681	0.82183	0.740321	1.0227
Glyma.14G180400	99	119	120	120	99	0.831672	0.742942	-1.02892
Glyma.17G087400	116	174	173	163	178	0.404442	0.6151	1.10475
Glyma.07G107100	213	208	184	177	180	0.174746	0.483274	-1.12979
Glyma.08G328300	27	12	14	16	17	0.647563	0.698917	-1.07071
Glyma.02G020400	95	99	99	93	108	0.777727	0.729141	1.02901
Glyma.03G063200	1074	1179	1277	1017	1062	0.0781897	0.375369	-1.13195
Glyma.10G014500	258	362	350	349	336	0.521607	0.65739	1.05928
Glyma.11G057300	13	11	12	6	4	0.0207117	0.251739	-2.4
Glyma.13G237000	2732	2463	2477	2259	3296	0.383847	0.605361	1.08609
Glyma.06G242800	340	387	426	423	465	0.0801006	0.377641	1.15525
Glyma.09G149800	2	2	4	0	0	0.010998	0.204858	#NAME?
Glyma.20G123100	149	158	172	175	141	0.91922	0.761525	-1.01055
Glyma.14G058500	267	347	304	294	322	0.925218	0.762446	1.00654
Glyma.09G000300	16	19	13	18	13	0.872758	0.753009	-1.03226
Glyma.18G215600	38	32	35	29	24	0.145309	0.456431	-1.32075
Glyma.U028400	4	1	2	2	1	0.431338	0.624695	-1.55556
Glyma.20G188400	342	290	284	268	234	0.0370558	0.2978	-1.21647
Glyma.03G119700	72	87	81	69	75	0.420548	0.622003	-1.11111
Glyma.15G130200	45	49	62	66	64	0.156755	0.467638	1.25
Glyma.18G037200	485	515	554	510	564	0.584055	0.678563	1.03668
Glyma.16G173000	269	283	287	319	300	0.182232	0.490071	1.10667
Glyma.02G298300	7	7	9	6	6	0.589835	0.68059	-1.27778
Glyma.01G077100	181	212	196	191	207	0.85147	0.747762	1.01358
Glyma.17G172900	801	728	681	761	606	0.339019	0.582636	-1.07779
Glyma.04G013000	3273	3541	3714	4692	4167	0.00422769	0.154659	1.26221
Glyma.13G228300	154	90	137	128	147	0.600262	0.683997	1.08268
Glyma.12G007100	5	1	1	3	1	0.702316	0.712485	-1.16667
Glyma.05G012900	249	294	279	264	276	0.876703	0.753892	-1.01481
Glyma.08G235400	29	25	16	11	21	0.183071	0.490862	-1.45833
Glyma.04G191500	428	398	319	316	368	0.239875	0.528632	-1.11598
Glyma.09G278200	5	5	8	12	12	0.0314403	0.284467	2
Glyma.20G179700	10680	9689	8999	11326	10576	0.161895	0.471852	1.11867
Glyma.15G121500	213	227	213	195	211	0.418451	0.621192	-1.07225
Glyma.09G056900	250	261	250	243	218	0.241598	0.530073	-1.10051
Glyma.07G192700	59	88	87	54	63	0.0882221	0.388169	-1.33333
Glyma.20G030200	22	40	38	41	47	0.15538	0.466112	1.32
Glyma.03G248100	1	4	1	1	1	0.463923	0.639157	-2
Glyma.18G122700	2	0	3	0	0	0.0593297	0.344923	#NAME?
Glyma.19G165500	289	324	325	282	270	0.117773	0.425387	-1.13285
Glyma.04G069600	370	338	354	331	333	0.35387	0.591017	-1.06627
Glyma.08G226700	487	450	437	460	470	0.828047	0.742031	1.01528
Glyma.07G005500	240	270	255	289	270	0.246253	0.53291	1.09608
Glyma.10G199500	686	669	579	656	715	0.383355	0.605292	1.06334
Glyma.05G141300	94	150	137	101	139	0.724567	0.717823	-1.05833
Glyma.06G184100	45	72	61	107	70	0.0272651	0.271099	1.49157
Glyma.13G135400	93	125	135	107	114	0.664521	0.703243	-1.06486
Glyma.09G120000	283	303	310	228	296	0.166057	0.475611	-1.13995
Glyma.17G114100	602	657	724	771	720	0.0954813	0.400223	1.12784
Glyma.02G018200	211	247	216	238	226	0.702	0.712441	1.03264
Glyma.20G086800	2	1	1	1	1	0.637923	0.696095	-1.33333
Glyma.01G153900	5	2	1	10	3	0.132567	0.443	2.4375
Glyma.16G071400	270	185	204	145	146	0.0027763	0.134141	-1.50974
Glyma.08G355100	1	2	1	0	3	0.983005	0.773394	1.125
Glyma.03G090000	985	983	942	1032	871	0.766443	0.726615	-1.01944
Glyma.10G041300	47	44	57	45	47	0.710462	0.714044	-1.07246
Glyma.05G197900	1041	780	761	1050	991	0.0677159	0.357175	1.18571
Glyma.11G084100	201	204	173	199	145	0.301902	0.5662	-1.12016
Glyma.08G133800	639	643	647	622	591	0.335618	0.580799	-1.06018
Glyma.14G020000	467	456	458	533	489	0.11989	0.428424	1.11007
Glyma.09G176600	28	33	17	24	20	0.493753	0.649685	-1.18182
Glyma.13G220900	458	477	510	482	559	0.280108	0.553685	1.08062
Glyma.16G127900	502	505	504	548	547	0.1823	0.490109	1.08703
Glyma.02G103700	485	499	518	441	566	0.940894	0.766168	1.00566
Glyma.03G146500	355	350	342	323	304	0.138485	0.449194	-1.11324
Glyma.18G064000	192	165	159	189	174	0.585822	0.678968	1.05523
Glyma.04G189300	350	318	280	330	261	0.468929	0.641189	-1.06937
Glyma.19G063900	3	6	1	0	0	0.0109423	0.204858	#NAME?
Glyma.07G125200	496	436	469	467	468	0.997956	0.775179	1.00107
Glyma.12G212300	323	290	225	319	333	0.133752	0.444433	1.16706
Glyma.08G168000	26	35	30	23	30	0.501272	0.652361	-1.14465
Glyma.20G206400	2227	2262	2523	2646	2671	0.0578433	0.341777	1.13741
Glyma.13G255100	85	64	51	69	57	0.688784	0.708928	-1.0582
Glyma.20G028000	456	412	358	321	411	0.238522	0.527796	-1.11658
Glyma.10G097900	527	566	519	595	586	0.145229	0.456403	1.09895
Glyma.06G082500	1284	1253	1253	1305	1151	0.643131	0.697604	-1.02877
Glyma.14G076600	548	483	495	541	465	0.868084	0.752046	-1.01127
Glyma.17G012500	434	420	418	382	362	0.0649773	0.35391	-1.13978
Glyma.01G095200	2	4	2	1	0	0.0985822	0.403666	-5.33333
Glyma.04G031100	29	40	25	35	26	0.924711	0.762341	-1.02732
Glyma.19G192300	245	227	240	240	220	0.700759	0.712303	-1.03188
Glyma.20G019300	896	837	779	798	786	0.380412	0.604628	-1.05724
Glyma.07G210700	82	78	61	51	80	0.437513	0.627248	-1.12468
Glyma.10G161000	694	690	664	750	745	0.138724	0.449361	1.09497
Glyma.07G032300	411	499	538	555	568	0.0710615	0.363123	1.16333
Glyma.08G253500	9	8	6	2	8	0.343966	0.58595	-1.53333
Glyma.08G075100	1004	1038	986	964	1029	0.831001	0.74273	-1.01288
Glyma.15G026400	3488	2703	2666	2533	2325	0.0335762	0.289892	-1.21545
Glyma.13G340600	75	75	86	72	66	0.306802	0.568995	-1.1401
Glyma.16G069200	285	254	263	272	290	0.538726	0.663557	1.05112
Glyma.19G005100	114	130	124	108	135	0.960168	0.770702	-1.0096
Glyma.02G223400	91	92	140	82	96	0.224514	0.519753	-1.20974
Glyma.10G217500	1185	1244	1080	1255	1270	0.230723	0.522827	1.07937
Glyma.02G045000	104	107	138	117	120	0.853684	0.748384	1.01862
Glyma.06G202100	872	750	732	743	692	0.20542	0.509839	-1.09361
Glyma.10G039100	69	29	49	70	87	0.0334782	0.289865	1.60204
Glyma.18G140800	48	42	40	31	31	0.0583297	0.342953	-1.39785
Glyma.03G044900	71	61	70	54	85	0.85445	0.748579	1.03218
Glyma.01G180700	342	412	392	268	370	0.0827703	0.381631	-1.19749
Glyma.04G087700	283	351	334	392	371	0.0503469	0.326532	1.18233
Glyma.07G023600	120	121	146	123	158	0.45066	0.633604	1.08915
Glyma.09G203300	2612	2371	2404	2673	2749	0.134736	0.445243	1.10099
Glyma.12G110700	12	9	11	8	14	0.946526	0.767517	1.03125
Glyma.20G104800	64	58	57	41	31	0.00630314	0.170116	-1.65741
Glyma.07G088900	1236	1411	1319	1328	1601	0.160288	0.469684	1.10779
Glyma.13G153500	521	575	596	650	725	0.0100973	0.200283	1.21897
Glyma.04G216000	767	801	828	860	811	0.451049	0.63363	1.04612
Glyma.16G154700	20	14	13	15	17	0.925716	0.762602	1.02128
Glyma.17G197500	496	449	492	508	567	0.106135	0.413747	1.12213
Glyma.05G215900	144	120	130	214	155	0.0100089	0.199758	1.40482
Glyma.05G037500	1606	1411	1409	1360	1371	0.232423	0.523856	-1.08043
Glyma.03G173300	20	12	18	23	25	0.129565	0.439964	1.44
Glyma.09G016200	162	192	202	161	212	0.933068	0.764527	1.00629
Glyma.19G090700	221	196	207	233	221	0.301903	0.5662	1.09135
Glyma.14G103300	204	241	341	296	314	0.216983	0.515306	1.16412
Glyma.07G152000	162	178	208	177	246	0.198178	0.50389	1.15785
Glyma.20G233200	758	704	641	684	661	0.53379	0.662387	-1.04238
Glyma.08G151900	5188	5519	5945	6247	5743	0.283669	0.555622	1.08005
Glyma.02G121800	196	207	227	257	253	0.0321653	0.286152	1.21429
Glyma.18G082100	5	2	1	5	7	0.131664	0.441869	2.25
Glyma.13G338400	113	90	123	128	151	0.0507359	0.327313	1.28374
Glyma.06G165800	40	44	33	31	48	0.92364	0.762078	1.01282
Glyma.11G252900	53	69	70	65	65	0.925592	0.762546	1.01562
Glyma.14G159900	3	2	1	1	4	0.888988	0.7566	1.25
Glyma.12G052000	171	191	166	194	194	0.282034	0.554835	1.10227
Glyma.20G046100	100	69	72	67	83	0.618274	0.690656	-1.07111
Glyma.08G280300	2	0	6	5	2	0.698174	0.711454	1.3125
Glyma.19G210300	124	153	146	145	130	0.832673	0.742942	-1.02545
Glyma.01G178500	466	468	449	391	385	0.0183454	0.24283	-1.18814
Glyma.16G096000	242	243	266	259	239	0.949848	0.768145	-1.00535
Glyma.04G114400	71	40	33	33	19	0.0232508	0.257383	-1.84615
Glyma.12G108500	61	52	65	97	62	0.0799103	0.37754	1.33989
Glyma.02G250200	299	280	264	291	289	0.68388	0.707844	1.03203
Glyma.05G157200	437	446	431	465	444	0.573643	0.674422	1.03767
Glyma.10G244300	318	320	342	316	372	0.496636	0.651177	1.05306
Glyma.08G336800	653	510	471	485	584	0.822009	0.740321	-1.01902
Glyma.14G223000	2044	1831	1594	1640	1489	0.0591579	0.344923	-1.16523
Glyma.03G071700	342	236	237	336	394	0.0173165	0.239118	1.34356
Glyma.11G065800	8	9	11	8	6	0.332067	0.580216	-1.33333
Glyma.08G093200	217	199	180	196	252	0.24856	0.534462	1.12752
Glyma.02G306700	780	837	860	865	819	0.748187	0.723403	1.01978
Glyma.15G044500	722	723	756	701	668	0.258059	0.540166	-1.07183
Glyma.20G131600	299	281	313	360	344	0.0360428	0.297143	1.18253
Glyma.18G267000	152	108	118	139	113	0.949145	0.767958	0
Glyma.16G087300	588	482	420	482	454	0.491485	0.648907	-1.06125
Glyma.01G020300	1145	1273	1325	1195	1130	0.281918	0.55477	-1.07326
Glyma.07G106900	324	285	248	297	273	0.952521	0.768772	-1.00234
Glyma.10G057200	48	29	38	24	29	0.0695143	0.360738	-1.44654
Glyma.05G242700	1300	1218	1176	1292	1255	0.575624	0.67495	1.03424
Glyma.08G149700	408	378	340	371	285	0.148402	0.459957	-1.14431
Glyma.06G285500	148	157	120	127	120	0.218511	0.516298	-1.1471
Glyma.13G236800	159	159	167	144	167	0.671669	0.70518	-1.03966
Glyma.08G000200	2	0	1	5	1	0.249874	0.534919	3
Glyma.09G221400	9	11	8	6	7	0.296759	0.562935	-1.4359
Glyma.17G215500	161	165	160	166	201	0.198112	0.50389	1.13272
Glyma.09G043000	1409	1081	928	1193	1371	0.252628	0.53666	1.12522
Glyma.02G119600	5	5	2	2	1	0.0890381	0.389089	-2.66667
Glyma.14G130100	5	6	1	2	2	0.245763	0.532564	-2
Glyma.17G037100	272	283	277	252	235	0.108457	0.415771	-1.13895
Glyma.16G172800	18	12	13	19	10	0.978538	0.773177	1.01163
Glyma.04G234100	322	307	321	312	278	0.352217	0.589923	-1.07345
Glyma.01G076900	28	15	25	15	26	0.623763	0.692031	-1.10569
Glyma.12G228200	57	90	61	70	69	0.914093	0.760897	1.0024
Glyma.04G012800	256	274	260	294	243	0.811085	0.736927	1.01962
Glyma.05G055600	285	320	368	375	354	0.170071	0.47848	1.12384
Glyma.03G191400	39	27	21	19	19	0.0839843	0.383254	-1.52632
Glyma.10G142700	204	232	208	222	257	0.223352	0.518941	1.11568
Glyma.13G049700	2607	2291	1860	2447	2251	0.630726	0.693868	1.04276
Glyma.15G229400	34	47	37	44	27	0.646383	0.698492	-1.10798
Glyma.11G185500	2893	2783	2773	2845	2657	0.69796	0.711454	-1.02375
Glyma.19G208100	291	291	315	272	224	0.0395395	0.304813	-1.20565
Glyma.14G121400	1081	713	738	628	527	0.00422337	0.154659	-1.46147
Glyma.08G056800	208	196	182	148	137	0.00422534	0.154659	-1.37076
Glyma.14G186700	185	192	192	184	180	0.628872	0.693286	-1.04212
Glyma.02G248000	2	1	3	5	3	0.33032	0.579972	2
Glyma.01G140000	64	61	59	38	44	0.0133266	0.220607	-1.49593
Glyma.03G247900	20	12	11	23	23	0.0775832	0.374813	1.60465
Glyma.07G226600	4634	5079	5525	5607	6435	0.0387794	0.302901	1.18539
Glyma.07G048200	22	19	17	8	16	0.091113	0.392703	-1.61111
Glyma.13G356500	292	265	280	310	260	0.802058	0.734658	1.02151
Glyma.05G184000	2945	2965	3165	3372	3412	0.0784342	0.375422	1.12132
Glyma.12G135300	5	4	6	6	4	0.979654	0.773177	0
Glyma.20G129400	958	1033	1010	974	906	0.310852	0.571054	-1.06418
Glyma.10G271100	787	677	600	689	654	0.738052	0.721101	-1.02457
Glyma.13G178100	443	400	462	396	356	0.0620654	0.348547	-1.15691
Glyma.06G183900	36	24	40	28	17	0.0936783	0.397358	-1.48148
Glyma.08G363600	612	552	515	544	526	0.512558	0.654911	-1.04611
Glyma.01G018100	4059	3592	4700	3639	3849	0.245463	0.532447	-1.09963
Glyma.11G092600	1070	975	1033	1006	955	0.449854	0.633185	-1.0464
Glyma.15G071300	68	77	57	50	63	0.262388	0.543089	-1.19174
Glyma.01G196600	217	183	174	223	200	0.309424	0.570498	1.1054
Glyma.19G050000	43	62	67	34	45	0.0621787	0.3486	-1.45148
Glyma.18G250900	81	94	134	155	153	0.00884572	0.191731	1.49515
Glyma.06G312200	44	29	45	38	40	0.91856	0.761482	-1.00855
Glyma.09G219200	43	31	35	43	39	0.474981	0.643384	1.12844
Glyma.10G084000	5	8	0	1	10	0.687451	0.708448	1.26923
Glyma.07G133700	35	31	46	43	27	0.796845	0.733481	-1.06667
Glyma.15G127800	214	272	281	207	242	0.207995	0.511095	-1.13883
Glyma.20G214900	3	1	0	0	2	0.703475	0.712636	-1.33333
Glyma.13G263600	540	579	573	481	517	0.0723792	0.365575	-1.13026
Glyma.19G106500	174	183	174	171	175	0.80853	0.736271	-1.02312
Glyma.17G242300	920	907	774	836	836	0.585947	0.67909	-1.03708
Glyma.18G285100	13	13	11	4	10	0.105314	0.413092	-1.7619
Glyma.02G146400	20	16	14	14	8	0.120158	0.428604	-1.51515
Glyma.03G189200	11	12	8	6	12	0.649875	0.699726	-1.14815
Glyma.06G125100	96	98	110	140	126	0.0230007	0.256207	1.3125
Glyma.11G212200	1	2	1	4	4	0.130412	0.440581	3
Glyma.14G119200	345	343	350	305	357	0.5497	0.66699	-1.04532
Glyma.20G249100	445	536	494	548	572	0.0787351	0.375622	1.13898
Glyma.05G082400	20	15	21	11	20	0.466261	0.640288	-1.2043
Glyma.12G033700	149	158	144	134	155	0.683587	0.707694	-1.04037
Glyma.20G027800	4	2	6	1	4	0.381696	0.604793	-1.6
Glyma.15G191000	18	16	9	25	19	0.120318	0.42866	1.53488
Glyma.03G031000	272	232	213	196	233	0.268861	0.546698	-1.11422
Glyma.02G231900	39	34	41	44	29	0.794939	0.732879	-1.0411
Glyma.05G138900	497	419	436	500	489	0.209793	0.511586	1.09726
Glyma.11G025100	107	119	121	106	115	0.674726	0.70562	-1.04676
Glyma.06G210600	1	4	3	0	1	0.11167	0.418543	-5.33333
Glyma.09G117600	231	245	237	230	239	0.871162	0.752833	-1.0135
Glyma.07G253400	873	682	693	926	913	0.017866	0.240071	1.22709
Glyma.14G204700	742	768	821	815	733	0.954338	0.769379	-1.00388
Glyma.07G075000	22	34	20	22	23	0.637507	0.696095	-1.12593
Glyma.14G026300	468	484	492	387	402	0.00828614	0.188638	-1.22011
Glyma.15G069100	577	555	612	543	665	0.601347	0.684273	1.03899
Glyma.20G156200	61	72	64	65	79	0.498766	0.651722	1.09645
Glyma.08G074900	1296	1146	1112	1247	1262	0.381973	0.604793	1.05895
Glyma.18G005000	5	7	10	4	5	0.207339	0.510842	-1.62963
Glyma.19G004900	8	13	9	9	13	0.700863	0.712303	1.1
Glyma.05G202000	168	226	215	221	213	0.481493	0.645664	1.06897
Glyma.17G140700	334	406	404	349	480	0.389423	0.60735	1.08698
Glyma.18G183500	3	5	12	11	10	0.210809	0.512287	1.575
Glyma.02G044800	130	78	126	152	121	0.179564	0.487734	1.22605
Glyma.03G087600	193	173	153	171	130	0.215001	0.514022	-1.1495
Glyma.06G023500	61	73	65	60	68	0.793139	0.732403	-1.03646
Glyma.08G203200	102	106	129	97	133	0.830436	0.742648	1.02374
Glyma.11G110600	98	98	90	92	78	0.34458	0.586396	-1.12157
Glyma.14G017600	151	163	173	162	154	0.780661	0.72992	-1.02743
Glyma.09G024700	350	318	254	303	256	0.33406	0.580712	-1.09958
Glyma.17G018800	523	425	353	458	351	0.51412	0.655404	-1.07211
Glyma.15G154600	7	13	9	18	13	0.114339	0.421802	1.60345
Glyma.01G036200	114	137	134	107	119	0.27417	0.550424	-1.13569
Glyma.16G197400	24	19	13	12	30	0.732958	0.720183	1.125
Glyma.19G133300	153	132	120	104	164	0.944201	0.767061	-1.00746
Glyma.04G215800	279	413	424	286	273	0.0220736	0.254659	-1.33095
Glyma.12G209900	7	8	9	8	6	0.636084	0.695881	-1.14286
Glyma.04G037400	28	31	27	23	34	0.981539	0.773177	-1.00585
Glyma.02G173200	396	397	417	379	401	0.625452	0.692335	-1.03419
Glyma.10G167300	133	112	121	132	142	0.283575	0.555592	1.12295
Glyma.08G016100	265	241	266	226	245	0.262293	0.543019	-1.09271
Glyma.13G103200	1113	902	989	978	899	0.361167	0.595239	-1.06695
Glyma.08G259800	96	100	109	75	61	0.00595263	0.167887	-1.4951
Glyma.14G146000	195	173	184	170	163	0.268717	0.546698	-1.10511
Glyma.07G151800	581	521	586	497	545	0.264335	0.544351	-1.07997
Glyma.15G145900	67	61	65	56	73	0.961282	0.77072	1.00259
Glyma.12G060500	611	557	534	663	584	0.190149	0.498078	1.099
Glyma.13G281700	647	709	702	758	762	0.106229	0.413747	1.10787
Glyma.20G054600	1452	1447	1404	1410	1401	0.720582	0.716521	-1.02051
Glyma.01G121700	76	75	91	75	70	0.408087	0.616978	-1.11264
Glyma.06G208400	4	0	0	3	3	0.408404	0.617016	2.25
Glyma.19G189900	3	9	4	6	6	0.783761	0.730238	1.125
Glyma.17G082000	579	538	543	547	571	0.877179	0.75397	1.01024
Glyma.07G029900	16	28	33	18	18	0.164809	0.474446	-1.42593
Glyma.05G165700	1	2	1	7	17	0.000592875	0.0789827	9
Glyma.13G159800	139	140	144	130	132	0.442462	0.630212	-1.07634
Glyma.08G101600	2	7	6	1	1	0.0353943	0.295456	-5
Glyma.09G144400	3	5	6	5	3	0.767943	0.726743	-1.16667
Glyma.17G138500	2482	1986	1777	2229	2111	0.633265	0.694861	1.04243
Glyma.15G274300	1444	1493	1388	1368	1577	0.742051	0.721881	1.02139
Glyma.18G210200	3	4	1	2	1	0.424451	0.623419	-1.77778
Glyma.U023000	483	466	461	444	523	0.692095	0.709814	1.02872
Glyma.19G253000	1745	2017	2120	2037	2175	0.308615	0.569908	1.07412
Glyma.03G114300	15	6	16	10	9	0.476764	0.643999	-1.29825
Glyma.16G095800	145	144	139	135	176	0.414835	0.619718	1.08995
Glyma.10G287000	4	8	6	5	6	0.786626	0.730522	-1.09091
Glyma.02G071600	15	18	12	17	11	0.800503	0.734429	-1.07143
Glyma.10G065700	23	19	21	10	21	0.264241	0.544256	-1.35484
Glyma.06G050300	37	32	35	30	42	0.791095	0.731893	1.03846
Glyma.07G093100	287	216	212	266	257	0.369577	0.598872	1.0972
Glyma.14G044400	4	5	10	6	8	0.600489	0.683997	1.10526
Glyma.12G180200	5	2	4	6	8	0.116509	0.423659	1.90909
Glyma.15G087200	743	720	756	950	870	0.00379928	0.149678	1.23028
Glyma.20G174300	219	280	223	254	283	0.243456	0.531348	1.11565
Glyma.18G023100	181	165	165	201	211	0.0438593	0.313326	1.20939
Glyma.01G063000	3085	3083	2688	2897	2710	0.445671	0.631401	-1.05297
Glyma.06G106800	180	145	144	159	149	0.859971	0.749966	-1.01515
Glyma.19G160100	13	8	18	8	20	0.762364	0.725908	1.07692
Glyma.07G149600	187	170	115	221	159	0.191016	0.498504	1.20763
Glyma.12G236700	64	61	81	68	63	0.739417	0.72117	-1.04835
Glyma.13G279500	1950	1993	2057	2104	2309	0.120784	0.429218	1.10325
Glyma.08G221300	7	5	6	4	8	0.981255	0.773177	0
Glyma.09G264100	72	74	60	69	67	0.916561	0.761237	-1.0098
Glyma.16G215400	16	18	18	18	31	0.141626	0.452663	1.41346
Glyma.17G258200	648	882	974	856	829	0.909445	0.760285	1.00938
Glyma.01G119500	558	588	607	534	636	0.97499	0.773177	1.00114
Glyma.16G037000	82	84	86	101	91	0.249878	0.534919	1.14286
Glyma.09G042800	81	92	71	106	96	0.0873053	0.386849	1.2418
Glyma.17G036900	16	21	30	18	20	0.604071	0.685273	-1.17544
Glyma.15G172700	13	9	10	6	9	0.297952	0.563974	-1.42222
Glyma.18G079700	4	8	7	3	6	0.544003	0.665216	-1.40741
Glyma.03G234000	382	385	420	405	461	0.219322	0.516809	1.09436
Glyma.11G228100	277	226	215	282	239	0.396193	0.61101	1.08844
Glyma.19G151400	898	1147	1132	1125	1114	0.458066	0.636968	1.05713
Glyma.11G006800	922	872	850	813	905	0.679939	0.706747	-1.026
Glyma.04G055500	1	2	2	1	3	0.952269	0.768736	1.2
Glyma.12G049600	212	227	216	219	202	0.664209	0.703021	-1.03721
Glyma.10G185400	63	52	65	46	47	0.106471	0.413747	-1.29032
Glyma.13G121300	3	1	1	5	5	0.091558	0.393642	3
Glyma.08G099500	532	460	450	482	413	0.34593	0.586706	-1.07412
Glyma.19G207900	107	101	81	99	85	0.688917	0.708928	-1.0471
Glyma.19G029500	71	73	57	41	72	0.33154	0.580099	-1.18584
Glyma.02G004100	3498	3534	3704	3893	3764	0.284894	0.556068	1.06981
Glyma.09G171200	11	8	17	6	10	0.268909	0.546698	-1.5
Glyma.16G122500	589	682	712	591	581	0.103502	0.409946	-1.12799
Glyma.02G247800	1202	1437	1567	1548	1601	0.138065	0.448668	1.12304
Glyma.17G165300	36	32	23	26	24	0.327593	0.578316	-1.21333
Glyma.20G072700	97	68	41	68	41	0.289667	0.558958	-1.25994
Glyma.02G069400	84	47	78	52	75	0.56797	0.673184	-1.09711
Glyma.05G005300	532	539	568	577	501	0.835813	0.743409	-1.01361
Glyma.06G226500	4	0	1	3	1	0.939679	0.765888	1.2
Glyma.03G141100	5	4	1	4	0	0.400917	0.613268	-1.66667
Glyma.06G048100	82	75	60	104	84	0.0731694	0.366949	1.29954
Glyma.11G135200	10	13	18	12	8	0.344791	0.586447	-1.36667
Glyma.12G178000	263	207	175	175	283	0.685175	0.708105	1.06512
Glyma.05G183800	440	451	411	457	404	0.901677	0.759087	-1.00813
Glyma.10G270900	122	185	212	168	145	0.516387	0.655737	-1.10543
Glyma.13G177900	784	680	823	692	685	0.154336	0.465048	-1.10724
Glyma.01G239200	465	464	457	396	406	0.0416217	0.308439	-1.15212
Glyma.10G092500	89	69	58	44	61	0.0718867	0.364529	-1.37143
Glyma.01G017900	158	132	145	213	163	0.0294365	0.277994	1.29655
Glyma.14G071200	196	191	216	183	202	0.624768	0.692157	-1.04416
Glyma.17G250800	228	245	209	232	276	0.221665	0.518377	1.1173
Glyma.08G219100	538	554	603	533	514	0.259971	0.541867	-1.07927
Glyma.18G293600	101	95	65	87	111	0.392799	0.608992	1.13793
Glyma.13G306200	4	2	1	0	3	0.489107	0.648347	-1.55556
Glyma.03G197700	352	402	400	409	430	0.231448	0.523253	1.09055
Glyma.06G133600	2364	2572	2451	2725	2945	0.0370563	0.2978	1.15135
Glyma.07G176400	10	12	9	6	6	0.160885	0.470513	-1.72222
Glyma.14G127700	619	649	799	780	863	0.0390694	0.303886	1.19231
Glyma.18G106400	277	234	213	215	230	0.376545	0.602496	-1.08464
Glyma.19G149200	21	16	20	18	21	0.977703	0.773177	1.02632
Glyma.05G090900	109	127	138	104	106	0.145403	0.456431	-1.1873
Glyma.01G146300	88	93	118	85	110	0.887869	0.756386	-1.02222
Glyma.16G020900	322	309	284	255	264	0.0514128	0.329148	-1.17534
Glyma.17G063700	33	34	25	23	24	0.200436	0.505655	-1.30496
Glyma.05G125000	4	4	3	3	6	0.721462	0.716712	1.22727
Glyma.10G212100	387	463	478	461	404	0.791983	0.73211	-1.02351
Glyma.13G119100	456	413	458	441	436	0.887884	0.756386	-1.00874
Glyma.08G304600	48	48	50	44	47	0.683538	0.707666	-1.0696
Glyma.11G033600	1358	1274	1253	1278	1287	0.861084	0.750217	-1.00975
Glyma.12G076400	16	16	37	25	28	0.601729	0.684409	1.15217
Glyma.08G061000	37	53	27	37	43	0.878329	0.754188	1.02564
Glyma.15G012300	1644	1543	1540	1585	1576	0.960545	0.770702	1.00307
Glyma.07G261900	555	516	543	483	392	0.0146506	0.226375	-1.22971
Glyma.16G055100	81	77	118	135	163	0.00304694	0.138949	1.61957
Glyma.U004700	55	73	70	58	70	0.882993	0.755624	-1.03125
Glyma.19G234700	16	16	21	7	14	0.0834113	0.382277	-1.68254
Glyma.19G056300	410	369	451	428	446	0.397145	0.611515	1.06585
Glyma.01G231800	2	1	1	0	1	0.331627	0.580099	-2.66667
Glyma.10G025000	442	440	453	368	410	0.0647743	0.353403	-1.14396
Glyma.02G274600	3104	2841	2621	3004	2745	0.925826	0.762645	1.00671
Glyma.17G192100	999	1102	1009	901	1009	0.211099	0.512313	-1.08551
Glyma.10G268700	279	323	354	320	357	0.474003	0.642751	1.06224
Glyma.08G117500	5	6	7	7	9	0.27067	0.547652	1.33333
Glyma.14G069000	126	98	109	112	95	0.538374	0.663525	-1.07246
Glyma.07G074800	671	559	559	501	487	0.019882	0.248078	-1.20715
Glyma.15G068900	109	107	72	87	88	0.48419	0.646558	-1.09714
Glyma.16G140600	3	1	4	1	1	0.162306	0.47214	-2.66667
Glyma.06G309800	94	86	76	76	64	0.137469	0.448352	-1.21905
Glyma.17G183400	1068	992	1083	946	903	0.0542165	0.335009	-1.13323
Glyma.01G044700	3	0	0	1	3	0.556654	0.669281	2
Glyma.02G087500	298	269	318	283	279	0.539663	0.663848	-1.04982
Glyma.05G023400	42	57	59	25	61	0.400749	0.613218	-1.22481
Glyma.13G017500	9	4	3	5	15	0.215333	0.51439	1.875
Glyma.11G153300	58	21	31	24	23	0.0962699	0.400967	-1.56028
Glyma.09G245800	74	72	77	70	89	0.597031	0.682568	1.06951
Glyma.17G239900	71	37	38	36	36	0.162881	0.472567	-1.35185
Glyma.16G018700	1	0	6	4	3	0.562208	0.67145	1.5
Glyma.15G197300	16	25	20	17	17	0.404443	0.6151	-1.19608
Glyma.18G133200	47	32	30	39	31	0.833156	0.742942	-1.0381
Glyma.19G176000	3	0	0	2	2	0.546495	0.665987	2
Glyma.03G037300	34	35	38	37	39	0.704393	0.712699	1.06542
Glyma.01G173100	6	5	4	6	8	0.351196	0.589536	1.4
Glyma.07G016000	306	360	368	329	338	0.690818	0.709503	-1.03348
Glyma.12G103100	47	44	50	54	71	0.074337	0.368785	1.32979
Glyma.08G015900	2314	2311	2120	2217	2196	0.757705	0.724994	-1.01896
Glyma.06G151700	398	470	510	525	543	0.0661582	0.355259	1.16255
Glyma.11G060400	7	7	6	7	3	0.502886	0.652486	-1.33333
Glyma.09G152900	46	55	41	35	55	0.765021	0.726109	-1.05185
Glyma.20G097300	3	6	4	5	8	0.324695	0.577192	1.5
Glyma.05G208300	306	386	363	356	389	0.474921	0.643367	1.05924
Glyma.18G189800	446	448	498	520	653	0.00865063	0.18996	1.26401
Glyma.01G164400	35	31	46	39	39	0.783578	0.730238	1.04464
Glyma.19G261500	333	272	265	251	252	0.115342	0.422729	-1.15308
Glyma.06G029800	238	326	334	268	283	0.423822	0.623368	-1.08651
Glyma.04G165600	558	585	543	589	584	0.494125	0.64984	1.04359
Glyma.08G322700	125	133	113	137	122	0.642206	0.69748	1.04717
Glyma.10G295500	607	584	569	600	616	0.569063	0.673445	1.03636
Glyma.13G231400	649	655	613	615	725	0.483112	0.646182	1.04851
Glyma.16G138400	13	8	7	11	11	0.590656	0.680653	1.17857
Glyma.09G187100	714	638	720	630	631	0.167331	0.476191	-1.09543
Glyma.17G210100	62	59	46	58	70	0.349824	0.588847	1.1497
Glyma.02G114200	210	192	183	161	185	0.208031	0.511095	-1.12717
Glyma.03G157000	40	60	70	73	69	0.181489	0.489559	1.25294
Glyma.10G108300	1	2	0	3	5	0.101187	0.407444	4
Glyma.15G095700	81	84	100	67	57	0.0175685	0.239328	-1.42473
Glyma.20G182800	801	681	705	625	662	0.0810378	0.379164	-1.13287
Glyma.18G031600	77	94	70	76	69	0.459914	0.637541	-1.10805
Glyma.01G071500	11	4	10	14	11	0.23899	0.528006	1.5
Glyma.02G292700	6	5	6	3	5	0.334968	0.580766	-1.41667
Glyma.05G050200	7	7	2	6	9	0.398005	0.612051	1.40625
Glyma.12G001500	807	623	589	717	645	0.90993	0.760293	1.01189
Glyma.13G044300	32	26	32	31	25	0.718611	0.715703	-1.07143
Glyma.06G093000	224	147	116	141	98	0.0880902	0.388105	-1.35844
Glyma.11G180100	155	166	155	152	164	0.987235	0.773715	-1.00422
Glyma.14G087100	158	163	157	153	165	0.990351	0.774237	-1.0021
Glyma.17G023000	403	345	284	222	362	0.218633	0.516392	-1.17808
Glyma.17G088300	39	45	51	44	47	0.905076	0.759641	1.01111
Glyma.05G106700	71	74	90	96	97	0.10726	0.414279	1.23191
Glyma.03G242500	782	810	765	828	873	0.195181	0.501976	1.08252
Glyma.06G149500	111	124	128	136	110	0.857815	0.749194	1.01653
Glyma.11G236600	85	71	79	87	116	0.0668444	0.356178	1.29574
Glyma.07G221200	555	715	724	768	844	0.0295547	0.278093	1.21264
Glyma.08G264000	4	4	1	2	0	0.201765	0.507162	-3
Glyma.13G351100	15	15	17	11	20	0.958552	0.770446	-1.01075
Glyma.08G042700	1918	1825	2088	2405	2499	0.00234107	0.124695	1.26153
Glyma.10G193900	2	2	0	1	1	0.669685	0.704537	-1.33333
Glyma.19G259300	33	41	26	11	16	0.00175807	0.116823	-2.46914
Glyma.17G079600	10	8	17	11	15	0.715184	0.715076	1.11429
Glyma.10G228000	6	6	7	7	13	0.166237	0.475636	1.57895
Glyma.02G012600	17	20	13	13	9	0.126432	0.436592	-1.51515
Glyma.03G055400	7	6	4	5	10	0.572072	0.674304	1.32353
Glyma.10G006700	78	73	52	30	39	0.00152803	0.110752	-1.96135
Glyma.01G191200	27	15	13	19	19	0.951079	0.76838	1.03636
Glyma.12G121200	56	59	65	41	43	0.0270036	0.270361	-1.42857
Glyma.20G115300	400	384	424	409	361	0.525826	0.659178	-1.04589
Glyma.07G099400	311	266	223	251	237	0.360554	0.594855	-1.0929
Glyma.18G207800	19	13	35	29	18	0.885858	0.756227	1.05224
Glyma.15G122400	751	628	661	667	569	0.209698	0.511586	-1.10032
Glyma.18G029400	21	45	49	56	48	0.144321	0.455702	1.35652
Glyma.01G004000	15	31	13	35	23	0.130247	0.440495	1.47458
Glyma.08G171100	614	750	809	651	647	0.180398	0.488366	-1.11608
Glyma.16G165200	20	16	38	16	12	0.0571679	0.341295	-1.7619
Glyma.19G101100	4747	4444	4359	4981	4554	0.421839	0.622473	1.05554
Glyma.01G069300	4	2	6	2	1	0.117552	0.425144	-2.66667
Glyma.05G226400	9	5	6	3	1	0.026615	0.268595	-3.33333
Glyma.04G005200	25	22	17	32	19	0.408604	0.617094	1.19531
Glyma.02G141000	702	731	791	809	815	0.154619	0.465415	1.09532
Glyma.05G048000	262	264	292	227	236	0.0578552	0.341777	-1.17783
Glyma.03G140900	2743	2566	2521	1944	1863	0.000165794	0.0481376	-1.37116
Glyma.06G047900	293	277	279	270	269	0.504834	0.652822	-1.05009
Glyma.04G183700	71	98	78	95	87	0.40931	0.617226	1.10526
Glyma.12G177800	35	26	29	23	31	0.557961	0.66986	-1.11111
Glyma.15G113700	187	166	170	177	179	0.829693	0.742568	1.02103
Glyma.20G200800	141	147	159	161	183	0.147722	0.459337	1.15436
Glyma.20G022400	551	587	559	536	528	0.335679	0.580799	-1.06328
Glyma.18G114900	417	457	495	417	384	0.0961231	0.400543	-1.13941
Glyma.07G219000	234	318	362	345	325	0.368725	0.598369	1.09956
Glyma.08G218900	440	450	445	514	434	0.367131	0.597685	1.06517
Glyma.02G197600	79	62	70	104	89	0.0283994	0.275331	1.37204
Glyma.13G127600	220	253	242	231	215	0.442473	0.630212	-1.06876
Glyma.06G176300	330	283	295	254	292	0.216712	0.515249	-1.10867
Glyma.09G112200	558	575	548	462	439	0.00390675	0.150464	-1.2438
Glyma.17G106300	149	143	137	148	156	0.53447	0.662737	1.06294
Glyma.15G242100	2	0	3	1	2	0.78387	0.730238	-1.11111
Glyma.12G084900	87	78	77	75	82	0.794398	0.732811	-1.0276
Glyma.01G189000	209	213	272	282	333	0.00974058	0.197939	1.32925
Glyma.15G020800	128	121	143	125	124	0.631721	0.694246	-1.04953
Glyma.16G063600	110	101	68	92	105	0.709191	0.71339	1.05914
Glyma.12G119000	68	71	59	72	63	0.849964	0.747287	1.02273
Glyma.03G260600	374	376	350	349	357	0.587831	0.679763	-1.03872
Glyma.08G347300	16	15	18	22	12	0.831651	0.742942	1.04082
Glyma.10G033500	4	6	9	8	1	0.612994	0.688699	-1.40741
Glyma.11G076300	22	21	12	17	6	0.127497	0.437901	-1.5942
Glyma.14G012200	600	555	603	585	507	0.306469	0.568818	-1.07326
Glyma.06G261800	158	166	126	146	170	0.63716	0.696095	1.05333
Glyma.09G168800	20	28	18	19	12	0.196	0.502433	-1.41935
Glyma.15G055000	206	246	228	222	181	0.22568	0.520319	-1.1249
Glyma.20G142100	93	82	88	97	73	0.785719	0.730425	-1.03137
Glyma.18G234600	1036	949	928	989	1015	0.610524	0.687635	1.03193
Glyma.03G138700	42	34	43	40	58	0.253578	0.537188	1.23529
Glyma.18G056200	13	2	7	3	6	0.228442	0.521921	-1.62963
Glyma.19G099000	382	349	334	352	374	0.763007	0.725908	1.02254
Glyma.07G117400	476	513	506	396	451	0.0321595	0.286152	-1.1767
Glyma.17G191900	50	60	51	41	53	0.376679	0.60252	-1.14184
Glyma.12G204500	40	32	47	56	54	0.0599659	0.345809	1.38655
Glyma.06G296000	174	185	221	179	221	0.710638	0.71415	1.03448
Glyma.13G247300	309	303	346	366	347	0.150381	0.46173	1.11639
Glyma.05G031900	562	583	600	520	542	0.160994	0.470627	-1.09542
Glyma.17G226000	202	223	271	304	347	0.00270726	0.132577	1.40302
Glyma.06G074700	825	733	690	694	672	0.185392	0.493577	-1.09712
Glyma.11G161800	261	212	221	131	228	0.07821	0.375369	-1.28877
Glyma.14G068800	242	324	322	290	305	0.92849	0.763297	1.00507
Glyma.09G010600	291	285	267	262	288	0.759434	0.725276	-1.02182
Glyma.17G004700	24	15	9	8	5	0.0202754	0.250081	-2.46154
Glyma.20G198700	103	95	125	110	114	0.729373	0.719074	1.04025
Glyma.18G047500	19	31	29	20	21	0.320259	0.575316	-1.28455
Glyma.01G087400	51	59	65	58	65	0.682492	0.707206	1.05429
Glyma.04G023300	344	418	403	394	411	0.622707	0.691787	1.03648
Glyma.19G184500	49	29	35	25	35	0.253603	0.537188	-1.25556
Glyma.05G066100	886	777	790	872	811	0.656394	0.701413	1.02915
Glyma.12G017400	8	4	4	9	6	0.473248	0.642618	1.40625
Glyma.10G153200	289	281	329	279	245	0.1222	0.431589	-1.14377
Glyma.07G202900	258	246	283	298	248	0.648055	0.699122	1.04066
Glyma.08G245700	4	0	0	2	0	0.733302	0.720235	-1.33333
Glyma.13G332800	8	1	4	5	6	0.924581	0.762341	1.26923
Glyma.08G067300	1750	1498	1443	1890	1677	0.084587	0.383952	1.14059
Glyma.15G018600	5	5	1	6	4	0.453528	0.634825	1.36364
Glyma.17G133100	145	112	123	55	135	0.16112	0.470748	-1.33333
Glyma.02G215600	210	233	231	266	230	0.247155	0.533407	1.10386
Glyma.20G040500	186	172	206	182	186	0.816103	0.738383	-1.02174
Glyma.03G258400	65	58	52	62	70	0.387624	0.606803	1.13143
Glyma.10G209700	15	6	10	7	12	0.825642	0.74156	-1.08772
Glyma.19G175800	60	60	60	83	79	0.0298491	0.279189	1.35
Glyma.01G172900	231	296	267	296	260	0.564131	0.672001	1.05038
Glyma.04G079900	147	145	139	132	127	0.292471	0.560044	-1.1094
Glyma.07G015800	1300	959	775	1059	951	0.947524	0.767771	-1.0063
Glyma.05G151600	6	8	7	14	8	0.167423	0.476191	1.57143
Glyma.12G102900	299	296	339	317	329	0.615412	0.689723	1.03747
Glyma.15G009900	224	244	231	240	292	0.131107	0.441328	1.14163
Glyma.13G145700	333	264	285	331	331	0.179191	0.487399	1.12585
Glyma.01G207000	143	134	138	146	139	0.768549	0.726743	1.03012
Glyma.09G195600	3	6	8	3	2	0.127847	0.438495	-2.26667
Glyma.16G146900	529	482	449	551	496	0.313815	0.57254	1.07568
Glyma.04G208200	80	98	116	88	81	0.287352	0.557309	-1.15976
Glyma.17G189700	13	12	19	26	23	0.0361215	0.297424	1.67045
Glyma.18G261400	11	5	3	5	6	0.551867	0.667429	-1.15152
Glyma.05G029700	10	1	6	5	3	0.387703	0.606829	-1.41667
Glyma.03G165500	57	59	52	52	59	0.950022	0.768209	-1.00901
Glyma.06G101400	58	47	51	68	62	0.131573	0.441762	1.25
Glyma.09G008400	9030	8306	8091	10546	9139	0.0657322	0.354599	1.16127
Glyma.19G082900	124	121	114	91	112	0.155296	0.466109	-1.17898
Glyma.07G144200	38	44	43	46	44	0.604586	0.685583	1.08
Glyma.12G231300	2	2	1	0	2	0.489757	0.648347	-1.66667
Glyma.15G138300	1	1	1	1	2	0.752204	0.724131	1.5
Glyma.08G187000	574	599	612	666	572	0.556413	0.669249	1.04034
Glyma.20G225400	142	150	148	175	171	0.0820392	0.380143	1.17955
Glyma.13G274100	228	210	213	206	232	0.903067	0.759114	1.00922
Glyma.19G117000	7	7	12	4	4	0.0410875	0.307822	-2.16667
Glyma.17G031500	88	88	85	76	80	0.346805	0.587058	-1.11538
Glyma.03G156800	676	763	711	624	701	0.251442	0.535985	-1.08176
Glyma.18G074300	231	199	207	192	194	0.269189	0.546864	-1.10017
Glyma.04G050100	590	684	759	882	909	0.00196148	0.120442	1.32145
Glyma.11G001400	1997	2440	2796	3006	2965	0.0232406	0.257383	1.23828
Glyma.12G044200	363	333	314	297	282	0.059868	0.345809	-1.16292
Glyma.20G038300	13	21	31	25	26	0.488896	0.648347	1.17692
Glyma.10G180000	1467	1147	970	1192	1220	0.928647	0.7634	1.00949
Glyma.13G087000	551	592	626	679	720	0.0174402	0.239118	1.18626
Glyma.15G223800	152	93	95	54	157	0.728871	0.718948	-1.07425
Glyma.08G272500	212	237	264	266	295	0.070967	0.362927	1.18022
Glyma.19G202500	5	7	11	6	6	0.57345	0.674422	-1.27778
Glyma.19G024100	3	1	0	4	2	0.368365	0.59816	2.25
Glyma.04G106600	8	14	10	12	15	0.410314	0.617819	1.26562
Glyma.02G242400	454	464	492	482	466	0.893705	0.758022	1.00851
Glyma.05G149400	73	105	107	75	88	0.303883	0.567105	-1.16564
Glyma.10G236500	63	111	113	98	91	0.987535	0.773715	-1.01235
Glyma.06G221100	1323	1380	1351	1369	1498	0.328685	0.578992	1.0608
Glyma.09G128100	27	38	39	30	29	0.414798	0.619718	-1.17514
Glyma.14G215200	538	611	602	592	598	0.746892	0.723083	1.01942
Glyma.03G063900	536	472	353	410	346	0.101889	0.408149	-1.20018
Glyma.07G042600	85	60	71	85	82	0.32075	0.575316	1.15972
Glyma.15G036700	352	470	419	359	442	0.742355	0.721918	-1.03288
Glyma.20G123800	525	555	535	547	528	0.990996	0.774313	-1.00155
Glyma.13G172500	5	6	3	3	2	0.193044	0.499917	-1.86667
Glyma.16G079500	141	139	125	152	97	0.529736	0.66074	-1.08434
Glyma.17G151200	1	2	4	0	11	0.289324	0.558867	2.35714
Glyma.01G012500	862	645	641	536	446	0.0013877	0.105293	-1.45825
Glyma.02G055300	451	406	394	418	407	0.853291	0.748198	-1.01091
Glyma.10G049400	3753	4711	5261	4919	5314	0.224174	0.519581	1.11836
Glyma.06G034000	493	430	452	522	491	0.160817	0.470397	1.10509
Glyma.05G234900	1182	1009	1062	1119	1041	0.948389	0.767944	-1.00401
Glyma.06G277700	125	101	131	109	137	0.813374	0.737684	1.03361
Glyma.11G121100	113	110	149	102	74	0.0252279	0.264283	-1.40909
Glyma.09G213600	193	185	184	239	202	0.0816132	0.379404	1.17705
Glyma.17G207700	6	9	6	11	7	0.422475	0.622723	1.28571
Glyma.17G029300	0	2	1	3	6	0.0544393	0.335634	4.5
Glyma.07G171000	1	8	8	3	6	0.642056	0.69746	-1.25926
Glyma.15G165100	822	842	859	823	784	0.43873	0.627997	-1.04667
Glyma.18G101000	46	49	67	49	43	0.336247	0.581055	-1.17391
Glyma.04G226300	5	5	4	7	10	0.113263	0.419914	1.82143
Glyma.03G005100	2	5	0	6	0	0.619796	0.691023	1.28571
Glyma.02G140800	11	8	14	6	9	0.208569	0.511338	-1.46667
Glyma.05G047800	304	250	293	270	306	0.834865	0.743136	1.02007
Glyma.03G183600	1001	1038	942	1021	940	0.82998	0.742568	-1.01343
Glyma.14G113600	69	78	111	83	66	0.386457	0.606549	-1.15436
Glyma.20G243500	410	431	455	409	346	0.0901634	0.390759	-1.14437
Glyma.12G071000	149	179	196	171	155	0.512615	0.654959	-1.07157
Glyma.17G114800	158	213	222	213	182	0.997465	0.775179	-1.00084
Glyma.01G132200	3	2	2	2	0	0.252493	0.53645	-2.33333
Glyma.13G070900	15	18	10	17	21	0.245256	0.532404	1.32558
Glyma.07G218800	1	1	0	5	1	0.138726	0.449361	4.5
Glyma.04G133400	54	57	61	50	37	0.0963909	0.400967	-1.31801
Glyma.13G348700	66	66	68	91	70	0.16705	0.475881	1.2075
Glyma.05G176200	208	240	235	186	184	0.0303718	0.280321	-1.23063
Glyma.10G263300	735	658	588	597	732	0.948733	0.767958	1.00631
Glyma.08G112100	43	52	60	41	54	0.606691	0.686143	-1.08772
Glyma.16G106200	2	2	1	0	0	0.036905	0.297578	#NAME?
Glyma.17G149000	74	72	68	74	89	0.309228	0.570386	1.14252
Glyma.14G020700	1	0	6	5	3	0.436086	0.626476	1.71429
Glyma.15G063500	34	33	28	20	16	0.0148917	0.226724	-1.75926
Glyma.20G150600	223	271	246	162	194	0.0039721	0.151015	-1.38577
Glyma.01G188800	5	1	1	4	6	0.365672	0.597356	2.14286
Glyma.19G042200	175	204	203	182	170	0.305275	0.568137	-1.10227
Glyma.06G304400	3	4	6	6	7	0.229704	0.522662	1.5
Glyma.02G260500	659	530	496	510	530	0.351195	0.589536	-1.08013
Glyma.02G082100	2951	2236	2264	2239	1913	0.0577928	0.341666	-1.19637
Glyma.07G125900	785	1020	1101	1094	1034	0.280666	0.553977	1.09842
Glyma.10G076200	1	5	4	2	0	0.161391	0.471014	-3.33333
Glyma.13G012100	68	25	40	19	43	0.199923	0.505374	-1.43011
Glyma.08G168700	227	280	280	251	241	0.486436	0.647867	-1.0664
Glyma.13G255800	41	32	38	34	30	0.393939	0.609644	-1.15625
Glyma.17G234500	2	0	2	1	3	0.739224	0.72117	1.5
Glyma.18G277300	1832	1626	1471	1663	1664	0.864912	0.751153	1.01248
Glyma.02G138600	40	45	57	45	44	0.71952	0.716031	-1.06367
Glyma.03G210300	814	847	843	948	926	0.0602321	0.346309	1.1226
Glyma.06G117300	245	198	208	232	193	0.803057	0.734797	-1.02118
Glyma.19G098800	8	5	1	6	7	0.542116	0.664472	1.39286
Glyma.04G253100	164	165	153	163	131	0.375982	0.602475	-1.09297
Glyma.01G095900	6	1	2	3	6	0.740358	0.721495	1.5
Glyma.04G031800	372	389	382	376	342	0.403004	0.614371	-1.06128
Glyma.10G161700	855	725	715	801	682	0.667832	0.704345	-1.03169
Glyma.08G010500	111	85	53	104	111	0.15598	0.466748	1.29518
Glyma.09G053300	5	4	2	6	6	0.298146	0.563974	1.63636
Glyma.16G004600	6	8	8	12	9	0.246399	0.532958	1.43182
Glyma.14G140400	354	358	373	352	355	0.730822	0.719674	-1.0231
Glyma.03G023200	16	26	22	16	22	0.674773	0.70562	-1.12281
Glyma.04G066000	359	371	403	426	429	0.0879946	0.38792	1.13195
Glyma.11G017300	16	13	20	20	20	0.368831	0.598421	1.22449
Glyma.06G202800	43	44	52	49	54	0.493364	0.649465	1.11151
Glyma.09G109800	45	37	39	31	57	0.619209	0.690958	1.09091
Glyma.08G288400	1128	983	876	890	1012	0.552721	0.667952	-1.04697
Glyma.15G239700	63	75	60	44	45	0.0183892	0.243216	-1.48315
Glyma.07G067200	12	32	17	17	9	0.205834	0.509961	-1.5641
Glyma.19G218400	261	270	283	278	288	0.563309	0.671874	1.043
Glyma.13G197100	743	831	832	799	800	0.962486	0.770866	-1.00313
Glyma.01G215500	2839	2565	2459	2538	2240	0.190298	0.498145	-1.09711
Glyma.16G133000	0	2	1	2	2	0.533475	0.662243	2
Glyma.02G258300	36	41	56	50	49	0.488022	0.648347	1.11654
Glyma.17G132900	14	8	22	13	17	0.997034	0.775098	1.02273
Glyma.18G175700	283	292	300	366	364	0.0060299	0.168402	1.25143
Glyma.15G090300	1060	1284	1446	1248	1321	0.832156	0.742942	1.01675
Glyma.03G079800	337	342	382	368	392	0.328063	0.57852	1.07446
Glyma.06G015700	49	61	47	48	47	0.543083	0.664842	-1.10175
Glyma.04G151500	562	574	622	567	641	0.644642	0.69788	1.03072
Glyma.09G238200	132	93	79	91	107	0.860034	0.749981	-1.02357
Glyma.11G102800	108	114	91	103	119	0.63119	0.694029	1.0639
Glyma.20G139700	156	147	165	136	165	0.713724	0.714945	-1.03654
Glyma.10G281400	5	2	4	3	3	0.518961	0.656341	-1.22222
Glyma.19G125500	1646	1787	1874	2000	2136	0.0246421	0.262004	1.16902
Glyma.02G100100	114	121	127	121	84	0.206399	0.510249	-1.17724
Glyma.17G261300	30	28	28	38	60	0.0119643	0.211106	1.7093
Glyma.04G029600	27	27	20	34	35	0.0834055	0.382277	1.39865
Glyma.02G165400	636	541	500	598	559	0.659165	0.701675	1.03488
Glyma.06G322500	15	12	14	14	5	0.240613	0.529308	-1.4386
Glyma.10G159500	383	382	414	333	353	0.0685146	0.358645	-1.14577
Glyma.05G101300	14	11	14	14	31	0.0695305	0.360765	1.73077
Glyma.08G008300	127	157	166	131	172	0.897077	0.758575	1.01
Glyma.18G082800	4	1	2	0	0	0.0173521	0.239118	#NAME?
Glyma.06G144100	597	648	655	706	668	0.202843	0.507971	1.08474
Glyma.11G231200	72	85	89	70	83	0.625341	0.692267	-1.0719
Glyma.14G138200	608	545	482	576	555	0.637436	0.696095	1.03761
Glyma.13G273900	317	299	305	295	295	0.576953	0.675527	-1.04068
Glyma.12G052700	1384	1429	1429	1253	1247	0.0465634	0.318986	-1.1312
Glyma.20G046800	169	190	185	173	185	0.899112	0.75895	-1.01304
Glyma.13G095500	8	8	2	4	4	0.265849	0.545211	-1.5
Glyma.01G113900	12	6	7	18	17	0.0239957	0.259693	2.1
Glyma.09G080100	364	431	381	402	561	0.0433069	0.312604	1.22832
Glyma.17G074200	779	761	761	704	747	0.354357	0.591281	-1.0572
Glyma.08G315100	190	159	149	163	138	0.343204	0.585637	-1.10299
Glyma.03G050000	910	952	919	921	961	0.790427	0.731688	1.0151
Glyma.10G001300	1	6	4	0	1	0.0500067	0.325932	-7.33333
Glyma.05G157900	0	2	2	0	6	0.467823	0.640984	2.25
Glyma.11G044100	107	98	101	87	111	0.785798	0.730439	-1.0303
Glyma.09G136600	83	104	99	130	123	0.0213756	0.253145	1.32692
Glyma.07G272400	1200	1185	1160	1186	1115	0.646604	0.698557	-1.02709
Glyma.14G223700	701	723	700	604	590	0.0121008	0.212081	-1.18593
Glyma.15G266500	78	95	66	62	53	0.0425977	0.310732	-1.38551
Glyma.18G202400	5	12	11	7	9	0.753624	0.724148	-1.16667
Glyma.U015200	16	37	39	38	37	0.338864	0.582594	1.22283
Glyma.19G245200	427	395	385	448	519	0.021869	0.254523	1.20174
Glyma.03G106500	623	546	496	501	477	0.10669	0.413844	-1.13497
Glyma.08G093900	368	397	401	351	401	0.657896	0.701653	-1.03369
Glyma.01G242300	354	378	399	314	383	0.337645	0.581971	-1.08178
Glyma.04G149300	142	158	128	135	140	0.718743	0.715733	-1.03758
Glyma.02G285100	10	12	12	11	18	0.38266	0.604793	1.27941
Glyma.10G279200	28	31	20	22	22	0.414098	0.619648	-1.19697
Glyma.05G221000	5	6	4	6	6	0.606783	0.686143	1.2
Glyma.08G128000	89	104	116	112	82	0.686083	0.708228	-1.06186
Glyma.13G215100	27	13	27	41	15	0.501786	0.652361	1.25373
Glyma.02G063800	1540	1803	1903	1795	2222	0.0993715	0.40474	1.14859
Glyma.10G057900	36	27	58	30	30	0.202278	0.507585	-1.34444
Glyma.06G042500	369	323	370	352	331	0.621937	0.691656	-1.0366
Glyma.07G085300	52	54	43	65	41	0.754378	0.724357	1.06711
Glyma.14G036600	26	21	26	28	20	0.96878	0.771968	-1.01389
Glyma.15G079400	1	1	0	0	3	0.550406	0.667223	2.25
Glyma.20G166500	240	167	182	215	189	0.82292	0.740667	1.02886
Glyma.18G015300	2922	2796	2692	3010	3147	0.143128	0.454259	1.09816
Glyma.16G151100	164	211	229	173	202	0.529842	0.66074	-1.07378
Glyma.01G055200	14	29	16	20	21	0.757875	0.725078	1.04237
Glyma.02G098000	169	140	160	172	150	0.785958	0.730471	1.02985
Glyma.19G152300	27	42	41	48	31	0.726718	0.718345	1.07727
Glyma.04G234800	347	318	280	293	265	0.160365	0.469695	-1.12903
Glyma.12G228900	1040	1124	1066	1193	1347	0.0177657	0.239855	1.17957
Glyma.08G213500	200	228	241	254	245	0.195452	0.501976	1.11883
Glyma.05G099200	4	4	1	4	4	0.602953	0.684973	1.33333
Glyma.16G207600	103	107	99	95	110	0.984194	0.773516	-1.00488
Glyma.08G035100	10	8	3	6	6	0.742368	0.721918	-1.16667
Glyma.09G256300	12	0	2	5	3	0.629453	0.693496	-1.16667
Glyma.16G029200	12	8	4	5	4	0.106044	0.413742	-1.77778
Glyma.07G170800	71	80	64	80	82	0.327988	0.57852	1.13023
Glyma.15G164900	7	5	11	6	10	0.96662	0.771728	1.04348
Glyma.03G226200	216	196	170	172	187	0.412065	0.618469	-1.08078
Glyma.02G005000	426	455	468	395	387	0.0544637	0.335634	-1.15004
Glyma.18G100800	70	58	50	38	52	0.106479	0.413747	-1.31852
Glyma.19G143600	1354	1275	1220	1201	1143	0.151023	0.462177	-1.09471
Glyma.03G004900	576	503	543	494	465	0.0924842	0.394945	-1.12756
Glyma.04G047700	16	13	9	11	8	0.377935	0.603398	-1.33333
Glyma.02G183500	2	2	2	2	3	0.885475	0.756198	1.25
Glyma.10G177600	384	395	417	432	446	0.161284	0.471014	1.10117
Glyma.13G113500	104	80	102	111	104	0.343391	0.585721	1.12762
Glyma.06G162200	51	44	31	57	48	0.218669	0.516422	1.25
Glyma.06G218700	4	5	2	2	3	0.448863	0.632904	-1.46667
Glyma.U042000	608	730	762	623	647	0.205774	0.509961	-1.10236
Glyma.03G133300	7	9	13	11	22	0.104167	0.411139	1.7069
Glyma.11G127400	196	194	208	181	195	0.50059	0.652351	-1.06028
Glyma.19G050700	81	110	90	91	82	0.573212	0.674422	-1.08285
Glyma.07G112000	1524	2148	2362	1726	1833	0.245959	0.53257	-1.13028
Glyma.15G106100	159	171	179	167	151	0.496032	0.650943	-1.06709
Glyma.08G111900	121	127	124	140	154	0.0947489	0.399186	1.18548
Glyma.02G303100	42	49	33	48	45	0.489552	0.648347	1.125
Glyma.13G020600	19	6	20	6	8	0.048845	0.323241	-2.14286
Glyma.14G063400	38	21	35	29	42	0.595135	0.681812	1.13298
Glyma.20G193300	9	6	7	3	5	0.107213	0.414214	-1.83333
Glyma.18G042100	23	16	10	18	28	0.230546	0.52267	1.40816
Glyma.18G285800	5879	4931	3991	4307	4519	0.255221	0.538355	-1.11798
Glyma.01G082000	136	117	121	129	136	0.546661	0.665987	1.06283
Glyma.03G189900	160	130	129	132	115	0.263238	0.543318	-1.1309
Glyma.06G125800	547	575	561	453	502	0.0254448	0.264423	-1.17487
Glyma.02G081900	20	42	38	34	40	0.589625	0.68051	1.11
Glyma.12G012000	16	25	11	17	24	0.540838	0.664183	1.18269
Glyma.07G168600	1	2	0	1	1	0.897115	0.758575	0
Glyma.20G006100	48	33	48	19	47	0.288909	0.558628	-1.30303
Glyma.20G249800	422	413	384	382	424	0.891907	0.757427	-1.00827
Glyma.13G298500	212	175	168	170	193	0.813799	0.737718	-1.01928
Glyma.08G240300	598	551	469	510	515	0.497509	0.651422	-1.05236
Glyma.09G283100	2	4	2	1	0	0.0985822	0.403666	-5.33333
Glyma.17G055900	1	0	1	3	2	0.182147	0.490071	3.75
Glyma.15G191700	3	1	1	5	5	0.091558	0.393642	3
Glyma.18G098700	23	12	16	9	6	0.0220155	0.254523	-2.26667
Glyma.03G253000	869	829	836	803	760	0.203397	0.508675	-1.08083
Glyma.11G247100	93	85	104	90	96	0.926986	0.762876	-1.01075
Glyma.19G170400	171	146	155	162	155	0.97414	0.77284	1.00742
Glyma.03G031700	241	233	264	197	186	0.00948208	0.197113	-1.2846
Glyma.04G252900	171	164	193	149	164	0.229493	0.522662	-1.1246
Glyma.04G074500	18	24	9	6	13	0.0968337	0.401394	-1.78947
Glyma.11G025800	31	27	36	49	34	0.138052	0.448668	1.32447
Glyma.07G010400	1200	863	862	848	1034	0.708206	0.713267	-1.03613
Glyma.15G004500	17	19	26	14	19	0.326734	0.577913	-1.25253
Glyma.08G053200	45	46	49	38	50	0.717616	0.715645	-1.06061
Glyma.13G140300	72	69	77	70	60	0.399477	0.612582	-1.11795
Glyma.16G047300	160	172	143	153	139	0.428919	0.624107	-1.08447
Glyma.14G183100	280	281	284	272	229	0.156092	0.466799	-1.12442
Glyma.19G226900	616	618	574	651	656	0.202436	0.507653	1.08435
Glyma.02G023100	99	108	114	99	108	0.786085	0.730482	-1.03382
Glyma.10G017200	5	2	7	3	7	0.819012	0.739315	1.07143
Glyma.02G266800	377	430	458	359	374	0.0827973	0.381631	-1.15052
Glyma.05G202700	733	795	898	953	1074	0.00663258	0.173661	1.2533
Glyma.08G109700	125	133	141	145	172	0.0991975	0.404534	1.19173
Glyma.06G067100	202	237	228	234	214	0.92506	0.762446	1.0075
Glyma.09G003000	60	64	66	50	57	0.227101	0.521106	-1.1838
Glyma.18G218300	134	200	177	181	144	0.728395	0.718787	-1.04821
Glyma.08G360000	811	809	873	792	745	0.211674	0.512496	-1.08133
Glyma.12G197000	36	73	71	71	69	0.389395	0.60735	1.16667
Glyma.13G196900	93	114	86	97	78	0.420444	0.621999	-1.11619
Glyma.09G181500	38	44	32	47	34	0.706666	0.713004	1.06579
Glyma.16G132800	72	78	72	77	57	0.445524	0.631351	-1.10448
Glyma.17G175600	232	247	192	187	277	0.757493	0.724981	1.03726
Glyma.01G036900	536	572	537	487	443	0.0239949	0.259693	-1.17921
Glyma.14G090200	22	15	12	14	25	0.580653	0.67712	1.19388
Glyma.13G009700	90	91	101	94	92	0.933995	0.764667	-1.01075
Glyma.03G151400	356	332	310	339	246	0.192067	0.499298	-1.13732
Glyma.08G238100	4667	4189	4069	4027	4125	0.415537	0.620046	-1.057
Glyma.04G194200	141	138	134	106	148	0.498926	0.651829	-1.08399
Glyma.11G145500	218	219	217	193	182	0.0831757	0.381957	-1.16267
Glyma.12G188300	194	157	218	213	169	0.960342	0.770702	1.00703
Glyma.09G059600	3415	3486	3421	4208	4116	0.00703704	0.176653	1.20965
Glyma.20G211300	169	178	204	195	179	0.843407	0.745291	1.01815
Glyma.13G260000	531	561	555	543	609	0.464313	0.639157	1.04918
Glyma.07G195400	112	122	98	106	116	0.97868	0.773177	1.00301
Glyma.15G189500	3	0	1	1	1	0.680283	0.706747	-1.33333
Glyma.03G207900	497	451	451	481	417	0.579392	0.676438	-1.0386
Glyma.19G168200	1100	995	946	1104	1037	0.40953	0.617364	1.05607
Glyma.04G101200	60	55	52	58	46	0.62645	0.692634	-1.07051
Glyma.07G008200	691	797	818	830	900	0.0962764	0.400967	1.12533
Glyma.17G082700	217	258	256	227	264	0.910928	0.760496	1.00752
Glyma.05G144000	154	122	148	165	157	0.226642	0.520782	1.13915
Glyma.13G138100	186	134	94	161	156	0.402897	0.614355	1.14855
Glyma.06G143900	36	27	39	42	54	0.073218	0.367071	1.41176
Glyma.07G186700	211	241	245	224	196	0.270806	0.547766	-1.10635
Glyma.11G052600	232	153	165	189	209	0.509503	0.653918	1.08545
Glyma.12G095400	527	545	563	652	605	0.036417	0.297577	1.15321
Glyma.20G089500	42	54	47	50	57	0.458221	0.63705	1.12238
Glyma.15G031300	7	5	7	6	4	0.581783	0.677579	-1.26667
Glyma.16G074100	7	4	3	4	1	0.195407	0.501976	-1.86667
Glyma.01G156600	673	549	495	689	578	0.273753	0.550181	1.10687
Glyma.18G210900	15455	12609	8219	11143	10319	0.391164	0.608034	-1.12705
Glyma.U023700	176	190	236	189	197	0.731773	0.719912	-1.03972
Glyma.04G157800	20	27	21	25	21	0.918899	0.761499	1.01471
Glyma.10G222400	332	241	280	324	403	0.0259131	0.265658	1.27843
Glyma.10G044000	2511	2238	2020	2642	2588	0.052069	0.33032	1.15896
Glyma.08G314900	92	108	129	111	123	0.578123	0.676005	1.06687
Glyma.08G136500	506	399	468	500	450	0.648278	0.699234	1.03787
Glyma.06G272300	4	2	1	5	4	0.323173	0.576458	1.92857
Glyma.09G179300	268	304	316	294	293	0.914517	0.760933	-1.00852
Glyma.11G043900	714	682	699	750	760	0.197829	0.5038	1.08115
Glyma.17G202300	104	90	99	79	96	0.377708	0.603221	-1.11619
Glyma.18G245100	873	735	782	774	828	0.946243	0.76748	1.00544
Glyma.07G093800	2	0	2	0	2	0.695012	0.710505	-1.33333
Glyma.15G087900	36	14	21	36	29	0.249487	0.534834	1.37324
Glyma.03G149200	118	110	82	141	84	0.590413	0.680593	1.08871
Glyma.19G066600	25	46	30	26	19	0.100213	0.405906	-1.4963
Glyma.01G063700	114	160	147	128	124	0.379822	0.604239	-1.11376
Glyma.02G284900	1160	1422	1604	1499	1514	0.355302	0.59199	1.07967
Glyma.12G215000	71	99	64	49	77	0.237304	0.526992	-1.2381
Glyma.05G220800	49	34	58	38	37	0.224398	0.51963	-1.25333
Glyma.05G042400	211	172	189	156	139	0.0186446	0.243473	-1.29266
Glyma.06G085200	193	225	218	203	207	0.722118	0.716837	-1.03415
Glyma.11G172300	26	13	14	18	16	0.75227	0.724131	-1.03922
Glyma.14G079300	26	31	27	35	31	0.341404	0.584308	1.17857
Glyma.17G015200	574	556	549	445	496	0.0182345	0.24194	-1.18951
Glyma.09G264800	594	601	565	616	637	0.291559	0.559563	1.0679
Glyma.17G258900	112	164	120	149	112	0.960627	0.770702	-1.01149
Glyma.15G151000	14	9	14	11	7	0.29599	0.562543	-1.37037
Glyma.03G234700	193	154	164	175	210	0.254359	0.537588	1.13014
Glyma.19G195000	5	5	1	2	5	0.756341	0.724661	-1.04762
Glyma.11G228800	7	4	8	15	17	0.00893695	0.192938	2.52632
Glyma.08G256200	477	383	412	408	374	0.300954	0.565552	-1.0844
Glyma.07G035000	1570	1659	1594	1624	1482	0.565752	0.672614	-1.0352
Glyma.13G343300	492	405	413	405	412	0.372252	0.600178	-1.06895
Glyma.15G029100	296	253	277	282	251	0.671056	0.70494	-1.03315
Glyma.08G034900	8	4	9	6	4	0.438549	0.627884	-1.4
Glyma.06G170700	191	216	208	152	229	0.540416	0.664106	-1.07612
Glyma.09G077700	105	105	108	122	109	0.418862	0.621359	1.08962
Glyma.14G164800	1	2	2	1	0	0.223176	0.518923	-3.33333
Glyma.02G226100	331	320	302	288	282	0.152625	0.463584	-1.11462
Glyma.17G100700	736	743	751	640	566	0.0051409	0.162285	-1.23273
Glyma.02G004800	21	13	19	18	14	0.690838	0.709503	-1.10417
Glyma.01G183400	225	212	203	221	206	0.986141	0.773715	1.00078
Glyma.07G026300	347	359	358	315	294	0.0467681	0.318986	-1.16475
Glyma.09G206000	534	488	491	563	586	0.0583171	0.342953	1.13913
Glyma.05G162100	66	37	45	52	43	0.786416	0.730522	-1.0386
Glyma.12G113400	692	619	658	628	625	0.446961	0.632041	-1.04762
Glyma.13G156200	3	2	6	4	2	0.660568	0.701926	-1.22222
Glyma.08G163300	4	8	3	12	9	0.0525728	0.331593	2.1
Glyma.11G070700	2	5	7	3	0	0.14246	0.453699	-3.11111
Glyma.16G157400	155	147	138	118	147	0.343671	0.585777	-1.10692
Glyma.01G239900	612	703	723	694	739	0.428138	0.624033	1.05471
Glyma.05G218600	16	12	9	18	14	0.354648	0.591446	1.2973
Glyma.03G176000	38	34	36	30	32	0.373074	0.600443	-1.16129
Glyma.18G050600	251	160	157	191	220	0.5624	0.671531	1.08539
Glyma.19G093400	95	124	106	77	101	0.151317	0.462405	-1.21723
Glyma.04G175900	83	64	64	84	101	0.0619253	0.348456	1.31517
Glyma.14G106000	213	161	192	207	169	0.949096	0.767958	-1.00355
Glyma.15G105900	246	213	198	206	165	0.109292	0.416075	-1.18059
Glyma.12G020500	1907	1921	1868	2105	1874	0.448547	0.632904	1.04784
Glyma.06G290400	398	452	419	342	369	0.0284402	0.275357	-1.18987
Glyma.13G241700	59	52	55	74	72	0.0487323	0.323025	1.31928
Glyma.19G149900	176	241	223	215	200	0.819126	0.739343	-1.02811
Glyma.02G124500	1294	1434	1595	1289	1251	0.0853298	0.384644	-1.13465
Glyma.17G042000	1	1	3	1	1	0.462771	0.638841	-1.66667
Glyma.10G118600	33	41	37	41	47	0.29044	0.55939	1.18919
Glyma.05G125700	462	546	462	488	474	0.806049	0.735544	-1.01871
Glyma.03G261500	3	4	6	3	1	0.221956	0.518392	-2.16667
Glyma.06G168500	1	2	0	1	2	0.776807	0.72893	1.5
Glyma.13G119800	16	16	30	19	18	0.628327	0.693171	-1.11712
Glyma.11G255600	352	433	427	372	351	0.182403	0.490109	-1.11757
Glyma.07G240200	68	66	50	56	57	0.566322	0.672758	-1.08555
Glyma.15G234300	1575	1372	1409	1615	1463	0.383011	0.605032	1.05992
Glyma.13G370100	29	26	35	36	23	0.955744	0.769774	-1.01695
Glyma.08G061700	151	154	129	123	117	0.0824551	0.380892	-1.20556
Glyma.16G055800	1759	1548	1454	1698	1763	0.213448	0.513426	1.09042
Glyma.01G210100	11	15	8	9	6	0.214532	0.514022	-1.51111
Glyma.17G098600	4139	4180	4345	5095	4757	0.0282216	0.274466	1.16693
Glyma.10G247000	530	484	510	477	459	0.215023	0.514022	-1.08547
Glyma.03G252800	13	19	10	5	11	0.112363	0.419157	-1.75
Glyma.08G339500	5843	6886	7296	8274	9027	0.00564725	0.16543	1.29596
Glyma.18G170300	4	4	8	5	7	0.641952	0.697417	1.125
Glyma.02G031600	25	21	25	18	14	0.0824346	0.380892	-1.47917
Glyma.11G246900	237	207	214	260	257	0.0647093	0.353403	1.17857
Glyma.03G074400	2884	2426	2394	2743	2617	0.549292	0.666827	1.04361
Glyma.10G025700	27	37	27	30	32	0.871636	0.752938	1.02198
Glyma.11G068500	359	425	413	450	463	0.0768953	0.373776	1.14411
Glyma.14G004400	114	87	139	90	107	0.304237	0.56733	-1.15059
Glyma.07G053100	44	53	38	61	50	0.195893	0.502415	1.23333
Glyma.02G309400	896	814	775	854	768	0.743367	0.72223	-1.02137
Glyma.12G140200	3	5	4	4	2	0.514367	0.655404	-1.33333
Glyma.15G047200	448	423	434	445	401	0.668785	0.704529	-1.02837
Glyma.20G134300	39	33	25	21	25	0.115877	0.423027	-1.4058
Glyma.13G183000	116	29	30	11	12	0.00168543	0.115039	-5.07246
Glyma.18G226800	6	6	2	1	4	0.197489	0.503477	-1.86667
Glyma.01G023000	705	742	771	822	771	0.235425	0.525746	1.07732
Glyma.04G202600	326	412	417	418	448	0.164387	0.474206	1.12468
Glyma.07G109600	41	24	40	18	26	0.0482981	0.321513	-1.59091
Glyma.05G245400	5	8	8	9	10	0.273681	0.550106	1.35714
Glyma.13G239500	369	343	312	291	312	0.124948	0.434825	-1.13212
Glyma.06G288200	0	2	1	2	0	0.90124	0.759087	0
Glyma.09G224100	339	286	313	295	275	0.243147	0.531094	-1.09708
Glyma.06G066900	414	410	365	404	365	0.669308	0.704537	-1.03078
Glyma.17G218200	47	41	45	55	37	0.840655	0.744748	1.03759
Glyma.09G002800	32	27	28	30	30	0.860985	0.750217	1.03448
Glyma.12G196800	728	708	776	589	561	0.00137551	0.105293	-1.28232
Glyma.18G039700	183	168	160	177	184	0.531055	0.661236	1.05969
Glyma.16G175500	61	57	53	63	46	0.751795	0.724131	-1.04587
Glyma.19G111400	55	74	81	57	68	0.47288	0.642505	-1.12
Glyma.01G079600	3	0	1	5	9	0.0167495	0.236167	5.25
Glyma.04G015500	3	2	2	4	3	0.609695	0.687303	1.5
Glyma.05G058300	284	325	287	293	354	0.343237	0.585637	1.08315
Glyma.07G238000	29	24	23	25	19	0.438901	0.628136	-1.15152
Glyma.12G009600	224	221	242	228	191	0.325364	0.577192	-1.09308
Glyma.03G194100	6	6	4	8	6	0.566135	0.672676	1.3125
Glyma.10G145400	973	1056	1035	1045	1086	0.475168	0.643384	1.04324
Glyma.08G237900	129	98	106	116	115	0.77214	0.728216	1.04054
Glyma.06G130000	2	1	1	2	0	0.669741	0.704537	-1.33333
Glyma.08G059500	594	581	502	569	488	0.455201	0.635718	-1.05771
Glyma.06G195300	608	632	765	741	748	0.157493	0.467916	1.11397
Glyma.14G189400	15709	14884	14164	15895	14006	0.979231	0.773177	1.00211
Glyma.02G207800	158	135	116	153	153	0.305226	0.568137	1.12225
Glyma.13G081400	480	576	590	586	555	0.589746	0.68059	1.03979
Glyma.15G261100	598	571	531	596	505	0.675271	0.70564	-1.02937
Glyma.16G082600	26	14	31	23	17	0.476648	0.643999	-1.18333
Glyma.13G359200	0	5	2	5	6	0.179287	0.487428	2.35714
Glyma.08G301000	27	7	11	7	19	0.600708	0.684037	-1.15385
Glyma.05G143800	1147	1061	1074	1091	1042	0.668485	0.704529	-1.02579
Glyma.06G186600	6	6	4	9	15	0.0332703	0.289035	2.25
Glyma.08G366300	2	0	0	0	3	0.567831	0.673184	2.25
Glyma.13G137900	94	100	94	99	79	0.52346	0.658348	-1.07865
Glyma.10G052500	20	18	20	13	24	0.855394	0.748681	-1.04505
Glyma.11G095300	284	306	302	282	260	0.236803	0.526701	-1.09717
Glyma.14G031200	91	100	96	71	80	0.0651861	0.354081	-1.26711
Glyma.09G187800	69	61	85	45	57	0.0404409	0.306621	-1.40523
Glyma.15G074000	137	101	139	96	92	0.0291517	0.277195	-1.33688
Glyma.20G161100	10	11	20	8	6	0.0852162	0.384644	-1.95238
Glyma.18G253600	133	98	111	103	108	0.493191	0.649465	-1.08057
Glyma.03G157700	141	117	90	193	112	0.110537	0.417237	1.31466
Glyma.08G179200	598	575	597	489	549	0.064875	0.353618	-1.1368
Glyma.10G043800	26	24	30	38	33	0.117391	0.424957	1.33125
Glyma.12G223500	5	2	1	8	3	0.21171	0.512496	2.0625
Glyma.20G217600	31	22	18	37	27	0.206367	0.510239	1.35211
Glyma.13G266300	1508	1543	1567	1340	1255	0.0109051	0.204858	-1.18638
Glyma.19G109200	201	208	192	193	220	0.725885	0.71804	1.03078
Glyma.05G050900	4	2	0	1	0	0.202395	0.507653	-4
Glyma.16G202200	104	100	98	110	156	0.0386094	0.30228	1.32119
Glyma.17G245000	811	866	768	717	823	0.403944	0.61493	-1.05844
Glyma.01G106300	2	2	3	0	1	0.0978463	0.403149	-4.66667
Glyma.02G149100	79	49	56	19	51	0.0330583	0.288092	-1.75238
Glyma.14G087800	25	24	22	18	29	0.995864	0.774961	-1.00709
Glyma.17G023700	153	131	147	105	102	0.00694157	0.17656	-1.38808
Glyma.18G066500	203	147	147	185	123	0.564462	0.67218	-1.07576
Glyma.04G220700	2	0	2	1	0	0.371464	0.599769	-2.66667
Glyma.12G214800	65	55	49	57	42	0.403633	0.614776	-1.13805
Glyma.04G042300	16	7	16	12	15	0.901135	0.759087	1.03846
Glyma.12G036400	828	820	842	833	722	0.309519	0.5706	-1.06752
Glyma.10G172200	460	422	472	366	314	0.00203364	0.120892	-1.32745
Glyma.13G079200	85	82	116	75	78	0.135955	0.447169	-1.23312
Glyma.08G021000	124	111	145	147	136	0.307012	0.569066	1.11711
Glyma.07G221900	52	44	64	52	54	0.960208	0.770702	-1.00629
Glyma.16G015100	275	286	324	267	287	0.445366	0.631335	-1.06498
Glyma.08G264700	22	13	29	29	30	0.195166	0.501976	1.38281
Glyma.13G351800	714	793	717	766	722	0.949131	0.767958	1.0036
Glyma.02G234600	40	31	21	21	20	0.0940628	0.397935	-1.49593
Glyma.10G228700	243	185	240	200	193	0.205929	0.509961	-1.13316
Glyma.06G213300	230	203	266	242	196	0.54871	0.666726	-1.06393
Glyma.19G194800	354	372	351	328	308	0.106854	0.413938	-1.12893
Glyma.07G256100	1536	1548	1456	1298	1612	0.576748	0.675526	-1.04009
Glyma.14G207400	8	12	14	10	13	0.946436	0.767517	1.01471
Glyma.01G191900	106	112	110	129	133	0.0868655	0.386412	1.19817
Glyma.04G098900	413	478	496	459	437	0.684706	0.708105	-1.03199
Glyma.14G029000	360	386	441	441	447	0.136715	0.447695	1.12216
Glyma.07G034800	1233	1112	1074	1126	1277	0.43437	0.625876	1.05426
Glyma.08G077600	1	5	1	1	0	0.177812	0.48611	-4.66667
Glyma.15G028900	159	185	167	209	245	0.00726241	0.179351	1.33268
Glyma.01G226000	596	584	564	583	665	0.286965	0.557309	1.07339
Glyma.19G007600	13	9	12	14	10	0.891065	0.757181	1.05882
Glyma.16G100600	375	358	330	362	357	0.842274	0.745121	1.01458
Glyma.17G143400	338	339	318	355	363	0.264343	0.544351	1.08241
Glyma.01G004700	104	158	152	146	119	0.801842	0.734658	-1.04151
Glyma.02G047500	219	192	214	195	173	0.178419	0.486491	-1.13225
Glyma.04G162000	7	4	3	4	2	0.277931	0.552601	-1.55556
Glyma.11G113300	481	528	544	475	487	0.288486	0.558224	-1.07623
Glyma.12G156100	148	178	185	122	122	0.00622711	0.169918	-1.39617
Glyma.09G205800	80	85	85	119	121	0.00410582	0.153922	1.44
Glyma.07G163200	95	97	95	124	110	0.0767619	0.373761	1.223
Glyma.10G070600	2	2	4	2	2	0.499652	0.651932	-1.33333
Glyma.15G157300	2	0	2	1	0	0.371464	0.599769	-2.66667
Glyma.13G293100	328	379	383	393	501	0.0271814	0.271045	1.23028
Glyma.19G136000	430	435	387	415	401	0.752825	0.724131	-1.02288
Glyma.04G218500	210	217	232	187	195	0.112636	0.419298	-1.15009
Glyma.18G271700	101	122	87	141	134	0.0260973	0.26617	1.33065
Glyma.03G175800	142	134	111	120	143	0.893802	0.758037	1.01938
Glyma.18G093300	26	40	37	36	33	0.887896	0.756386	1.00485
Glyma.11G169900	63	59	65	63	52	0.556881	0.669374	-1.08406
Glyma.07G154500	36	51	70	49	80	0.292162	0.559787	1.23248
Glyma.14G105800	40	27	31	44	39	0.217678	0.515765	1.27041
Glyma.12G241600	309	325	345	284	293	0.11212	0.419157	-1.13114
Glyma.11G020400	56	44	39	38	45	0.52035	0.656675	-1.11647
Glyma.20G235700	167	145	187	179	164	0.756659	0.724803	1.03106
Glyma.12G063200	75	62	43	76	66	0.355349	0.59199	1.18333
Glyma.13G284400	140	160	155	197	184	0.0238924	0.259436	1.25604
Glyma.08G291500	869	970	968	865	932	0.523374	0.658321	-1.04137
Glyma.18G149800	169	179	176	186	197	0.296038	0.562545	1.09637
Glyma.01G124400	22	26	22	32	34	0.0702975	0.361947	1.41429
Glyma.04G125600	224	241	237	231	206	0.402563	0.614213	-1.07094
Glyma.05G168400	490	591	642	534	564	0.5861	0.679209	-1.04614
Glyma.12G119700	5	5	8	3	10	0.855942	0.748742	1.08333
Glyma.10G255500	2957	2526	2303	3037	2821	0.129119	0.439536	1.12856
Glyma.08G104300	1652	1874	2039	2085	2460	0.0164286	0.234021	1.22507
Glyma.06G240100	415	409	413	382	426	0.760612	0.725468	-1.02063
Glyma.09G147100	1	4	0	1	1	0.677174	0.706002	-1.66667
Glyma.11G011700	788	807	746	747	687	0.185166	0.493488	-1.08833
Glyma.08G282800	2945	2606	2237	2518	2618	0.886412	0.756261	-1.0109
Glyma.15G055700	234	178	163	211	206	0.474127	0.642841	1.08783
Glyma.03G117000	16	14	9	1	7	0.0176997	0.239855	-3.25
Glyma.20G142800	324	314	373	369	314	0.880629	0.754987	1.01335
Glyma.16G098500	9	6	8	4	7	0.384655	0.605788	-1.39394
Glyma.19G034400	6	7	6	6	10	0.427108	0.623768	1.26316
Glyma.04G116900	29	57	41	67	51	0.0917382	0.393806	1.3937
Glyma.02G252700	692	735	749	754	735	0.662413	0.702418	1.02642
Glyma.17G170200	29	26	20	33	35	0.125597	0.435564	1.36
Glyma.01G031500	720	656	541	663	727	0.313746	0.572518	1.08764
Glyma.10G246800	6	4	9	6	10	0.56846	0.673248	1.26316
Glyma.05G010200	48	66	49	43	57	0.686645	0.708228	-1.08667
Glyma.06G053000	159	127	126	138	157	0.557282	0.669552	1.07403
Glyma.11G140100	1181	974	914	941	979	0.404331	0.61507	-1.06563
Glyma.14G047100	162	192	172	165	172	0.706112	0.712945	-1.04055
Glyma.06G296700	71	88	92	78	80	0.650143	0.699762	-1.05907
Glyma.09G232600	65	71	67	69	69	0.862169	0.750658	1.0197
Glyma.20G177000	91	82	74	56	65	0.0352864	0.295352	-1.36088
Glyma.17G226700	610	625	604	610	609	0.918067	0.761417	-1.00574
Glyma.18G269500	311	301	287	325	304	0.527485	0.659926	1.0495
Glyma.06G109500	584	649	616	599	640	0.931843	0.764235	1.00514
Glyma.04G245300	51	58	57	47	68	0.796907	0.733481	1.03916
Glyma.12G239400	1415	1671	1613	1929	1618	0.103491	0.409946	1.13226
Glyma.08G224000	913	860	853	864	957	0.528384	0.660439	1.04018
Glyma.05G066800	343	310	283	298	322	0.928359	0.763258	-1.00645
Glyma.13G311100	5	6	11	5	5	0.308648	0.569908	-1.46667
Glyma.16G218100	50	35	35	30	40	0.45645	0.636488	-1.14286
Glyma.10G153900	294	331	320	340	297	0.864429	0.75102	1.01111
Glyma.08G002700	311	350	352	308	267	0.059853	0.345809	-1.17449
Glyma.14G132600	304	351	348	336	326	0.919764	0.761558	-1.01007
Glyma.17G039600	407	415	429	364	360	0.0518633	0.329782	-1.15193
Glyma.07G181300	11	7	4	5	7	0.527717	0.660068	-1.22222
Glyma.15G175400	9	2	9	6	12	0.476342	0.643886	1.35
Glyma.18G111300	585	591	547	521	580	0.516019	0.655712	-1.04329
Glyma.20G084100	197	172	187	210	199	0.277223	0.552277	1.10342
Glyma.03G015400	2999	2896	2724	3180	3165	0.124577	0.434213	1.10425
Glyma.01G151200	3	0	1	3	1	0.738672	0.72117	1.5
Glyma.04G058200	16	11	13	13	16	0.771735	0.728122	1.0875
Glyma.11G009500	508	525	509	490	454	0.193655	0.500294	-1.08898
Glyma.07G237800	526	506	535	553	517	0.710075	0.713814	1.02425
Glyma.10G188100	295	347	341	286	305	0.204095	0.509243	-1.10886
Glyma.07G059400	378	426	518	495	530	0.0951355	0.399529	1.16301
Glyma.13G124000	213	234	233	217	264	0.498491	0.651683	1.06103
Glyma.13G367700	551	478	466	474	462	0.375926	0.602415	-1.06481
Glyma.08G131100	76	72	80	55	68	0.119369	0.427521	-1.23577
Glyma.13G189300	6	11	6	7	13	0.359319	0.594135	1.30435
Glyma.01G207700	4718	5801	6342	6582	6277	0.130663	0.440797	1.14397
Glyma.12G081300	1295	1390	1601	1584	1609	0.123749	0.433881	1.11748
Glyma.06G229200	69	51	37	54	51	0.977147	0.773177	1.00318
Glyma.05G008000	180	212	179	189	167	0.499282	0.651871	-1.06929
Glyma.06G007900	1303	1598	1516	1621	1586	0.224492	0.519753	1.08909
Glyma.19G061200	167	150	164	140	135	0.129571	0.439964	-1.16606
Glyma.05G186500	54	65	60	51	63	0.762377	0.725908	-1.04678
Glyma.10G273600	116	141	145	128	139	0.971536	0.772343	-1.00375
Glyma.08G122400	137	181	160	182	157	0.561528	0.671115	1.06381
Glyma.10G095200	570	525	559	543	481	0.276708	0.551951	-1.07682
Glyma.08G187700	137	120	111	144	146	0.129961	0.440419	1.18207
Glyma.13G031100	49	59	59	60	55	0.825565	0.74156	1.03293
Glyma.19G117700	411	432	453	409	393	0.273424	0.549771	-1.07731
Glyma.17G253500	5	2	0	0	4	0.75361	0.724148	-1.16667
Glyma.20G160900	214	185	182	170	170	0.169398	0.477701	-1.13922
Glyma.18G296300	50	48	48	75	58	0.048263	0.321513	1.36644
Glyma.06G314700	125	137	116	127	114	0.682578	0.707265	-1.04564
Glyma.06G136300	16	12	8	13	4	0.34592	0.586706	-1.41176
Glyma.04G050800	72	68	105	77	47	0.135191	0.446125	-1.3172
Glyma.15G202100	172	184	144	189	234	0.0332912	0.289138	1.269
Glyma.18G109100	96	119	110	119	139	0.130124	0.440449	1.19077
Glyma.12G044900	109	144	146	127	143	0.879901	0.754606	1.01504
Glyma.01G149000	2900	2669	2609	2475	2777	0.570158	0.673786	-1.03808
Glyma.09G250700	95	95	81	96	111	0.268273	0.54647	1.14576
Glyma.09G072300	8	13	11	4	9	0.176665	0.485162	-1.64103
Glyma.16G023600	151	178	172	159	139	0.270067	0.547417	-1.12081
Glyma.02G148900	367	370	354	362	429	0.266863	0.545926	1.08753
Glyma.17G066400	998	981	918	991	977	0.75367	0.724148	1.01899
Glyma.08G307300	5	7	3	10	6	0.245449	0.532447	1.6
Glyma.03G220600	381	366	400	384	332	0.378715	0.603753	-1.06797
Glyma.11G214700	502	559	560	481	435	0.0293935	0.277966	-1.17977
Glyma.11G036300	33	44	40	46	28	0.823209	0.740826	-1.05405
Glyma.04G085000	763	856	980	994	942	0.146519	0.45782	1.11735
Glyma.06G221800	6	6	4	5	6	0.973108	0.772721	1.03125
Glyma.09G128800	1328	1348	1231	1245	1301	0.698009	0.711454	-1.02304
Glyma.12G079100	23	12	16	14	13	0.370919	0.599681	-1.25926
Glyma.14G215900	41	60	43	26	37	0.0417105	0.308439	-1.52381
Glyma.07G264600	486	544	518	452	442	0.0451132	0.315906	-1.15436
Glyma.20G102100	74	84	110	126	107	0.0641916	0.35265	1.3041
Glyma.U007400	17	2	6	6	17	0.645411	0.698201	1.38
Glyma.01G234500	1269	1066	971	937	801	0.0111835	0.20569	-1.26812
Glyma.02G277300	3574	4136	3895	4126	3851	0.652616	0.700491	1.03106
Glyma.05G213200	739	684	656	687	697	0.972861	0.772713	-1.00145
Glyma.06G256000	352	416	476	456	459	0.248903	0.534702	1.1033
Glyma.13G207300	3	5	3	5	4	0.725483	0.717952	1.22727
Glyma.03G098800	4	5	3	5	4	0.874944	0.753486	1.125
Glyma.06G034700	91	111	110	207	119	0.00851118	0.189471	1.56731
Glyma.11G121800	200	234	242	122	167	0.00126474	0.103042	-1.5594
Glyma.14G028800	32	34	36	37	32	0.889498	0.756699	1.01471
Glyma.04G170500	292	241	265	321	244	0.560562	0.67082	1.06203
Glyma.07G077500	17	7	7	8	6	0.320856	0.575316	-1.47619
Glyma.20G158700	25	22	35	27	33	0.616698	0.690196	1.09756
Glyma.15G100500	387	352	343	348	397	0.68597	0.708228	1.03281
Glyma.18G007500	4975	5480	5378	6177	6242	0.026635	0.268629	1.17656
Glyma.16G143300	82	77	76	68	65	0.208411	0.511338	-1.17794
Glyma.09G192000	311	342	330	274	318	0.213955	0.513677	-1.10698
Glyma.01G047400	212	260	260	210	262	0.75618	0.724661	-1.0339
Glyma.17G186100	34	7	12	8	22	0.630747	0.693868	-1.17778
Glyma.05G026100	11	2	3	4	4	0.376873	0.6026	-1.33333
Glyma.10G113200	5	5	0	4	4	0.926091	0.76276	1.2
Glyma.08G205700	398	417	470	369	364	0.0498042	0.325488	-1.16871
Glyma.08G027300	205	227	231	235	257	0.209175	0.511586	1.11312
Glyma.09G248500	1461	1615	1618	1701	1599	0.392024	0.608471	1.05454
Glyma.20G000500	820	927	935	969	987	0.166675	0.475862	1.09396
Glyma.13G292900	4	4	0	2	3	0.934073	0.764667	-1.06667
Glyma.16G199900	51	33	40	31	47	0.744666	0.722431	-1.05983
Glyma.19G135800	37	39	33	30	34	0.460856	0.637753	-1.13542
Glyma.04G039900	7	9	12	43	73	3.46484e-06	0.00823891	6.21429
Glyma.16G050400	115	135	117	130	144	0.289585	0.558922	1.11989
Glyma.17G093200	202	190	189	227	209	0.167243	0.476191	1.12565
Glyma.13G327000	741	736	660	628	645	0.0925863	0.395142	-1.11914
Glyma.02G175700	87	101	68	66	58	0.0432322	0.31253	-1.37634
Glyma.10G169800	9	7	9	1	2	0.00225299	0.123305	-5.55556
Glyma.06G154400	16	12	21	8	17	0.378368	0.603628	-1.30667
Glyma.08G334100	515	551	619	539	571	0.864341	0.751003	-1.01201
Glyma.13G105700	5	1	10	7	4	0.921082	0.761632	1.03125
Glyma.11G241500	85	59	58	73	60	0.90353	0.759309	-1.01253
Glyma.14G148500	455	462	408	455	482	0.399538	0.612582	1.06075
Glyma.11G063100	38	20	16	21	25	0.734524	0.720527	-1.07246
Glyma.18G221400	2	1	0	1	1	0.902006	0.759087	0
Glyma.19G264200	13	15	11	7	6	0.0481412	0.321513	-2
Glyma.04G168300	42	22	40	38	34	0.90816	0.760127	1.03846
Glyma.19G042900	14	9	12	16	18	0.195048	0.501939	1.45714
Glyma.08G325400	64	40	66	71	53	0.62799	0.693033	1.09412
Glyma.07G104200	387	383	388	365	450	0.471147	0.642031	1.0557
Glyma.10G298200	529	515	527	571	540	0.346938	0.587077	1.06079
Glyma.05G240000	201	213	264	232	232	0.758505	0.725201	1.02655
Glyma.08G147000	142	147	155	136	116	0.126629	0.436732	-1.1746
Glyma.10G011600	2	5	6	5	6	0.441596	0.629653	1.26923
Glyma.13G234100	22	24	26	23	28	0.710796	0.714229	1.0625
Glyma.06G061500	50	59	68	38	49	0.0787575	0.375675	-1.35632
Glyma.13G012800	8	1	3	4	4	0.714653	0.715026	0
Glyma.15G276800	284	330	312	255	220	0.00735779	0.180129	-1.29965
Glyma.14G055600	4	1	4	2	5	0.964017	0.771242	1.16667
Glyma.12G191400	61	79	48	60	51	0.472548	0.642465	-1.12913
Glyma.15G098400	338	380	460	415	495	0.124413	0.434213	1.15874
Glyma.20G185500	340	359	380	479	423	0.0066925	0.173985	1.25394
Glyma.18G034300	304	311	340	296	312	0.542497	0.664523	-1.04715
Glyma.19G077100	525	579	633	589	611	0.600112	0.683982	1.03627
Glyma.16G170100	5898	3194	2727	2414	2749	0.0253038	0.264423	-1.52612
Glyma.01G074200	29	28	38	31	31	0.957857	0.770317	-1.02151
Glyma.12G004200	213	214	180	192	197	0.649871	0.699726	-1.04027
Glyma.10G140000	388	430	312	395	328	0.663345	0.702721	-1.04195
Glyma.13G047000	126	135	192	133	177	0.836096	0.743559	1.02649
Glyma.08G232500	726	819	922	885	1012	0.0754955	0.370872	1.15343
Glyma.09G275300	136	137	117	128	158	0.372623	0.600303	1.1
Glyma.02G202400	489	347	356	389	406	0.968081	0.771877	1.00042
Glyma.05G109400	20	31	27	25	17	0.367974	0.598137	-1.2381
Glyma.03G245200	404	417	411	372	385	0.237006	0.526753	-1.08498
Glyma.11G239300	22	15	12	18	8	0.455663	0.63603	-1.25641
Glyma.19G162600	6	13	2	11	9	0.367134	0.597685	1.42857
Glyma.03G023900	74	78	80	67	73	0.423328	0.623186	-1.10476
Glyma.15G218000	767	920	947	893	952	0.484021	0.6465	1.05068
Glyma.04G066700	140	118	114	129	107	0.650905	0.700004	-1.05085
Glyma.07G002600	495	462	483	493	545	0.25164	0.536071	1.08125
Glyma.13G310900	664	677	607	606	605	0.276137	0.551658	-1.07239
Glyma.10G196600	316	332	372	369	367	0.295965	0.562543	1.08235
Glyma.08G045400	156	160	154	177	168	0.285116	0.556068	1.10106
Glyma.13G132500	15	11	17	10	8	0.152263	0.463276	-1.59259
Glyma.16G039500	233	214	183	226	198	0.936461	0.765166	1.00952
Glyma.06G181200	3	0	1	2	4	0.365755	0.597356	2.25
Glyma.17G111200	516	531	446	554	472	0.688724	0.708928	1.03081
Glyma.18G154000	327	319	314	360	410	0.0213012	0.253145	1.20312
Glyma.02G015300	656	601	636	665	699	0.221479	0.518023	1.08082
Glyma.03G058100	485	497	437	540	506	0.152883	0.463944	1.10571
Glyma.06G237700	75	86	70	71	74	0.65047	0.699875	-1.06207
Glyma.20G118000	661	669	724	716	726	0.398978	0.612582	1.05307
Glyma.08G352200	18	22	11	18	19	0.780296	0.72992	1.08824
Glyma.15G125100	169	124	156	161	150	0.754618	0.724388	1.03898
Glyma.08G130900	749	757	732	808	789	0.253826	0.537375	1.07038
Glyma.11G081200	1830	1462	1452	1394	1303	0.0532339	0.333422	-1.17266
Glyma.09G173700	97	119	115	121	125	0.309256	0.570386	1.1148
Glyma.05G229100	310	281	237	217	249	0.0859911	0.385541	-1.18455
Glyma.17G167800	69	64	45	57	69	0.700386	0.712239	1.0618
Glyma.14G082400	57	53	56	59	76	0.169303	0.477662	1.21988
Glyma.02G100800	196	221	228	212	232	0.72277	0.716969	1.03256
Glyma.05G007800	182	159	167	146	195	0.957122	0.770177	1.00689
Glyma.03G143600	78	84	76	113	119	0.00415597	0.154375	1.46218
Glyma.18G061100	7099	5783	4379	4714	4442	0.0554038	0.337925	-1.25681
Glyma.04G186400	424	497	470	416	438	0.261608	0.542919	-1.08587
Glyma.11G137700	903	800	902	806	732	0.0794595	0.377063	-1.12917
Glyma.07G122300	71	80	88	77	65	0.396171	0.61101	-1.12207
Glyma.20G203500	2	1	1	2	2	0.705429	0.712881	1.5
Glyma.12G031000	136	117	119	152	142	0.115542	0.423027	1.18548
Glyma.07G187600	4	0	2	1	1	0.38124	0.604793	-2
Glyma.20G025100	1831	1904	1912	2093	2084	0.0879279	0.387749	1.10953
Glyma.13G030900	213	152	139	152	127	0.158368	0.468469	-1.2043
Glyma.18G117600	38	32	40	43	28	0.79599	0.733401	-1.03286
Glyma.14G073700	283	280	267	274	298	0.673468	0.70547	1.03373
Glyma.17G074900	11	6	8	5	7	0.362714	0.595968	-1.38889
Glyma.13G308700	4302	3736	3672	4117	3746	0.920642	0.761632	1.00722
Glyma.05G136200	373	375	326	303	322	0.0900869	0.390697	-1.1456
Glyma.01G092300	357	271	319	299	378	0.480295	0.645168	1.07233
Glyma.06G179000	17	28	26	22	12	0.227746	0.521758	-1.39216
Glyma.17G109000	759	836	940	841	793	0.635939	0.695881	-1.03427
Glyma.14G202000	49	71	49	63	65	0.386814	0.606731	1.13609
Glyma.04G093500	467	446	419	413	423	0.373462	0.600676	-1.0622
Glyma.11G044800	3	2	2	6	5	0.138953	0.449439	2.35714
Glyma.12G087600	1	1	1	3	0	0.781154	0.72992	1.5
Glyma.15G023500	21	11	13	12	23	0.633098	0.694815	1.16667
Glyma.08G072200	1232	1357	1296	1626	1581	0.00273924	0.13325	1.23822
Glyma.20G110600	338	369	353	350	313	0.400539	0.612971	-1.06586
Glyma.01G148800	91	100	107	70	69	0.0114782	0.208121	-1.42926
Glyma.16G066300	78	85	64	96	69	0.515839	0.655712	1.09031
Glyma.19G002200	25	11	17	19	12	0.671961	0.705212	-1.13978
Glyma.19G245900	386	406	343	409	373	0.663164	0.702696	1.03348
Glyma.02G220500	112	106	102	100	117	0.905865	0.759744	1.01719
Glyma.10G214600	10	13	17	16	9	0.865642	0.751413	-1.06667
Glyma.02G042100	632	754	810	790	782	0.337323	0.581718	1.07377
Glyma.05G221700	713	647	684	716	705	0.494097	0.64984	1.04281
Glyma.08G128700	496	503	579	487	511	0.46302	0.638868	-1.05411
Glyma.11G079000	289	226	257	250	264	0.973622	0.772789	-1.0013
Glyma.13G215800	238	233	246	208	242	0.461396	0.638134	-1.06222
Glyma.18G237300	623	764	833	781	796	0.424067	0.623419	1.06554
Glyma.04G213100	2	4	0	2	2	0.952272	0.768736	0
Glyma.16G151800	36	38	49	52	65	0.0421076	0.309527	1.42683
Glyma.12G207200	65	67	66	67	68	0.892421	0.757527	1.02273
Glyma.17G194600	138	132	120	128	129	0.866101	0.751547	-1.01167
Glyma.01G055900	166	166	149	155	160	0.854469	0.748579	-1.01799
Glyma.02G098700	79	74	72	101	83	0.117728	0.425374	1.22667
Glyma.05G034600	333	323	333	314	292	0.253591	0.537188	-1.08801
Glyma.03G170400	1	2	0	1	1	0.897115	0.758575	0
Glyma.06G077400	382	370	368	356	446	0.372011	0.600002	1.07411
Glyma.11G164500	272	259	248	239	218	0.124029	0.434087	-1.1364
Glyma.09G013300	26	22	23	22	19	0.438561	0.627884	-1.15447
Glyma.17G007400	152	186	183	192	254	0.0294656	0.277994	1.28407
Glyma.15G143200	1880	2458	2887	2801	2762	0.155613	0.466321	1.15495
Glyma.20G230300	1	4	1	2	1	0.758448	0.725201	-1.33333
Glyma.04G026000	551	502	471	494	460	0.372035	0.600002	-1.06499
Glyma.03G226900	5	8	3	4	4	0.431624	0.624773	-1.33333
Glyma.19G187200	82	86	98	77	85	0.479759	0.645014	-1.09465
Glyma.07G205600	37	37	39	29	42	0.733927	0.720466	-1.06103
Glyma.13G335500	63	77	62	94	86	0.0350131	0.294498	1.33663
Glyma.06G162900	895	1118	1230	1084	1168	0.616204	0.690007	1.04163
Glyma.09G069900	4	8	7	4	7	0.837728	0.743916	-1.15152
Glyma.02G218300	87	86	107	54	51	0.00077473	0.0848387	-1.77778
Glyma.15G199800	847	768	738	690	715	0.103028	0.409284	-1.11649
Glyma.18G135700	24	20	12	20	21	0.685979	0.708228	1.09821
Glyma.03G039800	273	134	159	100	224	0.464251	0.639157	-1.16461
Glyma.15G050300	4	2	6	2	2	0.210332	0.511835	-2
Glyma.01G175600	2927	2658	2903	2952	2884	0.620572	0.691225	1.03134
Glyma.04G111500	2384	2863	3175	3106	2902	0.402597	0.614213	1.07005
Glyma.07G018500	344	323	369	415	386	0.0553448	0.337689	1.15975
Glyma.12G105600	28	31	30	40	23	0.76974	0.727353	1.0618
Glyma.05G154300	87	101	98	115	105	0.221769	0.518377	1.15385
Glyma.10G241400	184	144	88	131	152	0.92846	0.763297	1.02043
Glyma.13G148400	54	61	61	52	47	0.246328	0.532958	-1.18519
Glyma.10G063000	7	8	4	7	6	0.929355	0.763556	1.02632
Glyma.08G333900	1214	1401	1440	1206	1285	0.235679	0.526042	-1.08524
Glyma.08G155500	56	65	58	73	73	0.130297	0.440495	1.22346
Glyma.09G198300	2887	2973	3201	3335	3372	0.110802	0.417594	1.11031
Glyma.11G062900	270	284	251	229	219	0.0389372	0.303139	-1.19792
Glyma.16G149600	30	37	41	27	45	0.965393	0.771356	0
Glyma.20G099800	1	0	2	3	0	0.795372	0.733095	1.5
Glyma.02G303800	63	73	71	56	53	0.102995	0.409284	-1.26606
Glyma.18G264100	5	8	4	10	3	0.76255	0.725908	1.14706
Glyma.03G168200	10	7	7	8	13	0.380131	0.604488	1.3125
Glyma.18G042800	21	14	35	22	18	0.55308	0.66815	-1.16667
Glyma.19G085600	24	12	10	6	12	0.117168	0.424616	-1.7037
Glyma.02G060200	224	184	228	230	238	0.284651	0.556068	1.10377
Glyma.12G234000	68	73	75	72	72	0.958295	0.770441	0
Glyma.20G228100	4421	4741	4909	5417	5298	0.0593336	0.344923	1.14224
Glyma.08G146800	1	0	0	3	3	0.0497101	0.325366	9
Glyma.12G012700	1179	1220	1337	1322	1383	0.195146	0.501976	1.08605
Glyma.13G233900	8	6	6	4	6	0.489509	0.648347	-1.33333
Glyma.05G061400	3263	3471	3933	4268	4249	0.020892	0.251864	1.19767
Glyma.20G006800	192	186	195	162	182	0.234491	0.525627	-1.11047
Glyma.13G055500	1	0	1	1	2	0.502436	0.652361	2.25
Glyma.14G098300	191	199	213	206	228	0.373681	0.600776	1.0796
Glyma.09G040100	7508	8265	8446	8334	7994	0.874881	0.753454	1.01127
Glyma.02G116700	109	79	82	93	116	0.293546	0.56063	1.16111
Glyma.17G034200	2	1	1	1	4	0.498367	0.651683	1.875
Glyma.18G077000	264	292	339	246	328	0.71324	0.714872	-1.03949
Glyma.15G170000	267	261	304	197	200	0.00128873	0.104104	-1.39715
Glyma.05G117900	435	410	514	529	582	0.0181123	0.241639	1.22627
Glyma.11G004100	1154	1108	1044	1028	1051	0.334785	0.580766	-1.06013
Glyma.13G362300	447	411	411	370	378	0.0844356	0.383813	-1.13102
Glyma.19G205200	757	645	623	685	592	0.456668	0.636519	-1.05717
Glyma.08G053900	5	5	3	5	3	0.773175	0.728358	-1.08333
Glyma.01G202300	3	4	7	2	0	0.0599631	0.345809	-4.66667
Glyma.04G109300	3	2	2	1	2	0.405688	0.615741	-1.55556
Glyma.09G096700	1441	1286	1058	1083	1057	0.0579443	0.342015	-1.17913
Glyma.14G183800	58	68	58	55	61	0.731293	0.719769	-1.05747
Glyma.02G245100	558	638	582	619	531	0.679707	0.706747	-1.03072
Glyma.20G070000	647	484	455	478	416	0.1006	0.406774	-1.1827
Glyma.10G239200	33	34	43	26	28	0.104605	0.412018	-1.35802
Glyma.02G023800	192	174	194	260	220	0.0138336	0.223119	1.28571
Glyma.10G017900	1049	784	813	928	890	0.727143	0.718553	1.03061
Glyma.03G066600	15	19	14	12	22	0.775161	0.728921	1.0625
Glyma.06G002500	34	27	29	29	31	0.987612	0.773715	0
Glyma.07G045300	367	448	490	449	433	0.8558	0.748681	1.01379
Glyma.05G181100	7770	7311	9154	13502	8848	0.0110255	0.204858	1.38333
Glyma.08G088100	13	25	19	27	26	0.138238	0.448794	1.39474
Glyma.12G132400	14	7	6	6	3	0.127619	0.438027	-2
Glyma.15G039400	131	125	98	140	130	0.26201	0.543019	1.14407
Glyma.20G126500	409	409	420	457	415	0.405834	0.615836	1.05654
Glyma.13G175200	701	677	635	604	589	0.0743554	0.368785	-1.1249
Glyma.16G111100	21	9	12	13	14	0.765644	0.726266	-1.03704
Glyma.08G360700	2	5	1	0	4	0.71566	0.715076	-1.33333
Glyma.01G015200	33	47	42	30	37	0.322574	0.57616	-1.21393
Glyma.02G058000	102	79	95	130	116	0.0251808	0.264283	1.33696
Glyma.05G237600	37	26	31	39	39	0.245961	0.53257	1.24468
Glyma.09G216300	67	68	71	78	62	0.90717	0.759877	1.01942
Glyma.04G194900	890	834	781	753	772	0.160321	0.469684	-1.09508
Glyma.07G130800	70	73	72	32	46	0.00168862	0.115039	-1.83761
Glyma.10G081100	23	22	27	16	48	0.310475	0.570862	1.33333
Glyma.08G173600	1028	1108	1213	1174	1003	0.723607	0.717357	-1.02557
Glyma.15G124900	39	46	33	26	29	0.0585866	0.343725	-1.4303
Glyma.04G229000	4401	5803	6155	6528	6386	0.0807142	0.378217	1.18412
Glyma.19G103600	121	65	48	61	44	0.0937432	0.397543	-1.48571
Glyma.04G007700	3615	3461	3584	3812	3892	0.200594	0.505901	1.08405
Glyma.18G282200	204	299	353	306	307	0.548579	0.666726	1.07418
Glyma.02G143500	147	185	182	204	206	0.0733936	0.367354	1.1965
Glyma.03G186300	224	187	149	122	154	0.0259613	0.265658	-1.35266
Glyma.10G137600	45	52	59	39	47	0.263345	0.543435	-1.2093
Glyma.06G122200	83	81	87	124	101	0.0236788	0.258838	1.34462
Glyma.18G060900	18	19	27	30	32	0.0782007	0.375369	1.45312
Glyma.20G246200	1176	978	935	1071	1135	0.358348	0.593858	1.07122
Glyma.09G123400	5	2	3	0	1	0.0262606	0.266692	-6.66667
Glyma.12G030800	3243	3086	3993	3776	3496	0.492711	0.649444	1.05677
Glyma.17G117500	147	132	130	140	131	0.915599	0.761119	-1.00615
Glyma.20G024900	81	98	100	77	119	0.709978	0.713773	1.05376
Glyma.15G253300	567	546	592	579	578	0.779577	0.72975	1.01789
Glyma.13G073600	16	11	16	20	16	0.314099	0.572663	1.25581
Glyma.U002000	5	1	4	3	1	0.260963	0.542525	-1.66667
Glyma.19G232000	645	592	700	757	611	0.456651	0.636519	1.05937
Glyma.08G080700	421	455	480	406	594	0.307787	0.56933	1.10619
Glyma.16G074800	309	330	369	334	323	0.785313	0.73026	-1.02283
Glyma.04G136100	3	2	7	6	8	0.196018	0.502433	1.75
Glyma.10G266000	211	210	258	212	181	0.158002	0.468314	-1.15182
Glyma.06G178800	64	95	118	84	80	0.481057	0.645492	-1.12602
Glyma.09G114700	71	65	62	42	68	0.241908	0.530299	-1.2
Glyma.14G201800	295	292	360	285	268	0.134177	0.444911	-1.14165
Glyma.11G087500	359	405	372	421	444	0.0711159	0.363202	1.14217
Glyma.07G250500	27	20	14	3	13	0.0165383	0.234781	-2.54167
Glyma.07G072100	1168	1016	860	1044	943	0.791234	0.731905	-1.02131
Glyma.15G066200	4	1	6	5	10	0.125538	0.435564	2.04545
Glyma.20G153300	162	114	84	127	145	0.468755	0.641178	1.13333
Glyma.18G002100	14	21	17	23	29	0.0742638	0.368785	1.5
Glyma.18G245800	1	5	3	0	4	0.583964	0.678563	-1.5
Glyma.01G220400	969	960	1010	926	927	0.341838	0.584537	-1.05738
Glyma.06G307100	3080	2636	2442	2445	2067	0.0331297	0.288337	-1.20538
Glyma.02G263200	5839	6565	7060	6996	6776	0.427203	0.623768	1.06134
Glyma.08G349800	6	8	4	10	9	0.207948	0.511095	1.58333
Glyma.02G041900	113	94	88	117	93	0.619747	0.691023	1.0678
Glyma.07G128600	64	57	57	55	39	0.143067	0.454239	-1.26241
Glyma.12G215700	4	6	10	7	8	0.580018	0.676825	1.125
Glyma.20G209800	712	684	596	728	712	0.242174	0.530373	1.08434
Glyma.13G258500	3075	3849	4203	4452	4293	0.0688308	0.359319	1.17889
Glyma.06G085900	148	113	155	162	128	0.738692	0.72117	1.04567
Glyma.17G237200	149	118	155	161	160	0.229747	0.522662	1.141
Glyma.17G015900	35	32	22	31	26	0.848231	0.74671	-1.04094
Glyma.03G213000	6	1	8	10	7	0.230128	0.522662	1.7
Glyma.15G151700	10	8	8	24	17	0.00591885	0.167887	2.36538
Glyma.18G058700	553	539	527	527	507	0.48186	0.645819	-1.04384
Glyma.16G194500	95	120	115	137	120	0.171864	0.48049	1.16818
Glyma.19G130400	112	94	57	92	107	0.470138	0.641429	1.13498
Glyma.04G212900	372	457	428	383	362	0.147848	0.459557	-1.12483
Glyma.04G034500	175	204	147	189	185	0.530157	0.660952	1.06654
Glyma.02G170300	324	327	334	362	387	0.073852	0.368209	1.14061
Glyma.05G077300	12	11	16	10	14	0.843287	0.745291	-1.08333
Glyma.12G028600	33	39	36	38	40	0.608098	0.686663	1.08333
Glyma.10G164400	214	225	237	257	316	0.0144254	0.225033	1.27145
Glyma.08G013200	966	999	1057	1033	1048	0.584086	0.678563	1.03293
Glyma.13G100300	797	906	843	946	1067	0.0189361	0.244422	1.18598
Glyma.16G007300	234	319	336	308	354	0.284072	0.555886	1.11699
Glyma.08G256900	400	417	371	336	408	0.42722	0.623768	-1.06452
Glyma.20G051700	158	159	150	156	163	0.78296	0.730204	1.02463
Glyma.06G205500	0	4	2	1	3	0.965171	0.771356	0
Glyma.07G248300	752	724	691	717	832	0.300521	0.564994	1.07222
Glyma.08G320000	11	9	7	1	10	0.300329	0.56495	-1.63636
Glyma.05G162800	58	61	41	40	39	0.0853391	0.384644	-1.35021
Glyma.08G069800	678	609	632	593	600	0.277295	0.552277	-1.07237
Glyma.13G156900	267	272	251	266	250	0.792669	0.732267	-1.02067
Glyma.01G218200	13	5	4	6	6	0.563796	0.671949	-1.22222
Glyma.14G199700	5	0	7	3	1	0.330905	0.580099	-2
Glyma.17G135600	194	220	176	209	198	0.707905	0.713248	1.03475
Glyma.15G271400	27	31	19	25	19	0.488812	0.648347	-1.16667
Glyma.02G039700	19610	14730	15276	15655	16180	0.686261	0.708228	-1.03902
Glyma.U020100	456	423	440	447	437	0.934506	0.764704	1.00531
Glyma.03G111400	0	1	0	1	6	0.0509704	0.327885	10.5
Glyma.06G018400	529	513	534	517	488	0.480826	0.645354	-1.04544
Glyma.11G105500	449	435	350	407	381	0.594284	0.681616	-1.04399
Glyma.16G092900	5	1	3	5	1	0.840143	0.744511	0
Glyma.04G154200	335	367	343	363	295	0.489031	0.648347	-1.05876
Glyma.02G290000	220	239	214	206	219	0.518262	0.655955	-1.05569
Glyma.05G197000	82	62	72	115	68	0.169533	0.477802	1.27083
Glyma.12G148300	5	4	9	5	6	0.851067	0.747698	-1.09091
Glyma.10G284100	151	194	175	142	188	0.682192	0.707195	-1.05051
Glyma.09G019600	170	174	205	156	160	0.142606	0.453737	-1.15823
Glyma.13G220000	3540	2868	2609	2439	2722	0.0924838	0.394945	-1.16476
Glyma.15G149500	6	1	6	6	3	0.969317	0.771984	1.03846
Glyma.10G062800	129	108	141	116	121	0.577984	0.675932	-1.06329
Glyma.19G128200	6	14	7	10	26	0.0566748	0.340683	2
Glyma.14G041500	1577	1247	1218	1441	1234	0.921225	0.761632	-1.00735
Glyma.16G221200	327	354	368	345	328	0.599272	0.683728	-1.03913
Glyma.20G171400	152	186	155	140	120	0.0458575	0.317874	-1.2641
Glyma.02G168100	2	1	3	2	0	0.363219	0.59623	-2
Glyma.18G263900	472	512	572	639	525	0.156458	0.467254	1.12211
Glyma.05G104000	60	73	74	79	60	0.947101	0.767633	1.00725
Glyma.06G325200	1238	1444	1386	1427	1414	0.463343	0.639064	1.04757
Glyma.17G042700	21	29	38	28	26	0.696703	0.711079	-1.08642
Glyma.18G085500	92	67	66	75	85	0.665565	0.703521	1.06667
Glyma.06G103900	5	6	7	6	7	0.569183	0.673445	1.08333
Glyma.12G233800	222	193	215	214	203	0.928924	0.76349	-1.00719
Glyma.04G061300	0	1	3	2	1	0.979056	0.773177	1.125
Glyma.20G227900	417	431	419	391	392	0.258111	0.540206	-1.07876
Glyma.13G276600	107	97	105	91	100	0.5182	0.65595	-1.07853
Glyma.12G055400	505	470	411	404	381	0.0455158	0.316926	-1.17707
Glyma.16G212500	1051	1101	1171	778	763	4.5966e-05	0.0300041	-1.43759
Glyma.10G191200	216	260	315	257	270	0.984726	0.773557	-1.00063
Glyma.13G098200	278	305	260	285	248	0.52853	0.660439	-1.05441
Glyma.08G040000	917	975	993	1030	975	0.479576	0.64495	1.04246
Glyma.16G034100	91	92	81	96	97	0.414778	0.619718	1.09659
Glyma.19G213700	504	522	507	584	568	0.065954	0.354932	1.1272
Glyma.11G003900	9	14	20	18	21	0.21209	0.512496	1.36047
Glyma.06G232300	88	99	87	107	91	0.484375	0.646701	1.08394
Glyma.09G139300	5	7	7	6	7	0.840697	0.744766	1.02632
Glyma.15G269200	269	310	306	278	308	0.936932	0.765332	-1.00683
Glyma.18G205100	2	4	2	2	3	0.909022	0.760278	-1.06667
Glyma.03G109200	2004	2348	2527	2724	2866	0.0157829	0.230748	1.21893
Glyma.08G096600	11	12	7	11	10	0.793449	0.732445	1.05
Glyma.15G047900	3	5	1	9	6	0.0362234	0.297577	2.5
Glyma.13G183700	507	508	627	554	505	0.674697	0.70562	-1.03368
Glyma.01G245000	12	8	2	11	10	0.393367	0.609461	1.43182
Glyma.19G026600	39	80	77	50	45	0.144884	0.456246	-1.37544
Glyma.01G023700	201	258	275	215	217	0.236328	0.526539	-1.13272
Glyma.02G244900	12	15	11	18	17	0.233446	0.524782	1.38158
Glyma.02G066500	1067	942	876	1012	949	0.786778	0.730595	1.01958
Glyma.05G002400	102	97	127	116	136	0.219302	0.516809	1.15951
Glyma.06G045200	622	647	660	545	571	0.0356001	0.295857	-1.15233
Glyma.07G088000	2471	1741	1347	1670	1519	0.251896	0.53623	-1.16212
Glyma.11G132300	53	64	69	52	43	0.0973195	0.402605	-1.30526
Glyma.06G288900	451	433	453	420	400	0.210537	0.512113	-1.08699
Glyma.20G169200	1427	1239	1291	1057	1424	0.463132	0.638968	-1.06328
Glyma.15G111000	226	185	241	225	195	0.717219	0.715393	-1.03492
Glyma.17G218900	0	1	0	4	1	0.10745	0.41429	7.5
Glyma.19G155000	240	244	261	226	226	0.254573	0.537673	-1.09882
Glyma.04G237500	85	127	113	113	96	0.824844	0.74139	-1.03668
Glyma.08G216200	0	4	1	5	6	0.0686681	0.358864	3.3
Glyma.18G290700	125	145	136	109	126	0.198178	0.50389	-1.15177
Glyma.09G259000	209	183	215	201	216	0.727856	0.718609	1.03048
Glyma.03G194800	16	35	39	34	24	0.975621	0.773177	-1.03448
Glyma.11G188900	252	264	286	259	308	0.488325	0.648347	1.06047
Glyma.06G130700	390	354	311	433	344	0.284716	0.556068	1.10474
Glyma.20G011000	185	152	134	148	161	0.863884	0.750829	-1.01618
Glyma.18G103500	338	233	240	215	259	0.251835	0.53623	-1.14065
Glyma.19G146300	73	47	33	40	31	0.101896	0.408149	-1.43662
Glyma.03G007600	5	8	7	1	4	0.0620878	0.348547	-2.66667
Glyma.17G060800	15	20	21	11	19	0.396616	0.611376	-1.24444
Glyma.05G122100	178	199	166	191	200	0.387062	0.606753	1.08011
Glyma.13G116200	379	417	397	360	493	0.435348	0.626214	1.07251
Glyma.11G252000	7	9	7	5	4	0.115224	0.422729	-1.7037
Glyma.13G359900	453	453	420	485	392	0.909327	0.760285	-1.00798
Glyma.08G301700	154	159	162	163	174	0.484795	0.646769	1.06421
Glyma.09G166100	334	340	408	395	351	0.680018	0.706747	1.0342
Glyma.11G030700	113	128	141	141	114	0.973348	0.772729	1.00131
Glyma.16G117400	97	69	78	82	71	0.633677	0.694992	-1.06318
Glyma.12G073500	4	6	4	6	10	0.12657	0.436688	1.71429
Glyma.20G067600	241	225	224	200	197	0.0869422	0.386423	-1.15869
Glyma.03G136000	724	643	654	618	652	0.363042	0.596193	-1.06089
Glyma.19G231800	12	7	2	6	3	0.260153	0.541925	-1.55556
Glyma.18G010600	94	81	88	86	110	0.390371	0.608034	1.11787
Glyma.19G053400	2	0	2	3	3	0.351078	0.589536	2.25
Glyma.02G271700	250	267	275	245	226	0.165754	0.47539	-1.12102
Glyma.05G178700	196	157	172	190	198	0.284009	0.555886	1.10857
Glyma.10G265800	74	86	80	70	78	0.541062	0.664183	-1.08108
Glyma.08G114600	180	163	140	137	146	0.221101	0.517982	-1.13781
Glyma.02G093300	9	6	9	7	2	0.20442	0.509377	-1.77778
Glyma.13G201700	671	696	750	708	615	0.350467	0.589214	-1.06677
Glyma.16G108700	4	0	0	2	1	0.998805	0.775389	1.125
Glyma.10G087400	1	2	3	0	4	0.863803	0.750829	0
Glyma.06G072000	5	2	4	6	5	0.526473	0.659404	1.5
Glyma.14G066100	26	28	26	14	30	0.414328	0.619718	-1.21212
Glyma.07G071900	59	53	62	66	56	0.761099	0.725561	1.05172
Glyma.17G002000	965	974	944	869	811	0.0366574	0.297578	-1.14405
Glyma.09G251600	5	4	1	5	4	0.587204	0.679632	1.35
Glyma.17G245700	572	661	609	620	670	0.454661	0.635381	1.05049
Glyma.18G288500	274	247	244	229	214	0.0993795	0.40474	-1.15124
Glyma.06G128500	789	876	802	894	812	0.560632	0.67084	1.03729
Glyma.07G200200	312	299	339	331	334	0.505722	0.653066	1.05
Glyma.08G243000	4273	3808	3363	4208	3850	0.482831	0.646032	1.05619
Glyma.13G330100	435	398	427	382	437	0.716767	0.715284	-1.02564
Glyma.09G242900	166	157	141	151	162	0.918408	0.761449	1.01185
Glyma.13G079900	551	545	535	603	571	0.225708	0.520319	1.07971
Glyma.08G021700	1004	1049	1003	970	916	0.201194	0.506599	-1.08024
Glyma.09G064500	307	325	335	422	389	0.00551648	0.163777	1.25801
Glyma.16G015800	344	292	306	377	360	0.0521478	0.330404	1.17357
Glyma.17G058600	29	47	41	52	71	0.0204063	0.250648	1.57692
Glyma.10G207000	5883	6737	6839	7028	9431	0.0185931	0.243473	1.26874
Glyma.15G194400	8	8	9	8	6	0.546233	0.665987	-1.19048
Glyma.03G212800	12	1	12	3	7	0.303735	0.567006	-1.66667
Glyma.19G173100	2904	2822	2834	2753	2535	0.225406	0.52012	-1.07917
Glyma.11G206900	42	29	41	48	44	0.27116	0.548149	1.23214
Glyma.03G034400	59	32	45	35	52	0.817027	0.738617	-1.04215
Glyma.01G170200	1096	1052	983	1032	997	0.638925	0.696321	-1.02875
Glyma.04G077200	1	4	14	2	1	0.078022	0.375158	-4.22222
Glyma.11G028500	181	163	194	216	196	0.140208	0.451128	1.1487
Glyma.15G007200	1001	899	726	930	836	0.924449	0.76233	1.00876
Glyma.07G256800	420	431	451	388	455	0.689356	0.708997	-1.02966
Glyma.01G226700	511	497	539	479	413	0.0534566	0.333611	-1.1562
Glyma.02G269500	166	191	217	232	217	0.107641	0.414394	1.17334
Glyma.20G094400	61	67	60	48	49	0.0838785	0.383031	-1.2921
Glyma.06G026900	24	22	28	29	31	0.303569	0.566882	1.21622
Glyma.04G162700	340	393	420	406	402	0.50902	0.653918	1.05117
Glyma.07G069700	285	217	184	217	224	0.732053	0.719985	-1.03704
Glyma.12G156800	1398	1423	1498	1546	1477	0.41101	0.617923	1.0499
Glyma.13G199600	117	131	145	125	129	0.77389	0.728462	-1.0315
Glyma.08G141400	30	39	46	21	33	0.126531	0.436654	-1.41975
Glyma.09G184200	37	48	51	56	58	0.139212	0.449938	1.25735
Glyma.16G135500	23	22	25	25	24	0.786007	0.730482	1.05
Glyma.01G039600	79	112	108	104	107	0.597027	0.682568	1.05853
Glyma.18G250000	64	82	84	92	101	0.0814289	0.379404	1.2587
Glyma.02G111300	98	69	96	89	77	0.647705	0.698979	-1.05622
Glyma.05G018300	291	359	345	295	368	0.999581	0.775557	-1.0005
Glyma.10G105400	50	68	65	51	49	0.209975	0.511619	-1.22
Glyma.15G092800	10	8	12	12	9	0.886033	0.756229	1.05
Glyma.11G148200	9	6	21	8	16	0.99726	0.775159	0
Glyma.19G071500	325	276	267	309	275	0.937171	0.765418	1.00922
Glyma.20G214000	9	18	16	25	13	0.281208	0.55437	1.32558
Glyma.06G090100	237	181	207	213	193	0.757608	0.724981	-1.02627
Glyma.01G168000	1400	1444	1495	1795	1745	0.00348795	0.145142	1.22378
Glyma.16G042600	1258	1343	1307	1297	1230	0.607294	0.686319	-1.031
Glyma.02G167900	4358	4544	4421	4982	4584	0.259783	0.541697	1.07701
Glyma.17G085400	3479	4016	4605	4750	4721	0.0620445	0.348547	1.17409
Glyma.13G319200	172	252	268	232	200	0.608752	0.687055	-1.0679
Glyma.05G103800	75	71	79	53	69	0.154082	0.464774	-1.22951
Glyma.06G146600	1	2	3	3	3	0.665349	0.703491	1.5
Glyma.11G233700	1764	2037	2117	2054	1997	0.69312	0.71031	1.02678
Glyma.11G055300	204	205	221	168	175	0.0324583	0.286547	-1.22449
Glyma.15G212400	545	625	644	579	585	0.59147	0.680654	-1.03895
Glyma.15G034000	349	349	391	289	330	0.055656	0.338758	-1.17286
Glyma.20G121100	1028	903	795	885	807	0.350984	0.589536	-1.07407
Glyma.18G213600	202	217	244	278	233	0.11859	0.42618	1.15611
Glyma.16G033900	517	422	456	509	484	0.384237	0.605592	1.06774
Glyma.19G256400	682	711	726	801	821	0.0323344	0.286547	1.14818
Glyma.02G231000	5	5	3	3	4	0.572194	0.674349	-1.2381
Glyma.02G296300	469	438	427	352	333	0.00201202	0.120838	-1.2983
Glyma.08G139200	38	38	27	36	32	0.980708	0.773177	-1.0098
Glyma.10G003800	235	214	274	244	241	0.958906	0.770448	1.00622
Glyma.17G170900	453	462	505	479	486	0.764114	0.725908	1.01937
Glyma.05G232200	521	471	479	439	474	0.292799	0.560349	-1.07411
Glyma.06G275000	424	472	492	441	412	0.26368	0.543792	-1.0848
Glyma.17G205000	22	41	37	21	26	0.155886	0.466592	-1.41844
Glyma.14G047800	0	1	1	0	5	0.271927	0.548601	3.75
Glyma.02G109100	572	611	627	772	731	0.00307997	0.139499	1.24558
Glyma.07G096500	403	390	400	409	421	0.517734	0.655941	1.04359
Glyma.12G183600	12	19	8	8	13	0.572509	0.674422	-1.2381
Glyma.20G177700	4553	5349	5336	5361	5385	0.435823	0.626421	1.05782
Glyma.18G026500	5	7	9	3	7	0.507047	0.653462	-1.4
Glyma.02G287600	108	104	84	79	73	0.0538586	0.334631	-1.29825
Glyma.04G002300	468	499	589	481	474	0.28887	0.558628	-1.08621
Glyma.05G045100	60	66	78	70	72	0.72412	0.717568	1.04412
Glyma.13G039200	11	15	9	4	3	0.00425272	0.154894	-3.33333
Glyma.08G224700	239	225	225	213	189	0.123717	0.433849	-1.14262
Glyma.09G267500	287	280	331	283	298	0.712163	0.714761	-1.03041
Glyma.13G311800	874	771	727	712	743	0.226371	0.520542	-1.08683
Glyma.16G218800	442	458	480	519	486	0.186378	0.494806	1.09239
Glyma.03G237400	857	645	762	769	848	0.401278	0.613368	1.07133
Glyma.19G154800	73	73	87	79	80	0.844838	0.745597	1.02361
Glyma.04G058900	1042	955	945	1016	1038	0.450539	0.633531	1.04725
Glyma.13G346000	323	346	323	286	289	0.0680227	0.357624	-1.15014
Glyma.05G130600	43	31	30	43	40	0.329424	0.579578	1.19712
Glyma.08G037600	34	47	41	37	33	0.424781	0.623419	-1.1619
Glyma.06G173400	37	24	10	7	2	0.00226589	0.123305	-5.25926
Glyma.13G124700	798	769	710	685	770	0.517076	0.655903	-1.0433
Glyma.17G103400	16	24	19	20	21	0.760682	0.725487	1.04237
Glyma.18G146200	42	29	38	28	31	0.253228	0.536974	-1.23164
Glyma.02G007500	3	6	2	9	11	0.0155464	0.229844	2.72727
Glyma.01G186100	321	333	334	334	300	0.600444	0.683997	-1.03891
Glyma.06G229900	868	681	636	665	595	0.112107	0.419157	-1.15608
Glyma.16G060700	22	26	29	31	50	0.0324405	0.286547	1.57792
Glyma.12G116100	413	395	410	356	412	0.440641	0.629159	-1.05729
Glyma.08G344400	78	119	137	135	105	0.599427	0.683786	1.07784
Glyma.08G166000	7	4	4	6	5	0.942569	0.766666	1.1
Glyma.10G030600	1016	919	752	827	816	0.289612	0.558941	-1.09028
Glyma.11G073400	180	181	179	160	148	0.0973597	0.402615	-1.16883
Glyma.09G165900	718	463	429	436	600	0.776407	0.72893	-1.03604
Glyma.17G010500	1092	1124	1098	1021	1041	0.240586	0.529308	-1.07145
Glyma.03G135800	17	21	10	23	30	0.0605662	0.347214	1.65625
Glyma.19G096100	109	74	89	67	90	0.314677	0.572896	-1.15499
Glyma.04G178600	2	1	2	2	1	0.753284	0.724131	-1.11111
Glyma.11G129900	16	18	18	24	31	0.0368333	0.297578	1.58654
Glyma.13G244400	49	67	51	46	71	0.725371	0.717952	1.0509
Glyma.12G023200	104	139	176	120	109	0.191004	0.498504	-1.2198
Glyma.20G017300	246	247	302	295	293	0.235046	0.525715	1.10943
Glyma.13G066000	5	1	0	1	2	0.644435	0.697831	-1.33333
Glyma.06G071800	141	112	91	70	60	0.00154488	0.110752	-1.7641
Glyma.18G109800	298	312	277	310	317	0.44174	0.629653	1.06032
Glyma.14G065900	2498	1853	1628	1921	1872	0.619462	0.691023	-1.05088
Glyma.02G127200	365	293	341	406	396	0.032092	0.285985	1.2042
Glyma.17G001800	31	26	41	34	37	0.656709	0.701512	1.08673
Glyma.05G128400	8	9	10	13	11	0.338118	0.582124	1.33333
Glyma.01G084500	604	579	612	553	662	0.825674	0.74156	1.01532
Glyma.03G264200	451	473	453	525	489	0.138048	0.448668	1.10458
Glyma.06G200100	776	789	733	817	811	0.310404	0.570809	1.06266
Glyma.09G107100	2	0	6	6	4	0.32287	0.576199	1.875
Glyma.10G150300	65	65	55	67	62	0.747143	0.723177	1.04595
Glyma.08G242800	212	160	196	196	196	0.738167	0.721101	1.03521
Glyma.12G079800	42	38	36	34	45	0.860941	0.750216	1.02155
Glyma.07G021600	340	306	299	368	417	0.0114414	0.208031	1.24603
Glyma.08G064400	89	92	106	54	57	0.000934282	0.0905366	-1.72372
Glyma.15G015700	548	602	554	615	576	0.456622	0.636519	1.04842
Glyma.20G102800	65	60	72	71	51	0.611431	0.688189	-1.0765
Glyma.16G058500	681	745	621	644	719	0.990652	0.774264	-1.00122
Glyma.14G194300	468	433	488	411	369	0.0279452	0.274021	-1.18718
Glyma.17G130200	594	664	657	692	625	0.626889	0.69273	1.03159
Glyma.02G212700	626	604	612	683	610	0.420252	0.621981	1.05293
Glyma.18G173000	111	115	146	110	106	0.24562	0.532564	-1.14815
Glyma.03G255500	21	14	26	27	21	0.469805	0.641358	1.18033
Glyma.10G206800	4	1	4	3	3	0.817825	0.738919	0
Glyma.02G034300	2625	2648	2723	1842	1932	5.69174e-05	0.0333585	-1.41247
Glyma.03G077100	70	113	90	104	109	0.252108	0.53637	1.17033
Glyma.10G028400	26	39	27	23	24	0.245223	0.532404	-1.30496
Glyma.06G013000	289	297	300	328	311	0.276598	0.551888	1.08183
Glyma.11G100100	0	0	0	1	4	0.0187145	0.243473	Inf
Glyma.14G007100	561	526	564	466	569	0.39846	0.612464	-1.06345
Glyma.06G256700	5	7	11	3	8	0.494809	0.650405	-1.39394
Glyma.20G137000	51	62	50	55	47	0.696957	0.711141	-1.06536
Glyma.18G229500	133	130	146	115	147	0.724608	0.717823	-1.04071
Glyma.04G205300	1317	1080	1038	1257	1125	0.617961	0.690656	1.04017
Glyma.09G192700	102	113	125	132	130	0.179896	0.487982	1.15588
Glyma.05G248100	2	8	3	3	3	0.445454	0.631335	-1.44444
Glyma.17G186800	279	332	344	285	285	0.196922	0.503145	-1.11696
Glyma.06G069600	5790	4341	3788	3941	4023	0.151737	0.462752	-1.16516
Glyma.11G156700	233	167	202	183	243	0.623542	0.692031	1.06146
Glyma.09G005500	18	21	40	21	27	0.725487	0.717952	-1.09722
Glyma.12G199500	24	13	18	16	12	0.279501	0.553482	-1.30952
Glyma.07G141300	618	665	746	722	838	0.0674629	0.356893	1.15328
Glyma.08G184100	1401	1471	1696	1471	1609	0.864627	0.751088	1.01138
Glyma.20G222500	1003	1079	978	1111	1059	0.312884	0.572195	1.06373
Glyma.13G271200	608	655	608	627	618	0.971926	0.772432	-1.00187
Glyma.16G178200	1	2	0	3	2	0.349026	0.588486	2.5
Glyma.19G114100	8	9	22	21	6	0.884988	0.756198	1.03846
Glyma.01G111200	523	535	540	468	502	0.153765	0.464504	-1.09828
Glyma.04G018200	350	347	375	360	375	0.683186	0.707486	1.02845
Glyma.19G179400	23	9	23	37	22	0.106319	0.413747	1.60909
Glyma.02G154000	2	0	1	1	2	0.764555	0.725908	1.5
Glyma.10G148100	275	234	245	248	213	0.31522	0.572896	-1.09038
Glyma.18G071400	351	371	354	329	342	0.343317	0.585653	-1.06905
Glyma.13G327700	1	4	2	0	0	0.0273011	0.271099	#NAME?
Glyma.06G198000	215	233	275	250	237	0.90814	0.760127	1.01037
Glyma.12G041300	3199	3123	3283	3600	3478	0.116136	0.423394	1.10536
Glyma.07G197900	430	334	313	311	320	0.172494	0.481051	-1.13788
Glyma.17G128000	114	102	66	70	62	0.0417249	0.308439	-1.42424
[truncated: 40,920 more rows]

## Sheet: 96 hpi FO40
Expression levels of soybean genes.
Predicted soybean genes mapped to the soybean Williams 82 reference genome (Glyma.Wm82.a2.v1 genome assembly 2 annotation version 1; http://www.soybase.org) (Column A). Expression values deriving from QuasiSeq analysis calculated as number of normalized counts for each biological replicate in control and FO36 inoculated Forrest genotype at 96 hpi (Columns B-G) are reported, along with the Pvalues…
Glyma_gene_id	Control Rep1	Control Rep2	Control Rep3	FO40 96 hpi Rep1	FO40 96 hpi Rep2	FO40 96 hpi Rep3	Pvalues	Qvalues	FC(FO40 96 hpi/Control)
Glyma.04G095500	939	933	957	908	893	822	0.163089	0.474115	-1.07854
Glyma.11G046800	263	249	226	242	229	274	0.936083	0.779191	1.00949
Glyma.07G031400	1236	1254	1093	1097	1237	1280	0.895352	0.77322	1.00865
Glyma.09G211100	13	8	15	23	23	14	0.061899	0.359586	1.66667
Glyma.17G205200	23	27	25	26	28	19	0.987064	0.789533	-1.0274
Glyma.20G112600	1197	812	832	854	792	901	0.273085	0.555655	-1.11543
Glyma.18G248000	648	522	519	552	540	641	0.76041	0.742268	1.02605
Glyma.02G109300	133	142	130	136	128	137	0.881574	0.770616	-1.00998
Glyma.07G096700	475	532	625	771	801	577	0.0147204	0.227999	1.31679
Glyma.U017900	5	3	5	25	25	5	0.00573056	0.160552	4.23077
Glyma.01G001300	2141	2072	1923	1821	1688	2059	0.152079	0.465428	-1.10201
Glyma.18G026700	57	40	46	53	37	51	0.900299	0.773689	-1.01418
Glyma.02G287800	38	44	46	41	51	41	0.741285	0.737357	1.03906
Glyma.04G002500	112	86	131	119	112	110	0.765523	0.743312	1.03647
Glyma.05G223700	325	334	315	305	293	278	0.116	0.42967	-1.11187
Glyma.06G266500	498	537	516	518	580	505	0.570245	0.686801	1.03353
Glyma.13G217800	9	16	11	8	8	16	0.725844	0.732603	-1.125
Glyma.05G045300	133	136	127	112	102	109	0.0371998	0.307083	-1.22601
Glyma.03G181100	2	1	5	6	5	4	0.205518	0.511252	1.875
Glyma.10G132400	73	56	85	63	68	59	0.419152	0.63126	-1.12632
Glyma.11G175200	2830	3152	3215	3547	3517	3496	0.0329304	0.295962	1.1482
Glyma.09G024000	7217	7769	9068	8382	8749	9220	0.24746	0.541031	1.09549
Glyma.14G111100	5	5	2	6	3	9	0.391474	0.618159	1.5
Glyma.17G018100	35	32	24	31	32	29	0.976152	0.787089	1.01099
Glyma.09G267700	1544	1447	1484	1359	1395	1811	0.806412	0.754873	1.02011
Glyma.03G237600	278	243	282	269	243	281	0.854901	0.765579	-1.01261
Glyma.07G216300	17	10	10	10	15	11	0.884345	0.771017	-1.02778
Glyma.08G259100	382	349	286	252	267	296	0.0241388	0.268972	-1.24785
Glyma.10G123700	2	2	1	1	2	1	0.640477	0.709977	-1.25
Glyma.13G346200	86	84	82	65	87	76	0.359535	0.602651	-1.10526
Glyma.08G037800	7	6	2	1	4	2	0.124367	0.438921	-2.14286
Glyma.13G124900	1	2	4	2	1	1	0.331727	0.588508	-1.75
Glyma.02G229000	2	1	2	1	1	3	0.923226	0.777281	0
Glyma.17G103600	150	190	208	193	181	224	0.378442	0.61326	1.09124
Glyma.02G007700	373	450	435	401	447	367	0.67135	0.719099	-1.03539
Glyma.03G228900	756	714	717	749	691	718	0.79547	0.752643	-1.01344
Glyma.19G189200	14	9	13	11	15	13	0.872532	0.769325	1.08333
Glyma.01G186300	59	47	30	36	47	49	0.820803	0.757948	-1.0303
Glyma.16G060900	3	3	2	3	1	0	0.267895	0.55303	-2
Glyma.04G122200	306	263	337	246	308	304	0.540334	0.677976	-1.05594
Glyma.07G029200	511	497	462	455	464	439	0.180308	0.489481	-1.08247
Glyma.12G116300	4293	4108	4019	4343	4207	4625	0.318397	0.581781	1.06079
Glyma.13G159100	758	866	853	809	784	792	0.502313	0.665056	-1.03857
Glyma.08G344600	10	6	5	5	12	13	0.399049	0.62171	1.42857
Glyma.10G030800	3	2	0	2	0	0	0.352362	0.59853	-2.5
Glyma.11G073600	624	748	811	828	827	754	0.181055	0.489716	1.10353
Glyma.15G052300	214	198	234	179	174	206	0.101933	0.414918	-1.15564
Glyma.16G095100	319	324	335	322	289	309	0.339991	0.591513	-1.06304
Glyma.18G231900	1160	1295	1351	1260	1280	1341	0.729614	0.733422	1.01971
Glyma.04G178800	6	2	5	11	5	4	0.351378	0.598019	1.53846
Glyma.10G065000	1893	2053	1966	2066	1976	2191	0.339392	0.591382	1.0543
Glyma.08G157500	154	154	147	141	134	166	0.712522	0.729943	-1.03175
Glyma.12G201800	12	14	9	20	6	8	0.987628	0.789584	-1.02941
Glyma.13G244600	239	266	290	283	350	239	0.352958	0.59881	1.09686
Glyma.05G072100	63	87	53	59	51	67	0.398324	0.621545	-1.14689
Glyma.13G066200	296	242	245	281	251	228	0.712732	0.729943	-1.03026
Glyma.17G223300	2	3	0	1	0	0	0.162395	0.473427	-5
Glyma.02G127400	136	132	141	144	141	148	0.479993	0.656638	1.05868
Glyma.18G044800	57	62	46	89	81	52	0.0887635	0.398389	1.34545
Glyma.06G106100	105	124	118	196	236	151	0.00113797	0.0823399	1.68012
Glyma.16G180600	393	396	386	341	363	355	0.091209	0.401419	-1.10954
Glyma.01G084700	150	150	172	151	146	164	0.775488	0.746768	-1.02386
Glyma.12G236000	612	641	618	645	647	576	0.990742	0.790374	-1.00161
Glyma.04G020600	2225	2239	2251	2418	2340	2431	0.18914	0.496624	1.07059
Glyma.05G063400	26	23	24	25	22	25	0.866745	0.767833	-1.01389
Glyma.07G243100	695	629	664	756	680	712	0.183822	0.49185	1.08048
Glyma.12G014700	324	397	322	313	305	300	0.111023	0.425535	-1.13617
Glyma.20G008800	14	20	10	17	12	9	0.6218	0.703518	-1.15789
Glyma.10G150500	740	658	634	682	682	622	0.700616	0.727315	-1.02316
Glyma.13G057500	2188	2414	2535	2615	2627	2858	0.0552528	0.34656	1.13493
Glyma.15G237200	9	3	3	4	3	1	0.142414	0.457441	-1.875
Glyma.11G193300	59	98	88	78	73	58	0.359502	0.602651	-1.17225
Glyma.13G373000	5	12	8	11	7	11	0.483232	0.65838	1.16
Glyma.08G064600	129	136	164	143	168	140	0.594546	0.694183	1.05128
Glyma.09G285800	938	944	945	941	880	1009	0.988792	0.789918	1.00106
Glyma.16G058700	65	51	36	58	56	57	0.479954	0.656638	1.125
Glyma.14G194500	483	466	538	582	588	590	0.0131217	0.220659	1.18359
Glyma.17G130400	90	111	148	136	135	178	0.0866015	0.396139	1.28653
Glyma.18G173200	386	278	228	270	257	278	0.383978	0.615424	-1.10807
Glyma.03G255700	36	59	54	58	48	74	0.268691	0.553455	1.20805
Glyma.11G249800	157	170	193	225	199	178	0.122505	0.437541	1.15769
Glyma.03G077300	116	121	108	116	125	66	0.456681	0.646687	-1.12378
Glyma.07G234400	34	21	27	37	19	15	0.563089	0.684447	-1.15493
Glyma.06G013200	2516	2497	1844	1929	1905	580	0.100105	0.413008	-1.55347
Glyma.07G056000	177	176	164	164	163	166	0.532971	0.675986	-1.04868
Glyma.11G100300	405	381	415	418	467	438	0.124007	0.4387	1.10158
Glyma.14G007300	1216	1085	1093	1177	1171	1032	0.945091	0.780302	-1.00414
Glyma.18G229700	111	135	163	111	124	134	0.387106	0.616319	-1.1084
Glyma.01G204300	581	579	543	499	576	583	0.652766	0.713365	-1.02714
Glyma.02G025800	9	14	16	28	20	22	0.0262515	0.27655	1.79487
Glyma.04G205500	8	6	9	6	5	3	0.129271	0.445189	-1.64286
Glyma.09G192900	627	583	687	735	731	748	0.0199405	0.253261	1.16711
Glyma.05G248300	140	138	156	166	162	171	0.108213	0.423192	1.14977
Glyma.10G019900	56	54	58	67	67	31	0.953104	0.782082	-1.01818
Glyma.06G320000	9	12	7	9	5	9	0.604666	0.697726	-1.21739
Glyma.09G227000	9	12	10	11	14	12	0.42465	0.633901	1.19355
Glyma.03G162800	80	93	61	60	44	28	0.0126478	0.217477	-1.77273
Glyma.06G069800	868	944	863	928	852	1012	0.481254	0.657341	1.04374
Glyma.11G156900	0	1	1	2	2	0	0.54213	0.678076	2
Glyma.09G005700	181	161	168	311	258	179	0.0111609	0.207021	1.46667
Glyma.07G141500	716	689	721	1149	1212	189	0.583253	0.692224	1.19944
Glyma.15G135600	65	30	39	42	31	31	0.238983	0.534818	-1.28846
Glyma.08G184300	768	762	859	781	893	811	0.511485	0.668596	1.04018
Glyma.20G222700	534	542	505	567	488	519	0.938479	0.779191	-1.00445
Glyma.13G271400	1589	1564	1494	1595	1665	1754	0.165108	0.476149	1.07898
Glyma.16G178400	5	2	5	5	10	5	0.305335	0.574816	1.66667
Glyma.17G250100	78	53	54	46	33	40	0.018697	0.247191	-1.55462
Glyma.04G018400	225	248	242	182	156	226	0.0308298	0.288233	-1.26773
Glyma.14G092900	106	103	112	99	117	136	0.406246	0.624204	1.09657
Glyma.10G148300	89	94	91	111	96	106	0.189212	0.4967	1.14234
Glyma.03G197000	734	724	705	718	748	859	0.248324	0.541616	1.0749
Glyma.18G071600	16	24	31	21	26	23	0.994314	0.791063	-1.01429
Glyma.11G220000	41	59	51	53	45	22	0.317922	0.581665	-1.25833
Glyma.13G084300	264	260	229	252	240	228	0.533175	0.676045	-1.04583
Glyma.16G020200	225	253	229	235	249	182	0.549127	0.680367	-1.06156
Glyma.04G103900	2565	2267	2170	2469	2533	1804	0.755439	0.740666	-1.0288
Glyma.05G146700	512	634	668	625	642	652	0.42741	0.635342	1.05788
Glyma.10G233800	1	0	2	3	2	1	0.425322	0.634149	2
Glyma.06G189500	122	118	106	116	124	121	0.648284	0.71204	1.04335
Glyma.09G125400	37	37	40	40	45	45	0.360658	0.603551	1.14035
Glyma.07G261200	113	103	137	126	131	128	0.373925	0.610727	1.09065
Glyma.14G212500	5	7	7	31	27	18	0.000171647	0.0368593	4
Glyma.17G119500	209	267	282	271	289	207	0.872807	0.769471	1.01187
Glyma.06G040000	14	13	16	22	15	16	0.383243	0.615295	1.23256
Glyma.15G255300	703	780	682	681	707	666	0.368303	0.608158	-1.05404
Glyma.14G034100	106	116	124	95	103	96	0.113075	0.427642	-1.17687
Glyma.20G164000	15	19	15	10	9	10	0.0342315	0.298771	-1.68966
Glyma.08G082700	917	1050	1076	1279	1168	1196	0.0110371	0.205685	1.19717
Glyma.16G076800	820	843	901	1205	1039	924	0.0121167	0.213647	1.23557
Glyma.01G231100	3	1	3	6	5	1	0.399383	0.621889	1.71429
Glyma.19G012700	488	488	394	402	408	414	0.129618	0.445603	-1.11928
Glyma.10G268000	136	135	124	126	102	105	0.0997755	0.41249	-1.18619
Glyma.02G052600	524	398	477	493	482	568	0.253993	0.545463	1.10293
Glyma.07G139300	69	82	70	216	229	182	8.8147e-07	0.00222415	2.8371
Glyma.10G046700	7	8	11	9	12	8	0.718521	0.731037	1.11538
Glyma.03G095400	4	0	1	1	0	2	0.55664	0.682388	-1.66667
Glyma.11G089500	124	108	112	120	129	123	0.383569	0.61536	1.0814
Glyma.13G269200	196	217	203	226	218	217	0.332965	0.588746	1.07305
Glyma.06G031300	51	51	74	83	79	103	0.0159752	0.234192	1.50568
Glyma.08G211000	2	0	1	74	70	9	0.000230437	0.0409897	51
Glyma.14G025400	41	31	30	22	27	28	0.128044	0.443643	-1.32468
Glyma.16G205100	225	250	200	280	276	274	0.018009	0.244165	1.22963
Glyma.12G161200	1352	1771	1863	1995	1912	1983	0.0574825	0.350873	1.18131
Glyma.09G210900	145	168	150	98	85	125	0.00419954	0.142286	-1.50325
Glyma.06G096600	295	307	272	279	315	287	0.896775	0.773355	1.00801
Glyma.20G155300	6	2	8	4	5	10	0.778974	0.747585	1.1875
Glyma.18G247800	220	190	181	176	163	193	0.231528	0.529348	-1.1109
Glyma.06G309100	342	408	409	434	463	432	0.0620674	0.359586	1.14668
Glyma.17G026600	410	365	400	388	373	414	0.973096	0.78652	0
Glyma.19G141100	148	94	117	90	91	84	0.0320631	0.292625	-1.35472
Glyma.03G002400	2709	2694	2873	2599	2799	2861	0.971526	0.786282	-1.00206
Glyma.04G223600	434	418	424	380	404	426	0.361188	0.60356	-1.05455
Glyma.04G045200	4	8	2	3	4	3	0.455123	0.646209	-1.4
Glyma.12G217700	1	2	0	2	3	0	0.64166	0.710212	1.66667
Glyma.12G039300	2031	2110	2126	1979	1900	2082	0.347686	0.595952	-1.05133
Glyma.08G202300	180	101	96	123	111	97	0.421728	0.63237	-1.13897
Glyma.05G088000	376	381	353	449	420	379	0.0918761	0.402297	1.12432
Glyma.03G180900	27	32	36	32	34	59	0.21091	0.515606	1.31579
Glyma.13G111000	44	30	26	23	22	38	0.336954	0.590296	-1.20482
Glyma.06G087900	111	103	126	107	114	109	0.755789	0.740769	-1.0303
Glyma.16G018000	788	908	845	737	754	642	0.0184546	0.2462	-1.19128
Glyma.14G110900	103	72	101	86	101	33	0.360054	0.602958	-1.25455
Glyma.20G240800	46	50	71	47	56	58	0.850928	0.764457	-1.03727
Glyma.20G062400	170	190	161	136	150	168	0.150535	0.465179	-1.14758
Glyma.18G154900	831	819	853	1034	843	1147	0.0283421	0.282916	1.20815
Glyma.19G197700	2	2	5	1	5	3	0.967123	0.785425	0
Glyma.07G259000	820	781	851	739	764	770	0.153858	0.467535	-1.07875
Glyma.07G037700	4	5	5	3	10	1	0.922834	0.777281	0
Glyma.05G173500	107	104	107	191	176	79	0.0968995	0.409814	1.40252
Glyma.10G260600	356	288	281	300	293	313	0.76216	0.74258	-1.02097
Glyma.13G167600	1070	1042	1022	974	995	1112	0.748403	0.739149	-1.0172
Glyma.16G103500	364	427	405	363	384	403	0.559578	0.68343	-1.04
Glyma.02G228800	12	10	12	5	14	21	0.753103	0.739909	1.17647
Glyma.17G146300	2	2	1	2	1	5	0.522322	0.67247	1.6
Glyma.18G189100	14	7	9	11	13	10	0.647383	0.711866	1.13333
Glyma.15G060800	3	0	1	0	2	2	0.952372	0.782028	0
Glyma.03G122100	1	1	2	1	4	1	0.63915	0.709551	1.5
Glyma.06G029100	375	382	422	388	420	346	0.784486	0.749174	-1.02166
Glyma.11G116200	6	6	3	3	5	6	0.867239	0.767912	-1.07143
Glyma.12G159000	496	553	528	505	521	560	0.915055	0.776246	1.00571
Glyma.06G301700	1	2	2	1	1	5	0.698094	0.726515	1.4
Glyma.09G208700	5	5	4	3	0	4	0.206765	0.512008	-2
Glyma.10G251900	20257	18519	17695	19812	18233	20610	0.635541	0.708457	1.03867
Glyma.14G052200	2	2	2	1	0	0	0.0642433	0.362996	-6
Glyma.15G095000	341	273	330	352	312	342	0.428725	0.635863	1.06568
Glyma.17G231800	1135	1146	1056	1027	1052	1184	0.68926	0.724373	-1.02268
Glyma.18G274600	5	1	0	1	4	1	0.940157	0.779477	0
Glyma.02G135900	40	34	39	32	35	22	0.19541	0.50292	-1.26966
Glyma.18G096200	285	324	362	286	296	366	0.790154	0.751274	-1.02426
Glyma.03G178700	16	28	27	24	28	40	0.251323	0.54334	1.29577
Glyma.06G114600	118	145	141	125	137	137	0.91401	0.776246	-1.01253
Glyma.04G250400	347	428	470	427	465	425	0.47691	0.655704	1.05783
Glyma.07G157400	172	182	150	144	158	162	0.346397	0.595354	-1.08621
Glyma.11G201700	231	242	242	176	169	218	0.0158518	0.23414	-1.26998
Glyma.14G108700	56	22	18	17	14	19	0.0491622	0.334642	-1.92
Glyma.20G238600	540	699	682	708	651	740	0.246882	0.540762	1.09266
Glyma.13G287300	46	43	37	18	21	39	0.0394292	0.312148	-1.61538
Glyma.15G002000	5	5	2	7	7	4	0.258927	0.548841	1.5
Glyma.01G127300	3	3	4	2	2	3	0.366671	0.607393	-1.42857
Glyma.16G001900	4247	4562	4552	4450	4480	4822	0.61966	0.702827	1.02926
Glyma.17G044700	3	8	1	4	1	9	0.873544	0.769664	1.16667
Glyma.05G106000	111	106	109	123	113	101	0.719133	0.731045	1.03374
Glyma.08G107200	204	239	305	290	287	263	0.25038	0.542896	1.12299
Glyma.06G243000	189	230	243	230	235	237	0.458552	0.647513	1.06042
Glyma.11G014600	118	179	176	169	193	153	0.453175	0.645553	1.08879
Glyma.12G057400	145	189	128	97	96	150	0.0620845	0.359624	-1.34694
Glyma.07G242900	223	189	177	183	193	199	0.753935	0.740035	-1.02435
Glyma.10G193200	3053	2902	2982	2738	3125	3028	0.928194	0.778001	-1.00517
Glyma.08G285700	337	357	352	269	345	396	0.697567	0.726464	-1.03564
Glyma.13G372800	8	7	15	6	10	16	0.926032	0.777633	1.06667
Glyma.15G058600	1	3	1	3	0	3	0.891255	0.772396	1.2
Glyma.19G215700	6	7	16	13	15	17	0.180537	0.489481	1.55172
Glyma.13G194400	42	27	30	42	34	70	0.1128	0.42742	1.47475
Glyma.16G130300	1069	1072	1086	1193	1027	1317	0.189261	0.496713	1.09606
Glyma.01G212800	305	278	286	243	251	242	0.0247687	0.271273	-1.18071
Glyma.02G255600	441	409	517	475	458	513	0.446173	0.642646	1.05779
Glyma.17G173100	696	597	478	518	435	560	0.127246	0.442588	-1.17052
Glyma.20G080500	5	13	4	12	11	4	0.495822	0.662489	1.22727
Glyma.10G249700	515	517	467	540	590	530	0.106568	0.421021	1.1074
Glyma.02G077200	4	1	0	2	2	3	0.686889	0.723774	1.4
Glyma.06G234300	263	258	244	222	241	256	0.366952	0.60757	-1.06398
Glyma.05G013100	196	227	220	182	209	176	0.149797	0.464479	-1.13404
Glyma.13G007200	91	81	81	82	77	91	0.885658	0.771264	-1.012
Glyma.11G143000	206	272	326	260	265	323	0.631614	0.707283	1.05473
Glyma.07G055800	326	293	222	167	181	261	0.029383	0.285306	-1.38095
Glyma.09G235500	144	165	195	177	208	163	0.411536	0.627175	1.0873
Glyma.12G142900	504	494	542	541	508	463	0.776399	0.747166	-1.01852
Glyma.17G229600	468	422	439	352	416	463	0.320769	0.583032	-1.07961
Glyma.05G191600	73	71	58	56	49	63	0.174459	0.483543	-1.20238
Glyma.13G185700	15	8	12	14	5	6	0.322266	0.584244	-1.4
Glyma.18G301300	3	0	0	1	3	2	0.467397	0.651241	2
Glyma.08G192800	70	51	54	51	64	66	0.872145	0.769165	1.03429
Glyma.01G025700	0	6	4	29	22	9	0.00419935	0.142286	6
Glyma.19G122800	273	252	207	185	207	230	0.0977436	0.410916	-1.17685
Glyma.13G314000	22	2	14	19	8	14	0.903064	0.774163	1.07895
Glyma.08G005600	669	606	656	631	650	587	0.547151	0.679746	-1.03373
Glyma.06G141400	44	37	26	48	54	39	0.153724	0.467353	1.31776
Glyma.09G048400	152	106	105	89	57	108	0.0490022	0.334208	-1.42913
Glyma.07G184200	5	5	11	23	7	9	0.114821	0.428447	1.85714
Glyma.15G178300	59	66	71	64	77	60	0.764191	0.742991	1.02551
Glyma.19G157000	99	80	116	76	81	181	0.566027	0.685553	1.14576
Glyma.13G092800	60	45	36	49	46	52	0.8562	0.765811	1.04255
Glyma.01G154100	409	422	403	476	446	494	0.0320336	0.292625	1.14749
Glyma.08G312400	2716	2686	2590	2409	2325	2384	0.0414299	0.318031	-1.12279
Glyma.11G041400	276	327	366	302	308	339	0.803229	0.754381	-1.02107
Glyma.04G090100	86	72	65	109	107	95	0.0141137	0.225981	1.39462
Glyma.09G133900	2198	1108	1387	1708	1399	5398	0.0863467	0.396139	1.81227
Glyma.12G084200	196	202	234	192	158	182	0.0680464	0.37026	-1.18797
Glyma.20G078300	331	392	417	405	444	409	0.187064	0.494788	1.10351
Glyma.15G020100	21	25	25	13	28	17	0.42044	0.631858	-1.22414
Glyma.15G263800	259	303	277	285	315	255	0.773628	0.746176	1.01907
Glyma.03G103800	17	15	22	26	18	16	0.607458	0.698767	1.11111
Glyma.04G146600	306	310	308	278	290	276	0.153243	0.466787	-1.09479
Glyma.02G282400	377	456	485	480	476	517	0.144693	0.459901	1.1176
Glyma.05G189400	133	163	156	157	128	130	0.402514	0.622883	-1.08916
Glyma.08G125300	5	5	8	3	6	6	0.719943	0.731272	-1.2
Glyma.10G276500	492	500	554	507	487	534	0.851933	0.764769	-1.01178
Glyma.13G212400	51	56	49	55	44	53	0.833453	0.760361	-1.02632
Glyma.06G261100	11	7	8	8	12	0	0.678923	0.721146	-1.3
Glyma.13G034000	46	57	47	44	46	42	0.404728	0.623676	-1.13636
Glyma.14G033900	681	642	733	743	724	673	0.48201	0.657947	1.04086
Glyma.07G082600	260	213	216	168	178	173	0.00494155	0.151224	-1.32755
Glyma.03G138000	989	1014	934	885	869	859	0.0370473	0.307024	-1.124
Glyma.20G163800	23	25	24	35	17	22	0.89173	0.772651	1.02778
Glyma.18G299200	267	206	185	166	192	169	0.0536258	0.343573	-1.24858
Glyma.18G012600	104	73	68	67	89	110	0.63436	0.70826	1.08571
Glyma.06G317600	75	76	110	64	83	71	0.223662	0.523875	-1.19725
Glyma.01G052500	132	101	133	131	126	128	0.65264	0.71328	1.05191
Glyma.06G139200	1002	1155	1238	1074	1101	1083	0.512527	0.668875	-1.04205
Glyma.05G031200	1	3	2	1	2	4	0.899855	0.773689	1.16667
Glyma.13G025300	1	3	4	3	3	5	0.645708	0.711501	1.375
Glyma.08G210800	244	250	225	268	277	198	0.714725	0.730081	1.03338
Glyma.11G161100	4	3	4	4	0	3	0.392377	0.618507	-1.57143
Glyma.16G204900	581	576	567	549	487	595	0.377066	0.612296	-1.05702
Glyma.09G253600	1621	1634	1701	1739	1835	1806	0.121255	0.4358	1.08555
Glyma.16G026500	1108	1277	1224	1389	1314	1271	0.109715	0.424566	1.10114
Glyma.17G247700	217	229	256	246	267	206	0.762819	0.74277	1.02422
Glyma.09G075200	28	35	18	24	18	18	0.223999	0.523981	-1.35
Glyma.14G162300	950	933	960	824	956	840	0.166324	0.477263	-1.08511
Glyma.17G069300	144	168	174	189	173	144	0.645136	0.711302	1.04115
Glyma.03G223500	101	98	140	128	109	128	0.528767	0.674433	1.0767
Glyma.11G217600	23	21	13	31	32	26	0.0510625	0.337967	1.5614
Glyma.11G039200	390	450	546	540	595	562	0.030153	0.286605	1.22439
Glyma.07G202200	358	346	363	356	368	424	0.292556	0.568316	1.07591
Glyma.13G332100	6	3	5	5	5	4	0.843707	0.762969	0
Glyma.07G267500	156	161	140	138	108	172	0.442243	0.6417	-1.0933
Glyma.20G105000	214	197	158	203	190	217	0.469801	0.652601	1.07206
Glyma.10G174900	8	7	5	11	8	11	0.196244	0.503737	1.5
Glyma.13G110800	337	251	263	326	305	260	0.63561	0.708475	1.047
Glyma.14G153600	35	34	37	51	49	33	0.170683	0.480967	1.25472
Glyma.09G160700	30	50	30	40	41	49	0.350925	0.597784	1.18182
Glyma.05G216100	1134	1134	1222	1692	1641	1372	0.000838953	0.0714522	1.34814
Glyma.17G154800	508	564	591	546	500	487	0.216434	0.519012	-1.0848
Glyma.18G197600	243	305	292	238	241	277	0.223069	0.523419	-1.11111
Glyma.06G037600	317	326	357	305	350	321	0.726141	0.732749	-1.02459
Glyma.07G258800	17	2	8	16	12	14	0.320839	0.583032	1.55556
Glyma.11G124700	32	29	42	100	67	22	0.0678789	0.36997	1.83495
Glyma.12G167500	1251	1108	1143	1264	1189	1261	0.293766	0.569142	1.06054
Glyma.08G152100	377	401	429	413	425	409	0.578485	0.69016	1.03314
Glyma.01G228700	4876	4112	3456	5478	4773	3444	0.435852	0.63864	1.10053
Glyma.02G300400	0	1	3	6	10	3	0.0265902	0.277713	4.75
Glyma.02G122000	23	17	16	22	15	14	0.630128	0.706801	-1.09804
Glyma.05G029000	26	20	16	17	19	11	0.257881	0.547926	-1.31915
Glyma.04G229900	1259	1316	1248	1852	1614	727	0.612005	0.700332	1.09678
Glyma.14G060700	392	420	455	489	553	473	0.0200617	0.253839	1.19574
Glyma.10G116100	2	1	2	1	1	0	0.230794	0.529005	-2.5
Glyma.20G190600	368	375	362	322	353	335	0.150935	0.465315	-1.09406
Glyma.08G208600	248	230	280	227	263	260	0.894868	0.773036	-1.01067
Glyma.19G082200	88	71	95	77	75	79	0.402522	0.622883	-1.09957
Glyma.07G165900	508	437	380	369	312	226	0.00866233	0.186719	-1.46086
Glyma.20G003400	137	140	159	141	153	169	0.500325	0.663922	1.06193
Glyma.19G138700	1043	936	940	760	759	935	0.0271746	0.27945	-1.18949
Glyma.09G280400	1	1	2	2	3	0	0.860748	0.766558	1.25
Glyma.01G135800	0	1	2	4	5	0	0.260573	0.549478	3
Glyma.17G096100	1540	1411	1372	1339	1271	1588	0.660559	0.716213	-1.02978
Glyma.05G114500	308	330	358	314	313	360	0.907784	0.77498	-1.00912
Glyma.10G201600	242	260	216	262	259	249	0.344259	0.593714	1.07242
Glyma.13G108600	214	229	229	200	193	173	0.0403994	0.314722	-1.18728
Glyma.03G250300	45	50	57	49	36	43	0.264538	0.551874	-1.1875
Glyma.06G157300	67	80	68	108	83	86	0.0506362	0.336941	1.28837
Glyma.11G244400	88	106	100	110	131	92	0.283096	0.562166	1.13265
Glyma.15G223100	426	415	481	390	412	404	0.15619	0.469527	-1.09619
Glyma.04G071800	97	95	83	106	85	96	0.718761	0.73104	1.04364
Glyma.12G065900	240	215	202	268	261	300	0.0120667	0.213371	1.2618
Glyma.08G050500	38	12	30	38	20	41	0.495493	0.662451	1.2375
Glyma.15G001800	111	93	125	138	112	142	0.136102	0.451919	1.19149
Glyma.09G093300	6	6	3	6	6	5	0.742216	0.73762	1.13333
Glyma.16G044600	858	634	630	696	613	685	0.466069	0.650966	-1.06419
Glyma.14G180400	97	117	118	120	118	111	0.604514	0.697726	1.0512
Glyma.17G087400	114	171	170	143	139	158	0.777533	0.747275	-1.03409
Glyma.07G107100	209	205	181	229	186	169	0.866936	0.767833	-1.01884
Glyma.08G328300	27	12	14	17	15	33	0.514627	0.669741	1.22642
Glyma.02G020400	94	97	97	109	114	89	0.456408	0.646644	1.08333
Glyma.03G063200	1056	1158	1254	848	871	1011	0.0044907	0.146252	-1.27033
Glyma.10G014500	254	355	343	313	372	332	0.474127	0.654811	1.06828
Glyma.11G057300	13	10	12	18	28	6	0.216389	0.518976	1.48571
Glyma.13G237000	2688	2419	2432	3696	3486	1777	0.280736	0.56035	1.18835
Glyma.06G242800	334	381	418	451	434	394	0.114852	0.4285	1.12886
Glyma.09G149800	2	2	4	2	4	3	0.937226	0.779191	1.125
Glyma.20G123100	147	155	168	157	157	190	0.451018	0.644765	1.07234
Glyma.14G058500	263	341	299	249	262	349	0.632525	0.70747	-1.05
Glyma.09G000300	15	19	13	14	22	26	0.266268	0.552294	1.31915
Glyma.18G215600	37	31	34	28	22	22	0.0510996	0.338007	-1.41667
Glyma.U028400	4	1	2	0	1	1	0.115678	0.429641	-3.5
Glyma.20G188400	336	285	279	283	243	244	0.0714011	0.377014	-1.16883
Glyma.03G119700	71	86	80	57	65	67	0.0759378	0.38255	-1.25397
Glyma.15G130200	44	49	61	55	47	69	0.49243	0.661105	1.11039
Glyma.18G037200	477	505	544	551	579	523	0.189792	0.497238	1.08322
Glyma.16G173000	265	278	282	414	456	191	0.170235	0.480797	1.28606
Glyma.02G298300	7	7	9	16	10	2	0.592212	0.694183	1.21739
Glyma.01G077100	178	208	193	176	208	263	0.319241	0.582239	1.11744
Glyma.17G172900	788	715	668	674	591	664	0.0816452	0.391479	-1.12545
Glyma.04G013000	3219	3478	3647	3889	3838	3712	0.104179	0.417995	1.10586
Glyma.13G228300	151	88	135	143	179	177	0.0580801	0.352747	1.33422
[truncated: 42,761 more rows]
