# Supplementary material for: Transcriptome profiling of soybean (Glycine max) roots challenged with pathogenic and non-pathogenic isolates of Fusarium oxysporum
Source: BMC Genomics. 2015 Dec 21;16:1089. doi: 10.1186/s12864-015-2318-2 (PMC4687377; doi:10.1186/s12864-015-2318-2)
Supplement: Additional file 4: Table S4. — Output generated from Mercator sequence annotation webserver (http://www.plabipd.de/portal/web/guest/mercator-sequence-annotation). The file can be used as input into MapMan as a mappings file to explore subsets of Glycine max version 2 gene models for significant enrichment in any of the Mercator defined bins. (XLSX 9217 kb) [file 12864_2015_2318_MOESM4_ESM.xlsx]

## Sheet: Additional File 4 Table S4
Output generated from Mercator sequence annotation webserver (http://www.plabipd.de/portal/web/guest/mercator-sequence-annotation). This file can be used as input into Mapman as a mappings file to explore subsets of Glycine max version 2 gene models for significant enrichment in any of the Mercator defined bins.
BinCode	Name	Identifier	Description	Type
'0'	'control genes'	''	''
'1'	'PS'	'glyma.19g045600.1.p'	'(at5g38660 : 291.0) mutant has Altered acclimation responses;; ACCLIMATION OF PHOTOSYNTHESIS TO ENVIRONMENT (APE1); CONTAINS InterPro DOMAIN/s: Protein of unknown function DUF2854 (InterPro:IPR021275), Proteasome maturation factor UMP1 (InterPro:IPR008012); BEST Arabidopsis thaliana protein match is: Proteasome maturation factor UMP1 (TAIR:AT5G38650.1). & (reliability: 582.0) & (original descrip…	T
'1'	'PS'	'glyma.11g093000.1.p'	'(at1g67250 : 207.0) Proteasome maturation factor UMP1; CONTAINS InterPro DOMAIN/s: Proteasome maturation factor UMP1 (InterPro:IPR008012); BEST Arabidopsis thaliana protein match is: acclimation of photosynthesis to environment (TAIR:AT5G38660.2); Has 220 Blast hits to 220 proteins in 80 species: Archae - 0; Bacteria - 0; Metazoa - 106; Fungi - 2; Plants - 90; Viruses - 0; Other Eukaryotes - 22 …	T
'1'	'PS'	'glyma.12g019300.1.p'	'(at1g67250 : 205.0) Proteasome maturation factor UMP1; CONTAINS InterPro DOMAIN/s: Proteasome maturation factor UMP1 (InterPro:IPR008012); BEST Arabidopsis thaliana protein match is: acclimation of photosynthesis to environment (TAIR:AT5G38660.2); Has 220 Blast hits to 220 proteins in 80 species: Archae - 0; Bacteria - 0; Metazoa - 106; Fungi - 2; Plants - 90; Viruses - 0; Other Eukaryotes - 22 …	T
'1.1'	'PS.lightreaction'	''	''
'1.1.1'	'PS.lightreaction.photosystem II'	''	''
'1.1.1.1'	'PS.lightreaction.photosystem II.LHC-II'	'glyma.10g177200.1.p'	'(at4g10340 : 392.0) photosystem II encoding the light-harvesting chlorophyll a/b binding protein CP26 of the antenna system of the photosynthetic apparatus; light harvesting complex of photosystem II 5 (LHCB5); FUNCTIONS IN: chlorophyll binding; INVOLVED IN: response to blue light, response to red light, response to far red light, photosynthesis, nonphotochemical quenching; LOCATED IN: in 9 comp…	T
'1.1.1.1'	'PS.lightreaction.photosystem II.LHC-II'	'glyma.17g262400.1.p'	'(at1g76570 : 481.0) Chlorophyll A-B binding family protein; FUNCTIONS IN: chlorophyll binding; INVOLVED IN: response to blue light, response to far red light, photosynthesis; LOCATED IN: light-harvesting complex, chloroplast, membrane; EXPRESSED IN: 28 plant structures; EXPRESSED DURING: 13 growth stages; CONTAINS InterPro DOMAIN/s: Chlorophyll A-B binding protein (InterPro:IPR001344); BEST Arab…	T
'1.1.1.1'	'PS.lightreaction.photosystem II.LHC-II'	'glyma.09g154700.1.p'	'(at4g10340 : 397.0) photosystem II encoding the light-harvesting chlorophyll a/b binding protein CP26 of the antenna system of the photosynthetic apparatus; light harvesting complex of photosystem II 5 (LHCB5); FUNCTIONS IN: chlorophyll binding; INVOLVED IN: response to blue light, response to red light, response to far red light, photosynthesis, nonphotochemical quenching; LOCATED IN: in 9 comp…	T
'1.1.1.1'	'PS.lightreaction.photosystem II.LHC-II'	'glyma.15g052400.1.p'	'(at1g15820 : 367.0) Lhcb6 protein (Lhcb6), light harvesting complex of photosystem II.; light harvesting complex photosystem II subunit 6 (LHCB6); FUNCTIONS IN: chlorophyll binding; INVOLVED IN: photosynthesis, nonphotochemical quenching; LOCATED IN: in 7 components; EXPRESSED IN: 24 plant structures; EXPRESSED DURING: 14 growth stages; CONTAINS InterPro DOMAIN/s: Chlorophyll A-B binding protein…	T
'1.1.1.1'	'PS.lightreaction.photosystem II.LHC-II'	'glyma.13g282000.1.p'	'(at5g54270 : 476.0) Lhcb3 protein is a component of the main light harvesting chlorophyll a/b-protein complex of Photosystem II (LHC II).; light-harvesting chlorophyll B-binding protein 3 (LHCB3); FUNCTIONS IN: structural molecule activity; INVOLVED IN: photosynthesis; LOCATED IN: light-harvesting complex, thylakoid, chloroplast thylakoid membrane, chloroplast; EXPRESSED IN: 24 plant structures;…	T
'1.1.1.1'	'PS.lightreaction.photosystem II.LHC-II'	'glyma.02g305400.1.p'	'(p27518|cb21_goshi : 494.0) Chlorophyll a-b binding protein 151, chloroplast precursor (LHCII type II CAB-151) (LHCP) - Gossypium hirsutum (Upland cotton) & (at2g05100 : 483.0) Lhcb2.1 protein encoding a subunit of the light harvesting complex II. Member of a gene family with high degree of sequence similarity. Initially LHCB2.3 was considered as a separate gene but appears to be an allele of LH…	T
'1.1.1.1'	'PS.lightreaction.photosystem II.LHC-II'	'glyma.02g080800.1.p'	'(p09755|cb22_soybn : 372.0) Chlorophyll a-b binding protein 2, chloroplast precursor (LHCII type I CAB-2) (LHCP) - Glycine max (Soybean) & (at2g34430 : 329.0) Photosystem II type I chlorophyll a/b-binding protein; light-harvesting chlorophyll-protein complex II subunit B1 (LHB1B1); FUNCTIONS IN: chlorophyll binding; INVOLVED IN: photosynthesis, light harvesting in photosystem II, photosynthesis;…	T
'1.1.1.1'	'PS.lightreaction.photosystem II.LHC-II'	'glyma.03g060300.1.p'	'(at3g08940 : 464.0) Lhcb4.2 protein (Lhcb4.2, protein involved in the light harvesting complex of photosystem II; light harvesting complex photosystem II (LHCB4.2); FUNCTIONS IN: chlorophyll binding; INVOLVED IN: response to blue light, response to red light, response to far red light; LOCATED IN: thylakoid, chloroplast thylakoid membrane, chloroplast, membrane, chloroplast envelope; EXPRESSED I…	T
'1.1.1.1'	'PS.lightreaction.photosystem II.LHC-II'	'glyma.20g212900.1.p'	'(at4g10340 : 391.0) photosystem II encoding the light-harvesting chlorophyll a/b binding protein CP26 of the antenna system of the photosynthetic apparatus; light harvesting complex of photosystem II 5 (LHCB5); FUNCTIONS IN: chlorophyll binding; INVOLVED IN: response to blue light, response to red light, response to far red light, photosynthesis, nonphotochemical quenching; LOCATED IN: in 9 comp…	T
'1.1.1.1'	'PS.lightreaction.photosystem II.LHC-II'	'glyma.05g119000.1.p'	'(at1g15820 : 364.0) Lhcb6 protein (Lhcb6), light harvesting complex of photosystem II.; light harvesting complex photosystem II subunit 6 (LHCB6); FUNCTIONS IN: chlorophyll binding; INVOLVED IN: photosynthesis, nonphotochemical quenching; LOCATED IN: in 7 components; EXPRESSED IN: 24 plant structures; EXPRESSED DURING: 14 growth stages; CONTAINS InterPro DOMAIN/s: Chlorophyll A-B binding protein…	T
'1.1.1.1'	'PS.lightreaction.photosystem II.LHC-II'	'glyma.05g128000.1.p'	'(p09756|cb23_soybn : 474.0) Chlorophyll a-b binding protein 3, chloroplast precursor (LHCII type I CAB-3) (LHCP) - Glycine max (Soybean) & (at2g34430 : 432.0) Photosystem II type I chlorophyll a/b-binding protein; light-harvesting chlorophyll-protein complex II subunit B1 (LHB1B1); FUNCTIONS IN: chlorophyll binding; INVOLVED IN: photosynthesis, light harvesting in photosystem II, photosynthesis;…	T
'1.1.1.1'	'PS.lightreaction.photosystem II.LHC-II'	'glyma.05g149400.1.p'	'(at4g10340 : 194.0) photosystem II encoding the light-harvesting chlorophyll a/b binding protein CP26 of the antenna system of the photosynthetic apparatus; light harvesting complex of photosystem II 5 (LHCB5); FUNCTIONS IN: chlorophyll binding; INVOLVED IN: response to blue light, response to red light, response to far red light, photosynthesis, nonphotochemical quenching; LOCATED IN: in 9 comp…	T
'1.1.1.1'	'PS.lightreaction.photosystem II.LHC-II'	'glyma.11g228800.1.p'	'(at2g40100 : 389.0) Lhcb4:3 protein (Lhcb4.3, light harvesting complex of photosystem II; light harvesting complex photosystem II (LHCB4.3); CONTAINS InterPro DOMAIN/s: Chlorophyll A-B binding protein (InterPro:IPR001344); BEST Arabidopsis thaliana protein match is: light harvesting complex photosystem II (TAIR:AT3G08940.2). & (q93wd2|cb29_chlre : 254.0) Chlorophyll a-b binding protein CP29 - Ch…	T
'1.1.1.1'	'PS.lightreaction.photosystem II.LHC-II'	'glyma.14g008000.1.p'	'(p27520|cb23_pea : 494.0) Chlorophyll a-b binding protein 215, chloroplast precursor (LHCII type II CAB-215) (LHCP) - Pisum sativum (Garden pea) & (at2g05100 : 479.0) Lhcb2.1 protein encoding a subunit of the light harvesting complex II. Member of a gene family with high degree of sequence similarity. Initially LHCB2.3 was considered as a separate gene but appears to be an allele of LHCB2.1.; ph…	T
'1.1.1.1'	'PS.lightreaction.photosystem II.LHC-II'	'glyma.14g224100.1.p'	'(at1g76570 : 182.0) Chlorophyll A-B binding family protein; FUNCTIONS IN: chlorophyll binding; INVOLVED IN: response to blue light, response to far red light, photosynthesis; LOCATED IN: light-harvesting complex, chloroplast, membrane; EXPRESSED IN: 28 plant structures; EXPRESSED DURING: 13 growth stages; CONTAINS InterPro DOMAIN/s: Chlorophyll A-B binding protein (InterPro:IPR001344); BEST Arab…	T
'1.1.1.1'	'PS.lightreaction.photosystem II.LHC-II'	'glyma.08g082900.1.p'	'(p09756|cb23_soybn : 478.0) Chlorophyll a-b binding protein 3, chloroplast precursor (LHCII type I CAB-3) (LHCP) - Glycine max (Soybean) & (at2g34430 : 429.0) Photosystem II type I chlorophyll a/b-binding protein; light-harvesting chlorophyll-protein complex II subunit B1 (LHB1B1); FUNCTIONS IN: chlorophyll binding; INVOLVED IN: photosynthesis, light harvesting in photosystem II, photosynthesis;…	T
'1.1.1.1'	'PS.lightreaction.photosystem II.LHC-II'	'glyma.08g074000.1.p'	'(at1g15820 : 386.0) Lhcb6 protein (Lhcb6), light harvesting complex of photosystem II.; light harvesting complex photosystem II subunit 6 (LHCB6); FUNCTIONS IN: chlorophyll binding; INVOLVED IN: photosynthesis, nonphotochemical quenching; LOCATED IN: in 7 components; EXPRESSED IN: 24 plant structures; EXPRESSED DURING: 14 growth stages; CONTAINS InterPro DOMAIN/s: Chlorophyll A-B binding protein…	T
'1.1.1.1'	'PS.lightreaction.photosystem II.LHC-II'	'glyma.08g180000.1.p'	'(at1g15820 : 368.0) Lhcb6 protein (Lhcb6), light harvesting complex of photosystem II.; light harvesting complex photosystem II subunit 6 (LHCB6); FUNCTIONS IN: chlorophyll binding; INVOLVED IN: photosynthesis, nonphotochemical quenching; LOCATED IN: in 7 components; EXPRESSED IN: 24 plant structures; EXPRESSED DURING: 14 growth stages; CONTAINS InterPro DOMAIN/s: Chlorophyll A-B binding protein…	T
'1.1.1.1'	'PS.lightreaction.photosystem II.LHC-II'	'glyma.01g115900.1.p'	'(at3g08940 : 466.0) Lhcb4.2 protein (Lhcb4.2, protein involved in the light harvesting complex of photosystem II; light harvesting complex photosystem II (LHCB4.2); FUNCTIONS IN: chlorophyll binding; INVOLVED IN: response to blue light, response to red light, response to far red light; LOCATED IN: thylakoid, chloroplast thylakoid membrane, chloroplast, membrane, chloroplast envelope; EXPRESSED I…	T
'1.1.1.1'	'PS.lightreaction.photosystem II.LHC-II'	'glyma.12g219300.1.p'	'(at5g54270 : 469.0) Lhcb3 protein is a component of the main light harvesting chlorophyll a/b-protein complex of Photosystem II (LHC II).; light-harvesting chlorophyll B-binding protein 3 (LHCB3); FUNCTIONS IN: structural molecule activity; INVOLVED IN: photosynthesis; LOCATED IN: light-harvesting complex, thylakoid, chloroplast thylakoid membrane, chloroplast; EXPRESSED IN: 24 plant structures;…	T
'1.1.1.1'	'PS.lightreaction.photosystem II.LHC-II'	'glyma.18g028400.1.p'	'(at2g40100 : 363.0) Lhcb4:3 protein (Lhcb4.3, light harvesting complex of photosystem II; light harvesting complex photosystem II (LHCB4.3); CONTAINS InterPro DOMAIN/s: Chlorophyll A-B binding protein (InterPro:IPR001344); BEST Arabidopsis thaliana protein match is: light harvesting complex photosystem II (TAIR:AT3G08940.2). & (q93wd2|cb29_chlre : 231.0) Chlorophyll a-b binding protein CP29 - Ch…	T
'1.1.1.1'	'PS.lightreaction.photosystem II.LHC-II'	'glyma.16g165500.1.p'	'(p12471|cb21_soybn : 465.0) Chlorophyll a-b binding protein, chloroplast precursor (LHCII type I CAB) (LHCP) (Fragment) - Glycine max (Soybean) & (at2g34430 : 431.0) Photosystem II type I chlorophyll a/b-binding protein; light-harvesting chlorophyll-protein complex II subunit B1 (LHB1B1); FUNCTIONS IN: chlorophyll binding; INVOLVED IN: photosynthesis, light harvesting in photosystem II, photosyn…	T
'1.1.1.1'	'PS.lightreaction.photosystem II.LHC-II'	'glyma.16g165800.1.p'	'(p08221|cb21_cucsa : 463.0) Chlorophyll a-b binding protein of LHCII type I, chloroplast precursor (CAB) (LHCP) (Fragment) - Cucumis sativus (Cucumber) & (at2g34430 : 431.0) Photosystem II type I chlorophyll a/b-binding protein; light-harvesting chlorophyll-protein complex II subunit B1 (LHB1B1); FUNCTIONS IN: chlorophyll binding; INVOLVED IN: photosynthesis, light harvesting in photosystem II, …	T
'1.1.1.1'	'PS.lightreaction.photosystem II.LHC-II'	'glyma.16g205200.1.p'	'(at4g10340 : 395.0) photosystem II encoding the light-harvesting chlorophyll a/b binding protein CP26 of the antenna system of the photosynthetic apparatus; light harvesting complex of photosystem II 5 (LHCB5); FUNCTIONS IN: chlorophyll binding; INVOLVED IN: response to blue light, response to red light, response to far red light, photosynthesis, nonphotochemical quenching; LOCATED IN: in 9 comp…	T
'1.1.1.1'	'PS.lightreaction.photosystem II.LHC-II'	'glyma.16g162600.1.p'	'(p07371|cb22_pea : 239.0) Chlorophyll a-b binding protein AB80, chloroplast precursor (LHCII type I CAB-AB80) (LHCP) - Pisum sativum (Garden pea) & (at2g34430 : 223.0) Photosystem II type I chlorophyll a/b-binding protein; light-harvesting chlorophyll-protein complex II subunit B1 (LHB1B1); FUNCTIONS IN: chlorophyll binding; INVOLVED IN: photosynthesis, light harvesting in photosystem II, photos…	T
'1.1.1.1'	'PS.lightreaction.photosystem II.LHC-II'	'glyma.16g165200.1.p'	'(p12471|cb21_soybn : 464.0) Chlorophyll a-b binding protein, chloroplast precursor (LHCII type I CAB) (LHCP) (Fragment) - Glycine max (Soybean) & (at2g34430 : 431.0) Photosystem II type I chlorophyll a/b-binding protein; light-harvesting chlorophyll-protein complex II subunit B1 (LHB1B1); FUNCTIONS IN: chlorophyll binding; INVOLVED IN: photosynthesis, light harvesting in photosystem II, photosyn…	T
'1.1.1.2'	'PS.lightreaction.photosystem II.PSII polypeptide subunits'	'glyma.10g290700.1.p'	'(at2g39470 : 271.0) PsbP-like protein 2 (PPL2); FUNCTIONS IN: calcium ion binding; INVOLVED IN: photosynthesis; LOCATED IN: chloroplast thylakoid membrane, chloroplast thylakoid lumen, chloroplast photosystem II, chloroplast, oxygen evolving complex; EXPRESSED IN: 21 plant structures; EXPRESSED DURING: 13 growth stages; CONTAINS InterPro DOMAIN/s: Photosystem II oxygen evolving complex protein P…	T
'1.1.1.2'	'PS.lightreaction.photosystem II.PSII polypeptide subunits'	'glyma.10g040600.1.p'	'(at4g28660 : 197.0) Similar to PsbW subunit of photosystem II.; photosystem II reaction center PSB28 protein (PSB28); FUNCTIONS IN: molecular_function unknown; INVOLVED IN: photosynthesis; LOCATED IN: chloroplast thylakoid membrane, photosystem II reaction center; EXPRESSED IN: 22 plant structures; EXPRESSED DURING: 13 growth stages; CONTAINS InterPro DOMAIN/s: Photosystem II protein Psb28, clas…	T
'1.1.1.2'	'PS.lightreaction.photosystem II.PSII polypeptide subunits'	'glyma.10g032200.1.p'	'(gnl|cdd|87217 : 148.0) no description available & (q41387|psbw_spiol : 89.7) Photosystem II reaction center W protein, chloroplast precursor (PSII 6.1 kDa protein) - Spinacia oleracea (Spinach) & (at2g30570 : 80.5) Encodes a protein similar to photosystem II reaction center subunit W.; photosystem II reaction center W (PSBW); FUNCTIONS IN: molecular_function unknown; INVOLVED IN: biological_pro…	T
'1.1.1.2'	'PS.lightreaction.photosystem II.PSII polypeptide subunits'	'glyma.17g186400.1.p'	'(gnl|cdd|79283 : 106.0) no description available & (q70xx9|psbh_ambtc : 105.0) Photosystem II reaction center protein H (PSII-H) (Photosystem II 10 kDa phosphoprotein) - Amborella trichopoda & (atcg00710 : 102.0) Encodes a 8 kD phosphoprotein that is a component of the photosystem II oxygen evolving core. Its exact molecular function has not been determined but it may play a role in mediating el…	T
'1.1.1.2'	'PS.lightreaction.photosystem II.PSII polypeptide subunits'	'glyma.09g232600.1.p'	'(at5g51545 : 138.0) Encodes LPA2 (low psii accumulation2), an intrinsic thylakoid membrane protein required for efficient assembly of Photosystem II.; low psii accumulation2 (LPA2); INVOLVED IN: photosystem II assembly; LOCATED IN: chloroplast, thylakoid membrane; EXPRESSED IN: 22 plant structures; EXPRESSED DURING: 13 growth stages; Has 38 Blast hits to 38 proteins in 19 species: Archae - 0; Ba…	T
'1.1.1.2'	'PS.lightreaction.photosystem II.PSII polypeptide subunits'	'glyma.04g209900.1.p'	'(at2g28605 : 231.0) Encodes a PsbP domain-OEC23 like protein localized in thylakoid (peripheral-lumenal side).; Photosystem II reaction center PsbP family protein; FUNCTIONS IN: calcium ion binding; INVOLVED IN: photosynthesis; LOCATED IN: thylakoid, chloroplast; EXPRESSED IN: 21 plant structures; EXPRESSED DURING: 13 growth stages; CONTAINS InterPro DOMAIN/s: Photosystem II oxygen evolving comp…	T
'1.1.1.2'	'PS.lightreaction.photosystem II.PSII polypeptide subunits'	'glyma.04g072300.1.p'	'(at5g11450 : 292.0) Mog1/PsbP/DUF1795-like photosystem II reaction center PsbP family protein; FUNCTIONS IN: calcium ion binding; INVOLVED IN: photosynthesis; LOCATED IN: thylakoid, thylakoid lumen, chloroplast thylakoid membrane, chloroplast thylakoid lumen, chloroplast; EXPRESSED IN: 23 plant structures; EXPRESSED DURING: 13 growth stages; CONTAINS InterPro DOMAIN/s: Photosystem II oxygen evol…	T
'1.1.1.2'	'PS.lightreaction.photosystem II.PSII polypeptide subunits'	'glyma.04g241000.1.p'	'(at1g77090 : 357.0) Mog1/PsbP/DUF1795-like photosystem II reaction center PsbP family protein; FUNCTIONS IN: calcium ion binding; INVOLVED IN: photosynthesis; LOCATED IN: thylakoid, thylakoid lumen, chloroplast thylakoid lumen, chloroplast stroma, chloroplast; EXPRESSED IN: 21 plant structures; EXPRESSED DURING: 13 growth stages; CONTAINS InterPro DOMAIN/s: Photosystem II oxygen evolving complex…	T
'1.1.1.2'	'PS.lightreaction.photosystem II.PSII polypeptide subunits'	'glyma.04g095000.1.p'	'(gnl|cdd|79223 : 286.0) no description available & (atcg00270 : 281.0) PSII D2 protein; photosystem II reaction center protein D (PSBD); FUNCTIONS IN: electron transporter, transferring electrons within the noncyclic electron transport pathway of photosynthesis activity; INVOLVED IN: photosynthetic electron transport in photosystem II, photosynthesis, light harvesting in photosystem II; LOCATED …	T
'1.1.1.2'	'PS.lightreaction.photosystem II.PSII polypeptide subunits'	'glyma.04g249700.1.p'	'(q02060|psbs_spiol : 238.0) Photosystem II 22 kDa protein, chloroplast precursor (CP22) - Spinacia oleracea (Spinach) & (at1g44575 : 225.0) Encoding PSII-S (CP22), a ubiquitous pigment-binding protein associated with photosystem II (PSII) of higher plants. Involved in nonphotochemical quenching rather than in photosynthesis. Mutant has a normal violaxanthin cycle but has a limited capacity of qu…	T
'1.1.1.2'	'PS.lightreaction.photosystem II.PSII polypeptide subunits'	'glyma.04g014500.1.p'	'(at1g76450 : 236.0) Photosystem II reaction center PsbP family protein; FUNCTIONS IN: calcium ion binding; INVOLVED IN: photosynthesis; LOCATED IN: thylakoid, thylakoid lumen, chloroplast thylakoid membrane, chloroplast thylakoid lumen, chloroplast; EXPRESSED IN: 23 plant structures; EXPRESSED DURING: 14 growth stages; CONTAINS InterPro DOMAIN/s: Photosystem II oxygen evolving complex protein Ps…	T
'1.1.1.2'	'PS.lightreaction.photosystem II.PSII polypeptide subunits'	'glyma.07g135300.1.p'	'(at5g02120 : 92.0) Encodes a one helix protein homologous to cyanobacterial high-light inducible proteins. The protein is localized to the thylakoid membrane and its transcript is transiently induced by exposure to high light conditions.; one helix protein (OHP); FUNCTIONS IN: molecular_function unknown; INVOLVED IN: response to high light intensity; LOCATED IN: chloroplast thylakoid membrane, c…	T
'1.1.1.2'	'PS.lightreaction.photosystem II.PSII polypeptide subunits'	'glyma.07g018200.1.p'	'(at1g05385 : 183.0) Encodes a Psb27 homolog involved in photosystem II biogenesis.; LOW PSII ACCUMULATION 19 (LPA19); FUNCTIONS IN: molecular_function unknown; INVOLVED IN: photosystem II assembly; LOCATED IN: chloroplast thylakoid lumen, chloroplast; EXPRESSED IN: 24 plant structures; EXPRESSED DURING: 15 growth stages; Has 214 Blast hits to 214 proteins in 55 species: Archae - 0; Bacteria - 73…	T
'1.1.1.2'	'PS.lightreaction.photosystem II.PSII polypeptide subunits'	'glyma.07g112000.1.p'	'(at4g05180 : 271.0) Encodes the PsbQ subunit of the oxygen evolving complex of photosystem II.; photosystem II subunit Q-2 (PSBQ-2); FUNCTIONS IN: calcium ion binding; INVOLVED IN: peptidyl-cysteine S-nitrosylation; LOCATED IN: in 9 components; EXPRESSED IN: 23 plant structures; EXPRESSED DURING: 14 growth stages; CONTAINS InterPro DOMAIN/s: Photosystem II oxygen evolving complex protein PsbQ (I…	T
'1.1.1.2'	'PS.lightreaction.photosystem II.PSII polypeptide subunits'	'glyma.07g148400.1.p'	'(at3g56650 : 128.0) Mog1/PsbP/DUF1795-like photosystem II reaction center PsbP family protein; FUNCTIONS IN: calcium ion binding; INVOLVED IN: photosynthesis; LOCATED IN: thylakoid, thylakoid lumen, chloroplast thylakoid lumen, chloroplast stroma, chloroplast; EXPRESSED IN: 21 plant structures; EXPRESSED DURING: 14 growth stages; CONTAINS InterPro DOMAIN/s: Photosystem II oxygen evolving complex…	T
'1.1.1.2'	'PS.lightreaction.photosystem II.PSII polypeptide subunits'	'glyma.15g253700.1.p'	'(q40519|psbr_tobac : 177.0) Photosystem II 10 kDa polypeptide, chloroplast precursor (PII10) - Nicotiana tabacum (Common tobacco) & (at1g79040 : 165.0) Encodes for the 10 kDa PsbR subunit of photosystem II (PSII). This subunit appears to be involved in the stable assembly of PSII, particularly that of the oxygen-evolving complex subunit PsbP. Mutants defective in this gene have reduced amounts o…	T
'1.1.1.2'	'PS.lightreaction.photosystem II.PSII polypeptide subunits'	'glyma.15g238700.1.p'	'(atcg00580 : 147.0) PSII cytochrome b559. There have been many speculations about the function of Cyt b559, but the most favored at present is that it plays a protective role by acting as an electron acceptor or electron donor under conditions when electron flow through PSII is not optimized.; photosystem II reaction center protein E (PSBE); FUNCTIONS IN: electron carrier activity, heme binding;…	T
'1.1.1.2'	'PS.lightreaction.photosystem II.PSII polypeptide subunits'	'glyma.13g299200.1.p'	'(at1g03600 : 156.0) PSB27; FUNCTIONS IN: molecular_function unknown; INVOLVED IN: photosystem II repair; LOCATED IN: thylakoid, chloroplast thylakoid membrane, chloroplast thylakoid lumen, chloroplast photosystem II, chloroplast; EXPRESSED IN: 23 plant structures; EXPRESSED DURING: 13 growth stages; Has 273 Blast hits to 273 proteins in 82 species: Archae - 0; Bacteria - 114; Metazoa - 0; Fungi …	T
'1.1.1.2'	'PS.lightreaction.photosystem II.PSII polypeptide subunits'	'glyma.13g127200.1.p'	'(at4g28660 : 199.0) Similar to PsbW subunit of photosystem II.; photosystem II reaction center PSB28 protein (PSB28); FUNCTIONS IN: molecular_function unknown; INVOLVED IN: photosynthesis; LOCATED IN: chloroplast thylakoid membrane, photosystem II reaction center; EXPRESSED IN: 22 plant structures; EXPRESSED DURING: 13 growth stages; CONTAINS InterPro DOMAIN/s: Photosystem II protein Psb28, clas…	T
'1.1.1.2'	'PS.lightreaction.photosystem II.PSII polypeptide subunits'	'glyma.13g286500.1.p'	'(at3g01440 : 209.0) Encodes a subunit of the NAD(P)H complex located in the chloroplast thylakoid lumen.; PsbQ-like 1 (PQL1); FUNCTIONS IN: electron transporter, transferring electrons within the cyclic electron transport pathway of photosynthesis activity; INVOLVED IN: photosynthesis, light reaction, photosynthetic electron transport chain; LOCATED IN: in 7 components; EXPRESSED IN: 20 plant st…	T
'1.1.1.2'	'PS.lightreaction.photosystem II.PSII polypeptide subunits'	'glyma.13g028200.1.p'	'(p02957|psba_soybn : 498.0) Photosystem Q(B) protein (32 kDa thylakoid membrane protein) (Photosystem II protein D1) - Glycine max (Soybean) & (gnl|cdd|79222 : 496.0) no description available & (atcg00020 : 494.0) Encodes chlorophyll binding protein D1, a part of the photosystem II reaction center core; photosystem II reaction center protein A (PSBA); FUNCTIONS IN: chlorophyll binding; INVOLVED …	T
'1.1.1.2'	'PS.lightreaction.photosystem II.PSII polypeptide subunits'	'glyma.02g061100.1.p'	'(p14226|psbo_pea : 509.0) Oxygen-evolving enhancer protein 1, chloroplast precursor (OEE1) (33 kDa subunit of oxygen evolving system of photosystem II) (OEC 33 kDa subunit) (33 kDa thylakoid membrane protein) - Pisum sativum (Garden pea) & (at3g50820 : 471.0) Encodes a protein which is an extrinsic subunit of photosystem II and which has been proposed to play a central role in stabilization of t…	T
'1.1.1.2'	'PS.lightreaction.photosystem II.PSII polypeptide subunits'	'glyma.02g282500.1.p'	'(p16059|psbp_pea : 385.0) Oxygen-evolving enhancer protein 2, chloroplast precursor (OEE2) (23 kDa subunit of oxygen evolving system of photosystem II) (OEC 23 kDa subunit) (23 kDa thylakoid membrane protein) - Pisum sativum (Garden pea) & (at1g06680 : 357.0) Encodes a 23 kD extrinsic protein that is part of photosystem II and participates in the regulation of oxygen evolution.; photosystem II s…	T
'1.1.1.2'	'PS.lightreaction.photosystem II.PSII polypeptide subunits'	'glyma.02g094900.1.p'	'(at3g55330 : 266.0) PsbP-like protein 1 (PPL1); FUNCTIONS IN: calcium ion binding; INVOLVED IN: photosynthesis; LOCATED IN: in 6 components; EXPRESSED IN: 24 plant structures; EXPRESSED DURING: 14 growth stages; CONTAINS InterPro DOMAIN/s: Photosystem II oxygen evolving complex protein PsbP (InterPro:IPR002683), Mog1/PsbP/DUF1795, alpha/beta/alpha sandwich (InterPro:IPR016124), Mog1/PsbP, alpha/…	T
'1.1.1.2'	'PS.lightreaction.photosystem II.PSII polypeptide subunits'	'glyma.02g141700.1.p'	'(gnl|cdd|87217 : 144.0) no description available & (q41387|psbw_spiol : 124.0) Photosystem II reaction center W protein, chloroplast precursor (PSII 6.1 kDa protein) - Spinacia oleracea (Spinach) & (at2g30570 : 117.0) Encodes a protein similar to photosystem II reaction center subunit W.; photosystem II reaction center W (PSBW); FUNCTIONS IN: molecular_function unknown; INVOLVED IN: biological_p…	T
'1.1.1.2'	'PS.lightreaction.photosystem II.PSII polypeptide subunits'	'glyma.19g227400.1.p'	'(at4g15510 : 201.0) Photosystem II reaction center PsbP family protein; FUNCTIONS IN: calcium ion binding; INVOLVED IN: photosynthesis; LOCATED IN: in 6 components; EXPRESSED IN: 21 plant structures; EXPRESSED DURING: 14 growth stages; CONTAINS InterPro DOMAIN/s: Photosystem II oxygen evolving complex protein PsbP (InterPro:IPR002683), Mog1/PsbP/DUF1795, alpha/beta/alpha sandwich (InterPro:IPR01…	T
'1.1.1.2'	'PS.lightreaction.photosystem II.PSII polypeptide subunits'	'glyma.19g161400.1.p'	'(gnl|cdd|87217 : 148.0) no description available & (q41387|psbw_spiol : 134.0) Photosystem II reaction center W protein, chloroplast precursor (PSII 6.1 kDa protein) - Spinacia oleracea (Spinach) & (at2g30570 : 119.0) Encodes a protein similar to photosystem II reaction center subunit W.; photosystem II reaction center W (PSBW); FUNCTIONS IN: molecular_function unknown; INVOLVED IN: biological_p…	T
'1.1.1.2'	'PS.lightreaction.photosystem II.PSII polypeptide subunits'	'glyma.19g126700.1.p'	'(at3g56650 : 298.0) Mog1/PsbP/DUF1795-like photosystem II reaction center PsbP family protein; FUNCTIONS IN: calcium ion binding; INVOLVED IN: photosynthesis; LOCATED IN: thylakoid, thylakoid lumen, chloroplast thylakoid lumen, chloroplast stroma, chloroplast; EXPRESSED IN: 21 plant structures; EXPRESSED DURING: 14 growth stages; CONTAINS InterPro DOMAIN/s: Photosystem II oxygen evolving complex…	T
'1.1.1.2'	'PS.lightreaction.photosystem II.PSII polypeptide subunits'	'glyma.19g093600.1.p'	'(at4g21280 : 132.0) Encodes the PsbQ subunit of the oxygen evolving complex of photosystem II.; photosystem II subunit QA (PSBQA); FUNCTIONS IN: calcium ion binding; INVOLVED IN: response to light stimulus, peptidyl-cysteine S-nitrosylation, response to light intensity; LOCATED IN: chloroplast thylakoid membrane, chloroplast thylakoid lumen, chloroplast photosystem II, chloroplast, oxygen evolvi…	T
'1.1.1.2'	'PS.lightreaction.photosystem II.PSII polypeptide subunits'	'glyma.03g159100.1.p'	'(gnl|cdd|87217 : 139.0) no description available & (q41387|psbw_spiol : 122.0) Photosystem II reaction center W protein, chloroplast precursor (PSII 6.1 kDa protein) - Spinacia oleracea (Spinach) & (at2g30570 : 118.0) Encodes a protein similar to photosystem II reaction center subunit W.; photosystem II reaction center W (PSBW); FUNCTIONS IN: molecular_function unknown; INVOLVED IN: biological_p…	T
'1.1.1.2'	'PS.lightreaction.photosystem II.PSII polypeptide subunits'	'glyma.03g230300.1.p'	'(at4g15510 : 303.0) Photosystem II reaction center PsbP family protein; FUNCTIONS IN: calcium ion binding; INVOLVED IN: photosynthesis; LOCATED IN: in 6 components; EXPRESSED IN: 21 plant structures; EXPRESSED DURING: 14 growth stages; CONTAINS InterPro DOMAIN/s: Photosystem II oxygen evolving complex protein PsbP (InterPro:IPR002683), Mog1/PsbP/DUF1795, alpha/beta/alpha sandwich (InterPro:IPR01…	T
'1.1.1.2'	'PS.lightreaction.photosystem II.PSII polypeptide subunits'	'glyma.03g114600.1.p'	'(at4g05180 : 249.0) Encodes the PsbQ subunit of the oxygen evolving complex of photosystem II.; photosystem II subunit Q-2 (PSBQ-2); FUNCTIONS IN: calcium ion binding; INVOLVED IN: peptidyl-cysteine S-nitrosylation; LOCATED IN: in 9 components; EXPRESSED IN: 23 plant structures; EXPRESSED DURING: 14 growth stages; CONTAINS InterPro DOMAIN/s: Photosystem II oxygen evolving complex protein PsbQ (I…	T
'1.1.1.2'	'PS.lightreaction.photosystem II.PSII polypeptide subunits'	'glyma.03g123100.1.p'	'(at3g56650 : 308.0) Mog1/PsbP/DUF1795-like photosystem II reaction center PsbP family protein; FUNCTIONS IN: calcium ion binding; INVOLVED IN: photosynthesis; LOCATED IN: thylakoid, thylakoid lumen, chloroplast thylakoid lumen, chloroplast stroma, chloroplast; EXPRESSED IN: 21 plant structures; EXPRESSED DURING: 14 growth stages; CONTAINS InterPro DOMAIN/s: Photosystem II oxygen evolving complex…	T
'1.1.1.2'	'PS.lightreaction.photosystem II.PSII polypeptide subunits'	'glyma.03g065000.1.p'	'(p06415|psbh_tobac : 109.0) Photosystem II reaction center protein H (PSII-H) (Photosystem II 10 kDa phosphoprotein) - Nicotiana tabacum (Common tobacco) & (gnl|cdd|79283 : 109.0) no description available & (atcg00710 : 105.0) Encodes a 8 kD phosphoprotein that is a component of the photosystem II oxygen evolving core. Its exact molecular function has not been determined but it may play a role i…	T
'1.1.1.2'	'PS.lightreaction.photosystem II.PSII polypeptide subunits'	'glyma.20g239700.1.p'	'(at2g39470 : 250.0) PsbP-like protein 2 (PPL2); FUNCTIONS IN: calcium ion binding; INVOLVED IN: photosynthesis; LOCATED IN: chloroplast thylakoid membrane, chloroplast thylakoid lumen, chloroplast photosystem II, chloroplast, oxygen evolving complex; EXPRESSED IN: 21 plant structures; EXPRESSED DURING: 13 growth stages; CONTAINS InterPro DOMAIN/s: Photosystem II oxygen evolving complex protein P…	T
'1.1.1.2'	'PS.lightreaction.photosystem II.PSII polypeptide subunits'	'glyma.20g098500.1.p'	'(at2g39470 : 259.0) PsbP-like protein 2 (PPL2); FUNCTIONS IN: calcium ion binding; INVOLVED IN: photosynthesis; LOCATED IN: chloroplast thylakoid membrane, chloroplast thylakoid lumen, chloroplast photosystem II, chloroplast, oxygen evolving complex; EXPRESSED IN: 21 plant structures; EXPRESSED DURING: 13 growth stages; CONTAINS InterPro DOMAIN/s: Photosystem II oxygen evolving complex protein P…	T
'1.1.1.2'	'PS.lightreaction.photosystem II.PSII polypeptide subunits'	'glyma.05g172300.1.p'	'(p80470|psby_spiol : 126.0) Photosystem II core complex proteins psbY, chloroplast precursor (L-arginine-metabolizing enzyme) (L-AME) [Contains: Photosystem II protein psbY-1 (psbY-A1); Photosystem II protein psbY-2 (psbY-A2)] - Spinacia oleracea (Spinach) & (at1g67740 : 103.0) PsbY precursor (psbY) mRNA. This single nuclear gene is imported into the chloroplasts where it is processed into two i…	T
'1.1.1.2'	'PS.lightreaction.photosystem II.PSII polypeptide subunits'	'glyma.05g073600.1.p'	'(q9bbu3|psba_lotja : 124.0) Photosystem Q(B) protein (32 kDa thylakoid membrane protein) (Photosystem II protein D1) - Lotus japonicus & (atcg00020 : 122.0) Encodes chlorophyll binding protein D1, a part of the photosystem II reaction center core; photosystem II reaction center protein A (PSBA); FUNCTIONS IN: chlorophyll binding; INVOLVED IN: photosynthesis, light reaction; LOCATED IN: in 6 comp…	T
'1.1.1.2'	'PS.lightreaction.photosystem II.PSII polypeptide subunits'	'glyma.11g245400.1.p'	'(p80470|psby_spiol : 96.7) Photosystem II core complex proteins psbY, chloroplast precursor (L-arginine-metabolizing enzyme) (L-AME) [Contains: Photosystem II protein psbY-1 (psbY-A1); Photosystem II protein psbY-2 (psbY-A2)] - Spinacia oleracea (Spinach) & (at1g67740 : 83.6) PsbY precursor (psbY) mRNA. This single nuclear gene is imported into the chloroplasts where it is processed into two int…	T
'1.1.1.2'	'PS.lightreaction.photosystem II.PSII polypeptide subunits'	'glyma.11g061300.1.p'	'(p14226|psbo_pea : 514.0) Oxygen-evolving enhancer protein 1, chloroplast precursor (OEE1) (33 kDa subunit of oxygen evolving system of photosystem II) (OEC 33 kDa subunit) (33 kDa thylakoid membrane protein) - Pisum sativum (Garden pea) & (at5g66570 : 474.0) Encodes a protein which is an extrinsic subunit of photosystem II and which has been proposed to play a central role in stabilization of t…	T
'1.1.1.2'	'PS.lightreaction.photosystem II.PSII polypeptide subunits'	'glyma.11g114700.1.p'	'(gnl|cdd|79253 : 213.0) no description available & (q9bbt1|psbc_lotja : 209.0) Photosystem II 44 kDa reaction center protein (P6 protein) (CP43) - Lotus japonicus & (atcg00280 : 207.0) chloroplast gene encoding a CP43 subunit of the photosystem II reaction center. promoter contains a blue-light responsive element.; photosystem II reaction center protein C (PSBC); FUNCTIONS IN: chlorophyll bindin…	T
'1.1.1.2'	'PS.lightreaction.photosystem II.PSII polypeptide subunits'	'glyma.11g162200.1.p'	'(gnl|cdd|79222 : 382.0) no description available & (p06585|psba_pea : 357.0) Photosystem Q(B) protein precursor (32 kDa thylakoid membrane protein) (Photosystem II protein D1) - Pisum sativum (Garden pea) & (atcg00020 : 356.0) Encodes chlorophyll binding protein D1, a part of the photosystem II reaction center core; photosystem II reaction center protein A (PSBA); FUNCTIONS IN: chlorophyll bindi…	T
'1.1.1.2'	'PS.lightreaction.photosystem II.PSII polypeptide subunits'	'glyma.14g031800.1.p'	'(p18212|psbp2_tobac : 380.0) Oxygen-evolving enhancer protein 2-2, chloroplast precursor (OEE2) (23 kDa subunit of oxygen evolving system of photosystem II) (OEC 23 kDa subunit) (23 kDa thylakoid membrane protein) - Nicotiana tabacum (Common tobacco) & (at1g06680 : 349.0) Encodes a 23 kD extrinsic protein that is part of photosystem II and participates in the regulation of oxygen evolution.; pho…	T
'1.1.1.2'	'PS.lightreaction.photosystem II.PSII polypeptide subunits'	'glyma.08g304200.1.p'	'(p16059|psbp_pea : 426.0) Oxygen-evolving enhancer protein 2, chloroplast precursor (OEE2) (23 kDa subunit of oxygen evolving system of photosystem II) (OEC 23 kDa subunit) (23 kDa thylakoid membrane protein) - Pisum sativum (Garden pea) & (at1g06680 : 379.0) Encodes a 23 kD extrinsic protein that is part of photosystem II and participates in the regulation of oxygen evolution.; photosystem II s…	T
'1.1.1.2'	'PS.lightreaction.photosystem II.PSII polypeptide subunits'	'glyma.08g173700.1.p'	'(q40519|psbr_tobac : 181.0) Photosystem II 10 kDa polypeptide, chloroplast precursor (PII10) - Nicotiana tabacum (Common tobacco) & (at1g79040 : 169.0) Encodes for the 10 kDa PsbR subunit of photosystem II (PSII). This subunit appears to be involved in the stable assembly of PSII, particularly that of the oxygen-evolving complex subunit PsbP. Mutants defective in this gene have reduced amounts o…	T
'1.1.1.2'	'PS.lightreaction.photosystem II.PSII polypeptide subunits'	'glyma.08g203200.1.p'	'(at1g05385 : 180.0) Encodes a Psb27 homolog involved in photosystem II biogenesis.; LOW PSII ACCUMULATION 19 (LPA19); FUNCTIONS IN: molecular_function unknown; INVOLVED IN: photosystem II assembly; LOCATED IN: chloroplast thylakoid lumen, chloroplast; EXPRESSED IN: 24 plant structures; EXPRESSED DURING: 15 growth stages; Has 214 Blast hits to 214 proteins in 55 species: Archae - 0; Bacteria - 73…	T
'1.1.1.2'	'PS.lightreaction.photosystem II.PSII polypeptide subunits'	'glyma.08g281300.1.p'	'(atcg00680 : 176.0) encodes for CP47, subunit of the photosystem II reaction center.; photosystem II reaction center protein B (PSBB); FUNCTIONS IN: chlorophyll binding; INVOLVED IN: photosynthesis, light reaction, photosystem II assembly; LOCATED IN: in 6 components; EXPRESSED IN: 24 plant structures; EXPRESSED DURING: 13 growth stages; CONTAINS InterPro DOMAIN/s: Photosystem antenna protein-li…	T
'1.1.1.2'	'PS.lightreaction.photosystem II.PSII polypeptide subunits'	'glyma.01g050900.1.p'	'(at1g14150 : 182.0) Encodes a subunit of the NAD(P)H dehydrogenase complex located in the chloroplast thylakoid lumen.; PsbQ-like 2 (PQL2); FUNCTIONS IN: electron transporter, transferring electrons within the cyclic electron transport pathway of photosynthesis activity; INVOLVED IN: photosynthetic electron transport chain; LOCATED IN: in 6 components; EXPRESSED IN: 22 plant structures; EXPRESSE…	T
'1.1.1.2'	'PS.lightreaction.photosystem II.PSII polypeptide subunits'	'glyma.01g153500.1.p'	'(q9bbt0|psbd_lotja : 404.0) Photosystem II D2 protein (Photosystem Q(A) protein) (PSII D2 protein) - Lotus japonicus & (atcg00270 : 402.0) PSII D2 protein; photosystem II reaction center protein D (PSBD); FUNCTIONS IN: electron transporter, transferring electrons within the noncyclic electron transport pathway of photosynthesis activity; INVOLVED IN: photosynthetic electron transport in photosys…	T
'1.1.1.2'	'PS.lightreaction.photosystem II.PSII polypeptide subunits'	'glyma.01g180800.1.p'	'(p14226|psbo_pea : 509.0) Oxygen-evolving enhancer protein 1, chloroplast precursor (OEE1) (33 kDa subunit of oxygen evolving system of photosystem II) (OEC 33 kDa subunit) (33 kDa thylakoid membrane protein) - Pisum sativum (Garden pea) & (at3g50820 : 473.0) Encodes a protein which is an extrinsic subunit of photosystem II and which has been proposed to play a central role in stabilization of t…	T
'1.1.1.2'	'PS.lightreaction.photosystem II.PSII polypeptide subunits'	'glyma.12g215100.1.p'	'(at3g01440 : 211.0) Encodes a subunit of the NAD(P)H complex located in the chloroplast thylakoid lumen.; PsbQ-like 1 (PQL1); FUNCTIONS IN: electron transporter, transferring electrons within the cyclic electron transport pathway of photosynthesis activity; INVOLVED IN: photosynthesis, light reaction, photosynthetic electron transport chain; LOCATED IN: in 7 components; EXPRESSED IN: 20 plant st…	T
'1.1.1.2'	'PS.lightreaction.photosystem II.PSII polypeptide subunits'	'glyma.12g202500.1.p'	'(at1g03600 : 160.0) PSB27; FUNCTIONS IN: molecular_function unknown; INVOLVED IN: photosystem II repair; LOCATED IN: thylakoid, chloroplast thylakoid membrane, chloroplast thylakoid lumen, chloroplast photosystem II, chloroplast; EXPRESSED IN: 23 plant structures; EXPRESSED DURING: 13 growth stages; Has 273 Blast hits to 273 proteins in 82 species: Archae - 0; Bacteria - 114; Metazoa - 0; Fungi …	T
'1.1.1.2'	'PS.lightreaction.photosystem II.PSII polypeptide subunits'	'glyma.12g232700.1.p'	'(atcg00580 : 156.0) PSII cytochrome b559. There have been many speculations about the function of Cyt b559, but the most favored at present is that it plays a protective role by acting as an electron acceptor or electron donor under conditions when electron flow through PSII is not optimized.; photosystem II reaction center protein E (PSBE); FUNCTIONS IN: electron carrier activity, heme binding;…	T
'1.1.1.2'	'PS.lightreaction.photosystem II.PSII polypeptide subunits'	'glyma.06g014500.1.p'	'(at1g76450 : 244.0) Photosystem II reaction center PsbP family protein; FUNCTIONS IN: calcium ion binding; INVOLVED IN: photosynthesis; LOCATED IN: thylakoid, thylakoid lumen, chloroplast thylakoid membrane, chloroplast thylakoid lumen, chloroplast; EXPRESSED IN: 23 plant structures; EXPRESSED DURING: 14 growth stages; CONTAINS InterPro DOMAIN/s: Photosystem II oxygen evolving complex protein Ps…	T
'1.1.1.2'	'PS.lightreaction.photosystem II.PSII polypeptide subunits'	'glyma.06g113200.1.p'	'(q02060|psbs_spiol : 238.0) Photosystem II 22 kDa protein, chloroplast precursor (CP22) - Spinacia oleracea (Spinach) & (at1g44575 : 226.0) Encoding PSII-S (CP22), a ubiquitous pigment-binding protein associated with photosystem II (PSII) of higher plants. Involved in nonphotochemical quenching rather than in photosynthesis. Mutant has a normal violaxanthin cycle but has a limited capacity of qu…	T
'1.1.1.2'	'PS.lightreaction.photosystem II.PSII polypeptide subunits'	'glyma.06g217900.1.p'	'(q6eny1|psbd_sacof : 282.0) Photosystem II D2 protein (Photosystem Q(A) protein) (PSII D2 protein) - Saccharum officinarum (Sugarcane) & (atcg00270 : 280.0) PSII D2 protein; photosystem II reaction center protein D (PSBD); FUNCTIONS IN: electron transporter, transferring electrons within the noncyclic electron transport pathway of photosynthesis activity; INVOLVED IN: photosynthetic electron tra…	T
'1.1.1.2'	'PS.lightreaction.photosystem II.PSII polypeptide subunits'	'glyma.06g073600.1.p'	'(at5g11450 : 306.0) Mog1/PsbP/DUF1795-like photosystem II reaction center PsbP family protein; FUNCTIONS IN: calcium ion binding; INVOLVED IN: photosynthesis; LOCATED IN: thylakoid, thylakoid lumen, chloroplast thylakoid membrane, chloroplast thylakoid lumen, chloroplast; EXPRESSED IN: 23 plant structures; EXPRESSED DURING: 13 growth stages; CONTAINS InterPro DOMAIN/s: Photosystem II oxygen evol…	T
'1.1.1.2'	'PS.lightreaction.photosystem II.PSII polypeptide subunits'	'glyma.06g122400.1.p'	'(at1g77090 : 363.0) Mog1/PsbP/DUF1795-like photosystem II reaction center PsbP family protein; FUNCTIONS IN: calcium ion binding; INVOLVED IN: photosynthesis; LOCATED IN: thylakoid, thylakoid lumen, chloroplast thylakoid lumen, chloroplast stroma, chloroplast; EXPRESSED IN: 21 plant structures; EXPRESSED DURING: 13 growth stages; CONTAINS InterPro DOMAIN/s: Photosystem II oxygen evolving complex…	T
'1.1.1.2'	'PS.lightreaction.photosystem II.PSII polypeptide subunits'	'glyma.06g156100.1.p'	'(at2g28605 : 242.0) Encodes a PsbP domain-OEC23 like protein localized in thylakoid (peripheral-lumenal side).; Photosystem II reaction center PsbP family protein; FUNCTIONS IN: calcium ion binding; INVOLVED IN: photosynthesis; LOCATED IN: thylakoid, chloroplast; EXPRESSED IN: 21 plant structures; EXPRESSED DURING: 13 growth stages; CONTAINS InterPro DOMAIN/s: Photosystem II oxygen evolving comp…	T
'1.1.1.2'	'PS.lightreaction.photosystem II.PSII polypeptide subunits'	'glyma.18g286500.1.p'	'(at3g55330 : 272.0) PsbP-like protein 1 (PPL1); FUNCTIONS IN: calcium ion binding; INVOLVED IN: photosynthesis; LOCATED IN: in 6 components; EXPRESSED IN: 24 plant structures; EXPRESSED DURING: 14 growth stages; CONTAINS InterPro DOMAIN/s: Photosystem II oxygen evolving complex protein PsbP (InterPro:IPR002683), Mog1/PsbP/DUF1795, alpha/beta/alpha sandwich (InterPro:IPR016124), Mog1/PsbP, alpha/…	T
'1.1.1.2'	'PS.lightreaction.photosystem II.PSII polypeptide subunits'	'glyma.18g046700.1.p'	'(at2g01918 : 99.8) Encode a protein homologous to each PQL protein. Mutational analysis indicates that PQL3 is also required for NDH activity.; PsbQ-like 3 (PQL3); CONTAINS InterPro DOMAIN/s: Photosystem II oxygen evolving complex protein PsbQ (InterPro:IPR008797); BEST Arabidopsis thaliana protein match is: photosystem II subunit QA (TAIR:AT4G21280.2); Has 35333 Blast hits to 34131 proteins in …	T
'1.1.1.2'	'PS.lightreaction.photosystem II.PSII polypeptide subunits'	'glyma.18g114900.1.p'	'(p16059|psbp_pea : 415.0) Oxygen-evolving enhancer protein 2, chloroplast precursor (OEE2) (23 kDa subunit of oxygen evolving system of photosystem II) (OEC 23 kDa subunit) (23 kDa thylakoid membrane protein) - Pisum sativum (Garden pea) & (at1g06680 : 369.0) Encodes a 23 kD extrinsic protein that is part of photosystem II and participates in the regulation of oxygen evolution.; photosystem II s…	T
'1.1.1.2'	'PS.lightreaction.photosystem II.PSII polypeptide subunits'	'glyma.16g143600.1.p'	'(p14226|psbo_pea : 531.0) Oxygen-evolving enhancer protein 1, chloroplast precursor (OEE1) (33 kDa subunit of oxygen evolving system of photosystem II) (OEC 33 kDa subunit) (33 kDa thylakoid membrane protein) - Pisum sativum (Garden pea) & (at3g50820 : 467.0) Encodes a protein which is an extrinsic subunit of photosystem II and which has been proposed to play a central role in stabilization of t…	T
'1.1.1.3'	'PS.lightreaction.photosystem II.biogenesis'	'glyma.11g100800.1.p'	'(at5g23120 : 498.0) encodes a stability and/or assembly factor of photosystem II; HIGH CHLOROPHYLL FLUORESCENCE 136 (HCF136); INVOLVED IN: response to cadmium ion, plastid organization, protein complex assembly; LOCATED IN: in 8 components; EXPRESSED IN: 25 plant structures; EXPRESSED DURING: 14 growth stages; CONTAINS InterPro DOMAIN/s: BNR repeat (InterPro:IPR002860), Photosystem II stability/…	T
'1.1.1.3'	'PS.lightreaction.photosystem II.biogenesis'	'glyma.12g026900.1.p'	'(at5g23120 : 553.0) encodes a stability and/or assembly factor of photosystem II; HIGH CHLOROPHYLL FLUORESCENCE 136 (HCF136); INVOLVED IN: response to cadmium ion, plastid organization, protein complex assembly; LOCATED IN: in 8 components; EXPRESSED IN: 25 plant structures; EXPRESSED DURING: 14 growth stages; CONTAINS InterPro DOMAIN/s: BNR repeat (InterPro:IPR002860), Photosystem II stability/…	T
'1.1.1.4'	'PS.lightreaction.photosystem II.LHC biogenesis'	''	''
'1.1.2'	'PS.lightreaction.photosystem I'	'glyma.13g307200.1.p'	'(at3g21740 : 374.0) ACCUMULATION OF PHOTOSYSTEM ONE 4; ACCUMULATION OF PHOTOSYSTEM ONE 4 (APO4); INVOLVED IN: biological_process unknown; LOCATED IN: mitochondrion; EXPRESSED IN: 22 plant structures; EXPRESSED DURING: 13 growth stages; CONTAINS InterPro DOMAIN/s: Protein of unknown function DUF794, plant (InterPro:IPR008512); BEST Arabidopsis thaliana protein match is: Arabidopsis thaliana prote…	T
'1.1.2'	'PS.lightreaction.photosystem I'	'glyma.12g195300.1.p'	'(at3g21740 : 337.0) ACCUMULATION OF PHOTOSYSTEM ONE 4; ACCUMULATION OF PHOTOSYSTEM ONE 4 (APO4); INVOLVED IN: biological_process unknown; LOCATED IN: mitochondrion; EXPRESSED IN: 22 plant structures; EXPRESSED DURING: 13 growth stages; CONTAINS InterPro DOMAIN/s: Protein of unknown function DUF794, plant (InterPro:IPR008512); BEST Arabidopsis thaliana protein match is: Arabidopsis thaliana prote…	T
'1.1.2.1'	'PS.lightreaction.photosystem I.LHC-I'	'glyma.10g222100.1.p'	'(at1g34000 : 171.0) Encodes a novel member of the Lhc family from Arabidopsis with one predicted transmembrane alpha-helix closely related to helix I of Lhc protein from PSI (Lhca4). Gene expression is triggered by light stress and both transcript and protein accumulate in a light intensity-dependent manner. Ohp2 is associated with PSI under low- or high-light conditions.; one-helix protein 2 (O…	T
'1.1.2.1'	'PS.lightreaction.photosystem I.LHC-I'	'glyma.09g071400.1.p'	'(at1g19150 : 390.0) PSI type II chlorophyll a/b-binding protein (Lhca2*1) mRNA,; photosystem I light harvesting complex gene 6 (LHCA6); FUNCTIONS IN: chlorophyll binding; INVOLVED IN: response to blue light, response to red light, response to far red light, photosynthesis; LOCATED IN: light-harvesting complex, chloroplast; EXPRESSED IN: 24 plant structures; EXPRESSED DURING: 13 growth stages; CO…	T
'1.1.2.1'	'PS.lightreaction.photosystem I.LHC-I'	'glyma.04g167900.1.p'	'(at3g47470 : 440.0) Encodes a chlorophyll a/b-binding protein that is more similar to the PSI Cab proteins than the PSII cab proteins. The predicted protein is about 20 amino acids shorter than most known Cab proteins.; light-harvesting chlorophyll-protein complex I subunit A4 (LHCA4); FUNCTIONS IN: chlorophyll binding; INVOLVED IN: response to karrikin, photosynthesis; LOCATED IN: in 7 componen…	T
'1.1.2.1'	'PS.lightreaction.photosystem I.LHC-I'	'glyma.04g038700.1.p'	'(at1g45474 : 201.0) Encodes a component of the light harvesting complex of photosystem I.; photosystem I light harvesting complex gene 5 (LHCA5); FUNCTIONS IN: pigment binding; INVOLVED IN: photosynthesis, light harvesting in photosystem I, photosynthesis; LOCATED IN: light-harvesting complex, chloroplast thylakoid membrane, photosystem I antenna complex, chloroplast, membrane; EXPRESSED IN: 21 …	T
'1.1.2.1'	'PS.lightreaction.photosystem I.LHC-I'	'glyma.07g047600.1.p'	'(p13869|cb12_pethy : 457.0) Chlorophyll a-b binding protein, chloroplast precursor (LHCI type II CAB) - Petunia hybrida (Petunia) & (at3g61470 : 408.0) Encodes a component of the light harvesting antenna complex of photosystem I.; photosystem I light harvesting complex gene 2 (LHCA2); FUNCTIONS IN: chlorophyll binding; INVOLVED IN: photosynthesis, light harvesting in photosystem I, photosynthesi…	T
'1.1.2.1'	'PS.lightreaction.photosystem I.LHC-I'	'glyma.15g179400.1.p'	'(at1g19150 : 388.0) PSI type II chlorophyll a/b-binding protein (Lhca2*1) mRNA,; photosystem I light harvesting complex gene 6 (LHCA6); FUNCTIONS IN: chlorophyll binding; INVOLVED IN: response to blue light, response to red light, response to far red light, photosynthesis; LOCATED IN: light-harvesting complex, chloroplast; EXPRESSED IN: 24 plant structures; EXPRESSED DURING: 13 growth stages; CO…	T
'1.1.2.1'	'PS.lightreaction.photosystem I.LHC-I'	'glyma.02g309500.1.p'	'(at1g61520 : 348.0) PSI type III chlorophyll a/b-binding protein (Lhca3*1); photosystem I light harvesting complex gene 3 (LHCA3); FUNCTIONS IN: chlorophyll binding; INVOLVED IN: photosynthesis, light harvesting, photosynthesis; LOCATED IN: light-harvesting complex, chloroplast thylakoid membrane, plastoglobule; EXPRESSED IN: 23 plant structures; EXPRESSED DURING: 14 growth stages; CONTAINS Inte…	T
'1.1.2.1'	'PS.lightreaction.photosystem I.LHC-I'	'glyma.02g064700.1.p'	'(at3g54890 : 372.0) Encodes a component of the light harvesting complex associated with photosystem I.; photosystem I light harvesting complex gene 1 (LHCA1); FUNCTIONS IN: chlorophyll binding; INVOLVED IN: response to blue light, response to red light, photosynthesis, light harvesting in photosystem I, response to far red light, photosynthesis; LOCATED IN: light-harvesting complex, chloroplast …	T
'1.1.2.1'	'PS.lightreaction.photosystem I.LHC-I'	'glyma.02g079400.1.p'	'(at1g34000 : 162.0) Encodes a novel member of the Lhc family from Arabidopsis with one predicted transmembrane alpha-helix closely related to helix I of Lhc protein from PSI (Lhca4). Gene expression is triggered by light stress and both transcript and protein accumulate in a light intensity-dependent manner. Ohp2 is associated with PSI under low- or high-light conditions.; one-helix protein 2 (O…	T
'1.1.2.1'	'PS.lightreaction.photosystem I.LHC-I'	'glyma.03g262300.1.p'	'(p13869|cb12_pethy : 415.0) Chlorophyll a-b binding protein, chloroplast precursor (LHCI type II CAB) - Petunia hybrida (Petunia) & (at3g61470 : 387.0) Encodes a component of the light harvesting antenna complex of photosystem I.; photosystem I light harvesting complex gene 2 (LHCA2); FUNCTIONS IN: chlorophyll binding; INVOLVED IN: photosynthesis, light harvesting in photosystem I, photosynthesi…	T
'1.1.2.1'	'PS.lightreaction.photosystem I.LHC-I'	'glyma.20g169500.1.p'	'(at1g34000 : 167.0) Encodes a novel member of the Lhc family from Arabidopsis with one predicted transmembrane alpha-helix closely related to helix I of Lhc protein from PSI (Lhca4). Gene expression is triggered by light stress and both transcript and protein accumulate in a light intensity-dependent manner. Ohp2 is associated with PSI under low- or high-light conditions.; one-helix protein 2 (O…	T
'1.1.2.1'	'PS.lightreaction.photosystem I.LHC-I'	'glyma.14g003400.1.p'	'(at1g61520 : 348.0) PSI type III chlorophyll a/b-binding protein (Lhca3*1); photosystem I light harvesting complex gene 3 (LHCA3); FUNCTIONS IN: chlorophyll binding; INVOLVED IN: photosynthesis, light harvesting, photosynthesis; LOCATED IN: light-harvesting complex, chloroplast thylakoid membrane, plastoglobule; EXPRESSED IN: 23 plant structures; EXPRESSED DURING: 14 growth stages; CONTAINS Inte…	T
'1.1.2.1'	'PS.lightreaction.photosystem I.LHC-I'	'glyma.06g039700.1.p'	'(at1g45474 : 295.0) Encodes a component of the light harvesting complex of photosystem I.; photosystem I light harvesting complex gene 5 (LHCA5); FUNCTIONS IN: pigment binding; INVOLVED IN: photosynthesis, light harvesting in photosystem I, photosynthesis; LOCATED IN: light-harvesting complex, chloroplast thylakoid membrane, photosystem I antenna complex, chloroplast, membrane; EXPRESSED IN: 21 …	T
'1.1.2.1'	'PS.lightreaction.photosystem I.LHC-I'	'glyma.06g194900.1.p'	'(at3g47470 : 443.0) Encodes a chlorophyll a/b-binding protein that is more similar to the PSI Cab proteins than the PSII cab proteins. The predicted protein is about 20 amino acids shorter than most known Cab proteins.; light-harvesting chlorophyll-protein complex I subunit A4 (LHCA4); FUNCTIONS IN: chlorophyll binding; INVOLVED IN: response to karrikin, photosynthesis; LOCATED IN: in 7 componen…	T
'1.1.2.1'	'PS.lightreaction.photosystem I.LHC-I'	'glyma.16g163800.1.p'	'(at1g34000 : 165.0) Encodes a novel member of the Lhc family from Arabidopsis with one predicted transmembrane alpha-helix closely related to helix I of Lhc protein from PSI (Lhca4). Gene expression is triggered by light stress and both transcript and protein accumulate in a light intensity-dependent manner. Ohp2 is associated with PSI under low- or high-light conditions.; one-helix protein 2 (O…	T
'1.1.2.1'	'PS.lightreaction.photosystem I.LHC-I'	'glyma.16g016100.1.p'	'(p13869|cb12_pethy : 442.0) Chlorophyll a-b binding protein, chloroplast precursor (LHCI type II CAB) - Petunia hybrida (Petunia) & (at3g61470 : 399.0) Encodes a component of the light harvesting antenna complex of photosystem I.; photosystem I light harvesting complex gene 2 (LHCA2); FUNCTIONS IN: chlorophyll binding; INVOLVED IN: photosynthesis, light harvesting in photosystem I, photosynthesi…	T
'1.1.2.1'	'PS.lightreaction.photosystem I.LHC-I'	'glyma.16g145800.1.p'	'(at3g54890 : 363.0) Encodes a component of the light harvesting complex associated with photosystem I.; photosystem I light harvesting complex gene 1 (LHCA1); FUNCTIONS IN: chlorophyll binding; INVOLVED IN: response to blue light, response to red light, photosynthesis, light harvesting in photosystem I, response to far red light, photosynthesis; LOCATED IN: light-harvesting complex, chloroplast …	T
'1.1.2.2'	'PS.lightreaction.photosystem I.PSI polypeptide subunits'	'glyma.10g249000.1.p'	'(p32869|psad_cucsa : 285.0) Photosystem I reaction center subunit II, chloroplast precursor (Photosystem I 20 kDa subunit) (PSI-D) (PS I subunit 5) - Cucumis sativus (Cucumber) & (at4g02770 : 271.0) Encodes a protein predicted by sequence similarity with spinach PsaD to be photosystem I reaction center subunit II (PsaD1); photosystem I subunit D-1 (PSAD-1); FUNCTIONS IN: molecular_function unkno…	T
'1.1.2.2'	'PS.lightreaction.photosystem I.PSI polypeptide subunits'	'glyma.10g042000.1.p'	'(q41228|psaea_nicsy : 123.0) Photosystem I reaction center subunit IV A, chloroplast precursor (PSI-E A) [Contains: Photosystem I reaction center subunit IV A isoform 2] - Nicotiana sylvestris (Wood tobacco) & (at2g20260 : 120.0) Encodes subunit E of photosystem I.; photosystem I subunit E-2 (PSAE-2); FUNCTIONS IN: catalytic activity; INVOLVED IN: photosynthesis; LOCATED IN: thylakoid, chloropla…	T
'1.1.2.2'	'PS.lightreaction.photosystem I.PSI polypeptide subunits'	'glyma.10g042100.1.p'	'(q41228|psaea_nicsy : 116.0) Photosystem I reaction center subunit IV A, chloroplast precursor (PSI-E A) [Contains: Photosystem I reaction center subunit IV A isoform 2] - Nicotiana sylvestris (Wood tobacco) & (at2g20260 : 113.0) Encodes subunit E of photosystem I.; photosystem I subunit E-2 (PSAE-2); FUNCTIONS IN: catalytic activity; INVOLVED IN: photosynthesis; LOCATED IN: thylakoid, chloropla…	T
'1.1.2.2'	'PS.lightreaction.photosystem I.PSI polypeptide subunits'	'glyma.09g144500.1.p'	'(gnl|cdd|79273 : 177.0) no description available & (p58310|psaa_lotja : 175.0) Photosystem I P700 chlorophyll a apoprotein A1 (PsaA) (PSI-A) - Lotus japonicus & (atcg00350 : 173.0) Encodes psaA protein comprising the reaction center for photosystem I along with psaB protein; hydrophobic protein encoded by the chloroplast genome.; PSAA; FUNCTIONS IN: chlorophyll binding; INVOLVED IN: photosynthes…	T
'1.1.2.2'	'PS.lightreaction.photosystem I.PSI polypeptide subunits'	'glyma.09g090100.1.p'	'(gnl|cdd|79272 : 298.0) no description available & (p04967|psab_maize : 292.0) Photosystem I P700 chlorophyll a apoprotein A2 (PsaB) (PSI-B) - Zea mays (Maize) & (atcg00340 : 290.0) Encodes the D1 subunit of photosystem I and II reaction centers.; PSAB; FUNCTIONS IN: chlorophyll binding; INVOLVED IN: photosynthesis, light harvesting in photosystem II, photosynthesis, light harvesting in photosys…	T
'1.1.2.2'	'PS.lightreaction.photosystem I.PSI polypeptide subunits'	'glyma.09g087700.1.p'	'(q9zt05|psak_medsa : 156.0) Photosystem I reaction center subunit psaK, chloroplast precursor (Photosystem I subunit X) (PSI-K) - Medicago sativa (Alfalfa) & (at1g30380 : 152.0) Encodes subunit K of photosystem I reaction center.; photosystem I subunit K (PSAK); FUNCTIONS IN: molecular_function unknown; INVOLVED IN: photosynthesis; LOCATED IN: thylakoid, chloroplast thylakoid membrane, photosyst…	T
'1.1.2.2'	'PS.lightreaction.photosystem I.PSI polypeptide subunits'	'glyma.09g250800.1.p'	'(q41385|psal_spiol : 275.0) Photosystem I reaction center subunit XI, chloroplast precursor (PSI-L) (PSI subunit V) - Spinacia oleracea (Spinach) & (at4g12800 : 270.0) Encodes subunit L of photosystem I reaction center.; photosystem I subunit l (PSAL); FUNCTIONS IN: molecular_function unknown; INVOLVED IN: photosynthesis, light reaction, photosynthesis; LOCATED IN: in 7 components; EXPRESSED IN:…	T
'1.1.2.2'	'PS.lightreaction.photosystem I.PSI polypeptide subunits'	'glyma.09g124300.1.p'	'(o04006|psah_brara : 105.0) Photosystem I reaction center subunit VI, chloroplast precursor (PSI-H) (Light-harvesting complex I 11 kDa protein) - Brassica rapa (Turnip) & (gnl|cdd|66888 : 102.0) no description available & (at3g16140 : 100.0) Encodes subunit H of photosystem I reaction center subunit VI.; photosystem I subunit H-1 (PSAH-1); FUNCTIONS IN: molecular_function unknown; INVOLVED IN: p…	T
'1.1.2.2'	'PS.lightreaction.photosystem I.PSI polypeptide subunits'	'glyma.04g112800.1.p'	'(at1g55670 : 194.0) Encodes subunit G of photosystem I, an 11-kDa membrane protein that plays an important role in electron transport between plastocyanin and PSI and is involved in the stability of the PSI complex. PSI-G subunit is bound to PSI-B and is in contact with Lhca1. The protein inserts into thylakoids by a direct or "spontaneous" pathway that does not involve the activities of any kno…	T
'1.1.2.2'	'PS.lightreaction.photosystem I.PSI polypeptide subunits'	'glyma.04g215800.1.p'	'(at5g64040 : 166.0) Encodes the only subunit of photosystem I located entirely in the thylakoid lumen. May be involved in the interaction between plastocyanin and the photosystem I complex.; PSAN; FUNCTIONS IN: calmodulin binding; INVOLVED IN: photosynthetic electron transport in photosystem I; LOCATED IN: chloroplast thylakoid membrane, photosystem I, chloroplast thylakoid lumen, chloroplast, c…	T
'1.1.2.2'	'PS.lightreaction.photosystem I.PSI polypeptide subunits'	'glyma.07g143800.1.p'	'(gnl|cdd|79273 : 204.0) no description available & (q6ew48|psaa_nymal : 190.0) Photosystem I P700 chlorophyll a apoprotein A1 (PsaA) (PSI-A) - Nymphaea alba (White water-lily) & (atcg00350 : 189.0) Encodes psaA protein comprising the reaction center for photosystem I along with psaB protein; hydrophobic protein encoded by the chloroplast genome.; PSAA; FUNCTIONS IN: chlorophyll binding; INVOLVED…	T
'1.1.2.2'	'PS.lightreaction.photosystem I.PSI polypeptide subunits'	'glyma.07g019700.1.p'	'(gnl|cdd|66888 : 206.0) no description available & (p22179|psah_spiol : 155.0) Photosystem I reaction center subunit VI, chloroplast precursor (PSI-H) (Light-harvesting complex I 11 kDa protein) - Spinacia oleracea (Spinach) & (at1g52230 : 152.0) photosystem I subunit H2 (PSAH2); FUNCTIONS IN: molecular_function unknown; INVOLVED IN: photosynthesis; LOCATED IN: in 6 components; EXPRESSED IN: 21 …	T
'1.1.2.2'	'PS.lightreaction.photosystem I.PSI polypeptide subunits'	'glyma.07g049000.1.p'	'(at2g46820 : 162.0) Encodes the P subunit of Photosystem I. About 25% of the TMP14 pool appeared to be phosphorylated, and this ratio is not affected by light. Contains seven phosphorylation sites on threonine residue and chloroplast targeting signal. Located in the proximity of PSI-L, -H and -O subunits.; photosystem I P subunit (PSI-P); FUNCTIONS IN: DNA binding; INVOLVED IN: photosynthetic el…	T
'1.1.2.2'	'PS.lightreaction.photosystem I.PSI polypeptide subunits'	'glyma.15g016300.1.p'	'(gnl|cdd|66888 : 203.0) no description available & (p22179|psah_spiol : 149.0) Photosystem I reaction center subunit VI, chloroplast precursor (PSI-H) (Light-harvesting complex I 11 kDa protein) - Spinacia oleracea (Spinach) & (at3g16140 : 145.0) Encodes subunit H of photosystem I reaction center subunit VI.; photosystem I subunit H-1 (PSAH-1); FUNCTIONS IN: molecular_function unknown; INVOLVED …	T
'1.1.2.2'	'PS.lightreaction.photosystem I.PSI polypeptide subunits'	'glyma.15g194300.1.p'	'(q9zt05|psak_medsa : 163.0) Photosystem I reaction center subunit psaK, chloroplast precursor (Photosystem I subunit X) (PSI-K) - Medicago sativa (Alfalfa) & (at1g30380 : 160.0) Encodes subunit K of photosystem I reaction center.; photosystem I subunit K (PSAK); FUNCTIONS IN: molecular_function unknown; INVOLVED IN: photosynthesis; LOCATED IN: thylakoid, chloroplast thylakoid membrane, photosyst…	T
'1.1.2.2'	'PS.lightreaction.photosystem I.PSI polypeptide subunits'	'glyma.13g129400.1.p'	'(q41228|psaea_nicsy : 122.0) Photosystem I reaction center subunit IV A, chloroplast precursor (PSI-E A) [Contains: Photosystem I reaction center subunit IV A isoform 2] - Nicotiana sylvestris (Wood tobacco) & (at2g20260 : 117.0) Encodes subunit E of photosystem I.; photosystem I subunit E-2 (PSAE-2); FUNCTIONS IN: catalytic activity; INVOLVED IN: photosynthesis; LOCATED IN: thylakoid, chloropla…	T
'1.1.2.2'	'PS.lightreaction.photosystem I.PSI polypeptide subunits'	'glyma.13g129500.1.p'	'(q41228|psaea_nicsy : 119.0) Photosystem I reaction center subunit IV A, chloroplast precursor (PSI-E A) [Contains: Photosystem I reaction center subunit IV A isoform 2] - Nicotiana sylvestris (Wood tobacco) & (at2g20260 : 117.0) Encodes subunit E of photosystem I.; photosystem I subunit E-2 (PSAE-2); FUNCTIONS IN: catalytic activity; INVOLVED IN: photosynthesis; LOCATED IN: thylakoid, chloropla…	T
'1.1.2.2'	'PS.lightreaction.photosystem I.PSI polypeptide subunits'	'glyma.13g357300.1.p'	'(gnl|cdd|66888 : 203.0) no description available & (p22179|psah_spiol : 153.0) Photosystem I reaction center subunit VI, chloroplast precursor (PSI-H) (Light-harvesting complex I 11 kDa protein) - Spinacia oleracea (Spinach) & (at3g16140 : 150.0) Encodes subunit H of photosystem I reaction center subunit VI.; photosystem I subunit H-1 (PSAH-1); FUNCTIONS IN: molecular_function unknown; INVOLVED …	T
'1.1.2.2'	'PS.lightreaction.photosystem I.PSI polypeptide subunits'	'glyma.13g088500.1.p'	'(gnl|cdd|79282 : 92.0) no description available & (atcg01060 : 89.7) Encodes the PsaC subunit of photosystem I.; PSAC; FUNCTIONS IN: 4 iron, 4 sulfur cluster binding, electron carrier activity, iron-sulfur cluster binding; INVOLVED IN: photosynthesis; LOCATED IN: chloroplast stromal thylakoid, chloroplast thylakoid membrane, photosystem I, chloroplast, membrane; EXPRESSED IN: 23 plant structures…	T
'1.1.2.2'	'PS.lightreaction.photosystem I.PSI polypeptide subunits'	'glyma.19g260600.1.p'	'(at2g46820 : 82.8) Encodes the P subunit of Photosystem I. About 25% of the TMP14 pool appeared to be phosphorylated, and this ratio is not affected by light. Contains seven phosphorylation sites on threonine residue and chloroplast targeting signal. Located in the proximity of PSI-L, -H and -O subunits.; photosystem I P subunit (PSI-P); FUNCTIONS IN: DNA binding; INVOLVED IN: photosynthetic ele…	T
'1.1.2.2'	'PS.lightreaction.photosystem I.PSI polypeptide subunits'	'glyma.03g261500.1.p'	'(at2g46820 : 130.0) Encodes the P subunit of Photosystem I. About 25% of the TMP14 pool appeared to be phosphorylated, and this ratio is not affected by light. Contains seven phosphorylation sites on threonine residue and chloroplast targeting signal. Located in the proximity of PSI-L, -H and -O subunits.; photosystem I P subunit (PSI-P); FUNCTIONS IN: DNA binding; INVOLVED IN: photosynthetic el…	T
'1.1.2.2'	'PS.lightreaction.photosystem I.PSI polypeptide subunits'	'glyma.20g144700.1.p'	'(p32869|psad_cucsa : 306.0) Photosystem I reaction center subunit II, chloroplast precursor (Photosystem I 20 kDa subunit) (PSI-D) (PS I subunit 5) - Cucumis sativus (Cucumber) & (at4g02770 : 273.0) Encodes a protein predicted by sequence similarity with spinach PsaD to be photosystem I reaction center subunit II (PsaD1); photosystem I subunit D-1 (PSAD-1); FUNCTIONS IN: molecular_function unkno…	T
'1.1.2.2'	'PS.lightreaction.photosystem I.PSI polypeptide subunits'	'glyma.05g022900.1.p'	'(p12355|psaf_spiol : 283.0) Photosystem I reaction center subunit III, chloroplast precursor (Light-harvesting complex I 17 kDa protein) (PSI-F) - Spinacia oleracea (Spinach) & (at1g31330 : 276.0) Encodes subunit F of photosystem I.; photosystem I subunit F (PSAF); FUNCTIONS IN: molecular_function unknown; INVOLVED IN: photosynthesis; LOCATED IN: in 7 components; EXPRESSED IN: 25 plant structure…	T
'1.1.2.2'	'PS.lightreaction.photosystem I.PSI polypeptide subunits'	'glyma.11g155800.1.p'	'(o04006|psah_brara : 124.0) Photosystem I reaction center subunit VI, chloroplast precursor (PSI-H) (Light-harvesting complex I 11 kDa protein) - Brassica rapa (Turnip) & (at3g16140 : 119.0) Encodes subunit H of photosystem I reaction center subunit VI.; photosystem I subunit H-1 (PSAH-1); FUNCTIONS IN: molecular_function unknown; INVOLVED IN: photosynthesis; LOCATED IN: chloroplast thylakoid me…	T
'1.1.2.2'	'PS.lightreaction.photosystem I.PSI polypeptide subunits'	'glyma.11g181100.1.p'	'(at1g08380 : 180.0) Encodes subunit O of photosystem I.; photosystem I subunit O (PSAO); FUNCTIONS IN: molecular_function unknown; INVOLVED IN: response to salt stress, photosynthesis, light harvesting in photosystem I; LOCATED IN: thylakoid, photosystem I, chloroplast; EXPRESSED IN: 21 plant structures; EXPRESSED DURING: 13 growth stages; CONTAINS InterPro DOMAIN/s: Photosystem I PsaO (InterPro…	T
'1.1.2.2'	'PS.lightreaction.photosystem I.PSI polypeptide subunits'	'glyma.u016600.1.p'	'(gnl|cdd|79273 : 216.0) no description available & (atcg00350 : 194.0) Encodes psaA protein comprising the reaction center for photosystem I along with psaB protein; hydrophobic protein encoded by the chloroplast genome.; PSAA; FUNCTIONS IN: chlorophyll binding; INVOLVED IN: photosynthesis; LOCATED IN: in 6 components; EXPRESSED IN: 24 plant structures; EXPRESSED DURING: 13 growth stages; CONTAI…	T
'1.1.2.2'	'PS.lightreaction.photosystem I.PSI polypeptide subunits'	'glyma.08g204800.1.p'	'(gnl|cdd|66888 : 210.0) no description available & (p22179|psah_spiol : 159.0) Photosystem I reaction center subunit VI, chloroplast precursor (PSI-H) (Light-harvesting complex I 11 kDa protein) - Spinacia oleracea (Spinach) & (at1g52230 : 156.0) photosystem I subunit H2 (PSAH2); FUNCTIONS IN: molecular_function unknown; INVOLVED IN: photosynthesis; LOCATED IN: in 6 components; EXPRESSED IN: 21 …	T
'1.1.2.2'	'PS.lightreaction.photosystem I.PSI polypeptide subunits'	'glyma.12g092000.1.p'	'(at1g08380 : 186.0) Encodes subunit O of photosystem I.; photosystem I subunit O (PSAO); FUNCTIONS IN: molecular_function unknown; INVOLVED IN: response to salt stress, photosynthesis, light harvesting in photosystem I; LOCATED IN: thylakoid, photosystem I, chloroplast; EXPRESSED IN: 21 plant structures; EXPRESSED DURING: 13 growth stages; CONTAINS InterPro DOMAIN/s: Photosystem I PsaO (InterPro…	T
'1.1.2.2'	'PS.lightreaction.photosystem I.PSI polypeptide subunits'	'glyma.06g150300.1.p'	'(at5g64040 : 214.0) Encodes the only subunit of photosystem I located entirely in the thylakoid lumen. May be involved in the interaction between plastocyanin and the photosystem I complex.; PSAN; FUNCTIONS IN: calmodulin binding; INVOLVED IN: photosynthetic electron transport in photosystem I; LOCATED IN: chloroplast thylakoid membrane, photosystem I, chloroplast thylakoid lumen, chloroplast, c…	T
'1.1.2.2'	'PS.lightreaction.photosystem I.PSI polypeptide subunits'	'glyma.06g224500.1.p'	'(gnl|cdd|79273 : 181.0) no description available & (q9mtn8|psaa_oenho : 179.0) Photosystem I P700 chlorophyll a apoprotein A1 (PsaA) (PSI-A) - Oenothera hookeri (Hooker's evening primrose) & (atcg00350 : 175.0) Encodes psaA protein comprising the reaction center for photosystem I along with psaB protein; hydrophobic protein encoded by the chloroplast genome.; PSAA; FUNCTIONS IN: chlorophyll bind…	T
'1.1.2.2'	'PS.lightreaction.photosystem I.PSI polypeptide subunits'	'glyma.06g321900.1.p'	'(at1g55670 : 194.0) Encodes subunit G of photosystem I, an 11-kDa membrane protein that plays an important role in electron transport between plastocyanin and PSI and is involved in the stability of the PSI complex. PSI-G subunit is bound to PSI-B and is in contact with Lhca1. The protein inserts into thylakoids by a direct or "spontaneous" pathway that does not involve the activities of any kno…	T
'1.1.2.2'	'PS.lightreaction.photosystem I.PSI polypeptide subunits'	'glyma.18g148600.1.p'	'(p22179|psah_spiol : 120.0) Photosystem I reaction center subunit VI, chloroplast precursor (PSI-H) (Light-harvesting complex I 11 kDa protein) - Spinacia oleracea (Spinach) & (gnl|cdd|66888 : 115.0) no description available & (at1g52230 : 114.0) photosystem I subunit H2 (PSAH2); FUNCTIONS IN: molecular_function unknown; INVOLVED IN: photosynthesis; LOCATED IN: in 6 components; EXPRESSED IN: 21 …	T
'1.1.2.2'	'PS.lightreaction.photosystem I.PSI polypeptide subunits'	'glyma.18g241700.1.p'	'(q41385|psal_spiol : 278.0) Photosystem I reaction center subunit XI, chloroplast precursor (PSI-L) (PSI subunit V) - Spinacia oleracea (Spinach) & (at4g12800 : 265.0) Encodes subunit L of photosystem I reaction center.; photosystem I subunit l (PSAL); FUNCTIONS IN: molecular_function unknown; INVOLVED IN: photosynthesis, light reaction, photosynthesis; LOCATED IN: in 7 components; EXPRESSED IN:…	T
'1.1.2.2'	'PS.lightreaction.photosystem I.PSI polypeptide subunits'	'glyma.18g155300.1.p'	'(atcg01060 : 129.0) Encodes the PsaC subunit of photosystem I.; PSAC; FUNCTIONS IN: 4 iron, 4 sulfur cluster binding, electron carrier activity, iron-sulfur cluster binding; INVOLVED IN: photosynthesis; LOCATED IN: chloroplast stromal thylakoid, chloroplast thylakoid membrane, photosystem I, chloroplast, membrane; EXPRESSED IN: 23 plant structures; EXPRESSED DURING: 13 growth stages; CONTAINS In…	T
'1.1.2.2'	'PS.lightreaction.photosystem I.PSI polypeptide subunits'	'glyma.16g017600.1.p'	'(at2g46820 : 127.0) Encodes the P subunit of Photosystem I. About 25% of the TMP14 pool appeared to be phosphorylated, and this ratio is not affected by light. Contains seven phosphorylation sites on threonine residue and chloroplast targeting signal. Located in the proximity of PSI-L, -H and -O subunits.; photosystem I P subunit (PSI-P); FUNCTIONS IN: DNA binding; INVOLVED IN: photosynthetic el…	T
'1.1.2.3'	'PS.lightreaction.photosystem I.biogenesis'	''	''
'1.1.3'	'PS.lightreaction.cytochrome b6/f'	'glyma.10g219400.1.p'	'(at5g36120 : 171.0) "cofactor assembly, complex C (B6F)" (CCB3); FUNCTIONS IN: molecular_function unknown; INVOLVED IN: cytochrome b6f complex assembly; LOCATED IN: chloroplast thylakoid membrane, chloroplast; CONTAINS InterPro DOMAIN/s: Protein of unknown function YGGT (InterPro:IPR003425); Has 30201 Blast hits to 17322 proteins in 780 species: Archae - 12; Bacteria - 1396; Metazoa - 17338; Fun…	T
'1.1.3'	'PS.lightreaction.cytochrome b6/f'	'glyma.07g163600.1.p'	'(at2g26500 : 103.0) cytochrome b6f complex subunit (petM), putative; Has 37 Blast hits to 37 proteins in 10 species: Archae - 0; Bacteria - 0; Metazoa - 0; Fungi - 0; Plants - 37; Viruses - 0; Other Eukaryotes - 0 (source: NCBI BLink). & (reliability: 206.0) & (original description: pacid=30493187 transcript=Glyma.07G163600.1 locus=Glyma.07G163600 ID=Glyma.07G163600.1.Wm82.a2.v1 annot-version=Wm…	T
'1.1.3'	'PS.lightreaction.cytochrome b6/f'	'glyma.13g302900.1.p'	'(p26291|ucria_pea : 339.0) Cytochrome b6-f complex iron-sulfur subunit, chloroplast precursor (EC 1.10.99.1) (Rieske iron-sulfur protein) (Plastohydroquinone:plastocyanin oxidoreductase iron-sulfur protein) (ISP) (RISP) - Pisum sativum (Garden pea) & (at4g03280 : 296.0) Encodes the Rieske FeS center of cytochrome b6f complex. Gene is expressed in shoot but not in root. Mutant has reduced electro…	T
'1.1.3'	'PS.lightreaction.cytochrome b6/f'	'glyma.20g172300.1.p'	'(at5g36120 : 176.0) "cofactor assembly, complex C (B6F)" (CCB3); FUNCTIONS IN: molecular_function unknown; INVOLVED IN: cytochrome b6f complex assembly; LOCATED IN: chloroplast thylakoid membrane, chloroplast; CONTAINS InterPro DOMAIN/s: Protein of unknown function YGGT (InterPro:IPR003425); Has 30201 Blast hits to 17322 proteins in 780 species: Archae - 12; Bacteria - 1396; Metazoa - 17338; Fun…	T
'1.1.3'	'PS.lightreaction.cytochrome b6/f'	'glyma.20g008600.1.p'	'(at2g26500 : 95.9) cytochrome b6f complex subunit (petM), putative; Has 37 Blast hits to 37 proteins in 10 species: Archae - 0; Bacteria - 0; Metazoa - 0; Fungi - 0; Plants - 37; Viruses - 0; Other Eukaryotes - 0 (source: NCBI BLink). & (reliability: 191.8) & (original description: pacid=30519771 transcript=Glyma.20G008600.1 locus=Glyma.20G008600 ID=Glyma.20G008600.1.Wm82.a2.v1 annot-version=Wm8…	T
'1.1.3'	'PS.lightreaction.cytochrome b6/f'	'glyma.12g199400.1.p'	'(p26291|ucria_pea : 341.0) Cytochrome b6-f complex iron-sulfur subunit, chloroplast precursor (EC 1.10.99.1) (Rieske iron-sulfur protein) (Plastohydroquinone:plastocyanin oxidoreductase iron-sulfur protein) (ISP) (RISP) - Pisum sativum (Garden pea) & (at4g03280 : 295.0) Encodes the Rieske FeS center of cytochrome b6f complex. Gene is expressed in shoot but not in root. Mutant has reduced electro…	T
'1.1.3.1'	'PS.lightreaction.cytochrome b6/f.iron sulfur subunit'	''	''
'1.1.3.2'	'PS.lightreaction.cytochrome b6/f.subunit 4 (PETD)'	'glyma.15g114600.1.p'	'(gnl|cdd|79275 : 187.0) no description available & (q6ew21|petd_nymal : 186.0) Cytochrome b6-f complex subunit 4 (17 kDa polypeptide) - Nymphaea alba (White water-lily) & (atcg00730 : 184.0) A chloroplast gene encoding subunit IV of the cytochrome b6/f complex; photosynthetic electron transfer D (PETD); FUNCTIONS IN: electron carrier activity, oxidoreductase activity, electron transporter, trans…	T
'1.1.3.3'	'PS.lightreaction.cytochrome b6/f.cytochrome b6 (CYB6)'	'glyma.01g058600.1.p'	'(gnl|cdd|79287 : 205.0) no description available & (q8s8w0|cyb6_atrbe : 203.0) Cytochrome b6 - Atropa belladonna (Belladonna) (Deadly nightshade) & (atcg00720 : 201.0) Encodes the cytochrome b(6) subunit of the cytochrome b6f complex.; photosynthetic electron transfer B (PETB); FUNCTIONS IN: heme binding; INVOLVED IN: photosynthesis, light reaction; LOCATED IN: thylakoid, chloroplast thylakoid m…	T
'1.1.3.4'	'PS.lightreaction.cytochrome b6/f.apocytochrome f (CYF)'	'glyma.05g124400.1.p'	'(gnl|cdd|79255 : 85.6) no description available & (q7yjw0|cyf_calfe : 82.8) Apocytochrome f precursor - Calycanthus fertilis var. ferax (Calycanthus floridus var. glaucus) & (atcg00540 : 81.3) Encodes cytochrome f apoprotein; involved in photosynthetic electron transport chain; encoded by the chloroplast genome and is transcriptionally repressed by a nuclear gene HCF2.; photosynthetic electron t…	T
'1.1.3.4'	'PS.lightreaction.cytochrome b6/f.apocytochrome f (CYF)'	'glyma.12g232900.1.p'	'(gnl|cdd|79255 : 603.0) no description available & (p49161|cyf_soybn : 576.0) Apocytochrome f precursor - Glycine max (Soybean) & (atcg00540 : 528.0) Encodes cytochrome f apoprotein; involved in photosynthetic electron transport chain; encoded by the chloroplast genome and is transcriptionally repressed by a nuclear gene HCF2.; photosynthetic electron transfer A (PETA); FUNCTIONS IN: electron tr…	T
'1.1.3.5'	'PS.lightreaction.cytochrome b6/f.biogenesis'	''	''
'1.1.4'	'PS.lightreaction.ATP synthase'	'glyma.06g277600.1.p'	'(at2g31040 : 395.0) ATP synthase protein I -related; LOCATED IN: chloroplast; EXPRESSED IN: 22 plant structures; EXPRESSED DURING: 13 growth stages; Has 182 Blast hits to 182 proteins in 74 species: Archae - 0; Bacteria - 104; Metazoa - 0; Fungi - 0; Plants - 50; Viruses - 2; Other Eukaryotes - 26 (source: NCBI BLink). & (reliability: 790.0) & (original description: pacid=30553589 transcript=Gly…	T
'1.1.4.1'	'PS.lightreaction.ATP synthase.alpha subunit'	'glyma.09g171500.1.p'	'(gnl|cdd|79276 : 201.0) no description available & (q2pms8|atpa_soybn : 199.0) ATP synthase subunit alpha (EC 3.6.3.14) (ATPase subunit alpha) (ATP synthase F1 sector subunit alpha) - Glycine max (Soybean) & (atcg00120 : 189.0) Encodes the ATPase alpha subunit, which is a subunit of ATP synthase and part of the CF1 portion which catalyzes the conversion of ADP to ATP using the proton motive forc…	T
'1.1.4.1'	'PS.lightreaction.ATP synthase.alpha subunit'	'glyma.12g232000.1.p'	'(gnl|cdd|79276 : 952.0) no description available & (q2pms8|atpa_soybn : 860.0) ATP synthase subunit alpha (EC 3.6.3.14) (ATPase subunit alpha) (ATP synthase F1 sector subunit alpha) - Glycine max (Soybean) & (atcg00120 : 823.0) Encodes the ATPase alpha subunit, which is a subunit of ATP synthase and part of the CF1 portion which catalyzes the conversion of ADP to ATP using the proton motive forc…	T
'1.1.4.1'	'PS.lightreaction.ATP synthase.alpha subunit'	'glyma.16g115300.1.p'	'(gnl|cdd|79276 : 603.0) no description available & (q2pms8|atpa_soybn : 543.0) ATP synthase subunit alpha (EC 3.6.3.14) (ATPase subunit alpha) (ATP synthase F1 sector subunit alpha) - Glycine max (Soybean) & (atcg00120 : 513.0) Encodes the ATPase alpha subunit, which is a subunit of ATP synthase and part of the CF1 portion which catalyzes the conversion of ADP to ATP using the proton motive forc…	T
'1.1.4.2'	'PS.lightreaction.ATP synthase.beta subunit'	''	''
'1.1.4.3'	'PS.lightreaction.ATP synthase.epsilon chain'	'glyma.10g174800.1.p'	'(p07138|atpe_ipoba : 86.3) ATP synthase epsilon chain (EC 3.6.3.14) (ATP synthase F1 sector epsilon subunit) - Ipomoea batatas (Sweet potato) (Batate) & (gnl|cdd|79280 : 80.6) no description available & (atcg00470 : 80.1) ATPase epsilon subunit; ATP synthase epsilon chain (ATPE); FUNCTIONS IN: hydrogen ion transporting ATP synthase activity, rotational mechanism; INVOLVED IN: cellular respiratio…	T
'1.1.4.3'	'PS.lightreaction.ATP synthase.epsilon chain'	'glyma.02g184000.1.p'	'(q70xz7|atpe_ambtc : 178.0) ATP synthase epsilon chain (EC 3.6.3.14) (ATP synthase F1 sector epsilon subunit) - Amborella trichopoda & (gnl|cdd|79280 : 178.0) no description available & (atcg00470 : 171.0) ATPase epsilon subunit; ATP synthase epsilon chain (ATPE); FUNCTIONS IN: hydrogen ion transporting ATP synthase activity, rotational mechanism; INVOLVED IN: cellular respiration, mitochondrial…	T
'1.1.4.3'	'PS.lightreaction.ATP synthase.epsilon chain'	'glyma.12g056400.1.p'	'(q6ew73|atpe_nymal : 96.3) ATP synthase epsilon chain (EC 3.6.3.14) (ATP synthase F1 sector epsilon subunit) - Nymphaea alba (White water-lily) & (gnl|cdd|79280 : 91.0) no description available & (atcg00470 : 90.5) ATPase epsilon subunit; ATP synthase epsilon chain (ATPE); FUNCTIONS IN: hydrogen ion transporting ATP synthase activity, rotational mechanism; INVOLVED IN: cellular respiration, mito…	T
'1.1.4.4'	'PS.lightreaction.ATP synthase.gamma chain'	'glyma.15g107900.1.p'	'(p28552|atpg_pea : 545.0) ATP synthase gamma chain, chloroplast precursor (EC 3.6.3.14) - Pisum sativum (Garden pea) & (at4g04640 : 515.0) One of two genes (with ATPC2) encoding the gamma subunit of Arabidopsis chloroplast ATP synthase.; ATPC1; FUNCTIONS IN: enzyme regulator activity; INVOLVED IN: photosynthetic electron transport in photosystem II, ATP synthesis coupled proton transport, ATP bi…	T
'1.1.4.4'	'PS.lightreaction.ATP synthase.gamma chain'	'glyma.13g204800.1.p'	'(p28552|atpg_pea : 577.0) ATP synthase gamma chain, chloroplast precursor (EC 3.6.3.14) - Pisum sativum (Garden pea) & (at4g04640 : 545.0) One of two genes (with ATPC2) encoding the gamma subunit of Arabidopsis chloroplast ATP synthase.; ATPC1; FUNCTIONS IN: enzyme regulator activity; INVOLVED IN: photosynthetic electron transport in photosystem II, ATP synthesis coupled proton transport, ATP bi…	T
'1.1.4.4'	'PS.lightreaction.ATP synthase.gamma chain'	'glyma.08g317100.1.p'	'(p29790|atpg_tobac : 371.0) ATP synthase gamma chain, chloroplast precursor (EC 3.6.3.14) - Nicotiana tabacum (Common tobacco) & (at1g15700 : 366.0) One of two genes that encode the gamma subunit of Arabidopsis chloroplast ATP synthase. It is thought to be involved in the regulation of the ATP synthase activity.; ATPC2; FUNCTIONS IN: enzyme regulator activity; INVOLVED IN: ATP synthesis coupled …	T
'1.1.4.5'	'PS.lightreaction.ATP synthase.subunit C'	'glyma.19g109600.1.p'	'(gnl|cdd|79278 : 85.8) no description available & (p69195|atph_soybn : 82.4) ATP synthase C chain (EC 3.6.3.14) (Lipid-binding protein) (ATPase subunit III) - Glycine max (Soybean) & (atcg00140 : 81.3) ATPase III subunit; ATPH; FUNCTIONS IN: hydrogen ion transmembrane transporter activity; INVOLVED IN: ATP synthesis coupled proton transport; LOCATED IN: chloroplast thylakoid membrane; EXPRESSED …	T
'1.1.4.5'	'PS.lightreaction.ATP synthase.subunit C'	'glyma.05g099200.1.p'	'(gnl|cdd|79278 : 98.9) no description available & (p41603|atph_pinth : 96.7) ATP synthase C chain (EC 3.6.3.14) (Lipid-binding protein) (ATPase subunit III) - Pinus thunbergii (Green pine) (Japanese black pine) & (atcg00140 : 96.3) ATPase III subunit; ATPH; FUNCTIONS IN: hydrogen ion transmembrane transporter activity; INVOLVED IN: ATP synthesis coupled proton transport; LOCATED IN: chloroplast …	T
'1.1.4.6'	'PS.lightreaction.ATP synthase.chloroplastic subunit a'	'glyma.19g054200.1.p'	'(gnl|cdd|79264 : 168.0) no description available & (p41604|atpi_pinth : 138.0) Chloroplast ATP synthase a chain precursor (EC 3.6.3.14) (ATPase subunit IV) - Pinus thunbergii (Green pine) (Japanese black pine) & (atcg00150 : 134.0) Encodes a subunit of ATPase complex CF0, which is a proton channel that supplies the proton motive force to drive ATP synthesis by CF1 portion of the complex.; ATPI; …	T
'1.1.4.6'	'PS.lightreaction.ATP synthase.chloroplastic subunit a'	'glyma.12g096200.1.p'	'(q9bbs5|atpi_lotja : 176.0) Chloroplast ATP synthase a chain precursor (EC 3.6.3.14) (ATPase subunit IV) - Lotus japonicus & (gnl|cdd|79264 : 171.0) no description available & (atcg00150 : 170.0) Encodes a subunit of ATPase complex CF0, which is a proton channel that supplies the proton motive force to drive ATP synthesis by CF1 portion of the complex.; ATPI; FUNCTIONS IN: hydrogen ion channel a…	T
'1.1.4.7'	'PS.lightreaction.ATP synthase.delta chain'	'glyma.17g130100.1.p'	'(q02758|atpd_pea : 225.0) ATP synthase delta chain, chloroplast precursor (EC 3.6.3.14) - Pisum sativum (Garden pea) & (at4g09650 : 206.0) Encodes the chloroplast ATPase delta-subunit.; ATP synthase delta-subunit gene (ATPD); FUNCTIONS IN: hydrogen ion transporting ATP synthase activity, rotational mechanism; INVOLVED IN: response to cold, defense response to bacterium, photosynthetic electron t…	T
'1.1.4.7'	'PS.lightreaction.ATP synthase.delta chain'	'glyma.05g048000.1.p'	'(q02758|atpd_pea : 245.0) ATP synthase delta chain, chloroplast precursor (EC 3.6.3.14) - Pisum sativum (Garden pea) & (at4g09650 : 213.0) Encodes the chloroplast ATPase delta-subunit.; ATP synthase delta-subunit gene (ATPD); FUNCTIONS IN: hydrogen ion transporting ATP synthase activity, rotational mechanism; INVOLVED IN: response to cold, defense response to bacterium, photosynthetic electron t…	T
'1.1.4.8'	'PS.lightreaction.ATP synthase.subunit B (ATPF)'	'glyma.12g231900.1.p'	'(gnl|cdd|79238 : 190.0) no description available & (q9bbs4|atpf_lotja : 167.0) ATP synthase B chain (EC 3.6.3.14) (ATPase subunit I) - Lotus japonicus & (atcg00130 : 147.0) ATPase F subunit.; ATPF; FUNCTIONS IN: hydrogen ion transporting ATP synthase activity, rotational mechanism; INVOLVED IN: cellular respiration, mitochondrial ATP synthesis coupled proton transport; LOCATED IN: proton-transpo…	T
'1.1.4.8'	'PS.lightreaction.ATP synthase.subunit B (ATPF)'	'glyma.16g115200.1.p'	'(q9bbs4|atpf_lotja : 178.0) ATP synthase B chain (EC 3.6.3.14) (ATPase subunit I) - Lotus japonicus & (gnl|cdd|79238 : 168.0) no description available & (atcg00130 : 163.0) ATPase F subunit.; ATPF; FUNCTIONS IN: hydrogen ion transporting ATP synthase activity, rotational mechanism; INVOLVED IN: cellular respiration, mitochondrial ATP synthesis coupled proton transport; LOCATED IN: proton-transpo…	T
'1.1.4.9'	'PS.lightreaction.ATP synthase.subunit B_ (ATPX)'	'glyma.04g066000.1.p'	'(at4g32260 : 159.0) ATPase, F0 complex, subunit B/B', bacterial/chloroplast; FUNCTIONS IN: hydrogen ion transmembrane transporter activity; INVOLVED IN: defense response to bacterium; LOCATED IN: thylakoid, chloroplast thylakoid membrane, chloroplast, membrane, chloroplast envelope; EXPRESSED IN: 23 plant structures; EXPRESSED DURING: 14 growth stages; CONTAINS InterPro DOMAIN/s: ATPase, F0 comp…	T
'1.1.4.9'	'PS.lightreaction.ATP synthase.subunit B_ (ATPX)'	'glyma.06g067400.1.p'	'(p31853|atpx_spiol : 170.0) ATP synthase B' chain, chloroplast precursor (EC 3.6.3.14) (Subunit II) - Spinacia oleracea (Spinach) & (at4g32260 : 147.0) ATPase, F0 complex, subunit B/B', bacterial/chloroplast; FUNCTIONS IN: hydrogen ion transmembrane transporter activity; INVOLVED IN: defense response to bacterium; LOCATED IN: thylakoid, chloroplast thylakoid membrane, chloroplast, membrane, chlo…	T
'1.1.5'	'PS.lightreaction.other electron carrier (ox/red)'	'glyma.07g221900.1.p'	'(at5g45040 : 195.0) Cytochrome c; FUNCTIONS IN: electron carrier activity, iron ion binding, heme binding; EXPRESSED IN: 21 plant structures; EXPRESSED DURING: 13 growth stages; CONTAINS InterPro DOMAIN/s: Cytochrome c, class I (InterPro:IPR003088), Cytochrome c domain (InterPro:IPR009056); Has 30201 Blast hits to 17322 proteins in 780 species: Archae - 12; Bacteria - 1396; Metazoa - 17338; Fung…	T
'1.1.5'	'PS.lightreaction.other electron carrier (ox/red)'	'glyma.20g020600.1.p'	'(at5g45040 : 81.3) Cytochrome c; FUNCTIONS IN: electron carrier activity, iron ion binding, heme binding; EXPRESSED IN: 21 plant structures; EXPRESSED DURING: 13 growth stages; CONTAINS InterPro DOMAIN/s: Cytochrome c, class I (InterPro:IPR003088), Cytochrome c domain (InterPro:IPR009056); Has 30201 Blast hits to 17322 proteins in 780 species: Archae - 12; Bacteria - 1396; Metazoa - 17338; Fungi…	T
'1.1.5.1'	'PS.lightreaction.other electron carrier (ox/red).plastocyanin'	'glyma.04g020300.1.p'	'(p16002|plas_pea : 182.0) Plastocyanin, chloroplast precursor - Pisum sativum (Garden pea) & (at1g20340 : 176.0) recombination and DNA-damage resistance protein (DRT112) One of two Arabidopsis plastocyanin genes. Predominant form, expressed 10x higher than PETE1. PETE2 is thought to be post-transcriptionally regulated via copper accumulation and is involved in copper homeostasis.; DNA-DAMAGE-REP…	T
'1.1.5.1'	'PS.lightreaction.other electron carrier (ox/red).plastocyanin'	'glyma.06g020400.1.p'	'(p16002|plas_pea : 176.0) Plastocyanin, chloroplast precursor - Pisum sativum (Garden pea) & (at1g20340 : 175.0) recombination and DNA-damage resistance protein (DRT112) One of two Arabidopsis plastocyanin genes. Predominant form, expressed 10x higher than PETE1. PETE2 is thought to be post-transcriptionally regulated via copper accumulation and is involved in copper homeostasis.; DNA-DAMAGE-REP…	T
'1.1.5.2'	'PS.lightreaction.other electron carrier (ox/red).ferredoxin'	'glyma.10g278900.1.p'	'(p27788|fer3_maize : 178.0) Ferredoxin-3, chloroplast precursor (Ferredoxin III) (Fd III) - Zea mays (Maize) & (at2g27510 : 171.0) ferredoxin 3 (FD3); FUNCTIONS IN: electron carrier activity, iron-sulfur cluster binding, 2 iron, 2 sulfur cluster binding; INVOLVED IN: electron transport chain; LOCATED IN: chloroplast; EXPRESSED IN: 22 plant structures; EXPRESSED DURING: 13 growth stages; CONTAINS…	T
'1.1.5.2'	'PS.lightreaction.other electron carrier (ox/red).ferredoxin'	'glyma.17g077300.1.p'	'(at5g07950 : 103.0) unknown protein; FUNCTIONS IN: molecular_function unknown; INVOLVED IN: biological_process unknown; LOCATED IN: chloroplast; EXPRESSED IN: 20 plant structures; EXPRESSED DURING: 9 growth stages; Has 30201 Blast hits to 17322 proteins in 780 species: Archae - 12; Bacteria - 1396; Metazoa - 17338; Fungi - 3422; Plants - 5037; Viruses - 0; Other Eukaryotes - 2996 (source: NCBI B…	T
'1.1.5.2'	'PS.lightreaction.other electron carrier (ox/red).ferredoxin'	'glyma.17g205000.1.p'	'(at4g32590 : 182.0) 2Fe-2S ferredoxin-like superfamily protein; FUNCTIONS IN: electron carrier activity, iron-sulfur cluster binding; LOCATED IN: chloroplast; EXPRESSED IN: 21 plant structures; EXPRESSED DURING: 15 growth stages; CONTAINS InterPro DOMAIN/s: Ferredoxin (InterPro:IPR001041); BEST Arabidopsis thaliana protein match is: NDH-dependent cyclic electron flow 1 (TAIR:AT3G16250.1); Has 35…	T
'1.1.5.2'	'PS.lightreaction.other electron carrier (ox/red).ferredoxin'	'glyma.04g055900.1.p'	'(at1g02180 : 145.0) ferredoxin-related; FUNCTIONS IN: molecular_function unknown; INVOLVED IN: biological_process unknown; LOCATED IN: endomembrane system; EXPRESSED IN: 23 plant structures; EXPRESSED DURING: 15 growth stages; Has 54 Blast hits to 54 proteins in 11 species: Archae - 0; Bacteria - 0; Metazoa - 0; Fungi - 0; Plants - 54; Viruses - 0; Other Eukaryotes - 0 (source: NCBI BLink). & (r…	T
'1.1.5.2'	'PS.lightreaction.other electron carrier (ox/red).ferredoxin'	'glyma.07g119800.1.p'	'(at1g02180 : 249.0) ferredoxin-related; FUNCTIONS IN: molecular_function unknown; INVOLVED IN: biological_process unknown; LOCATED IN: endomembrane system; EXPRESSED IN: 23 plant structures; EXPRESSED DURING: 15 growth stages; Has 54 Blast hits to 54 proteins in 11 species: Archae - 0; Bacteria - 0; Metazoa - 0; Fungi - 0; Plants - 54; Viruses - 0; Other Eukaryotes - 0 (source: NCBI BLink). & (r…	T
'1.1.5.2'	'PS.lightreaction.other electron carrier (ox/red).ferredoxin'	'glyma.15g018000.1.p'	'(at3g16250 : 159.0) encodes a novel subunit of the chloroplast NAD(P)H dehydrogenase complex, involved in cyclic electron flow around photosystem I to produce ATP. Contains a 4Fe-4S cluster.; NDH-dependent cyclic electron flow 1 (NDF4); FUNCTIONS IN: electron carrier activity, iron-sulfur cluster binding; INVOLVED IN: photosynthetic electron transport in photosystem I; LOCATED IN: chloroplast th…	T
'1.1.5.2'	'PS.lightreaction.other electron carrier (ox/red).ferredoxin'	'glyma.13g356100.1.p'	'(at3g16250 : 177.0) encodes a novel subunit of the chloroplast NAD(P)H dehydrogenase complex, involved in cyclic electron flow around photosystem I to produce ATP. Contains a 4Fe-4S cluster.; NDH-dependent cyclic electron flow 1 (NDF4); FUNCTIONS IN: electron carrier activity, iron-sulfur cluster binding; INVOLVED IN: photosynthetic electron transport in photosystem I; LOCATED IN: chloroplast th…	T
'1.1.5.2'	'PS.lightreaction.other electron carrier (ox/red).ferredoxin'	'glyma.03g104000.1.p'	'(at1g02180 : 251.0) ferredoxin-related; FUNCTIONS IN: molecular_function unknown; INVOLVED IN: biological_process unknown; LOCATED IN: endomembrane system; EXPRESSED IN: 23 plant structures; EXPRESSED DURING: 15 growth stages; Has 54 Blast hits to 54 proteins in 11 species: Archae - 0; Bacteria - 0; Metazoa - 0; Fungi - 0; Plants - 54; Viruses - 0; Other Eukaryotes - 0 (source: NCBI BLink). & (r…	T
'1.1.5.2'	'PS.lightreaction.other electron carrier (ox/red).ferredoxin'	'glyma.20g110800.1.p'	'(p27788|fer3_maize : 176.0) Ferredoxin-3, chloroplast precursor (Ferredoxin III) (Fd III) - Zea mays (Maize) & (at2g27510 : 166.0) ferredoxin 3 (FD3); FUNCTIONS IN: electron carrier activity, iron-sulfur cluster binding, 2 iron, 2 sulfur cluster binding; INVOLVED IN: electron transport chain; LOCATED IN: chloroplast; EXPRESSED IN: 22 plant structures; EXPRESSED DURING: 13 growth stages; CONTAINS…	T
'1.1.5.2'	'PS.lightreaction.other electron carrier (ox/red).ferredoxin'	'glyma.05g168400.1.p'	'(q9zts2|fer_capan : 207.0) Ferredoxin, chloroplast precursor (PFLP) - Capsicum annuum (Bell pepper) & (at1g60950 : 177.0) encodes a major leaf ferredoxin; FED A; FUNCTIONS IN: electron carrier activity, iron-sulfur cluster binding, 2 iron, 2 sulfur cluster binding; INVOLVED IN: photosynthetic electron transport chain, response to light stimulus; LOCATED IN: chloroplast stroma, chloroplast; EXPRE…	T
'1.1.5.2'	'PS.lightreaction.other electron carrier (ox/red).ferredoxin'	'glyma.05g022400.1.p'	'(at5g07950 : 239.0) unknown protein; FUNCTIONS IN: molecular_function unknown; INVOLVED IN: biological_process unknown; LOCATED IN: chloroplast; EXPRESSED IN: 20 plant structures; EXPRESSED DURING: 9 growth stages; Has 30201 Blast hits to 17322 proteins in 780 species: Archae - 12; Bacteria - 1396; Metazoa - 17338; Fungi - 3422; Plants - 5037; Viruses - 0; Other Eukaryotes - 2996 (source: NCBI B…	T
'1.1.5.2'	'PS.lightreaction.other electron carrier (ox/red).ferredoxin'	'glyma.11g183300.1.p'	'(p27788|fer3_maize : 163.0) Ferredoxin-3, chloroplast precursor (Ferredoxin III) (Fd III) - Zea mays (Maize) & (at2g27510 : 149.0) ferredoxin 3 (FD3); FUNCTIONS IN: electron carrier activity, iron-sulfur cluster binding, 2 iron, 2 sulfur cluster binding; INVOLVED IN: electron transport chain; LOCATED IN: chloroplast; EXPRESSED IN: 22 plant structures; EXPRESSED DURING: 13 growth stages; CONTAINS…	T
'1.1.5.2'	'PS.lightreaction.other electron carrier (ox/red).ferredoxin'	'glyma.14g128500.1.p'	'(at4g32590 : 161.0) 2Fe-2S ferredoxin-like superfamily protein; FUNCTIONS IN: electron carrier activity, iron-sulfur cluster binding; LOCATED IN: chloroplast; EXPRESSED IN: 21 plant structures; EXPRESSED DURING: 15 growth stages; CONTAINS InterPro DOMAIN/s: Ferredoxin (InterPro:IPR001041); BEST Arabidopsis thaliana protein match is: NDH-dependent cyclic electron flow 1 (TAIR:AT3G16250.1); Has 35…	T
'1.1.5.2'	'PS.lightreaction.other electron carrier (ox/red).ferredoxin'	'glyma.08g188500.1.p'	'(p09911|fer1_pea : 169.0) Ferredoxin-1, chloroplast precursor (Ferredoxin I) - Pisum sativum (Garden pea) & (at1g60950 : 146.0) encodes a major leaf ferredoxin; FED A; FUNCTIONS IN: electron carrier activity, iron-sulfur cluster binding, 2 iron, 2 sulfur cluster binding; INVOLVED IN: photosynthetic electron transport chain, response to light stimulus; LOCATED IN: chloroplast stroma, chloroplast;…	T
'1.1.5.2'	'PS.lightreaction.other electron carrier (ox/red).ferredoxin'	'glyma.08g126800.1.p'	'(q9zts2|fer_capan : 195.0) Ferredoxin, chloroplast precursor (PFLP) - Capsicum annuum (Bell pepper) & (at1g60950 : 174.0) encodes a major leaf ferredoxin; FED A; FUNCTIONS IN: electron carrier activity, iron-sulfur cluster binding, 2 iron, 2 sulfur cluster binding; INVOLVED IN: photosynthetic electron transport chain, response to light stimulus; LOCATED IN: chloroplast stroma, chloroplast; EXPRE…	T
'1.1.5.2'	'PS.lightreaction.other electron carrier (ox/red).ferredoxin'	'glyma.12g169400.1.p'	'(p09911|fer1_pea : 157.0) Ferredoxin-1, chloroplast precursor (Ferredoxin I) - Pisum sativum (Garden pea) & (gnl|cdd|79346 : 144.0) no description available & (at1g60950 : 133.0) encodes a major leaf ferredoxin; FED A; FUNCTIONS IN: electron carrier activity, iron-sulfur cluster binding, 2 iron, 2 sulfur cluster binding; INVOLVED IN: photosynthetic electron transport chain, response to light sti…	T
'1.1.5.2'	'PS.lightreaction.other electron carrier (ox/red).ferredoxin'	'glyma.12g089200.1.p'	'(p27788|fer3_maize : 167.0) Ferredoxin-3, chloroplast precursor (Ferredoxin III) (Fd III) - Zea mays (Maize) & (at2g27510 : 155.0) ferredoxin 3 (FD3); FUNCTIONS IN: electron carrier activity, iron-sulfur cluster binding, 2 iron, 2 sulfur cluster binding; INVOLVED IN: electron transport chain; LOCATED IN: chloroplast; EXPRESSED IN: 22 plant structures; EXPRESSED DURING: 13 growth stages; CONTAINS…	T
'1.1.5.2'	'PS.lightreaction.other electron carrier (ox/red).ferredoxin'	'glyma.12g169500.1.p'	'(p09911|fer1_pea : 169.0) Ferredoxin-1, chloroplast precursor (Ferredoxin I) - Pisum sativum (Garden pea) & (at1g60950 : 150.0) encodes a major leaf ferredoxin; FED A; FUNCTIONS IN: electron carrier activity, iron-sulfur cluster binding, 2 iron, 2 sulfur cluster binding; INVOLVED IN: photosynthetic electron transport chain, response to light stimulus; LOCATED IN: chloroplast stroma, chloroplast;…	T
'1.1.5.2'	'PS.lightreaction.other electron carrier (ox/red).ferredoxin'	'glyma.12g169600.1.p'	'(p09911|fer1_pea : 179.0) Ferredoxin-1, chloroplast precursor (Ferredoxin I) - Pisum sativum (Garden pea) & (at1g60950 : 158.0) encodes a major leaf ferredoxin; FED A; FUNCTIONS IN: electron carrier activity, iron-sulfur cluster binding, 2 iron, 2 sulfur cluster binding; INVOLVED IN: photosynthetic electron transport chain, response to light stimulus; LOCATED IN: chloroplast stroma, chloroplast;…	T
'1.1.5.2'	'PS.lightreaction.other electron carrier (ox/red).ferredoxin'	'glyma.06g056000.1.p'	'(at1g02180 : 146.0) ferredoxin-related; FUNCTIONS IN: molecular_function unknown; INVOLVED IN: biological_process unknown; LOCATED IN: endomembrane system; EXPRESSED IN: 23 plant structures; EXPRESSED DURING: 15 growth stages; Has 54 Blast hits to 54 proteins in 11 species: Archae - 0; Bacteria - 0; Metazoa - 0; Fungi - 0; Plants - 54; Viruses - 0; Other Eukaryotes - 0 (source: NCBI BLink). & (r…	T
'1.1.5.3'	'PS.lightreaction.other electron carrier (ox/red).ferredoxin reductase'	'glyma.02g047600.1.p'	'(p10933|fenr1_pea : 637.0) Ferredoxin--NADP reductase, leaf isozyme, chloroplast precursor (EC 1.18.1.2) (FNR) - Pisum sativum (Garden pea) & (at5g66190 : 587.0) Encodes a leaf-type ferredoxin:NADP(H) oxidoreductase. It is present in both chloroplast stroma and thylakoid membranes but is more abundant in the thylakoid. The affinity of this enzyme for ferredoxin is slightly, but significantly, hi…	T
'1.1.5.3'	'PS.lightreaction.other electron carrier (ox/red).ferredoxin reductase'	'glyma.05g229400.1.p'	'(at4g32360 : 660.0) Pyridine nucleotide-disulphide oxidoreductase family protein; FUNCTIONS IN: electron carrier activity, binding, catalytic activity; INVOLVED IN: metabolic process; LOCATED IN: plasma membrane; EXPRESSED IN: 22 plant structures; EXPRESSED DURING: 13 growth stages; CONTAINS InterPro DOMAIN/s: FAD-dependent pyridine nucleotide-disulphide oxidoreductase (InterPro:IPR013027), Adre…	T
'1.1.5.3'	'PS.lightreaction.other electron carrier (ox/red).ferredoxin reductase'	'glyma.11g077600.1.p'	'(p10933|fenr1_pea : 645.0) Ferredoxin--NADP reductase, leaf isozyme, chloroplast precursor (EC 1.18.1.2) (FNR) - Pisum sativum (Garden pea) & (at5g66190 : 598.0) Encodes a leaf-type ferredoxin:NADP(H) oxidoreductase. It is present in both chloroplast stroma and thylakoid membranes but is more abundant in the thylakoid. The affinity of this enzyme for ferredoxin is slightly, but significantly, hi…	T
'1.1.5.3'	'PS.lightreaction.other electron carrier (ox/red).ferredoxin reductase'	'glyma.14g218300.1.p'	'(at4g32360 : 665.0) Pyridine nucleotide-disulphide oxidoreductase family protein; FUNCTIONS IN: electron carrier activity, binding, catalytic activity; INVOLVED IN: metabolic process; LOCATED IN: plasma membrane; EXPRESSED IN: 22 plant structures; EXPRESSED DURING: 13 growth stages; CONTAINS InterPro DOMAIN/s: FAD-dependent pyridine nucleotide-disulphide oxidoreductase (InterPro:IPR013027), Adre…	T
'1.1.5.3'	'PS.lightreaction.other electron carrier (ox/red).ferredoxin reductase'	'glyma.08g036800.1.p'	'(at4g32360 : 256.0) Pyridine nucleotide-disulphide oxidoreductase family protein; FUNCTIONS IN: electron carrier activity, binding, catalytic activity; INVOLVED IN: metabolic process; LOCATED IN: plasma membrane; EXPRESSED IN: 22 plant structures; EXPRESSED DURING: 13 growth stages; CONTAINS InterPro DOMAIN/s: FAD-dependent pyridine nucleotide-disulphide oxidoreductase (InterPro:IPR013027), Adre…	T
'1.1.5.3'	'PS.lightreaction.other electron carrier (ox/red).ferredoxin reductase'	'glyma.01g165700.1.p'	'(at5g66190 : 136.0) Encodes a leaf-type ferredoxin:NADP(H) oxidoreductase. It is present in both chloroplast stroma and thylakoid membranes but is more abundant in the thylakoid. The affinity of this enzyme for ferredoxin is slightly, but significantly, higher than AtLFNR2, an isoform of the same enzyme. AtLFNR1 forms a heterodimer with AtFNR2 and is also a prerequisite to attach AtFNR2 to the t…	T
'1.1.5.3'	'PS.lightreaction.other electron carrier (ox/red).ferredoxin reductase'	'glyma.16g127300.1.p'	'(p10933|fenr1_pea : 629.0) Ferredoxin--NADP reductase, leaf isozyme, chloroplast precursor (EC 1.18.1.2) (FNR) - Pisum sativum (Garden pea) & (at5g66190 : 590.0) Encodes a leaf-type ferredoxin:NADP(H) oxidoreductase. It is present in both chloroplast stroma and thylakoid membranes but is more abundant in the thylakoid. The affinity of this enzyme for ferredoxin is slightly, but significantly, hi…	T
'1.1.5.4'	'PS.lightreaction.other electron carrier (ox/red).ferredoxin oxireductase'	'glyma.10g267000.1.p'	'(at1g15140 : 377.0) FAD/NAD(P)-binding oxidoreductase; FUNCTIONS IN: oxidoreductase activity, copper ion binding; INVOLVED IN: oxidation reduction; LOCATED IN: thylakoid, chloroplast; EXPRESSED IN: 23 plant structures; EXPRESSED DURING: 15 growth stages; CONTAINS InterPro DOMAIN/s: Oxidoreductase FAD/NAD(P)-binding (InterPro:IPR001433), Ferredoxin reductase-type FAD-binding domain (InterPro:IPR0…	T
'1.1.5.4'	'PS.lightreaction.other electron carrier (ox/red).ferredoxin oxireductase'	'glyma.02g304700.1.p'	'(at3g09150 : 348.0) Required for biosynthesis of the tetrapyrrole phytochrome chromophore phytochromobilin. Encodes phytochromobilin synthase, a ferredoxin-dependent biliverdin reductase. It is necessary for coupling the expression of some nuclear genes to the functional state of the chloroplast.; ELONGATED HYPOCOTYL 2 (HY2); CONTAINS InterPro DOMAIN/s: Ferredoxin-dependent bilin reductase (Inte…	T
'1.1.5.4'	'PS.lightreaction.other electron carrier (ox/red).ferredoxin oxireductase'	'glyma.20g123700.1.p'	'(at1g15140 : 376.0) FAD/NAD(P)-binding oxidoreductase; FUNCTIONS IN: oxidoreductase activity, copper ion binding; INVOLVED IN: oxidation reduction; LOCATED IN: thylakoid, chloroplast; EXPRESSED IN: 23 plant structures; EXPRESSED DURING: 15 growth stages; CONTAINS InterPro DOMAIN/s: Oxidoreductase FAD/NAD(P)-binding (InterPro:IPR001433), Ferredoxin reductase-type FAD-binding domain (InterPro:IPR0…	T
'1.1.5.4'	'PS.lightreaction.other electron carrier (ox/red).ferredoxin oxireductase'	'glyma.14g009100.1.p'	'(at3g09150 : 265.0) Required for biosynthesis of the tetrapyrrole phytochrome chromophore phytochromobilin. Encodes phytochromobilin synthase, a ferredoxin-dependent biliverdin reductase. It is necessary for coupling the expression of some nuclear genes to the functional state of the chloroplast.; ELONGATED HYPOCOTYL 2 (HY2); CONTAINS InterPro DOMAIN/s: Ferredoxin-dependent bilin reductase (Inte…	T
'1.1.6'	'PS.lightreaction.NADH DH'	'glyma.17g114600.1.p'	'(p15958|nu5c_vicfa : 95.1) NAD(P)H-quinone oxidoreductase chain 5, chloroplast (EC 1.6.5.-) (NAD(P)H dehydrogenase, chain 5) (NADH-plastoquinone oxidoreductase chain 5) - Vicia faba (Broad bean) & (gnl|cdd|79243 : 91.8) no description available & (atcg01010 : 80.5) Chloroplast encoded NADH dehydrogenase unit.; NDHF; FUNCTIONS IN: NADH dehydrogenase activity; INVOLVED IN: photosynthesis; LOCATED …	T
'1.1.6'	'PS.lightreaction.NADH DH'	'glyma.09g202500.1.p'	'(at4g37920 : 458.0) unknown protein; FUNCTIONS IN: molecular_function unknown; INVOLVED IN: biological_process unknown; LOCATED IN: chloroplast thylakoid membrane, chloroplast, chloroplast envelope; BEST Arabidopsis thaliana protein match is: unknown protein (TAIR:AT1G36320.1); Has 123 Blast hits to 120 proteins in 40 species: Archae - 2; Bacteria - 11; Metazoa - 8; Fungi - 0; Plants - 85; Virus…	T
'1.1.6'	'PS.lightreaction.NADH DH'	'glyma.04g245200.1.p'	'(at4g37925 : 239.0) Encodes subunit NDH-M of NAD(P)H:plastoquinone dehydrogenase complex (Ndh complex) present in the thylakoid membrane of chloroplasts. This subunit is thought to be required for Ndh complex assembly.; subunit NDH-M of NAD(P)H:plastoquinone dehydrogenase complex (NDH-M); FUNCTIONS IN: oxidoreductase activity, acting on NADH or NADPH, quinone or similar compound as acceptor; INV…	T
'1.1.6'	'PS.lightreaction.NADH DH'	'glyma.07g166400.1.p'	'(at2g01590 : 108.0) Likely a subunit of the chloroplast NAD(P)H dehydrogenase complex, involved in PSI cyclic electron transport. Located in the membrane fraction of chloroplast. Mutant has impaired NAD(P)H dehydrogenase activity.; CHLORORESPIRATORY REDUCTION 3 (CRR3); FUNCTIONS IN: molecular_function unknown; INVOLVED IN: photosynthetic electron transport in photosystem I; LOCATED IN: chloropla…	T
'1.1.6'	'PS.lightreaction.NADH DH'	'glyma.13g068600.1.p'	'(gnl|cdd|79240 : 188.0) no description available & (p52765|nu3c_luplu : 176.0) NAD(P)H-quinone oxidoreductase chain 3, chloroplast (EC 1.6.5.-) (NAD(P)H dehydrogenase, chain 3) (NADH-plastoquinone oxidoreductase chain 3) - Lupinus luteus (European yellow lupin) & (atcg00440 : 173.0) Encodes NADH dehydrogenase D3 subunit of the chloroplast NAD(P)H dehydrogenase complex; NDHC; FUNCTIONS IN: NADH d…	T
'1.1.6'	'PS.lightreaction.NADH DH'	'glyma.19g081000.1.p'	'(q9bbp1|nu6c_lotja : 193.0) NAD(P)H-quinone oxidoreductase chain 6, chloroplast (EC 1.6.5.-) (NAD(P)H dehydrogenase, chain 6) (NADH-plastoquinone oxidoreductase chain 6) - Lotus japonicus & (gnl|cdd|79235 : 182.0) no description available & (atcg01080 : 158.0) NADH dehydrogenase ND6; NDHG; CONTAINS InterPro DOMAIN/s: NADH:ubiquinone/plastoquinone oxidoreductase, chain 6 (InterPro:IPR001457). & (…	T
'1.1.6'	'PS.lightreaction.NADH DH'	'glyma.19g083500.1.p'	'(q9bbp1|nu6c_lotja : 155.0) NAD(P)H-quinone oxidoreductase chain 6, chloroplast (EC 1.6.5.-) (NAD(P)H dehydrogenase, chain 6) (NADH-plastoquinone oxidoreductase chain 6) - Lotus japonicus & (gnl|cdd|79235 : 153.0) no description available & (atcg01080 : 137.0) NADH dehydrogenase ND6; NDHG; CONTAINS InterPro DOMAIN/s: NADH:ubiquinone/plastoquinone oxidoreductase, chain 6 (InterPro:IPR001457). & (…	T
'1.1.6'	'PS.lightreaction.NADH DH'	'glyma.05g139800.1.p'	'(at1g70760 : 178.0) a subunit of the chloroplast NAD(P)H dehydrogenase complex, involved in PSI cyclic electron transport. Located on the thylakoid membrane. Mutant has impaired NAD(P)H dehydrogenase activity.; CHLORORESPIRATORY REDUCTION 23 (CRR23); FUNCTIONS IN: oxidoreductase activity, acting on NADH or NADPH, quinone or similar compound as acceptor; INVOLVED IN: photosynthetic electron trans…	T
'1.1.6'	'PS.lightreaction.NADH DH'	'glyma.11g201200.1.p'	'(at5g58260 : 296.0) Encodes subunit NDH-N of NAD(P)H:plastoquinone dehydrogenase complex (Ndh complex) present in the thylakoid membrane of chloroplasts. This subunit is thought to be required for Ndh complex assembly.; oxidoreductases, acting on NADH or NADPH, quinone or similar compound as acceptor; FUNCTIONS IN: oxidoreductase activity, acting on NADH or NADPH, quinone or similar compound as …	T
'1.1.6'	'PS.lightreaction.NADH DH'	'glyma.11g081100.1.p'	'(gnl|cdd|79243 : 285.0) no description available & (q9bbp6|nu5c_lotja : 258.0) NAD(P)H-quinone oxidoreductase chain 5, chloroplast (EC 1.6.5.-) (NAD(P)H dehydrogenase, chain 5) (NADH-plastoquinone oxidoreductase chain 5) - Lotus japonicus & (atcg01010 : 248.0) Chloroplast encoded NADH dehydrogenase unit.; NDHF; FUNCTIONS IN: NADH dehydrogenase activity; INVOLVED IN: photosynthesis; LOCATED IN: c…	T
'1.1.6'	'PS.lightreaction.NADH DH'	'glyma.08g050600.1.p'	'(p31175|ndhk_soybn : 120.0) NAD(P)H-quinone oxidoreductase chain K, chloroplast (EC 1.6.5.-) (NAD(P)H dehydrogenase, chain K) (NADH-plastoquinone oxidoreductase subunit K) - Glycine max (Soybean) & (atcg00430 : 103.0) Encodes a protein which was originally thought to be part of photosystem II but its wheat homolog was later shown to encode for subunit K of NADH dehydrogenase.; photosystem II rea…	T
'1.1.6'	'PS.lightreaction.NADH DH'	'glyma.08g095100.1.p'	'(at1g70760 : 113.0) a subunit of the chloroplast NAD(P)H dehydrogenase complex, involved in PSI cyclic electron transport. Located on the thylakoid membrane. Mutant has impaired NAD(P)H dehydrogenase activity.; CHLORORESPIRATORY REDUCTION 23 (CRR23); FUNCTIONS IN: oxidoreductase activity, acting on NADH or NADPH, quinone or similar compound as acceptor; INVOLVED IN: photosynthetic electron trans…	T
'1.1.6'	'PS.lightreaction.NADH DH'	'glyma.01g019900.1.p'	'(at4g37920 : 465.0) unknown protein; FUNCTIONS IN: molecular_function unknown; INVOLVED IN: biological_process unknown; LOCATED IN: chloroplast thylakoid membrane, chloroplast, chloroplast envelope; BEST Arabidopsis thaliana protein match is: unknown protein (TAIR:AT1G36320.1); Has 123 Blast hits to 120 proteins in 40 species: Archae - 2; Bacteria - 11; Metazoa - 8; Fungi - 0; Plants - 85; Virus…	T
'1.1.6'	'PS.lightreaction.NADH DH'	'glyma.06g118000.1.p'	'(at4g37925 : 239.0) Encodes subunit NDH-M of NAD(P)H:plastoquinone dehydrogenase complex (Ndh complex) present in the thylakoid membrane of chloroplasts. This subunit is thought to be required for Ndh complex assembly.; subunit NDH-M of NAD(P)H:plastoquinone dehydrogenase complex (NDH-M); FUNCTIONS IN: oxidoreductase activity, acting on NADH or NADPH, quinone or similar compound as acceptor; INV…	T
'1.1.6'	'PS.lightreaction.NADH DH'	'glyma.06g153400.1.p'	'(at1g74880 : 161.0) Encodes subunit NDH-O of NAD(P)H:plastoquinone dehydrogenase complex (Ndh complex) present in the thylakoid membrane of chloroplasts. This subunit is thought to be required for Ndh complex assembly.; NAD(P)H:plastoquinone dehydrogenase complex subunit O (NDH-O); FUNCTIONS IN: oxidoreductase activity, acting on NADH or NADPH, quinone or similar compound as acceptor; INVOLVED I…	T
'1.1.6'	'PS.lightreaction.NADH DH'	'glyma.06g151800.1.p'	'(gnl|cdd|79243 : 121.0) no description available & (q9bbp6|nu5c_lotja : 117.0) NAD(P)H-quinone oxidoreductase chain 5, chloroplast (EC 1.6.5.-) (NAD(P)H dehydrogenase, chain 5) (NADH-plastoquinone oxidoreductase chain 5) - Lotus japonicus & (atcg01010 : 89.0) Chloroplast encoded NADH dehydrogenase unit.; NDHF; FUNCTIONS IN: NADH dehydrogenase activity; INVOLVED IN: photosynthesis; LOCATED IN: ch…	T
'1.1.6'	'PS.lightreaction.NADH DH'	'glyma.18g049600.1.p'	'(at5g58260 : 298.0) Encodes subunit NDH-N of NAD(P)H:plastoquinone dehydrogenase complex (Ndh complex) present in the thylakoid membrane of chloroplasts. This subunit is thought to be required for Ndh complex assembly.; oxidoreductases, acting on NADH or NADPH, quinone or similar compound as acceptor; FUNCTIONS IN: oxidoreductase activity, acting on NADH or NADPH, quinone or similar compound as …	T
'1.1.6'	'PS.lightreaction.NADH DH'	'glyma.16g089600.1.p'	'(p31174|ndhj_soybn : 171.0) NAD(P)H-quinone oxidoreductase chain J, chloroplast (EC 1.6.5.-) (NAD(P)H dehydrogenase, chain J) (NADH-plastoquinone oxidoreductase subunit J) - Glycine max (Soybean) & (gnl|cdd|79231 : 168.0) no description available & (atcg00420 : 153.0) Encodes NADH dehydrogenase subunit J. Its transcription is increased upon sulfur depletion.; NADH dehydrogenase subunit J (NDHJ);…	T
'1.1.6'	'PS.lightreaction.NADH DH'	'glyma.16g089800.1.p'	'(gnl|cdd|79231 : 170.0) no description available & (p31174|ndhj_soybn : 166.0) NAD(P)H-quinone oxidoreductase chain J, chloroplast (EC 1.6.5.-) (NAD(P)H dehydrogenase, chain J) (NADH-plastoquinone oxidoreductase subunit J) - Glycine max (Soybean) & (atcg00420 : 149.0) Encodes NADH dehydrogenase subunit J. Its transcription is increased upon sulfur depletion.; NADH dehydrogenase subunit J (NDHJ);…	T
'1.1.30'	'PS.lightreaction.state transition'	'glyma.09g255700.1.p'	'(at4g01330 : 594.0) Protein kinase superfamily protein; FUNCTIONS IN: protein serine/threonine kinase activity, protein kinase activity, kinase activity, ATP binding; INVOLVED IN: protein amino acid phosphorylation; EXPRESSED IN: 22 plant structures; EXPRESSED DURING: 13 growth stages; CONTAINS InterPro DOMAIN/s: Protein kinase, ATP binding site (InterPro:IPR017441), Protein kinase, catalytic do…	T
'1.1.30'	'PS.lightreaction.state transition'	'glyma.07g066600.1.p'	'(at1g01540 : 585.0) Protein kinase superfamily protein; FUNCTIONS IN: protein serine/threonine kinase activity, protein kinase activity, kinase activity, ATP binding; INVOLVED IN: protein amino acid phosphorylation; LOCATED IN: plasma membrane; EXPRESSED IN: 23 plant structures; EXPRESSED DURING: 13 growth stages; CONTAINS InterPro DOMAIN/s: Protein kinase, ATP binding site (InterPro:IPR017441),…	T
'1.1.30'	'PS.lightreaction.state transition'	'glyma.02g100000.1.p'	'(at1g68830 : 848.0) STN7 protein kinase; required for state transitions, phosphorylation of the major antenna complex (LHCII) between PSII and PSI, and light adaptation; STT7 homolog STN7 (STN7); FUNCTIONS IN: protein kinase activity, kinase activity; INVOLVED IN: regulation of photosynthesis, light reaction, circadian rhythm; LOCATED IN: chloroplast; EXPRESSED IN: 25 plant structures; EXPRESSED…	T
'1.1.30'	'PS.lightreaction.state transition'	'glyma.19g010700.1.p'	'(gnl|cdd|36401 : 290.0) no description available & (at5g18500 : 205.0) Protein kinase superfamily protein; FUNCTIONS IN: protein serine/threonine kinase activity, protein kinase activity, kinase activity, ATP binding; INVOLVED IN: protein amino acid phosphorylation; LOCATED IN: plasma membrane; EXPRESSED IN: 22 plant structures; EXPRESSED DURING: 13 growth stages; CONTAINS InterPro DOMAIN/s: Pro…	T
'1.1.30'	'PS.lightreaction.state transition'	'glyma.19g251100.1.p'	'(gnl|cdd|36401 : 270.0) no description available & (at1g56720 : 207.0) Protein kinase superfamily protein; FUNCTIONS IN: protein serine/threonine kinase activity, protein kinase activity, kinase activity, ATP binding; INVOLVED IN: protein amino acid phosphorylation; LOCATED IN: cellular_component unknown; EXPRESSED IN: 23 plant structures; EXPRESSED DURING: 13 growth stages; CONTAINS InterPro DO…	T
'1.1.30'	'PS.lightreaction.state transition'	'glyma.03g253600.1.p'	'(gnl|cdd|36401 : 269.0) no description available & (at1g56720 : 206.0) Protein kinase superfamily protein; FUNCTIONS IN: protein serine/threonine kinase activity, protein kinase activity, kinase activity, ATP binding; INVOLVED IN: protein amino acid phosphorylation; LOCATED IN: cellular_component unknown; EXPRESSED IN: 23 plant structures; EXPRESSED DURING: 13 growth stages; CONTAINS InterPro DO…	T
'1.1.30'	'PS.lightreaction.state transition'	'glyma.11g054800.1.p'	'(at4g02630 : 579.0) Protein kinase superfamily protein; FUNCTIONS IN: protein serine/threonine kinase activity, protein kinase activity, kinase activity, ATP binding; INVOLVED IN: protein amino acid phosphorylation; LOCATED IN: plasma membrane; EXPRESSED IN: 22 plant structures; EXPRESSED DURING: 13 growth stages; CONTAINS InterPro DOMAIN/s: Protein kinase, ATP binding site (InterPro:IPR017441),…	T
'1.1.30'	'PS.lightreaction.state transition'	'glyma.01g187300.1.p'	'(at4g02630 : 580.0) Protein kinase superfamily protein; FUNCTIONS IN: protein serine/threonine kinase activity, protein kinase activity, kinase activity, ATP binding; INVOLVED IN: protein amino acid phosphorylation; LOCATED IN: plasma membrane; EXPRESSED IN: 22 plant structures; EXPRESSED DURING: 13 growth stages; CONTAINS InterPro DOMAIN/s: Protein kinase, ATP binding site (InterPro:IPR017441),…	T
'1.1.30'	'PS.lightreaction.state transition'	'glyma.01g087900.1.p'	'(at1g68830 : 877.0) STN7 protein kinase; required for state transitions, phosphorylation of the major antenna complex (LHCII) between PSII and PSI, and light adaptation; STT7 homolog STN7 (STN7); FUNCTIONS IN: protein kinase activity, kinase activity; INVOLVED IN: regulation of photosynthesis, light reaction, circadian rhythm; LOCATED IN: chloroplast; EXPRESSED IN: 25 plant structures; EXPRESSED…	T
'1.1.30'	'PS.lightreaction.state transition'	'glyma.18g137600.1.p'	'(gnl|cdd|36401 : 287.0) no description available & (at3g59110 : 213.0) Protein kinase superfamily protein; FUNCTIONS IN: protein serine/threonine kinase activity, protein kinase activity, kinase activity, ATP binding; INVOLVED IN: protein amino acid phosphorylation; LOCATED IN: plasma membrane; EXPRESSED IN: 22 plant structures; EXPRESSED DURING: 13 growth stages; CONTAINS InterPro DOMAIN/s: Pro…	T
'1.1.30'	'PS.lightreaction.state transition'	'glyma.18g237100.1.p'	'(at4g01330 : 620.0) Protein kinase superfamily protein; FUNCTIONS IN: protein serine/threonine kinase activity, protein kinase activity, kinase activity, ATP binding; INVOLVED IN: protein amino acid phosphorylation; EXPRESSED IN: 22 plant structures; EXPRESSED DURING: 13 growth stages; CONTAINS InterPro DOMAIN/s: Protein kinase, ATP binding site (InterPro:IPR017441), Protein kinase, catalytic do…	T
'1.1.30'	'PS.lightreaction.state transition'	'glyma.16g032700.1.p'	'(at1g01540 : 613.0) Protein kinase superfamily protein; FUNCTIONS IN: protein serine/threonine kinase activity, protein kinase activity, kinase activity, ATP binding; INVOLVED IN: protein amino acid phosphorylation; LOCATED IN: plasma membrane; EXPRESSED IN: 23 plant structures; EXPRESSED DURING: 13 growth stages; CONTAINS InterPro DOMAIN/s: Protein kinase, ATP binding site (InterPro:IPR017441),…	T
'1.1.40'	'PS.lightreaction.cyclic electron flow-chlororespiration'	'glyma.10g136300.1.p'	'(at2g05620 : 177.0) Involved in electron flow in Photosystem I. Essential for photoprotection.; proton gradient regulation 5 (PGR5); FUNCTIONS IN: electron carrier activity; INVOLVED IN: response to water deprivation, response to high light intensity, photosynthetic electron transport in photosystem I; LOCATED IN: chloroplast thylakoid membrane, chloroplast, chloroplast thylakoid; EXPRESSED IN: …	T
'1.1.40'	'PS.lightreaction.cyclic electron flow-chlororespiration'	'glyma.17g133200.1.p'	'(at4g22890 : 412.0) Encodes PGRL1A, a transmembrane protein present in thylakoids. PGRL1A has a highly homologous isoform PGRL1B encoded by At4g11960. Plants lacking PGRL1 show perturbation of cyclic electron flow, similar to PGR5-deficient plants. PGRL1 and PGR5 interact physically and associate with PSI (photosystem I).; PGR5-LIKE A; FUNCTIONS IN: molecular_function unknown; INVOLVED IN: photo…	T
'1.1.40'	'PS.lightreaction.cyclic electron flow-chlororespiration'	'glyma.09g008500.1.p'	'(at4g22260 : 471.0) Similar to mitochondrial alternative oxidase. im mutants have a variegated phenotype and fail to differentiate chloroplasts in the majority of their cells under high light intensity continuous illumination. The white tissues of immutans accumulate phytoene, a non-colored C40 carotenoid intermediate. This suggests that immutans controls, either directly or indirectly, the acti…	T
'1.1.40'	'PS.lightreaction.cyclic electron flow-chlororespiration'	'glyma.07g029900.1.p'	'(at3g15840 : 348.0) Encodes a chloroplast-targeted protein localized in the stroma that is a novel component essential for NDH-mediated non-photochemical reduction of the plastoquinone pool in chlororespiratory electron transport.; post-illumination chlorophyll fluorescence increase (PIFI); FUNCTIONS IN: molecular_function unknown; INVOLVED IN: chlororespiration; LOCATED IN: chloroplast stroma; …	T
'1.1.40'	'PS.lightreaction.cyclic electron flow-chlororespiration'	'glyma.15g112900.1.p'	'(at4g22260 : 462.0) Similar to mitochondrial alternative oxidase. im mutants have a variegated phenotype and fail to differentiate chloroplasts in the majority of their cells under high light intensity continuous illumination. The white tissues of immutans accumulate phytoene, a non-colored C40 carotenoid intermediate. This suggests that immutans controls, either directly or indirectly, the acti…	T
'1.1.40'	'PS.lightreaction.cyclic electron flow-chlororespiration'	'glyma.19g110700.1.p'	'(at1g64770 : 385.0) encodes a novel subunit of the chloroplast NAD(P)H dehydrogenase complex, involved in cyclic electron flow around photosystem I to produce ATP.; NDH-dependent cyclic electron flow 1 (NDF2); BEST Arabidopsis thaliana protein match is: NDH-dependent cyclic electron flow 5 (TAIR:AT1G55370.2). & (reliability: 770.0) & (original description: pacid=30515127 transcript=Glyma.19G1107…	T
'1.1.40'	'PS.lightreaction.cyclic electron flow-chlororespiration'	'glyma.20g085900.1.p'	'(at2g05620 : 182.0) Involved in electron flow in Photosystem I. Essential for photoprotection.; proton gradient regulation 5 (PGR5); FUNCTIONS IN: electron carrier activity; INVOLVED IN: response to water deprivation, response to high light intensity, photosynthetic electron transport in photosystem I; LOCATED IN: chloroplast thylakoid membrane, chloroplast, chloroplast thylakoid; EXPRESSED IN: …	T
'1.1.40'	'PS.lightreaction.cyclic electron flow-chlororespiration'	'glyma.20g084200.1.p'	'(q9bbn8|ndhh_lotja : 147.0) NAD(P)H-quinone oxidoreductase chain H, chloroplast (EC 1.6.5.-) (NAD(P)H dehydrogenase, chain H) (NADH-plastoquinone oxidoreductase 49 kDa subunit) - Lotus japonicus & (gnl|cdd|79236 : 142.0) no description available & (atcg01110 : 124.0) Encodes the 49KDa plastid NAD(P)H dehydrogenase subunit H protein. Its transcription is regulated by an ndhF-specific plastid sigm…	T
'1.1.40'	'PS.lightreaction.cyclic electron flow-chlororespiration'	'glyma.20g042300.1.p'	'(q2pmn6|ndhi_soybn : 98.2) NAD(P)H-quinone oxidoreductase subunit I, chloroplast (EC 1.6.5.-) (NAD(P)H dehydrogenase subunit I) (NDH subunit I) (NADH-plastoquinone oxidoreductase subunit I) - Glycine max (Soybean) & (gnl|cdd|79233 : 92.3) no description available & (atcg01090 : 83.2) Encodes subunit of the chloroplast NAD(P)H dehydrogenase complex; NDHI; FUNCTIONS IN: NADPH dehydrogenase activit…	T
'1.1.40'	'PS.lightreaction.cyclic electron flow-chlororespiration'	'glyma.05g094500.1.p'	'(p10328|nu2c_soybn : 132.0) NAD(P)H-quinone oxidoreductase chain 2, chloroplast (EC 1.6.5.-) (NAD(P)H dehydrogenase, chain 2) (NADH-plastoquinone oxidoreductase chain 2) - Glycine max (Soybean) & (atcg01250 : 121.0) NADH dehydrogenase ND2; NDHB.2; FUNCTIONS IN: NADH dehydrogenase (ubiquinone) activity; INVOLVED IN: oxidation reduction, ATP synthesis coupled electron transport; LOCATED IN: endome…	T
'1.1.40'	'PS.lightreaction.cyclic electron flow-chlororespiration'	'glyma.05g051300.1.p'	'(at4g22890 : 428.0) Encodes PGRL1A, a transmembrane protein present in thylakoids. PGRL1A has a highly homologous isoform PGRL1B encoded by At4g11960. Plants lacking PGRL1 show perturbation of cyclic electron flow, similar to PGR5-deficient plants. PGRL1 and PGR5 interact physically and associate with PSI (photosystem I).; PGR5-LIKE A; FUNCTIONS IN: molecular_function unknown; INVOLVED IN: photo…	T
'1.1.40'	'PS.lightreaction.cyclic electron flow-chlororespiration'	'glyma.08g213000.1.p'	'(at3g15840 : 352.0) Encodes a chloroplast-targeted protein localized in the stroma that is a novel component essential for NDH-mediated non-photochemical reduction of the plastoquinone pool in chlororespiratory electron transport.; post-illumination chlorophyll fluorescence increase (PIFI); FUNCTIONS IN: molecular_function unknown; INVOLVED IN: chlororespiration; LOCATED IN: chloroplast stroma; …	T
'1.1.40'	'PS.lightreaction.cyclic electron flow-chlororespiration'	'glyma.01g101600.1.p'	'(p10328|nu2c_soybn : 95.5) NAD(P)H-quinone oxidoreductase chain 2, chloroplast (EC 1.6.5.-) (NAD(P)H dehydrogenase, chain 2) (NADH-plastoquinone oxidoreductase chain 2) - Glycine max (Soybean) & (atcg01250 : 89.0) NADH dehydrogenase ND2; NDHB.2; FUNCTIONS IN: NADH dehydrogenase (ubiquinone) activity; INVOLVED IN: oxidation reduction, ATP synthesis coupled electron transport; LOCATED IN: endomemb…	T
'1.1.40'	'PS.lightreaction.cyclic electron flow-chlororespiration'	'glyma.01g201500.1.p'	'(q4vzk8|nu2c_cucsa : 113.0) NAD(P)H-quinone oxidoreductase chain 2 (EC 1.6.5.-) (NAD(P)H dehydrogenase I, chain 2) (NDH-1, chain 2) - Cucumis sativus (Cucumber) & (atcg01250 : 107.0) NADH dehydrogenase ND2; NDHB.2; FUNCTIONS IN: NADH dehydrogenase (ubiquinone) activity; INVOLVED IN: oxidation reduction, ATP synthesis coupled electron transport; LOCATED IN: endomembrane system; CONTAINS InterPro …	T
'1.1.40'	'PS.lightreaction.cyclic electron flow-chlororespiration'	'glyma.01g214300.1.p'	'(at4g22890 : 434.0) Encodes PGRL1A, a transmembrane protein present in thylakoids. PGRL1A has a highly homologous isoform PGRL1B encoded by At4g11960. Plants lacking PGRL1 show perturbation of cyclic electron flow, similar to PGR5-deficient plants. PGRL1 and PGR5 interact physically and associate with PSI (photosystem I).; PGR5-LIKE A; FUNCTIONS IN: molecular_function unknown; INVOLVED IN: photo…	T
'1.1.40'	'PS.lightreaction.cyclic electron flow-chlororespiration'	'glyma.12g170600.1.p'	'(at4g22890 : 209.0) Encodes PGRL1A, a transmembrane protein present in thylakoids. PGRL1A has a highly homologous isoform PGRL1B encoded by At4g11960. Plants lacking PGRL1 show perturbation of cyclic electron flow, similar to PGR5-deficient plants. PGRL1 and PGR5 interact physically and associate with PSI (photosystem I).; PGR5-LIKE A; FUNCTIONS IN: molecular_function unknown; INVOLVED IN: photo…	T
'1.1.40'	'PS.lightreaction.cyclic electron flow-chlororespiration'	'glyma.18g155700.1.p'	'(gnl|cdd|79236 : 576.0) no description available & (q9mth6|ndhh_oenho : 544.0) NAD(P)H-quinone oxidoreductase chain H, chloroplast (EC 1.6.5.-) (NAD(P)H dehydrogenase, chain H) (NADH-plastoquinone oxidoreductase 49 kDa subunit) - Oenothera hookeri (Hooker's evening primrose) & (atcg01110 : 524.0) Encodes the 49KDa plastid NAD(P)H dehydrogenase subunit H protein. Its transcription is regulated by…	T
'1.1.40'	'PS.lightreaction.cyclic electron flow-chlororespiration'	'glyma.18g155600.1.p'	'(gnl|cdd|79250 : 219.0) no description available & (q2pmn7|nu1c_soybn : 207.0) NAD(P)H-quinone oxidoreductase subunit 1, chloroplast (EC 1.6.5.-) (NAD(P)H dehydrogenase subunit 1) (NDH subunit 1) (NADH-plastoquinone oxidoreductase subunit 1) - Glycine max (Soybean) & (atcg01100 : 185.0) NADH dehydrogenase ND1; NDHA; FUNCTIONS IN: oxidoreductase activity, acting on NADH or NADPH; INVOLVED IN: pho…	T
'1.1.40'	'PS.lightreaction.cyclic electron flow-chlororespiration'	'glyma.18g146300.1.p'	'(gnl|cdd|79250 : 179.0) no description available & (q9bbn9|nu1c_lotja : 153.0) NAD(P)H-quinone oxidoreductase subunit 1, chloroplast (EC 1.6.5.-) (NAD(P)H dehydrogenase subunit 1) (NDH subunit 1) (NADH-plastoquinone oxidoreductase subunit 1) - Lotus japonicus & (atcg01100 : 129.0) NADH dehydrogenase ND1; NDHA; FUNCTIONS IN: oxidoreductase activity, acting on NADH or NADPH; INVOLVED IN: photosynt…	T
'1.1.40'	'PS.lightreaction.cyclic electron flow-chlororespiration'	'glyma.18g155500.1.p'	'(q2pmn6|ndhi_soybn : 171.0) NAD(P)H-quinone oxidoreductase subunit I, chloroplast (EC 1.6.5.-) (NAD(P)H dehydrogenase subunit I) (NDH subunit I) (NADH-plastoquinone oxidoreductase subunit I) - Glycine max (Soybean) & (gnl|cdd|79233 : 171.0) no description available & (atcg01090 : 159.0) Encodes subunit of the chloroplast NAD(P)H dehydrogenase complex; NDHI; FUNCTIONS IN: NADPH dehydrogenase acti…	T
'1.1.40'	'PS.lightreaction.cyclic electron flow-chlororespiration'	'glyma.18g262700.1.p'	'(gnl|cdd|79236 : 143.0) no description available & (q9bbn8|ndhh_lotja : 139.0) NAD(P)H-quinone oxidoreductase chain H, chloroplast (EC 1.6.5.-) (NAD(P)H dehydrogenase, chain H) (NADH-plastoquinone oxidoreductase 49 kDa subunit) - Lotus japonicus & (atcg01110 : 136.0) Encodes the 49KDa plastid NAD(P)H dehydrogenase subunit H protein. Its transcription is regulated by an ndhF-specific plastid sigm…	T
'1.1.40'	'PS.lightreaction.cyclic electron flow-chlororespiration'	'glyma.16g041700.1.p'	'(at1g64770 : 385.0) encodes a novel subunit of the chloroplast NAD(P)H dehydrogenase complex, involved in cyclic electron flow around photosystem I to produce ATP.; NDH-dependent cyclic electron flow 1 (NDF2); BEST Arabidopsis thaliana protein match is: NDH-dependent cyclic electron flow 5 (TAIR:AT1G55370.2). & (reliability: 770.0) & (original description: pacid=30561467 transcript=Glyma.16G0417…	T
'1.1.50'	'PS.lightreaction.NPQ'	''	''
'1.1.60'	'PS.lightreaction.state transition'	''	''
'1.1.70'	'PS.lightreaction.hydrogenase'	''	''
'1.1.70.1'	'PS.lightreaction.hydrogenase.FeFe-hydrogenase'	''	''
'1.1.70.2'	'PS.lightreaction.hydrogenase.NiFe-hydrogenase'	''	''
'1.1.99'	'PS.lightreaction.unspecified'	''	''
'1.1.99.1'	'PS.lightreaction.unspecified.TEF'	''	''
'1.1.1001'	'PS.lightreaction'	'phytol'	'PS.lightreaction, chlorophyll'	M
'1.1.1002'	'PS.lightreaction.binding proteins.Chlorophyll a'	'chlorophyll a'	'PS.lightreaction, chlorophyll'	M
'1.1.1003'	'PS.lightreaction.binding proteins.Chlorophyll b'	'chlorophyll b'	'PS.lightreaction, chlorophyll'	M
'1.1.1004'	'PS.lightreaction.PS II.PQ'	'decyl-plastoquinone'	'PS.lightreaction'	M
'1.2'	'PS.photorespiration'	'glyma.17g142800.1.p'	'(at5g47435 : 493.0) encodes one of the two putative formyltetrahydrofolate deformylase. Located in the mitochondrion. Involved in photorespiratory tetrahydrofolate cycle.; formyltetrahydrofolate deformylase, putative; FUNCTIONS IN: hydroxymethyl-, formyl- and related transferase activity, formyltetrahydrofolate deformylase activity; INVOLVED IN: tetrahydrofolate metabolic process, purine ribonuc…	T
'1.2'	'PS.photorespiration'	'glyma.05g060500.1.p'	'(at5g47435 : 496.0) encodes one of the two putative formyltetrahydrofolate deformylase. Located in the mitochondrion. Involved in photorespiratory tetrahydrofolate cycle.; formyltetrahydrofolate deformylase, putative; FUNCTIONS IN: hydroxymethyl-, formyl- and related transferase activity, formyltetrahydrofolate deformylase activity; INVOLVED IN: tetrahydrofolate metabolic process, purine ribonuc…	T
'1.2'	'PS.photorespiration'	'glyma.11g034300.1.p'	'(at4g17360 : 292.0) encodes one of the two putative formyltetrahydrofolate deformylase. Located in the mitochondrion. Involved in photorespiratory tetrahydrofolate cycle.; Formyl transferase; FUNCTIONS IN: methyltransferase activity, hydroxymethyl-, formyl- and related transferase activity, formyltetrahydrofolate deformylase activity; INVOLVED IN: tetrahydrofolate metabolic process, purine ribon…	T
'1.2'	'PS.photorespiration'	'glyma.01g208000.1.p'	'(at4g17360 : 455.0) encodes one of the two putative formyltetrahydrofolate deformylase. Located in the mitochondrion. Involved in photorespiratory tetrahydrofolate cycle.; Formyl transferase; FUNCTIONS IN: methyltransferase activity, hydroxymethyl-, formyl- and related transferase activity, formyltetrahydrofolate deformylase activity; INVOLVED IN: tetrahydrofolate metabolic process, purine ribon…	T
'1.2.1'	'PS.photorespiration.phosphoglycolate phosphatase'	'glyma.09g247900.1.p'	'(at5g36700 : 554.0) 2-phosphoglycolate phosphatase 1 (PGLP1); FUNCTIONS IN: phosphoglycolate phosphatase activity; INVOLVED IN: metabolic process; EXPRESSED IN: 7 plant structures; CONTAINS InterPro DOMAIN/s: HAD-superfamily hydrolase, subfamily IIA (InterPro:IPR006357), 2-phosphoglycolate phosphatase, eukaryotic (InterPro:IPR006349); BEST Arabidopsis thaliana protein match is: Haloacid dehaloge…	T
'1.2.1'	'PS.photorespiration.phosphoglycolate phosphatase'	'glyma.18g244900.1.p'	'(at5g36700 : 555.0) 2-phosphoglycolate phosphatase 1 (PGLP1); FUNCTIONS IN: phosphoglycolate phosphatase activity; INVOLVED IN: metabolic process; EXPRESSED IN: 7 plant structures; CONTAINS InterPro DOMAIN/s: HAD-superfamily hydrolase, subfamily IIA (InterPro:IPR006357), 2-phosphoglycolate phosphatase, eukaryotic (InterPro:IPR006349); BEST Arabidopsis thaliana protein match is: Haloacid dehaloge…	T
'1.2.2'	'PS.photorespiration.glycolate oxydase'	'glyma.15g250800.1.p'	'(at3g14420 : 640.0) Aldolase-type TIM barrel family protein; FUNCTIONS IN: glycolate oxidase activity; INVOLVED IN: oxidation reduction, metabolic process; LOCATED IN: apoplast, chloroplast, peroxisome, membrane; EXPRESSED IN: cotyledon, guard cell, leaf; EXPRESSED DURING: seedling growth; CONTAINS InterPro DOMAIN/s: Aldolase-type TIM barrel (InterPro:IPR013785), FMN-dependent alpha-hydroxy acid…	T
'1.2.2'	'PS.photorespiration.glycolate oxydase'	'glyma.05g141300.1.p'	'(at3g14420 : 447.0) Aldolase-type TIM barrel family protein; FUNCTIONS IN: glycolate oxidase activity; INVOLVED IN: oxidation reduction, metabolic process; LOCATED IN: apoplast, chloroplast, peroxisome, membrane; EXPRESSED IN: cotyledon, guard cell, leaf; EXPRESSED DURING: seedling growth; CONTAINS InterPro DOMAIN/s: Aldolase-type TIM barrel (InterPro:IPR013785), FMN-dependent alpha-hydroxy acid…	T
'1.2.2'	'PS.photorespiration.glycolate oxydase'	'glyma.05g141400.1.p'	'(gnl|cdd|35758 : 568.0) no description available & (at3g14420 : 562.0) Aldolase-type TIM barrel family protein; FUNCTIONS IN: glycolate oxidase activity; INVOLVED IN: oxidation reduction, metabolic process; LOCATED IN: apoplast, chloroplast, peroxisome, membrane; EXPRESSED IN: cotyledon, guard cell, leaf; EXPRESSED DURING: seedling growth; CONTAINS InterPro DOMAIN/s: Aldolase-type TIM barrel (In…	T
'1.2.2'	'PS.photorespiration.glycolate oxydase'	'glyma.08g096800.1.p'	'(at3g14420 : 631.0) Aldolase-type TIM barrel family protein; FUNCTIONS IN: glycolate oxidase activity; INVOLVED IN: oxidation reduction, metabolic process; LOCATED IN: apoplast, chloroplast, peroxisome, membrane; EXPRESSED IN: cotyledon, guard cell, leaf; EXPRESSED DURING: seedling growth; CONTAINS InterPro DOMAIN/s: Aldolase-type TIM barrel (InterPro:IPR013785), FMN-dependent alpha-hydroxy acid…	T
'1.2.2'	'PS.photorespiration.glycolate oxydase'	'glyma.08g175800.1.p'	'(at3g14420 : 646.0) Aldolase-type TIM barrel family protein; FUNCTIONS IN: glycolate oxidase activity; INVOLVED IN: oxidation reduction, metabolic process; LOCATED IN: apoplast, chloroplast, peroxisome, membrane; EXPRESSED IN: cotyledon, guard cell, leaf; EXPRESSED DURING: seedling growth; CONTAINS InterPro DOMAIN/s: Aldolase-type TIM barrel (InterPro:IPR013785), FMN-dependent alpha-hydroxy acid…	T
'1.2.2'	'PS.photorespiration.glycolate oxydase'	'glyma.08g097300.1.p'	'(at3g14420 : 596.0) Aldolase-type TIM barrel family protein; FUNCTIONS IN: glycolate oxidase activity; INVOLVED IN: oxidation reduction, metabolic process; LOCATED IN: apoplast, chloroplast, peroxisome, membrane; EXPRESSED IN: cotyledon, guard cell, leaf; EXPRESSED DURING: seedling growth; CONTAINS InterPro DOMAIN/s: Aldolase-type TIM barrel (InterPro:IPR013785), FMN-dependent alpha-hydroxy acid…	T
'1.2.2'	'PS.photorespiration.glycolate oxydase'	'glyma.08g097100.1.p'	'(p05414|gox_spiol : 200.0) Peroxisomal (S)-2-hydroxy-acid oxidase (EC 1.1.3.15) (Glycolate oxidase) (GOX) (Short chain alpha-hydroxy acid oxidase) - Spinacia oleracea (Spinach) & (gnl|cdd|35758 : 198.0) no description available & (at3g14420 : 195.0) Aldolase-type TIM barrel family protein; FUNCTIONS IN: glycolate oxidase activity; INVOLVED IN: oxidation reduction, metabolic process; LOCATED IN: …	T
'1.2.2'	'PS.photorespiration.glycolate oxydase'	'glyma.08g096600.1.p'	'(at3g14420 : 608.0) Aldolase-type TIM barrel family protein; FUNCTIONS IN: glycolate oxidase activity; INVOLVED IN: oxidation reduction, metabolic process; LOCATED IN: apoplast, chloroplast, peroxisome, membrane; EXPRESSED IN: cotyledon, guard cell, leaf; EXPRESSED DURING: seedling growth; CONTAINS InterPro DOMAIN/s: Aldolase-type TIM barrel (InterPro:IPR013785), FMN-dependent alpha-hydroxy acid…	T
'1.2.2'	'PS.photorespiration.glycolate oxydase'	'glyma.08g096700.1.p'	'(at4g18360 : 421.0) Aldolase-type TIM barrel family protein; FUNCTIONS IN: glycolate oxidase activity, oxidoreductase activity, FMN binding, catalytic activity; INVOLVED IN: oxidation reduction, metabolic process; LOCATED IN: peroxisome; EXPRESSED IN: 12 plant structures; EXPRESSED DURING: 4 anthesis, F mature embryo stage, petal differentiation and expansion stage, E expanded cotyledon stage, D…	T
'1.2.2'	'PS.photorespiration.glycolate oxydase'	'glyma.12g125600.1.p'	'(gnl|cdd|35758 : 98.0) no description available & (at4g18360 : 97.4) Aldolase-type TIM barrel family protein; FUNCTIONS IN: glycolate oxidase activity, oxidoreductase activity, FMN binding, catalytic activity; INVOLVED IN: oxidation reduction, metabolic process; LOCATED IN: peroxisome; EXPRESSED IN: 12 plant structures; EXPRESSED DURING: 4 anthesis, F mature embryo stage, petal differentiation a…	T
'1.2.3'	'PS.photorespiration.aminotransferases peroxisomal'	'glyma.10g122900.1.p'	'(at2g13360 : 130.0) Encodes a peroxisomal photorespiratory enzyme that catalyzes transamination reactions with multiple substrates. It is involved in photorespiration.; alanine:glyoxylate aminotransferase (AGT); FUNCTIONS IN: serine-pyruvate transaminase activity, serine-glyoxylate transaminase activity, alanine-glyoxylate transaminase activity; INVOLVED IN: photorespiration; LOCATED IN: apoplas…	T
'1.2.3'	'PS.photorespiration.aminotransferases peroxisomal'	'glyma.02g038100.1.p'	'(at1g70580 : 875.0) Encodes a protein with glyoxylate aminotransferase activity. It can act on a number of different small substrates and amino acids in vitro.; alanine-2-oxoglutarate aminotransferase 2 (AOAT2); FUNCTIONS IN: glycine:2-oxoglutarate aminotransferase activity, L-alanine:2-oxoglutarate aminotransferase activity, alanine-glyoxylate transaminase activity; INVOLVED IN: photorespiratio…	T
'1.2.3'	'PS.photorespiration.aminotransferases peroxisomal'	'glyma.08g302600.1.p'	'(at2g13360 : 696.0) Encodes a peroxisomal photorespiratory enzyme that catalyzes transamination reactions with multiple substrates. It is involved in photorespiration.; alanine:glyoxylate aminotransferase (AGT); FUNCTIONS IN: serine-pyruvate transaminase activity, serine-glyoxylate transaminase activity, alanine-glyoxylate transaminase activity; INVOLVED IN: photorespiration; LOCATED IN: apoplas…	T
'1.2.3'	'PS.photorespiration.aminotransferases peroxisomal'	'glyma.01g026700.1.p'	'(at1g70580 : 874.0) Encodes a protein with glyoxylate aminotransferase activity. It can act on a number of different small substrates and amino acids in vitro.; alanine-2-oxoglutarate aminotransferase 2 (AOAT2); FUNCTIONS IN: glycine:2-oxoglutarate aminotransferase activity, L-alanine:2-oxoglutarate aminotransferase activity, alanine-glyoxylate transaminase activity; INVOLVED IN: photorespiratio…	T
'1.2.3'	'PS.photorespiration.aminotransferases peroxisomal'	'glyma.18g116900.1.p'	'(at2g13360 : 728.0) Encodes a peroxisomal photorespiratory enzyme that catalyzes transamination reactions with multiple substrates. It is involved in photorespiration.; alanine:glyoxylate aminotransferase (AGT); FUNCTIONS IN: serine-pyruvate transaminase activity, serine-glyoxylate transaminase activity, alanine-glyoxylate transaminase activity; INVOLVED IN: photorespiration; LOCATED IN: apoplas…	T
'1.2.4'	'PS.photorespiration.glycine cleavage'	''	''
'1.2.4.1'	'PS.photorespiration.glycine cleavage.P subunit'	'glyma.17g226900.1.p'	'(p26969|gcsp_pea : 514.0) Glycine dehydrogenase [decarboxylating], mitochondrial precursor (EC 1.4.4.2) (Glycine decarboxylase) (Glycine cleavage system P-protein) - Pisum sativum (Garden pea) & (gnl|cdd|37251 : 499.0) no description available & (at2g26080 : 497.0) glycine decarboxylase P-protein 2 (GLDP2); FUNCTIONS IN: glycine dehydrogenase (decarboxylating) activity, ATP binding; INVOLVED IN:…	T
'1.2.4.1'	'PS.photorespiration.glycine cleavage.P subunit'	'glyma.17g228800.1.p'	'(p26969|gcsp_pea : 1794.0) Glycine dehydrogenase [decarboxylating], mitochondrial precursor (EC 1.4.4.2) (Glycine decarboxylase) (Glycine cleavage system P-protein) - Pisum sativum (Garden pea) & (at4g33010 : 1722.0) glycine decarboxylase P-protein 1 (GLDP1); FUNCTIONS IN: glycine dehydrogenase (decarboxylating) activity, protein binding; INVOLVED IN: glycine catabolic process, response to cadmi…	T
'1.2.4.1'	'PS.photorespiration.glycine cleavage.P subunit'	'glyma.04g051200.1.p'	'(p26969|gcsp_pea : 1766.0) Glycine dehydrogenase [decarboxylating], mitochondrial precursor (EC 1.4.4.2) (Glycine decarboxylase) (Glycine cleavage system P-protein) - Pisum sativum (Garden pea) & (at4g33010 : 1735.0) glycine decarboxylase P-protein 1 (GLDP1); FUNCTIONS IN: glycine dehydrogenase (decarboxylating) activity, protein binding; INVOLVED IN: glycine catabolic process, response to cadmi…	T
'1.2.4.1'	'PS.photorespiration.glycine cleavage.P subunit'	'glyma.14g094700.1.p'	'(p26969|gcsp_pea : 1817.0) Glycine dehydrogenase [decarboxylating], mitochondrial precursor (EC 1.4.4.2) (Glycine decarboxylase) (Glycine cleavage system P-protein) - Pisum sativum (Garden pea) & (at4g33010 : 1751.0) glycine decarboxylase P-protein 1 (GLDP1); FUNCTIONS IN: glycine dehydrogenase (decarboxylating) activity, protein binding; INVOLVED IN: glycine catabolic process, response to cadmi…	T
'1.2.4.1'	'PS.photorespiration.glycine cleavage.P subunit'	'glyma.06g052100.1.p'	'(p26969|gcsp_pea : 1738.0) Glycine dehydrogenase [decarboxylating], mitochondrial precursor (EC 1.4.4.2) (Glycine decarboxylase) (Glycine cleavage system P-protein) - Pisum sativum (Garden pea) & (at4g33010 : 1702.0) glycine decarboxylase P-protein 1 (GLDP1); FUNCTIONS IN: glycine dehydrogenase (decarboxylating) activity, protein binding; INVOLVED IN: glycine catabolic process, response to cadmi…	T
'1.2.4.2'	'PS.photorespiration.glycine cleavage.T subunit'	'glyma.17g012000.1.p'	'(p49364|gcst_pea : 785.0) Aminomethyltransferase, mitochondrial precursor (EC 2.1.2.10) (Glycine cleavage system T protein) (GCVT) - Pisum sativum (Garden pea) & (at1g11860 : 749.0) Glycine cleavage T-protein family; FUNCTIONS IN: aminomethyltransferase activity; EXPRESSED IN: 23 plant structures; EXPRESSED DURING: 14 growth stages; CONTAINS InterPro DOMAIN/s: Glycine cleavage system T protein (…	T
'1.2.4.2'	'PS.photorespiration.glycine cleavage.T subunit'	'glyma.09g004700.1.p'	'(p49364|gcst_pea : 732.0) Aminomethyltransferase, mitochondrial precursor (EC 2.1.2.10) (Glycine cleavage system T protein) (GCVT) - Pisum sativum (Garden pea) & (at1g11860 : 706.0) Glycine cleavage T-protein family; FUNCTIONS IN: aminomethyltransferase activity; EXPRESSED IN: 23 plant structures; EXPRESSED DURING: 14 growth stages; CONTAINS InterPro DOMAIN/s: Glycine cleavage system T protein (…	T
'1.2.4.2'	'PS.photorespiration.glycine cleavage.T subunit'	'glyma.07g262100.1.p'	'(p49364|gcst_pea : 785.0) Aminomethyltransferase, mitochondrial precursor (EC 2.1.2.10) (Glycine cleavage system T protein) (GCVT) - Pisum sativum (Garden pea) & (at1g11860 : 749.0) Glycine cleavage T-protein family; FUNCTIONS IN: aminomethyltransferase activity; EXPRESSED IN: 23 plant structures; EXPRESSED DURING: 14 growth stages; CONTAINS InterPro DOMAIN/s: Glycine cleavage system T protein (…	T
'1.2.4.2'	'PS.photorespiration.glycine cleavage.T subunit'	'glyma.15g109300.1.p'	'(p49364|gcst_pea : 764.0) Aminomethyltransferase, mitochondrial precursor (EC 2.1.2.10) (Glycine cleavage system T protein) (GCVT) - Pisum sativum (Garden pea) & (at1g11860 : 731.0) Glycine cleavage T-protein family; FUNCTIONS IN: aminomethyltransferase activity; EXPRESSED IN: 23 plant structures; EXPRESSED DURING: 14 growth stages; CONTAINS InterPro DOMAIN/s: Glycine cleavage system T protein (…	T
'1.2.4.3'	'PS.photorespiration.glycine cleavage.L subunit'	''	''
'1.2.4.4'	'PS.photorespiration.glycine cleavage.H protein'	'glyma.07g221300.1.p'	'(at2g35120 : 236.0) Single hybrid motif superfamily protein; FUNCTIONS IN: glycine dehydrogenase (decarboxylating) activity, ATP binding; INVOLVED IN: glycine catabolic process, glycine decarboxylation via glycine cleavage system; LOCATED IN: mitochondrion, glycine cleavage complex; EXPRESSED IN: 22 plant structures; EXPRESSED DURING: 13 growth stages; CONTAINS InterPro DOMAIN/s: 2-oxo acid dehy…	T
'1.2.4.4'	'PS.photorespiration.glycine cleavage.H protein'	'glyma.07g203500.1.p'	'(at2g35120 : 80.1) Single hybrid motif superfamily protein; FUNCTIONS IN: glycine dehydrogenase (decarboxylating) activity, ATP binding; INVOLVED IN: glycine catabolic process, glycine decarboxylation via glycine cleavage system; LOCATED IN: mitochondrion, glycine cleavage complex; EXPRESSED IN: 22 plant structures; EXPRESSED DURING: 13 growth stages; CONTAINS InterPro DOMAIN/s: 2-oxo acid dehyd…	T
'1.2.4.4'	'PS.photorespiration.glycine cleavage.H protein'	'glyma.20g019700.1.p'	'(at2g35120 : 235.0) Single hybrid motif superfamily protein; FUNCTIONS IN: glycine dehydrogenase (decarboxylating) activity, ATP binding; INVOLVED IN: glycine catabolic process, glycine decarboxylation via glycine cleavage system; LOCATED IN: mitochondrion, glycine cleavage complex; EXPRESSED IN: 22 plant structures; EXPRESSED DURING: 13 growth stages; CONTAINS InterPro DOMAIN/s: 2-oxo acid dehy…	T
'1.2.4.4'	'PS.photorespiration.glycine cleavage.H protein'	'glyma.20g019600.1.p'	'(at2g35120 : 238.0) Single hybrid motif superfamily protein; FUNCTIONS IN: glycine dehydrogenase (decarboxylating) activity, ATP binding; INVOLVED IN: glycine catabolic process, glycine decarboxylation via glycine cleavage system; LOCATED IN: mitochondrion, glycine cleavage complex; EXPRESSED IN: 22 plant structures; EXPRESSED DURING: 13 growth stages; CONTAINS InterPro DOMAIN/s: 2-oxo acid dehy…	T
'1.2.4.4'	'PS.photorespiration.glycine cleavage.H protein'	'glyma.11g042200.1.p'	'(p49359|gcsh_flapr : 267.0) Glycine cleavage system H protein, mitochondrial precursor - Flaveria pringlei & (at2g35370 : 247.0) Encodes glycine decarboxylase complex H protein. Involved in photorespiration.; glycine decarboxylase complex H (GDCH); FUNCTIONS IN: glycine dehydrogenase (decarboxylating) activity; INVOLVED IN: glycine decarboxylation via glycine cleavage system, photorespiration; L…	T
'1.2.4.4'	'PS.photorespiration.glycine cleavage.H protein'	'glyma.01g199700.1.p'	'(p49359|gcsh_flapr : 268.0) Glycine cleavage system H protein, mitochondrial precursor - Flaveria pringlei & (at2g35370 : 251.0) Encodes glycine decarboxylase complex H protein. Involved in photorespiration.; glycine decarboxylase complex H (GDCH); FUNCTIONS IN: glycine dehydrogenase (decarboxylating) activity; INVOLVED IN: glycine decarboxylation via glycine cleavage system, photorespiration; L…	T
'1.2.5'	'PS.photorespiration.serine hydroxymethyltransferase'	'glyma.15g090000.1.p'	'(at4g32520 : 302.0) Encodes a serine hydroxymethyltransferase SHMT3 located in the plastid.; serine hydroxymethyltransferase 3 (SHM3); FUNCTIONS IN: glycine hydroxymethyltransferase activity; INVOLVED IN: glycine metabolic process, L-serine metabolic process; LOCATED IN: chloroplast, plastid; EXPRESSED IN: 24 plant structures; EXPRESSED DURING: 14 growth stages; CONTAINS InterPro DOMAIN/s: Pyrid…	T
'1.2.5'	'PS.photorespiration.serine hydroxymethyltransferase'	'glyma.15g089900.1.p'	'(at4g32520 : 406.0) Encodes a serine hydroxymethyltransferase SHMT3 located in the plastid.; serine hydroxymethyltransferase 3 (SHM3); FUNCTIONS IN: glycine hydroxymethyltransferase activity; INVOLVED IN: glycine metabolic process, L-serine metabolic process; LOCATED IN: chloroplast, plastid; EXPRESSED IN: 24 plant structures; EXPRESSED DURING: 14 growth stages; CONTAINS InterPro DOMAIN/s: Pyrid…	T
'1.2.5'	'PS.photorespiration.serine hydroxymethyltransferase'	'glyma.13g222300.1.p'	'(at4g32520 : 805.0) Encodes a serine hydroxymethyltransferase SHMT3 located in the plastid.; serine hydroxymethyltransferase 3 (SHM3); FUNCTIONS IN: glycine hydroxymethyltransferase activity; INVOLVED IN: glycine metabolic process, L-serine metabolic process; LOCATED IN: chloroplast, plastid; EXPRESSED IN: 24 plant structures; EXPRESSED DURING: 14 growth stages; CONTAINS InterPro DOMAIN/s: Pyrid…	T
'1.2.5'	'PS.photorespiration.serine hydroxymethyltransferase'	'glyma.12g159200.1.p'	'(gnl|cdd|37678 : 286.0) no description available & (at4g32520 : 280.0) Encodes a serine hydroxymethyltransferase SHMT3 located in the plastid.; serine hydroxymethyltransferase 3 (SHM3); FUNCTIONS IN: glycine hydroxymethyltransferase activity; INVOLVED IN: glycine metabolic process, L-serine metabolic process; LOCATED IN: chloroplast, plastid; EXPRESSED IN: 24 plant structures; EXPRESSED DURING: …	T
'1.2.5'	'PS.photorespiration.serine hydroxymethyltransferase'	'glyma.16g108100.1.p'	'(gnl|cdd|37678 : 318.0) no description available & (at4g32520 : 308.0) Encodes a serine hydroxymethyltransferase SHMT3 located in the plastid.; serine hydroxymethyltransferase 3 (SHM3); FUNCTIONS IN: glycine hydroxymethyltransferase activity; INVOLVED IN: glycine metabolic process, L-serine metabolic process; LOCATED IN: chloroplast, plastid; EXPRESSED IN: 24 plant structures; EXPRESSED DURING: …	T
'1.2.6'	'PS.photorespiration.hydroxypyruvate reductase'	'glyma.10g281400.1.p'	'(at1g68010 : 676.0) Encodes hydroxypyruvate reductase.; hydroxypyruvate reductase (HPR); CONTAINS InterPro DOMAIN/s: D-isomer specific 2-hydroxyacid dehydrogenase, catalytic domain (InterPro:IPR006139), D-isomer specific 2-hydroxyacid dehydrogenase, NAD-binding (InterPro:IPR006140), NAD(P)-binding domain (InterPro:IPR016040); BEST Arabidopsis thaliana protein match is: D-3-phosphoglycerate dehyd…	T
'1.2.6'	'PS.photorespiration.hydroxypyruvate reductase'	'glyma.07g082100.1.p'	'(at2g45630 : 277.0) D-isomer specific 2-hydroxyacid dehydrogenase family protein; FUNCTIONS IN: NAD or NADH binding, oxidoreductase activity, acting on the CH-OH group of donors, NAD or NADP as acceptor, binding, catalytic activity, cofactor binding; INVOLVED IN: metabolic process; EXPRESSED IN: stem; CONTAINS InterPro DOMAIN/s: D-isomer specific 2-hydroxyacid dehydrogenase, catalytic domain (In…	T
'1.2.6'	'PS.photorespiration.hydroxypyruvate reductase'	'glyma.07g019900.1.p'	'(at1g79870 : 437.0) D-isomer specific 2-hydroxyacid dehydrogenase family protein; FUNCTIONS IN: in 6 functions; INVOLVED IN: metabolic process; EXPRESSED IN: 22 plant structures; EXPRESSED DURING: 13 growth stages; CONTAINS InterPro DOMAIN/s: D-isomer specific 2-hydroxyacid dehydrogenase, catalytic domain (InterPro:IPR006139), D-isomer specific 2-hydroxyacid dehydrogenase, NAD-binding (InterPro:…	T
'1.2.6'	'PS.photorespiration.hydroxypyruvate reductase'	'glyma.07g081900.1.p'	'(at2g45630 : 294.0) D-isomer specific 2-hydroxyacid dehydrogenase family protein; FUNCTIONS IN: NAD or NADH binding, oxidoreductase activity, acting on the CH-OH group of donors, NAD or NADP as acceptor, binding, catalytic activity, cofactor binding; INVOLVED IN: metabolic process; EXPRESSED IN: stem; CONTAINS InterPro DOMAIN/s: D-isomer specific 2-hydroxyacid dehydrogenase, catalytic domain (In…	T
'1.2.6'	'PS.photorespiration.hydroxypyruvate reductase'	'glyma.07g082000.1.p'	'(at2g45630 : 313.0) D-isomer specific 2-hydroxyacid dehydrogenase family protein; FUNCTIONS IN: NAD or NADH binding, oxidoreductase activity, acting on the CH-OH group of donors, NAD or NADP as acceptor, binding, catalytic activity, cofactor binding; INVOLVED IN: metabolic process; EXPRESSED IN: stem; CONTAINS InterPro DOMAIN/s: D-isomer specific 2-hydroxyacid dehydrogenase, catalytic domain (In…	T
'1.2.6'	'PS.photorespiration.hydroxypyruvate reductase'	'glyma.07g081800.1.p'	'(at2g45630 : 301.0) D-isomer specific 2-hydroxyacid dehydrogenase family protein; FUNCTIONS IN: NAD or NADH binding, oxidoreductase activity, acting on the CH-OH group of donors, NAD or NADP as acceptor, binding, catalytic activity, cofactor binding; INVOLVED IN: metabolic process; EXPRESSED IN: stem; CONTAINS InterPro DOMAIN/s: D-isomer specific 2-hydroxyacid dehydrogenase, catalytic domain (In…	T
'1.2.6'	'PS.photorespiration.hydroxypyruvate reductase'	'glyma.15g016100.1.p'	'(at1g79870 : 357.0) D-isomer specific 2-hydroxyacid dehydrogenase family protein; FUNCTIONS IN: in 6 functions; INVOLVED IN: metabolic process; EXPRESSED IN: 22 plant structures; EXPRESSED DURING: 13 growth stages; CONTAINS InterPro DOMAIN/s: D-isomer specific 2-hydroxyacid dehydrogenase, catalytic domain (InterPro:IPR006139), D-isomer specific 2-hydroxyacid dehydrogenase, NAD-binding (InterPro:…	T
'1.2.6'	'PS.photorespiration.hydroxypyruvate reductase'	'glyma.03g020000.1.p'	'(at2g45630 : 147.0) D-isomer specific 2-hydroxyacid dehydrogenase family protein; FUNCTIONS IN: NAD or NADH binding, oxidoreductase activity, acting on the CH-OH group of donors, NAD or NADP as acceptor, binding, catalytic activity, cofactor binding; INVOLVED IN: metabolic process; EXPRESSED IN: stem; CONTAINS InterPro DOMAIN/s: D-isomer specific 2-hydroxyacid dehydrogenase, catalytic domain (In…	T
'1.2.6'	'PS.photorespiration.hydroxypyruvate reductase'	'glyma.03g019900.1.p'	'(at2g45630 : 225.0) D-isomer specific 2-hydroxyacid dehydrogenase family protein; FUNCTIONS IN: NAD or NADH binding, oxidoreductase activity, acting on the CH-OH group of donors, NAD or NADP as acceptor, binding, catalytic activity, cofactor binding; INVOLVED IN: metabolic process; EXPRESSED IN: stem; CONTAINS InterPro DOMAIN/s: D-isomer specific 2-hydroxyacid dehydrogenase, catalytic domain (In…	T
'1.2.6'	'PS.photorespiration.hydroxypyruvate reductase'	'glyma.20g107800.1.p'	'(at1g68010 : 677.0) Encodes hydroxypyruvate reductase.; hydroxypyruvate reductase (HPR); CONTAINS InterPro DOMAIN/s: D-isomer specific 2-hydroxyacid dehydrogenase, catalytic domain (InterPro:IPR006139), D-isomer specific 2-hydroxyacid dehydrogenase, NAD-binding (InterPro:IPR006140), NAD(P)-binding domain (InterPro:IPR016040); BEST Arabidopsis thaliana protein match is: D-3-phosphoglycerate dehyd…	T
'1.2.6'	'PS.photorespiration.hydroxypyruvate reductase'	'glyma.08g205000.1.p'	'(at1g79870 : 191.0) D-isomer specific 2-hydroxyacid dehydrogenase family protein; FUNCTIONS IN: in 6 functions; INVOLVED IN: metabolic process; EXPRESSED IN: 22 plant structures; EXPRESSED DURING: 13 growth stages; CONTAINS InterPro DOMAIN/s: D-isomer specific 2-hydroxyacid dehydrogenase, catalytic domain (InterPro:IPR006139), D-isomer specific 2-hydroxyacid dehydrogenase, NAD-binding (InterPro:…	T
'1.2.7'	'PS.photorespiration.glycerate kinase'	'glyma.15g012500.1.p'	'(at1g80380 : 542.0) encodes a glycerate kinase which catalyzes the last step of photorespiration C2 cycle.; P-loop containing nucleoside triphosphate hydrolases superfamily protein; FUNCTIONS IN: glycerate kinase activity; INVOLVED IN: photorespiration; LOCATED IN: chloroplast; EXPRESSED IN: 22 plant structures; EXPRESSED DURING: 13 growth stages. & (gnl|cdd|38089 : 354.0) no description availab…	T
'1.2.7'	'PS.photorespiration.glycerate kinase'	'glyma.13g361400.1.p'	'(at1g80380 : 536.0) encodes a glycerate kinase which catalyzes the last step of photorespiration C2 cycle.; P-loop containing nucleoside triphosphate hydrolases superfamily protein; FUNCTIONS IN: glycerate kinase activity; INVOLVED IN: photorespiration; LOCATED IN: chloroplast; EXPRESSED IN: 22 plant structures; EXPRESSED DURING: 13 growth stages. & (gnl|cdd|38089 : 352.0) no description availab…	T
'1.2.1001'	'PS.photorespiration.glycerate'	'glycerate'	'PS.photorepiration; lipid metabolism; amino acid degradation.serine; amino acid degradation.glycine; gluconeogenese/ glyoxylate cycle; TCA / org transformation'	M
'1.2.1002'	'PS.photorepiration.glycolate'	'glycolate'	'PS.photorepiration'	M
'1.2.1003'	'PS.photorepiration.glycine'	'glycine'	'PS.photorepiration; amino acid synthesis.serine; amino acid synthesis.glycine; amino acid degradation.glycine; redox regulation; nucleotide metabolism.synthesis; C1-metabolism'	M
'1.2.1004'	'PS.photorepiration.serine'	'serine'	'PS.photorepiration; lipid metabolism; amino acid degradation.homoserine; amino acid synthesis.serine; amino acid degradation.serine; amino acid degradation.methionine; S-assimilation'	M
'1.2.1005'	'PS.photorepiration.glyoxylate'	'glyoxylate'	'PS.photorepiration'	M
'1.2.1006'	'PS.photorepiration.hydroxypyruvate'	'hydroxypyruvate'	'PS.photorepiration'	M
'1.3'	'PS.calvin cycle'	'glyma.10g012900.1.p'	'(at3g62410 : 85.1) CP12-2 encodes a small peptide found in the chloroplast stroma. It belongs to the CP12 gene family thought to be involved in the formation of a supramolecular complex with glyceraldehyde-3-phosphate dehydrogenase (GAPDH) and phosphoribulokinase (PRK) embedded in the Calvin cycle. CP12-2 is coordinately regulated by light with the photosynthetic GAPDH and PRK. The annotation of…	T
'1.3'	'PS.calvin cycle'	'glyma.02g012500.1.p'	'(at3g62410 : 82.0) CP12-2 encodes a small peptide found in the chloroplast stroma. It belongs to the CP12 gene family thought to be involved in the formation of a supramolecular complex with glyceraldehyde-3-phosphate dehydrogenase (GAPDH) and phosphoribulokinase (PRK) embedded in the Calvin cycle. CP12-2 is coordinately regulated by light with the photosynthetic GAPDH and PRK. The annotation of…	T
'1.3'	'PS.calvin cycle'	'glyma.19g216300.1.p'	'(at3g62410 : 125.0) CP12-2 encodes a small peptide found in the chloroplast stroma. It belongs to the CP12 gene family thought to be involved in the formation of a supramolecular complex with glyceraldehyde-3-phosphate dehydrogenase (GAPDH) and phosphoribulokinase (PRK) embedded in the Calvin cycle. CP12-2 is coordinately regulated by light with the photosynthetic GAPDH and PRK. The annotation o…	T
'1.3'	'PS.calvin cycle'	'glyma.03g219400.1.p'	'(at3g62410 : 129.0) CP12-2 encodes a small peptide found in the chloroplast stroma. It belongs to the CP12 gene family thought to be involved in the formation of a supramolecular complex with glyceraldehyde-3-phosphate dehydrogenase (GAPDH) and phosphoribulokinase (PRK) embedded in the Calvin cycle. CP12-2 is coordinately regulated by light with the photosynthetic GAPDH and PRK. The annotation o…	T
'1.3.1'	'PS.calvin cycle.rubisco large subunit'	'glyma.12g061600.1.p'	'(p27066|rbl_soybn : 251.0) Ribulose bisphosphate carboxylase large chain precursor (EC 4.1.1.39) (RuBisCO large subunit) - Glycine max (Soybean) & (gnl|cdd|79258 : 236.0) no description available & (atcg00490 : 234.0) large subunit of RUBISCO. Protein is tyrosine-phosphorylated and its phosphorylation state is modulated in response to ABA in Arabidopsis thaliana seeds.; RBCL; FUNCTIONS IN: ribul…	T
'1.3.2'	'PS.calvin cycle.rubisco small subunit'	'glyma.13g046200.1.p'	'(p00865|rbs1_soybn : 376.0) Ribulose bisphosphate carboxylase small chain 1, chloroplast precursor (EC 4.1.1.39) (RuBisCO small subunit 1) - Glycine max (Soybean) & (at5g38410 : 302.0) Ribulose bisphosphate carboxylase (small chain) family protein; FUNCTIONS IN: ribulose-bisphosphate carboxylase activity; INVOLVED IN: carbon fixation, response to blue light, response to red light, response to fa…	T
'1.3.2'	'PS.calvin cycle.rubisco small subunit'	'glyma.13g097100.1.p'	'(q40250|rbs_lacsa : 189.0) Ribulose bisphosphate carboxylase small chain, chloroplast precursor (EC 4.1.1.39) (RuBisCO small subunit) - Lactuca sativa (Garden lettuce) & (at5g38410 : 184.0) Ribulose bisphosphate carboxylase (small chain) family protein; FUNCTIONS IN: ribulose-bisphosphate carboxylase activity; INVOLVED IN: carbon fixation, response to blue light, response to red light, response …	T
'1.3.2'	'PS.calvin cycle.rubisco small subunit'	'glyma.19g046600.1.p'	'(p00865|rbs1_soybn : 375.0) Ribulose bisphosphate carboxylase small chain 1, chloroplast precursor (EC 4.1.1.39) (RuBisCO small subunit 1) - Glycine max (Soybean) & (at5g38410 : 301.0) Ribulose bisphosphate carboxylase (small chain) family protein; FUNCTIONS IN: ribulose-bisphosphate carboxylase activity; INVOLVED IN: carbon fixation, response to blue light, response to red light, response to fa…	T
'1.3.2'	'PS.calvin cycle.rubisco small subunit'	'glyma.19g046900.1.p'	'(p12468|rbs4_soybn : 207.0) Ribulose bisphosphate carboxylase small chain 4, chloroplast precursor (EC 4.1.1.39) (RuBisCO small subunit 4) - Glycine max (Soybean) & (at5g38410 : 170.0) Ribulose bisphosphate carboxylase (small chain) family protein; FUNCTIONS IN: ribulose-bisphosphate carboxylase activity; INVOLVED IN: carbon fixation, response to blue light, response to red light, response to fa…	T
'1.3.2'	'PS.calvin cycle.rubisco small subunit'	'glyma.19g047000.1.p'	'(p00865|rbs1_soybn : 171.0) Ribulose bisphosphate carboxylase small chain 1, chloroplast precursor (EC 4.1.1.39) (RuBisCO small subunit 1) - Glycine max (Soybean) & (at5g38410 : 150.0) Ribulose bisphosphate carboxylase (small chain) family protein; FUNCTIONS IN: ribulose-bisphosphate carboxylase activity; INVOLVED IN: carbon fixation, response to blue light, response to red light, response to fa…	T
'1.3.2'	'PS.calvin cycle.rubisco small subunit'	'glyma.19g046800.1.p'	'(p00865|rbs1_soybn : 375.0) Ribulose bisphosphate carboxylase small chain 1, chloroplast precursor (EC 4.1.1.39) (RuBisCO small subunit 1) - Glycine max (Soybean) & (at5g38410 : 301.0) Ribulose bisphosphate carboxylase (small chain) family protein; FUNCTIONS IN: ribulose-bisphosphate carboxylase activity; INVOLVED IN: carbon fixation, response to blue light, response to red light, response to fa…	T
'1.3.2'	'PS.calvin cycle.rubisco small subunit'	'glyma.14g089500.1.p'	'(p00865|rbs1_soybn : 152.0) Ribulose bisphosphate carboxylase small chain 1, chloroplast precursor (EC 4.1.1.39) (RuBisCO small subunit 1) - Glycine max (Soybean) & (at5g38410 : 129.0) Ribulose bisphosphate carboxylase (small chain) family protein; FUNCTIONS IN: ribulose-bisphosphate carboxylase activity; INVOLVED IN: carbon fixation, response to blue light, response to red light, response to fa…	T
'1.3.2'	'PS.calvin cycle.rubisco small subunit'	'glyma.08g365300.1.p'	'(p00865|rbs1_soybn : 137.0) Ribulose bisphosphate carboxylase small chain 1, chloroplast precursor (EC 4.1.1.39) (RuBisCO small subunit 1) - Glycine max (Soybean) & (at5g38410 : 114.0) Ribulose bisphosphate carboxylase (small chain) family protein; FUNCTIONS IN: ribulose-bisphosphate carboxylase activity; INVOLVED IN: carbon fixation, response to blue light, response to red light, response to fa…	T
'1.3.2'	'PS.calvin cycle.rubisco small subunit'	'glyma.18g296900.1.p'	'(p00865|rbs1_soybn : 188.0) Ribulose bisphosphate carboxylase small chain 1, chloroplast precursor (EC 4.1.1.39) (RuBisCO small subunit 1) - Glycine max (Soybean) & (at5g38410 : 162.0) Ribulose bisphosphate carboxylase (small chain) family protein; FUNCTIONS IN: ribulose-bisphosphate carboxylase activity; INVOLVED IN: carbon fixation, response to blue light, response to red light, response to fa…	T
'1.3.2'	'PS.calvin cycle.rubisco small subunit'	'glyma.18g182200.1.p'	'(p00865|rbs1_soybn : 115.0) Ribulose bisphosphate carboxylase small chain 1, chloroplast precursor (EC 4.1.1.39) (RuBisCO small subunit 1) - Glycine max (Soybean) & (at5g38410 : 93.6) Ribulose bisphosphate carboxylase (small chain) family protein; FUNCTIONS IN: ribulose-bisphosphate carboxylase activity; INVOLVED IN: carbon fixation, response to blue light, response to red light, response to far…	T
'1.3.2'	'PS.calvin cycle.rubisco small subunit'	'glyma.18g182300.1.p'	'(p00865|rbs1_soybn : 141.0) Ribulose bisphosphate carboxylase small chain 1, chloroplast precursor (EC 4.1.1.39) (RuBisCO small subunit 1) - Glycine max (Soybean) & (at5g38430 : 117.0) Ribulose bisphosphate carboxylase (small chain) family protein; FUNCTIONS IN: ribulose-bisphosphate carboxylase activity; INVOLVED IN: carbon fixation, response to blue light, response to red light, response to fa…	T
'1.3.3'	'PS.calvin cycle.phosphoglycerate kinase'	'glyma.15g262100.1.p'	'(q42962|pgky_tobac : 676.0) Phosphoglycerate kinase, cytosolic (EC 2.7.2.3) - Nicotiana tabacum (Common tobacco) & (at1g79550 : 669.0) Encodes cytosolic phosphoglycerate kinase (PGK).; phosphoglycerate kinase (PGK); FUNCTIONS IN: phosphoglycerate kinase activity; INVOLVED IN: glycolysis; LOCATED IN: cytosol, apoplast, plasma membrane, nucleus, membrane; EXPRESSED IN: 26 plant structures; EXPRESS…	T
'1.3.3'	'PS.calvin cycle.phosphoglycerate kinase'	'glyma.15g261900.1.p'	'(q42961|pgkh_tobac : 684.0) Phosphoglycerate kinase, chloroplast precursor (EC 2.7.2.3) - Nicotiana tabacum (Common tobacco) & (at1g56190 : 673.0) Phosphoglycerate kinase family protein; FUNCTIONS IN: phosphoglycerate kinase activity; INVOLVED IN: glycolysis; LOCATED IN: thylakoid, mitochondrion, chloroplast, membrane; EXPRESSED IN: 25 plant structures; EXPRESSED DURING: 14 growth stages; CONTAI…	T
'1.3.3'	'PS.calvin cycle.phosphoglycerate kinase'	'glyma.13g045400.1.p'	'(gnl|cdd|80491 : 194.0) no description available & (p12782|pgkh_wheat : 162.0) Phosphoglycerate kinase, chloroplast precursor (EC 2.7.2.3) - Triticum aestivum (Wheat) & (gnl|cdd|36581 : 158.0) no description available & (at3g12780 : 155.0) nuclear phosphoglycerate kinase (PGK1); phosphoglycerate kinase 1 (PGK1); FUNCTIONS IN: phosphoglycerate kinase activity; INVOLVED IN: response to cadmium ion…	T
'1.3.3'	'PS.calvin cycle.phosphoglycerate kinase'	'glyma.19g049700.1.p'	'(gnl|cdd|80491 : 144.0) no description available & (p12782|pgkh_wheat : 141.0) Phosphoglycerate kinase, chloroplast precursor (EC 2.7.2.3) - Triticum aestivum (Wheat) & (at3g12780 : 138.0) nuclear phosphoglycerate kinase (PGK1); phosphoglycerate kinase 1 (PGK1); FUNCTIONS IN: phosphoglycerate kinase activity; INVOLVED IN: response to cadmium ion, response to cold, glycolysis, peptidyl-cysteine S…	T
'1.3.3'	'PS.calvin cycle.phosphoglycerate kinase'	'glyma.08g165400.1.p'	'(q42962|pgky_tobac : 678.0) Phosphoglycerate kinase, cytosolic (EC 2.7.2.3) - Nicotiana tabacum (Common tobacco) & (at1g79550 : 669.0) Encodes cytosolic phosphoglycerate kinase (PGK).; phosphoglycerate kinase (PGK); FUNCTIONS IN: phosphoglycerate kinase activity; INVOLVED IN: glycolysis; LOCATED IN: cytosol, apoplast, plasma membrane, nucleus, membrane; EXPRESSED IN: 26 plant structures; EXPRESS…	T
'1.3.3'	'PS.calvin cycle.phosphoglycerate kinase'	'glyma.08g165500.1.p'	'(q42961|pgkh_tobac : 692.0) Phosphoglycerate kinase, chloroplast precursor (EC 2.7.2.3) - Nicotiana tabacum (Common tobacco) & (at1g56190 : 682.0) Phosphoglycerate kinase family protein; FUNCTIONS IN: phosphoglycerate kinase activity; INVOLVED IN: glycolysis; LOCATED IN: thylakoid, mitochondrion, chloroplast, membrane; EXPRESSED IN: 25 plant structures; EXPRESSED DURING: 14 growth stages; CONTAI…	T
'1.3.4'	'PS.calvin cycle.GAP'	'glyma.04g015900.1.p'	'(p12859|g3pb_pea : 756.0) Glyceraldehyde-3-phosphate dehydrogenase B, chloroplast precursor (EC 1.2.1.13) (NADP-dependent glyceraldehydephosphate dehydrogenase subunit B) - Pisum sativum (Garden pea) & (at1g42970 : 701.0) Encodes chloroplast localized glyceraldehyde-3-phosphate dehydrogenase that can use both NADH and NADPH to reduce 1,3-diphosphate glycerate. It forms A2B2 heterotetramers with …	T
'1.3.4'	'PS.calvin cycle.GAP'	'glyma.02g068800.1.p'	'(p19866|g3pa_spiol : 310.0) Glyceraldehyde-3-phosphate dehydrogenase A, chloroplast precursor (EC 1.2.1.13) (NADP-dependent glyceraldehydephosphate dehydrogenase subunit A) - Spinacia oleracea (Spinach) & (at3g26650 : 301.0) Encodes one of the two subunits forming the photosynthetic glyceraldehyde-3-phosphate dehydrogenase (GAPDH) and as such a constituent of the supramolecular complex with phos…	T
'1.3.4'	'PS.calvin cycle.GAP'	'glyma.19g106800.1.p'	'(p12858|g3pa_pea : 629.0) Glyceraldehyde-3-phosphate dehydrogenase A, chloroplast precursor (EC 1.2.1.13) (NADP-dependent glyceraldehydephosphate dehydrogenase subunit A) - Pisum sativum (Garden pea) & (at3g26650 : 607.0) Encodes one of the two subunits forming the photosynthetic glyceraldehyde-3-phosphate dehydrogenase (GAPDH) and as such a constituent of the supramolecular complex with phospho…	T
'1.3.4'	'PS.calvin cycle.GAP'	'glyma.01g051800.1.p'	'(p09044|g3pb_tobac : 180.0) Glyceraldehyde-3-phosphate dehydrogenase B, chloroplast precursor (EC 1.2.1.13) (NADP-dependent glyceraldehydephosphate dehydrogenase subunit B) (Fragment) - Nicotiana tabacum (Common tobacco) & (at1g42970 : 169.0) Encodes chloroplast localized glyceraldehyde-3-phosphate dehydrogenase that can use both NADH and NADPH to reduce 1,3-diphosphate glycerate. It forms A2B2 …	T
'1.3.4'	'PS.calvin cycle.GAP'	'glyma.12g161000.1.p'	'(gnl|cdd|76080 : 203.0) no description available & (p12859|g3pb_pea : 189.0) Glyceraldehyde-3-phosphate dehydrogenase B, chloroplast precursor (EC 1.2.1.13) (NADP-dependent glyceraldehydephosphate dehydrogenase subunit B) - Pisum sativum (Garden pea) & (at1g42970 : 183.0) Encodes chloroplast localized glyceraldehyde-3-phosphate dehydrogenase that can use both NADH and NADPH to reduce 1,3-diphosp…	T
'1.3.4'	'PS.calvin cycle.GAP'	'glyma.06g015900.1.p'	'(p12859|g3pb_pea : 747.0) Glyceraldehyde-3-phosphate dehydrogenase B, chloroplast precursor (EC 1.2.1.13) (NADP-dependent glyceraldehydephosphate dehydrogenase subunit B) - Pisum sativum (Garden pea) & (at1g42970 : 704.0) Encodes chloroplast localized glyceraldehyde-3-phosphate dehydrogenase that can use both NADH and NADPH to reduce 1,3-diphosphate glycerate. It forms A2B2 heterotetramers with …	T
'1.3.4'	'PS.calvin cycle.GAP'	'glyma.16g150200.1.p'	'(at3g26650 : 292.0) Encodes one of the two subunits forming the photosynthetic glyceraldehyde-3-phosphate dehydrogenase (GAPDH) and as such a constituent of the supramolecular complex with phosphoribulokinase (PRK) thought to be linked by a small peptide encoded by CP12-2. GapA-1 is coordinately expressed by light with PRK and CP12-2. The enzyme activity, tested in leaf protein extracts dropped …	T
'1.3.4'	'PS.calvin cycle.GAP'	'glyma.16g044900.1.p'	'(p12858|g3pa_pea : 631.0) Glyceraldehyde-3-phosphate dehydrogenase A, chloroplast precursor (EC 1.2.1.13) (NADP-dependent glyceraldehydephosphate dehydrogenase subunit A) - Pisum sativum (Garden pea) & (at3g26650 : 605.0) Encodes one of the two subunits forming the photosynthetic glyceraldehyde-3-phosphate dehydrogenase (GAPDH) and as such a constituent of the supramolecular complex with phospho…	T
'1.3.5'	'PS.calvin cycle.TPI'	'glyma.10g059500.1.p'	'(at2g21170 : 461.0) Encodes a plastidic triose phosphate isomerase. Mutants with reduced pdTPI levels have difficulty transitioning from heterotrophic to autotrophic growth. The related phenotypes, such as chlorosis in light-grown seedlings may result from an accumulation of dihydroxyacetone phosphate (DHAP) and methylglyoxal (MG) in these mutants. Both splice variants appear to be expressed, bu…	T
'1.3.5'	'PS.calvin cycle.TPI'	'glyma.13g146200.1.p'	'(at2g21170 : 442.0) Encodes a plastidic triose phosphate isomerase. Mutants with reduced pdTPI levels have difficulty transitioning from heterotrophic to autotrophic growth. The related phenotypes, such as chlorosis in light-grown seedlings may result from an accumulation of dihydroxyacetone phosphate (DHAP) and methylglyoxal (MG) in these mutants. Both splice variants appear to be expressed, bu…	T
'1.3.5'	'PS.calvin cycle.TPI'	'glyma.19g186000.1.p'	'(q9m4s8|tpic_fraan : 481.0) Triosephosphate isomerase, chloroplast precursor (EC 5.3.1.1) (TIM) (Triose-phosphate isomerase) - Fragaria ananassa (Strawberry) & (at2g21170 : 469.0) Encodes a plastidic triose phosphate isomerase. Mutants with reduced pdTPI levels have difficulty transitioning from heterotrophic to autotrophic growth. The related phenotypes, such as chlorosis in light-grown seedlin…	T
'1.3.5'	'PS.calvin cycle.TPI'	'glyma.03g185800.1.p'	'(q9m4s8|tpic_fraan : 485.0) Triosephosphate isomerase, chloroplast precursor (EC 5.3.1.1) (TIM) (Triose-phosphate isomerase) - Fragaria ananassa (Strawberry) & (at2g21170 : 469.0) Encodes a plastidic triose phosphate isomerase. Mutants with reduced pdTPI levels have difficulty transitioning from heterotrophic to autotrophic growth. The related phenotypes, such as chlorosis in light-grown seedlin…	T
'1.3.6'	'PS.calvin cycle.aldolase'	'glyma.10g268500.1.p'	'(at2g01140 : 648.0) Aldolase superfamily protein; FUNCTIONS IN: fructose-bisphosphate aldolase activity; INVOLVED IN: response to oxidative stress, response to cadmium ion, pentose-phosphate shunt; LOCATED IN: mitochondrion, chloroplast, plastoglobule; EXPRESSED IN: 25 plant structures; EXPRESSED DURING: 15 growth stages; CONTAINS InterPro DOMAIN/s: Aldolase-type TIM barrel (InterPro:IPR013785),…	T
'1.3.6'	'PS.calvin cycle.aldolase'	'glyma.04g008300.1.p'	'(q01516|alfc_pea : 649.0) Fructose-bisphosphate aldolase 1, chloroplast precursor (EC 4.1.2.13) (Fragment) - Pisum sativum (Garden pea) & (at4g38970 : 646.0) Protein is tyrosine-phosphorylated and its phosphorylation state is modulated in response to ABA in Arabidopsis thaliana seeds.; fructose-bisphosphate aldolase 2 (FBA2); FUNCTIONS IN: fructose-bisphosphate aldolase activity, catalytic activ…	T
'1.3.6'	'PS.calvin cycle.aldolase'	'glyma.02g303000.1.p'	'(gnl|cdd|84661 : 625.0) no description available & (p46256|alf1_pea : 612.0) Fructose-bisphosphate aldolase, cytoplasmic isozyme 1 (EC 4.1.2.13) - Pisum sativum (Garden pea) & (at4g26530 : 584.0) Aldolase superfamily protein; FUNCTIONS IN: fructose-bisphosphate aldolase activity; INVOLVED IN: glycolysis, metabolic process; EXPRESSED IN: 17 plant structures; EXPRESSED DURING: 11 growth stages; CO…	T
'1.3.6'	'PS.calvin cycle.aldolase'	'glyma.20g122500.1.p'	'(at2g01140 : 652.0) Aldolase superfamily protein; FUNCTIONS IN: fructose-bisphosphate aldolase activity; INVOLVED IN: response to oxidative stress, response to cadmium ion, pentose-phosphate shunt; LOCATED IN: mitochondrion, chloroplast, plastoglobule; EXPRESSED IN: 25 plant structures; EXPRESSED DURING: 15 growth stages; CONTAINS InterPro DOMAIN/s: Aldolase-type TIM barrel (InterPro:IPR013785),…	T
'1.3.6'	'PS.calvin cycle.aldolase'	'glyma.11g111400.1.p'	'(q01516|alfc_pea : 664.0) Fructose-bisphosphate aldolase 1, chloroplast precursor (EC 4.1.2.13) (Fragment) - Pisum sativum (Garden pea) & (at4g38970 : 649.0) Protein is tyrosine-phosphorylated and its phosphorylation state is modulated in response to ABA in Arabidopsis thaliana seeds.; fructose-bisphosphate aldolase 2 (FBA2); FUNCTIONS IN: fructose-bisphosphate aldolase activity, catalytic activ…	T
'1.3.6'	'PS.calvin cycle.aldolase'	'glyma.11g111100.1.p'	'(q01516|alfc_pea : 664.0) Fructose-bisphosphate aldolase 1, chloroplast precursor (EC 4.1.2.13) (Fragment) - Pisum sativum (Garden pea) & (at4g38970 : 649.0) Protein is tyrosine-phosphorylated and its phosphorylation state is modulated in response to ABA in Arabidopsis thaliana seeds.; fructose-bisphosphate aldolase 2 (FBA2); FUNCTIONS IN: fructose-bisphosphate aldolase activity, catalytic activ…	T
'1.3.6'	'PS.calvin cycle.aldolase'	'glyma.14g010900.1.p'	'(gnl|cdd|84661 : 624.0) no description available & (p46256|alf1_pea : 615.0) Fructose-bisphosphate aldolase, cytoplasmic isozyme 1 (EC 4.1.2.13) - Pisum sativum (Garden pea) & (at4g26530 : 588.0) Aldolase superfamily protein; FUNCTIONS IN: fructose-bisphosphate aldolase activity; INVOLVED IN: glycolysis, metabolic process; EXPRESSED IN: 17 plant structures; EXPRESSED DURING: 11 growth stages; CO…	T
'1.3.6'	'PS.calvin cycle.aldolase'	'glyma.12g037400.1.p'	'(q01516|alfc_pea : 660.0) Fructose-bisphosphate aldolase 1, chloroplast precursor (EC 4.1.2.13) (Fragment) - Pisum sativum (Garden pea) & (at4g38970 : 639.0) Protein is tyrosine-phosphorylated and its phosphorylation state is modulated in response to ABA in Arabidopsis thaliana seeds.; fructose-bisphosphate aldolase 2 (FBA2); FUNCTIONS IN: fructose-bisphosphate aldolase activity, catalytic activ…	T
'1.3.6'	'PS.calvin cycle.aldolase'	'glyma.12g153000.1.p'	'(at2g01140 : 614.0) Aldolase superfamily protein; FUNCTIONS IN: fructose-bisphosphate aldolase activity; INVOLVED IN: response to oxidative stress, response to cadmium ion, pentose-phosphate shunt; LOCATED IN: mitochondrion, chloroplast, plastoglobule; EXPRESSED IN: 25 plant structures; EXPRESSED DURING: 15 growth stages; CONTAINS InterPro DOMAIN/s: Aldolase-type TIM barrel (InterPro:IPR013785),…	T
'1.3.7'	'PS.calvin cycle.FBPase'	'glyma.07g142700.1.p'	'(q42796|f16p1_soybn : 749.0) Fructose-1,6-bisphosphatase, chloroplast precursor (EC 3.1.3.11) (D-fructose-1,6-bisphosphate 1-phosphohydrolase) (FBPase) - Glycine max (Soybean) & (at3g54050 : 644.0) Encodes HCEF1 (High Cyclic Electron Flow 1). Mutant phenotype: constitutively elevated electron flow (CEFI).; high cyclic electron flow 1 (HCEF1); FUNCTIONS IN: fructose 1,6-bisphosphate 1-phosphatase…	T
'1.3.7'	'PS.calvin cycle.FBPase'	'glyma.07g182300.1.p'	'(at5g64380 : 551.0) Inositol monophosphatase family protein; FUNCTIONS IN: phosphoric ester hydrolase activity; INVOLVED IN: carbohydrate metabolic process; LOCATED IN: chloroplast; EXPRESSED IN: 21 plant structures; EXPRESSED DURING: 13 growth stages; CONTAINS InterPro DOMAIN/s: Fructose-1,6-bisphosphatase (InterPro:IPR000146); BEST Arabidopsis thaliana protein match is: high cyclic electron fl…	T
'1.3.7'	'PS.calvin cycle.FBPase'	'glyma.08g067500.1.p'	'(at5g64380 : 558.0) Inositol monophosphatase family protein; FUNCTIONS IN: phosphoric ester hydrolase activity; INVOLVED IN: carbohydrate metabolic process; LOCATED IN: chloroplast; EXPRESSED IN: 21 plant structures; EXPRESSED DURING: 13 growth stages; CONTAINS InterPro DOMAIN/s: Fructose-1,6-bisphosphatase (InterPro:IPR000146); BEST Arabidopsis thaliana protein match is: high cyclic electron fl…	T
'1.3.7'	'PS.calvin cycle.FBPase'	'glyma.18g193600.1.p'	'(q42796|f16p1_soybn : 694.0) Fructose-1,6-bisphosphatase, chloroplast precursor (EC 3.1.3.11) (D-fructose-1,6-bisphosphate 1-phosphohydrolase) (FBPase) - Glycine max (Soybean) & (at3g54050 : 605.0) Encodes HCEF1 (High Cyclic Electron Flow 1). Mutant phenotype: constitutively elevated electron flow (CEFI).; high cyclic electron flow 1 (HCEF1); FUNCTIONS IN: fructose 1,6-bisphosphate 1-phosphatase…	T
'1.3.8'	'PS.calvin cycle.transketolase'	'glyma.10g293500.1.p'	'(q43848|tktc_soltu : 1233.0) Transketolase, chloroplast precursor (EC 2.2.1.1) (TK) - Solanum tuberosum (Potato) & (at3g60750 : 1217.0) Transketolase; FUNCTIONS IN: catalytic activity, transketolase activity; EXPRESSED IN: 24 plant structures; EXPRESSED DURING: 16 growth stages; CONTAINS InterPro DOMAIN/s: Transketolase, N-terminal (InterPro:IPR005474), Transketolase, C-terminal (InterPro:IPR005…	T
'1.3.8'	'PS.calvin cycle.transketolase'	'glyma.03g027500.1.p'	'(q7sic9|tktc_maize : 1197.0) Transketolase, chloroplast (EC 2.2.1.1) (TK) - Zea mays (Maize) & (at2g45290 : 1179.0) Transketolase; FUNCTIONS IN: catalytic activity, transketolase activity; INVOLVED IN: response to cadmium ion; LOCATED IN: chloroplast stroma, chloroplast; EXPRESSED IN: 25 plant structures; EXPRESSED DURING: 16 growth stages; CONTAINS InterPro DOMAIN/s: Transketolase, bacterial-li…	T
'1.3.8'	'PS.calvin cycle.transketolase'	'glyma.20g243500.1.p'	'(at2g45290 : 1218.0) Transketolase; FUNCTIONS IN: catalytic activity, transketolase activity; INVOLVED IN: response to cadmium ion; LOCATED IN: chloroplast stroma, chloroplast; EXPRESSED IN: 25 plant structures; EXPRESSED DURING: 16 growth stages; CONTAINS InterPro DOMAIN/s: Transketolase, bacterial-like (InterPro:IPR005478), Transketolase, N-terminal (InterPro:IPR005474), Transketolase, C-termi…	T
'1.3.8'	'PS.calvin cycle.transketolase'	'glyma.11g118700.1.p'	'(q43848|tktc_soltu : 379.0) Transketolase, chloroplast precursor (EC 2.2.1.1) (TK) - Solanum tuberosum (Potato) & (at3g60750 : 370.0) Transketolase; FUNCTIONS IN: catalytic activity, transketolase activity; EXPRESSED IN: 24 plant structures; EXPRESSED DURING: 16 growth stages; CONTAINS InterPro DOMAIN/s: Transketolase, N-terminal (InterPro:IPR005474), Transketolase, C-terminal (InterPro:IPR00547…	T
'1.3.8'	'PS.calvin cycle.transketolase'	'glyma.01g120200.1.p'	'(q7sic9|tktc_maize : 201.0) Transketolase, chloroplast (EC 2.2.1.1) (TK) - Zea mays (Maize) & (at3g60750 : 193.0) Transketolase; FUNCTIONS IN: catalytic activity, transketolase activity; EXPRESSED IN: 24 plant structures; EXPRESSED DURING: 16 growth stages; CONTAINS InterPro DOMAIN/s: Transketolase, N-terminal (InterPro:IPR005474), Transketolase, C-terminal (InterPro:IPR005476), Transketolase, C…	T
'1.3.9'	'PS.calvin cycle.seduheptulose bisphosphatase'	'glyma.11g226900.1.p'	'(o20252|s17p_spiol : 629.0) Sedoheptulose-1,7-bisphosphatase, chloroplast precursor (EC 3.1.3.37) (Sedoheptulose-bisphosphatase) (SBPase) (SED(1,7)P2ase) - Spinacia oleracea (Spinach) & (at3g55800 : 598.0) Encodes the chloroplast enzyme sedoheptulose-1,7-bisphosphatase (SBPase), involved in the carbon reduction of the Calvin cycle. Increase in SBPase activity in transgenic lines accumulate up to…	T
'1.3.9'	'PS.calvin cycle.seduheptulose bisphosphatase'	'glyma.11g227100.1.p'	'(p46285|s17p_wheat : 145.0) Sedoheptulose-1,7-bisphosphatase, chloroplast precursor (EC 3.1.3.37) (Sedoheptulose-bisphosphatase) (SBPase) (SED(1,7)P2ase) - Triticum aestivum (Wheat) & (at3g55800 : 138.0) Encodes the chloroplast enzyme sedoheptulose-1,7-bisphosphatase (SBPase), involved in the carbon reduction of the Calvin cycle. Increase in SBPase activity in transgenic lines accumulate up to 5…	T
'1.3.9'	'PS.calvin cycle.seduheptulose bisphosphatase'	'glyma.18g030400.1.p'	'(o20252|s17p_spiol : 627.0) Sedoheptulose-1,7-bisphosphatase, chloroplast precursor (EC 3.1.3.37) (Sedoheptulose-bisphosphatase) (SBPase) (SED(1,7)P2ase) - Spinacia oleracea (Spinach) & (at3g55800 : 598.0) Encodes the chloroplast enzyme sedoheptulose-1,7-bisphosphatase (SBPase), involved in the carbon reduction of the Calvin cycle. Increase in SBPase activity in transgenic lines accumulate up to…	T
'1.3.10'	'PS.calvin cycle.Rib5P Isomerase'	'glyma.09g030500.1.p'	'(at5g44520 : 105.0) NagB/RpiA/CoA transferase-like superfamily protein; FUNCTIONS IN: ribose-5-phosphate isomerase activity; INVOLVED IN: glucose catabolic process to lactate and acetate, 5-phosphoribose 1-diphosphate biosynthetic process, reductive pentose-phosphate cycle, D-ribose catabolic process, pentose-phosphate shunt, non-oxidative branch; LOCATED IN: chloroplast; EXPRESSED IN: 24 plant …	T
'1.3.10'	'PS.calvin cycle.Rib5P Isomerase'	'glyma.15g136200.1.p'	'(at5g44520 : 300.0) NagB/RpiA/CoA transferase-like superfamily protein; FUNCTIONS IN: ribose-5-phosphate isomerase activity; INVOLVED IN: glucose catabolic process to lactate and acetate, 5-phosphoribose 1-diphosphate biosynthetic process, reductive pentose-phosphate cycle, D-ribose catabolic process, pentose-phosphate shunt, non-oxidative branch; LOCATED IN: chloroplast; EXPRESSED IN: 24 plant …	T
'1.3.10'	'PS.calvin cycle.Rib5P Isomerase'	'glyma.19g243800.1.p'	'(at3g04790 : 358.0) Ribose 5-phosphate isomerase, type A protein; FUNCTIONS IN: ribose-5-phosphate isomerase activity; INVOLVED IN: defense response to bacterium, reductive pentose-phosphate cycle; LOCATED IN: thylakoid, chloroplast thylakoid membrane, chloroplast stroma, chloroplast, chloroplast envelope; EXPRESSED IN: 26 plant structures; EXPRESSED DURING: 14 growth stages; CONTAINS InterPro D…	T
'1.3.10'	'PS.calvin cycle.Rib5P Isomerase'	'glyma.03g246300.1.p'	'(at3g04790 : 360.0) Ribose 5-phosphate isomerase, type A protein; FUNCTIONS IN: ribose-5-phosphate isomerase activity; INVOLVED IN: defense response to bacterium, reductive pentose-phosphate cycle; LOCATED IN: thylakoid, chloroplast thylakoid membrane, chloroplast stroma, chloroplast, chloroplast envelope; EXPRESSED IN: 26 plant structures; EXPRESSED DURING: 14 growth stages; CONTAINS InterPro D…	T
'1.3.10'	'PS.calvin cycle.Rib5P Isomerase'	'glyma.08g214700.1.p'	'(at3g04790 : 168.0) Ribose 5-phosphate isomerase, type A protein; FUNCTIONS IN: ribose-5-phosphate isomerase activity; INVOLVED IN: defense response to bacterium, reductive pentose-phosphate cycle; LOCATED IN: thylakoid, chloroplast thylakoid membrane, chloroplast stroma, chloroplast, chloroplast envelope; EXPRESSED IN: 26 plant structures; EXPRESSED DURING: 14 growth stages; CONTAINS InterPro D…	T
'1.3.11'	'PS.calvin cycle.RPE'	'glyma.17g101700.1.p'	'(q43843|rpe_soltu : 460.0) Ribulose-phosphate 3-epimerase, chloroplast precursor (EC 5.1.3.1) (Pentose-5-phosphate 3-epimerase) (PPE) (RPE) (R5P3E) (Fragment) - Solanum tuberosum (Potato) & (at5g61410 : 459.0) Arabidopsis thaliana ribulose-5-phosphate-3-epimerase mRNA; D-ribulose-5-phosphate-3-epimerase (RPE); FUNCTIONS IN: ribulose-phosphate 3-epimerase activity, catalytic activity; INVOLVED IN…	T
'1.3.11'	'PS.calvin cycle.RPE'	'glyma.05g025300.1.p'	'(q43157|rpe_spiol : 464.0) Ribulose-phosphate 3-epimerase, chloroplast precursor (EC 5.1.3.1) (Pentose-5-phosphate 3-epimerase) (PPE) (RPE) (R5P3E) - Spinacia oleracea (Spinach) & (at5g61410 : 460.0) Arabidopsis thaliana ribulose-5-phosphate-3-epimerase mRNA; D-ribulose-5-phosphate-3-epimerase (RPE); FUNCTIONS IN: ribulose-phosphate 3-epimerase activity, catalytic activity; INVOLVED IN: response…	T
'1.3.12'	'PS.calvin cycle.PRK'	'glyma.09g210900.1.p'	'(p27774|kppr_mescr : 691.0) Phosphoribulokinase, chloroplast precursor (EC 2.7.1.19) (Phosphopentokinase) (PRKase) (PRK) - Mesembryanthemum crystallinum (Common ice plant) & (at1g32060 : 681.0) phosphoribulokinase (PRK); FUNCTIONS IN: protein binding, phosphoribulokinase activity, ATP binding; INVOLVED IN: response to cold, defense response to bacterium, biosynthetic process, peptidyl-cysteine S…	T
'1.3.12'	'PS.calvin cycle.PRK'	'glyma.01g010200.1.p'	'(p27774|kppr_mescr : 701.0) Phosphoribulokinase, chloroplast precursor (EC 2.7.1.19) (Phosphopentokinase) (PRKase) (PRK) - Mesembryanthemum crystallinum (Common ice plant) & (at1g32060 : 687.0) phosphoribulokinase (PRK); FUNCTIONS IN: protein binding, phosphoribulokinase activity, ATP binding; INVOLVED IN: response to cold, defense response to bacterium, biosynthetic process, peptidyl-cysteine S…	T
'1.3.13'	'PS.calvin cycle.rubisco interacting'	'glyma.09g049800.1.p'	'(at4g20130 : 686.0) plastid transcriptionally active 14 (PTAC14); LOCATED IN: plastid chromosome, chloroplast, nucleoid; EXPRESSED IN: 22 plant structures; EXPRESSED DURING: 13 growth stages; CONTAINS InterPro DOMAIN/s: SET domain (InterPro:IPR001214), Rubisco LSMT substrate-binding (InterPro:IPR015353); BEST Arabidopsis thaliana protein match is: Rubisco methyltransferase family protein (TAIR:A…	T
'1.3.13'	'PS.calvin cycle.rubisco interacting'	'glyma.07g228300.1.p'	'(q43088|rbcmt_pea : 758.0) Ribulose-1,5 bisphosphate carboxylase/oxygenase large subunit N-methyltransferase, chloroplast precursor (EC 2.1.1.127) ([Ribulose-bisphosphate carboxylase]-lysine N-methyltransferase) (RuBisCO methyltransferase) (RuBisCO LSMT) (rbcMT) - & (at1g14030 : 581.0) Rubisco methyltransferase family protein; FUNCTIONS IN: [ribulose-bisphosphate carboxylase]-lysine N-methyltran…	T
'1.3.13'	'PS.calvin cycle.rubisco interacting'	'glyma.15g250500.1.p'	'(p08927|rubb_pea : 884.0) RuBisCO large subunit-binding protein subunit beta, chloroplast precursor (60 kDa chaperonin subunit beta) (CPN-60 beta) - Pisum sativum (Garden pea) & (at3g13470 : 863.0) TCP-1/cpn60 chaperonin family protein; FUNCTIONS IN: ATP binding; INVOLVED IN: protein folding, protein refolding, cellular protein metabolic process; LOCATED IN: in 7 components; EXPRESSED IN: 26 pla…	T
'1.3.13'	'PS.calvin cycle.rubisco interacting'	'glyma.15g156500.1.p'	'(at4g20130 : 688.0) plastid transcriptionally active 14 (PTAC14); LOCATED IN: plastid chromosome, chloroplast, nucleoid; EXPRESSED IN: 22 plant structures; EXPRESSED DURING: 13 growth stages; CONTAINS InterPro DOMAIN/s: SET domain (InterPro:IPR001214), Rubisco LSMT substrate-binding (InterPro:IPR015353); BEST Arabidopsis thaliana protein match is: Rubisco methyltransferase family protein (TAIR:A…	T
'1.3.13'	'PS.calvin cycle.rubisco interacting'	'glyma.13g371900.1.p'	'(at1g73110 : 618.0) P-loop containing nucleoside triphosphate hydrolases superfamily protein; FUNCTIONS IN: ATPase activity, ATP binding; LOCATED IN: chloroplast thylakoid membrane, chloroplast; EXPRESSED IN: 21 plant structures; EXPRESSED DURING: 13 growth stages; CONTAINS InterPro DOMAIN/s: ATPase, AAA-type, core (InterPro:IPR003959); BEST Arabidopsis thaliana protein match is: rubisco activas…	T
'1.3.13'	'PS.calvin cycle.rubisco interacting'	'glyma.02g249600.1.p'	'(at2g39730 : 771.0) Rubisco activase, a nuclear-encoded chloroplast protein that consists of two isoforms arising from alternative splicing in most plants. Required for the light activation of rubisco.; rubisco activase (RCA); FUNCTIONS IN: enzyme regulator activity, ADP binding, ribulose-1,5-bisphosphate carboxylase/oxygenase activator activity, ATP binding; INVOLVED IN: response to cold, respo…	T
'1.3.13'	'PS.calvin cycle.rubisco interacting'	'glyma.02g126300.1.p'	'(at1g26230 : 756.0) TCP-1/cpn60 chaperonin family protein; FUNCTIONS IN: ATP binding; INVOLVED IN: protein refolding, cellular protein metabolic process; EXPRESSED IN: 22 plant structures; EXPRESSED DURING: 13 growth stages; CONTAINS InterPro DOMAIN/s: Chaperonin Cpn60/TCP-1 (InterPro:IPR002423), Chaperonin Cpn60 (InterPro:IPR001844); BEST Arabidopsis thaliana protein match is: chaperonin 60 bet…	T
'1.3.13'	'PS.calvin cycle.rubisco interacting'	'glyma.03g068100.1.p'	'(at2g39730 : 775.0) Rubisco activase, a nuclear-encoded chloroplast protein that consists of two isoforms arising from alternative splicing in most plants. Required for the light activation of rubisco.; rubisco activase (RCA); FUNCTIONS IN: enzyme regulator activity, ADP binding, ribulose-1,5-bisphosphate carboxylase/oxygenase activator activity, ATP binding; INVOLVED IN: response to cold, respo…	T
'1.3.13'	'PS.calvin cycle.rubisco interacting'	'glyma.20g031600.1.p'	'(q43088|rbcmt_pea : 750.0) Ribulose-1,5 bisphosphate carboxylase/oxygenase large subunit N-methyltransferase, chloroplast precursor (EC 2.1.1.127) ([Ribulose-bisphosphate carboxylase]-lysine N-methyltransferase) (RuBisCO methyltransferase) (RuBisCO LSMT) (rbcMT) - & (at1g14030 : 572.0) Rubisco methyltransferase family protein; FUNCTIONS IN: [ribulose-bisphosphate carboxylase]-lysine N-methyltran…	T
'1.3.13'	'PS.calvin cycle.rubisco interacting'	'glyma.11g195900.1.p'	'(p08926|ruba_pea : 825.0) RuBisCO large subunit-binding protein subunit alpha, chloroplast precursor (60 kDa chaperonin subunit alpha) (CPN-60 alpha) - Pisum sativum (Garden pea) & (at2g28000 : 754.0) Encodes chaperonin-60 alpha, a molecular chaperone involved in Rubisco folding. Mutants display aberrant chloroplast and embryo development.; chaperonin-60alpha (CPN60A); FUNCTIONS IN: ATP binding;…	T
'1.3.13'	'PS.calvin cycle.rubisco interacting'	'glyma.11g221000.1.p'	'(o98997|rca_phaau : 757.0) Ribulose bisphosphate carboxylase/oxygenase activase, chloroplast precursor (RuBisCO activase) (RA) - Phaseolus aureus (Mung bean) (Vigna radiata) & (at2g39730 : 685.0) Rubisco activase, a nuclear-encoded chloroplast protein that consists of two isoforms arising from alternative splicing in most plants. Required for the light activation of rubisco.; rubisco activase (R…	T
'1.3.13'	'PS.calvin cycle.rubisco interacting'	'glyma.14g067000.1.p'	'(o98997|rca_phaau : 803.0) Ribulose bisphosphate carboxylase/oxygenase activase, chloroplast precursor (RuBisCO activase) (RA) - Phaseolus aureus (Mung bean) (Vigna radiata) & (at2g39730 : 790.0) Rubisco activase, a nuclear-encoded chloroplast protein that consists of two isoforms arising from alternative splicing in most plants. Required for the light activation of rubisco.; rubisco activase (R…	T
'1.3.13'	'PS.calvin cycle.rubisco interacting'	'glyma.08g175900.1.p'	'(p08927|rubb_pea : 880.0) RuBisCO large subunit-binding protein subunit beta, chloroplast precursor (60 kDa chaperonin subunit beta) (CPN-60 beta) - Pisum sativum (Garden pea) & (at3g13470 : 874.0) TCP-1/cpn60 chaperonin family protein; FUNCTIONS IN: ATP binding; INVOLVED IN: protein folding, protein refolding, cellular protein metabolic process; LOCATED IN: in 7 components; EXPRESSED IN: 26 pla…	T
'1.3.13'	'PS.calvin cycle.rubisco interacting'	'glyma.01g114100.1.p'	'(q40281|rca_maldo : 167.0) Ribulose bisphosphate carboxylase/oxygenase activase, chloroplast precursor (RuBisCO activase) (RA) - Malus domestica (Apple) (Malus sylvestris) & (at2g39730 : 150.0) Rubisco activase, a nuclear-encoded chloroplast protein that consists of two isoforms arising from alternative splicing in most plants. Required for the light activation of rubisco.; rubisco activase (RCA…	T
'1.3.13'	'PS.calvin cycle.rubisco interacting'	'glyma.01g059400.1.p'	'(q43088|rbcmt_pea : 228.0) Ribulose-1,5 bisphosphate carboxylase/oxygenase large subunit N-methyltransferase, chloroplast precursor (EC 2.1.1.127) ([Ribulose-bisphosphate carboxylase]-lysine N-methyltransferase) (RuBisCO methyltransferase) (RuBisCO LSMT) (rbcMT) - & (at1g14030 : 155.0) Rubisco methyltransferase family protein; FUNCTIONS IN: [ribulose-bisphosphate carboxylase]-lysine N-methyltran…	T
'1.3.13'	'PS.calvin cycle.rubisco interacting'	'glyma.12g078100.1.p'	'(p08926|ruba_pea : 868.0) RuBisCO large subunit-binding protein subunit alpha, chloroplast precursor (60 kDa chaperonin subunit alpha) (CPN-60 alpha) - Pisum sativum (Garden pea) & (at2g28000 : 800.0) Encodes chaperonin-60 alpha, a molecular chaperone involved in Rubisco folding. Mutants display aberrant chloroplast and embryo development.; chaperonin-60alpha (CPN60A); FUNCTIONS IN: ATP binding;…	T
'1.3.13'	'PS.calvin cycle.rubisco interacting'	'glyma.18g036400.1.p'	'(o98997|rca_phaau : 764.0) Ribulose bisphosphate carboxylase/oxygenase activase, chloroplast precursor (RuBisCO activase) (RA) - Phaseolus aureus (Mung bean) (Vigna radiata) & (at2g39730 : 685.0) Rubisco activase, a nuclear-encoded chloroplast protein that consists of two isoforms arising from alternative splicing in most plants. Required for the light activation of rubisco.; rubisco activase (R…	T
'1.3.13'	'PS.calvin cycle.rubisco interacting'	'glyma.18g270500.1.p'	'(p08927|rubb_pea : 121.0) RuBisCO large subunit-binding protein subunit beta, chloroplast precursor (60 kDa chaperonin subunit beta) (CPN-60 beta) - Pisum sativum (Garden pea) & (at5g56500 : 118.0) TCP-1/cpn60 chaperonin family protein; FUNCTIONS IN: ATP binding; INVOLVED IN: protein folding, protein refolding, cellular protein metabolic process; LOCATED IN: mitochondrion, chloroplast, membrane;…	T
'1.3.1001'	'PS.calvin cycle.ribulose-1,5-bisP'	'ribulose-1,5-bisp'	'major CHO metabolism; PS.calvin cycle'	M
'1.3.1002'	'PS.calvin cycle'	'glycerate-3-p'	'major CHO metabolism; PS.calvin cycle; glycolysis; OPP.oxidative PP'	M
'1.3.1003'	'PS.calvin cycle'	'glycerate-1,3-bisp'	'major CHO metabolism; PS.calvin cycle; glycolysis; OPP.oxidative PP'	M
'1.3.1004'	'PS.calvin cycle'	'glyceraldehyde-3-p'	'major CHO metabolism; PS.calvin cycle; glycolysis; OPP.oxidative PP'	M
'1.3.1005'	'PS.calvin cycle'	'dihydroxyacetone-p'	'major CHO metabolism; PS.calvin cycle; glycolysis; OPP.oxidative PP'	M
'1.3.1006'	'PS.calvin cycle'	'fructose-1,6-bisp'	'major CHO metabolism; PS.calvin cycle; glycolysis; OPP.oxidative PP'	M
'1.3.1007'	'PS.calvin cycle'	'fructose-6-p'	'cell wall synthesis.cellulose synthesis; major CHO metabolism.synthesis.sucrose; major CHO metabolism.synthesis.starch; calvin cycle; glycolysis; OPP.oxidative PP'	M
'1.4'	'PS.reductive PP'	''	''
'1.5'	'PS.carbon concentrating mechanism'	''	''
'1.5.1'	'PS.carbon concentrating mechanism.C4'	''	''
'1.5.2'	'PS.carbon concentrating mechanism.CAM'	''	''
'1.5.3'	'PS.carbon concentrating mechanism.algal'	''	''
'2'	'major CHO metabolism'	''	''
'2.1'	'major CHO metabolism.synthesis'	''	''
'2.1.1'	'major CHO metabolism.synthesis.sucrose'	''	''
'2.1.1.1'	'major CHO metabolism.synthesis.sucrose.SPS'	'glyma.17g109700.1.p'	'(q43876|sps_vicfa : 1883.0) Sucrose-phosphate synthase (EC 2.4.1.14) (UDP-glucose-fructose-phosphate glucosyltransferase) - Vicia faba (Broad bean) & (at5g20280 : 1586.0) Encodes a protein with putative sucrose-phosphate synthase activity. When the gene was expressed in transgenic tobacco plants, a clear trend for increased SPS activity was noted.; sucrose phosphate synthase 1F (SPS1F); FUNCTION…	T
'2.1.1.1'	'major CHO metabolism.synthesis.sucrose.SPS'	'glyma.04g110200.1.p'	'(at4g10120 : 984.0) Encodes a protein with putative sucrose-phosphate synthase activity.; ATSPS4F; FUNCTIONS IN: transferase activity, transferring glycosyl groups; INVOLVED IN: biosynthetic process, sucrose metabolic process; LOCATED IN: plasma membrane; EXPRESSED IN: 19 plant structures; EXPRESSED DURING: 10 growth stages; CONTAINS InterPro DOMAIN/s: Sucrose-phosphate synthase (InterPro:IPR006…	T
'2.1.1.1'	'major CHO metabolism.synthesis.sucrose.SPS'	'glyma.13g161600.1.p'	'(q43876|sps_vicfa : 1856.0) Sucrose-phosphate synthase (EC 2.4.1.14) (UDP-glucose-fructose-phosphate glucosyltransferase) - Vicia faba (Broad bean) & (at5g20280 : 1556.0) Encodes a protein with putative sucrose-phosphate synthase activity. When the gene was expressed in transgenic tobacco plants, a clear trend for increased SPS activity was noted.; sucrose phosphate synthase 1F (SPS1F); FUNCTION…	T
'2.1.1.1'	'major CHO metabolism.synthesis.sucrose.SPS'	'glyma.14g029100.1.p'	'(at1g04920 : 1526.0) Encodes a protein with putative sucrose-phosphate synthase activity.; sucrose phosphate synthase 3F (SPS3F); FUNCTIONS IN: sucrose-phosphate synthase activity, transferase activity, transferring glycosyl groups; INVOLVED IN: biosynthetic process, sucrose metabolic process; LOCATED IN: cellular_component unknown; EXPRESSED IN: 9 plant structures; EXPRESSED DURING: LP.04 four …	T
'2.1.1.1'	'major CHO metabolism.synthesis.sucrose.SPS'	'glyma.08g308600.1.p'	'(at1g04920 : 1571.0) Encodes a protein with putative sucrose-phosphate synthase activity.; sucrose phosphate synthase 3F (SPS3F); FUNCTIONS IN: sucrose-phosphate synthase activity, transferase activity, transferring glycosyl groups; INVOLVED IN: biosynthetic process, sucrose metabolic process; LOCATED IN: cellular_component unknown; EXPRESSED IN: 9 plant structures; EXPRESSED DURING: LP.04 four …	T
'2.1.1.1'	'major CHO metabolism.synthesis.sucrose.SPS'	'glyma.06g323700.1.p'	'(at4g10120 : 1414.0) Encodes a protein with putative sucrose-phosphate synthase activity.; ATSPS4F; FUNCTIONS IN: transferase activity, transferring glycosyl groups; INVOLVED IN: biosynthetic process, sucrose metabolic process; LOCATED IN: plasma membrane; EXPRESSED IN: 19 plant structures; EXPRESSED DURING: 10 growth stages; CONTAINS InterPro DOMAIN/s: Sucrose-phosphate synthase (InterPro:IPR00…	T
'2.1.1.1'	'major CHO metabolism.synthesis.sucrose.SPS'	'glyma.18g108100.1.p'	'(at1g04920 : 1564.0) Encodes a protein with putative sucrose-phosphate synthase activity.; sucrose phosphate synthase 3F (SPS3F); FUNCTIONS IN: sucrose-phosphate synthase activity, transferase activity, transferring glycosyl groups; INVOLVED IN: biosynthetic process, sucrose metabolic process; LOCATED IN: cellular_component unknown; EXPRESSED IN: 9 plant structures; EXPRESSED DURING: LP.04 four …	T
'2.1.1.2'	'major CHO metabolism.synthesis.sucrose.SPP'	'glyma.10g120100.1.p'	'(at2g35840 : 217.0) Sucrose-6F-phosphate phosphohydrolase family protein; FUNCTIONS IN: phosphatase activity, magnesium ion binding, sucrose-phosphatase activity, catalytic activity; INVOLVED IN: sucrose biosynthetic process; LOCATED IN: nucleus, cytoplasm; EXPRESSED IN: 24 plant structures; EXPRESSED DURING: 13 growth stages; CONTAINS InterPro DOMAIN/s: Sucrose-phosphate synthase (InterPro:IPR0…	T
'2.1.1.2'	'major CHO metabolism.synthesis.sucrose.SPP'	'glyma.10g086600.1.p'	'(at2g35840 : 586.0) Sucrose-6F-phosphate phosphohydrolase family protein; FUNCTIONS IN: phosphatase activity, magnesium ion binding, sucrose-phosphatase activity, catalytic activity; INVOLVED IN: sucrose biosynthetic process; LOCATED IN: nucleus, cytoplasm; EXPRESSED IN: 24 plant structures; EXPRESSED DURING: 13 growth stages; CONTAINS InterPro DOMAIN/s: Sucrose-phosphate synthase (InterPro:IPR0…	T
'2.1.1.2'	'major CHO metabolism.synthesis.sucrose.SPP'	'glyma.20g070500.1.p'	'(at2g35840 : 551.0) Sucrose-6F-phosphate phosphohydrolase family protein; FUNCTIONS IN: phosphatase activity, magnesium ion binding, sucrose-phosphatase activity, catalytic activity; INVOLVED IN: sucrose biosynthetic process; LOCATED IN: nucleus, cytoplasm; EXPRESSED IN: 24 plant structures; EXPRESSED DURING: 13 growth stages; CONTAINS InterPro DOMAIN/s: Sucrose-phosphate synthase (InterPro:IPR0…	T
'2.1.1.3'	'major CHO metabolism.synthesis.sucrose.FBPase'	'glyma.10g225400.1.p'	'(p46276|f16p2_soltu : 645.0) Fructose-1,6-bisphosphatase, cytosolic (EC 3.1.3.11) (D-fructose-1,6-bisphosphate 1-phosphohydrolase) (FBPase) (CY-F1) - Solanum tuberosum (Potato) & (at1g43670 : 619.0) Inositol monophosphatase family protein; FUNCTIONS IN: fructose 1,6-bisphosphate 1-phosphatase activity, phosphoric ester hydrolase activity; INVOLVED IN: carbohydrate metabolic process, fructose met…	T
'2.1.1.3'	'major CHO metabolism.synthesis.sucrose.FBPase'	'glyma.15g050100.1.p'	'(q42649|f16p2_betvu : 221.0) Fructose-1,6-bisphosphatase, cytosolic (EC 3.1.3.11) (D-fructose-1,6-bisphosphate 1-phosphohydrolase) (FBPase) - Beta vulgaris (Sugar beet) & (at1g43670 : 208.0) Inositol monophosphatase family protein; FUNCTIONS IN: fructose 1,6-bisphosphate 1-phosphatase activity, phosphoric ester hydrolase activity; INVOLVED IN: carbohydrate metabolic process, fructose metabolic p…	T
'2.1.1.3'	'major CHO metabolism.synthesis.sucrose.FBPase'	'glyma.20g166400.1.p'	'(p46276|f16p2_soltu : 647.0) Fructose-1,6-bisphosphatase, cytosolic (EC 3.1.3.11) (D-fructose-1,6-bisphosphate 1-phosphohydrolase) (FBPase) (CY-F1) - Solanum tuberosum (Potato) & (at1g43670 : 625.0) Inositol monophosphatase family protein; FUNCTIONS IN: fructose 1,6-bisphosphate 1-phosphatase activity, phosphoric ester hydrolase activity; INVOLVED IN: carbohydrate metabolic process, fructose met…	T
'2.1.1.3'	'major CHO metabolism.synthesis.sucrose.FBPase'	'glyma.08g182300.1.p'	'(p46276|f16p2_soltu : 604.0) Fructose-1,6-bisphosphatase, cytosolic (EC 3.1.3.11) (D-fructose-1,6-bisphosphate 1-phosphohydrolase) (FBPase) (CY-F1) - Solanum tuberosum (Potato) & (at1g43670 : 591.0) Inositol monophosphatase family protein; FUNCTIONS IN: fructose 1,6-bisphosphate 1-phosphatase activity, phosphoric ester hydrolase activity; INVOLVED IN: carbohydrate metabolic process, fructose met…	T
'2.1.1.3'	'major CHO metabolism.synthesis.sucrose.FBPase'	'glyma.16g168000.1.p'	'(p46276|f16p2_soltu : 633.0) Fructose-1,6-bisphosphatase, cytosolic (EC 3.1.3.11) (D-fructose-1,6-bisphosphate 1-phosphohydrolase) (FBPase) (CY-F1) - Solanum tuberosum (Potato) & (at1g43670 : 614.0) Inositol monophosphatase family protein; FUNCTIONS IN: fructose 1,6-bisphosphate 1-phosphatase activity, phosphoric ester hydrolase activity; INVOLVED IN: carbohydrate metabolic process, fructose met…	T
'2.1.1.1001'	'major CHO metabolism.synthesis.sucrose'	'fructose-6-p'	'cell wall synthesis.cellulose synthesis; major CHO metabolism.synthesis.sucrose; major CHO metabolism.synthesis.starch; glycolysis; OPP.oxidative PP'	M
'2.1.1.1002'	'major CHO metabolism.synthesis.sucrose'	'glucose-6-p'	'cell wall synthesis.cellulose synthesis; major CHO metabolism.synthesis.sucrose; major CHO metabolism.synthesis.starch; glycolysis; OPP.oxidative PP'	M
'2.1.1.1003'	'major CHO metabolism.synthesis.sucrose'	'glucose-1-p'	'cell wall synthesis.cellulose synthesis; major CHO metabolism.synthesis.sucrose; major CHO metabolism.synthesis.starch'	M
'2.1.1.1004'	'major CHO metabolism.synthesis.sucrose'	'glucose-1,6-bisp'	'cell wall synthesis.cellulose synthesis; major CHO metabolism.synthesis.sucrose; major CHO metabolism.synthesis.starch'	M
'2.1.1.1005'	'major CHO metabolism.synthesis.sucrose'	'fructose-2,6-bisp'	'major CHO metabolism.synthesis.sucrose'	M
'2.1.1.1006'	'major CHO metabolism.synthesis.sucrose'	'udp-glucose'	'cell wall synthesis.cellulose synthesis; major CHO metabolism.synthesis.sucrose'	M
'2.1.1.1007'	'major CHO metabolism.synthesis.sucrose'	'sucrose-6-p'	'major CHO metabolism.synthesis.sucrose'	M
'2.1.1.1008'	'major CHO metabolism.synthesis.sucrose'	'sucrose'	'major CHO metabolism.synthesis.sucrose; major CHO metabolism.degradation.sucrose'	M
'2.1.2'	'major CHO metabolism.synthesis.starch'	'glyma.10g154600.1.p'	'(at1g54940 : 492.0) plant glycogenin-like starch initiation protein 4 (PGSIP4); FUNCTIONS IN: transferase activity, transferring glycosyl groups; INVOLVED IN: biosynthetic process; LOCATED IN: endomembrane system; EXPRESSED IN: 6 plant structures; EXPRESSED DURING: petal differentiation and expansion stage; CONTAINS InterPro DOMAIN/s: Glycosyl transferase, family 8 (InterPro:IPR002495); BEST Ara…	T
'2.1.2'	'major CHO metabolism.synthesis.starch'	'glyma.10g164500.1.p'	'(at5g18480 : 532.0) plant glycogenin-like starch initiation protein 6 (PGSIP6); FUNCTIONS IN: transferase activity, transferring hexosyl groups, transferase activity, transferring glycosyl groups; INVOLVED IN: carbohydrate biosynthetic process, biosynthetic process; LOCATED IN: membrane; EXPRESSED IN: guard cell, leaf; CONTAINS InterPro DOMAIN/s: Glycosyl transferase, family 8 (InterPro:IPR00249…	T
'2.1.2'	'major CHO metabolism.synthesis.starch'	'glyma.19g235600.1.p'	'(at1g54940 : 531.0) plant glycogenin-like starch initiation protein 4 (PGSIP4); FUNCTIONS IN: transferase activity, transferring glycosyl groups; INVOLVED IN: biosynthetic process; LOCATED IN: endomembrane system; EXPRESSED IN: 6 plant structures; EXPRESSED DURING: petal differentiation and expansion stage; CONTAINS InterPro DOMAIN/s: Glycosyl transferase, family 8 (InterPro:IPR002495); BEST Ara…	T
'2.1.2'	'major CHO metabolism.synthesis.starch'	'glyma.19g247000.1.p'	'(at5g18480 : 670.0) plant glycogenin-like starch initiation protein 6 (PGSIP6); FUNCTIONS IN: transferase activity, transferring hexosyl groups, transferase activity, transferring glycosyl groups; INVOLVED IN: carbohydrate biosynthetic process, biosynthetic process; LOCATED IN: membrane; EXPRESSED IN: guard cell, leaf; CONTAINS InterPro DOMAIN/s: Glycosyl transferase, family 8 (InterPro:IPR00249…	T
'2.1.2'	'major CHO metabolism.synthesis.starch'	'glyma.03g238200.1.p'	'(at1g54940 : 245.0) plant glycogenin-like starch initiation protein 4 (PGSIP4); FUNCTIONS IN: transferase activity, transferring glycosyl groups; INVOLVED IN: biosynthetic process; LOCATED IN: endomembrane system; EXPRESSED IN: 6 plant structures; EXPRESSED DURING: petal differentiation and expansion stage; CONTAINS InterPro DOMAIN/s: Glycosyl transferase, family 8 (InterPro:IPR002495); BEST Ara…	T
'2.1.2'	'major CHO metabolism.synthesis.starch'	'glyma.03g249500.1.p'	'(at5g18480 : 686.0) plant glycogenin-like starch initiation protein 6 (PGSIP6); FUNCTIONS IN: transferase activity, transferring hexosyl groups, transferase activity, transferring glycosyl groups; INVOLVED IN: carbohydrate biosynthetic process, biosynthetic process; LOCATED IN: membrane; EXPRESSED IN: guard cell, leaf; CONTAINS InterPro DOMAIN/s: Glycosyl transferase, family 8 (InterPro:IPR00249…	T
'2.1.2'	'major CHO metabolism.synthesis.starch'	'glyma.20g226800.1.p'	'(at5g18480 : 655.0) plant glycogenin-like starch initiation protein 6 (PGSIP6); FUNCTIONS IN: transferase activity, transferring hexosyl groups, transferase activity, transferring glycosyl groups; INVOLVED IN: carbohydrate biosynthetic process, biosynthetic process; LOCATED IN: membrane; EXPRESSED IN: guard cell, leaf; CONTAINS InterPro DOMAIN/s: Glycosyl transferase, family 8 (InterPro:IPR00249…	T
'2.1.2.1'	'major CHO metabolism.synthesis.starch.AGPase'	'glyma.17g015600.1.p'	'(at5g19220 : 852.0) Encodes the large subunit of ADP-glucose pyrophosphorylase which catalyzes the first, rate limiting step in starch biosynthesis. The large subunit plays a regulatory role whereas the small subunit (ApS) is the catalytic isoform. Four isoforms (ApL1-4) have been identified. ApL1 is the major large subunit isoform present in leaves. Mutational analysis of APS1 suggests that APL…	T
'2.1.2.1'	'major CHO metabolism.synthesis.starch.AGPase'	'glyma.17g252500.1.p'	'(p55233|glgl1_betvu : 710.0) Glucose-1-phosphate adenylyltransferase large subunit, chloroplast precursor (EC 2.7.7.27) (ADP-glucose synthase) (ADP-glucose pyrophosphorylase) (AGPase S) (Alpha-D-glucose-1-phosphate adenyl transferase) - Beta vulgaris (Sugar beet) & (at1g27680 : 697.0) ADP-glucose pyrophosphorylase catalyzes the first, rate limiting step in starch biosynthesis. The large subunit …	T
'2.1.2.1'	'major CHO metabolism.synthesis.starch.AGPase'	'glyma.04g011900.1.p'	'(q00081|glgl1_soltu : 790.0) Glucose-1-phosphate adenylyltransferase large subunit 1 (EC 2.7.7.27) (ADP-glucose synthase) (ADP-glucose pyrophosphorylase) (AGPase S) (Alpha-D-glucose-1-phosphate adenyl transferase) (Fragment) - Solanum tuberosum (Potato) & (at4g39210 : 783.0) Encodes the large subunit of ADP-Glucose Pyrophosphorylase which catalyzes the first, rate limiting step in starch biosynt…	T
'2.1.2.1'	'major CHO metabolism.synthesis.starch.AGPase'	'glyma.04g030300.1.p'	'(p55233|glgl1_betvu : 813.0) Glucose-1-phosphate adenylyltransferase large subunit, chloroplast precursor (EC 2.7.7.27) (ADP-glucose synthase) (ADP-glucose pyrophosphorylase) (AGPase S) (Alpha-D-glucose-1-phosphate adenyl transferase) - Beta vulgaris (Sugar beet) & (at1g27680 : 810.0) ADP-glucose pyrophosphorylase catalyzes the first, rate limiting step in starch biosynthesis. The large subunit …	T
'2.1.2.1'	'major CHO metabolism.synthesis.starch.AGPase'	'glyma.04g178400.1.p'	'(at1g74910 : 713.0) ADP-glucose pyrophosphorylase family protein; FUNCTIONS IN: transferase activity, nucleotidyltransferase activity; INVOLVED IN: response to cadmium ion, biosynthetic process; LOCATED IN: peroxisome; EXPRESSED IN: 24 plant structures; EXPRESSED DURING: 13 growth stages; CONTAINS InterPro DOMAIN/s: Trimeric LpxA-like (InterPro:IPR011004), Nucleotidyl transferase (InterPro:IPR00…	T
'2.1.2.1'	'major CHO metabolism.synthesis.starch.AGPase'	'glyma.07g258500.1.p'	'(at5g19220 : 853.0) Encodes the large subunit of ADP-glucose pyrophosphorylase which catalyzes the first, rate limiting step in starch biosynthesis. The large subunit plays a regulatory role whereas the small subunit (ApS) is the catalytic isoform. Four isoforms (ApL1-4) have been identified. ApL1 is the major large subunit isoform present in leaves. Mutational analysis of APS1 suggests that APL…	T
'2.1.2.1'	'major CHO metabolism.synthesis.starch.AGPase'	'glyma.02g304500.1.p'	'(p52417|glgs2_vicfa : 911.0) Glucose-1-phosphate adenylyltransferase small subunit 2, chloroplast precursor (EC 2.7.7.27) (ADP-glucose synthase) (ADP-glucose pyrophosphorylase) (AGPase B) (Alpha-D-glucose-1-phosphate adenyl transferase) - Vicia faba (Broad bean) & (at5g48300 : 887.0) Encodes the small subunit of ADP-glucose pyrophosphorylase. The small subunit is the catalytic isoform responsibl…	T
'2.1.2.1'	'major CHO metabolism.synthesis.starch.AGPase'	'glyma.19g223100.1.p'	'(at1g27680 : 707.0) ADP-glucose pyrophosphorylase catalyzes the first, rate limiting step in starch biosynthesis. The large subunit plays a regulatory role whereas the small subunit (ApS) is the catalytic isoform. Four isoforms of the large subunit (ApL1-4) have been described.Mutational analysis of APS1 suggests that APL1 and APL2 can compensate for loss of APS1 catalytic activity,suggesting bo…	T
'2.1.2.1'	'major CHO metabolism.synthesis.starch.AGPase'	'glyma.19g072300.1.p'	'(at1g74910 : 186.0) ADP-glucose pyrophosphorylase family protein; FUNCTIONS IN: transferase activity, nucleotidyltransferase activity; INVOLVED IN: response to cadmium ion, biosynthetic process; LOCATED IN: peroxisome; EXPRESSED IN: 24 plant structures; EXPRESSED DURING: 13 growth stages; CONTAINS InterPro DOMAIN/s: Trimeric LpxA-like (InterPro:IPR011004), Nucleotidyl transferase (InterPro:IPR00…	T
'2.1.2.1'	'major CHO metabolism.synthesis.starch.AGPase'	'glyma.19g050100.1.p'	'(at1g74910 : 703.0) ADP-glucose pyrophosphorylase family protein; FUNCTIONS IN: transferase activity, nucleotidyltransferase activity; INVOLVED IN: response to cadmium ion, biosynthetic process; LOCATED IN: peroxisome; EXPRESSED IN: 24 plant structures; EXPRESSED DURING: 13 growth stages; CONTAINS InterPro DOMAIN/s: Trimeric LpxA-like (InterPro:IPR011004), Nucleotidyl transferase (InterPro:IPR00…	T
'2.1.2.1'	'major CHO metabolism.synthesis.starch.AGPase'	'glyma.03g226100.1.p'	'(at1g27680 : 691.0) ADP-glucose pyrophosphorylase catalyzes the first, rate limiting step in starch biosynthesis. The large subunit plays a regulatory role whereas the small subunit (ApS) is the catalytic isoform. Four isoforms of the large subunit (ApL1-4) have been described.Mutational analysis of APS1 suggests that APL1 and APL2 can compensate for loss of APS1 catalytic activity,suggesting bo…	T
'2.1.2.1'	'major CHO metabolism.synthesis.starch.AGPase'	'glyma.11g116600.1.p'	'(q00081|glgl1_soltu : 788.0) Glucose-1-phosphate adenylyltransferase large subunit 1 (EC 2.7.7.27) (ADP-glucose synthase) (ADP-glucose pyrophosphorylase) (AGPase S) (Alpha-D-glucose-1-phosphate adenyl transferase) (Fragment) - Solanum tuberosum (Potato) & (at4g39210 : 780.0) Encodes the large subunit of ADP-Glucose Pyrophosphorylase which catalyzes the first, rate limiting step in starch biosynt…	T
'2.1.2.1'	'major CHO metabolism.synthesis.starch.AGPase'	'glyma.14g009300.1.p'	'(p52417|glgs2_vicfa : 884.0) Glucose-1-phosphate adenylyltransferase small subunit 2, chloroplast precursor (EC 2.7.7.27) (ADP-glucose synthase) (ADP-glucose pyrophosphorylase) (AGPase B) (Alpha-D-glucose-1-phosphate adenyl transferase) - Vicia faba (Broad bean) & (at5g48300 : 858.0) Encodes the small subunit of ADP-glucose pyrophosphorylase. The small subunit is the catalytic isoform responsibl…	T
'2.1.2.1'	'major CHO metabolism.synthesis.starch.AGPase'	'glyma.14g072500.1.p'	'(at1g27680 : 700.0) ADP-glucose pyrophosphorylase catalyzes the first, rate limiting step in starch biosynthesis. The large subunit plays a regulatory role whereas the small subunit (ApS) is the catalytic isoform. Four isoforms of the large subunit (ApL1-4) have been described.Mutational analysis of APS1 suggests that APL1 and APL2 can compensate for loss of APS1 catalytic activity,suggesting bo…	T
'2.1.2.1'	'major CHO metabolism.synthesis.starch.AGPase'	'glyma.12g042400.1.p'	'(q00081|glgl1_soltu : 794.0) Glucose-1-phosphate adenylyltransferase large subunit 1 (EC 2.7.7.27) (ADP-glucose synthase) (ADP-glucose pyrophosphorylase) (AGPase S) (Alpha-D-glucose-1-phosphate adenyl transferase) (Fragment) - Solanum tuberosum (Potato) & (at4g39210 : 786.0) Encodes the large subunit of ADP-Glucose Pyrophosphorylase which catalyzes the first, rate limiting step in starch biosynt…	T
'2.1.2.1'	'major CHO metabolism.synthesis.starch.AGPase'	'glyma.06g030400.1.p'	'(p55233|glgl1_betvu : 812.0) Glucose-1-phosphate adenylyltransferase large subunit, chloroplast precursor (EC 2.7.7.27) (ADP-glucose synthase) (ADP-glucose pyrophosphorylase) (AGPase S) (Alpha-D-glucose-1-phosphate adenyl transferase) - Beta vulgaris (Sugar beet) & (at1g27680 : 810.0) ADP-glucose pyrophosphorylase catalyzes the first, rate limiting step in starch biosynthesis. The large subunit …	T
'2.1.2.1'	'major CHO metabolism.synthesis.starch.AGPase'	'glyma.06g186400.1.p'	'(at1g74910 : 712.0) ADP-glucose pyrophosphorylase family protein; FUNCTIONS IN: transferase activity, nucleotidyltransferase activity; INVOLVED IN: response to cadmium ion, biosynthetic process; LOCATED IN: peroxisome; EXPRESSED IN: 24 plant structures; EXPRESSED DURING: 13 growth stages; CONTAINS InterPro DOMAIN/s: Trimeric LpxA-like (InterPro:IPR011004), Nucleotidyl transferase (InterPro:IPR00…	T
'2.1.2.1'	'major CHO metabolism.synthesis.starch.AGPase'	'glyma.06g011700.1.p'	'(q00081|glgl1_soltu : 792.0) Glucose-1-phosphate adenylyltransferase large subunit 1 (EC 2.7.7.27) (ADP-glucose synthase) (ADP-glucose pyrophosphorylase) (AGPase S) (Alpha-D-glucose-1-phosphate adenyl transferase) (Fragment) - Solanum tuberosum (Potato) & (at4g39210 : 783.0) Encodes the large subunit of ADP-Glucose Pyrophosphorylase which catalyzes the first, rate limiting step in starch biosynt…	T
'2.1.2.2'	'major CHO metabolism.synthesis.starch.starch synthase'	'glyma.10g172200.1.p'	'(q43092|ssg1_pea : 929.0) Granule-bound starch synthase 1, chloroplast precursor (EC 2.4.1.242) (Granule-bound starch synthase I) (GBSS-I) - Pisum sativum (Garden pea) & (at1g32900 : 838.0) UDP-Glycosyltransferase superfamily protein; FUNCTIONS IN: protein binding, transferase activity, transferring glycosyl groups; INVOLVED IN: biosynthetic process, glucan biosynthetic process; LOCATED IN: chlo…	T
'2.1.2.2'	'major CHO metabolism.synthesis.starch.starch synthase'	'glyma.10g127300.1.p'	'(at1g11720 : 100.0) Encodes a starch synthase that in addition to its role in starch biosynthesis also has a negative regulatory function in the biosynthesis of transient starch. The protein apparently contains a starch-binding domain (SBD).; starch synthase 3 (SS3); CONTAINS InterPro DOMAIN/s: Glycogen/starch synthases, ADP-glucose type (InterPro:IPR011835), Starch synthase, catalytic domain (I…	T
'2.1.2.2'	'major CHO metabolism.synthesis.starch.starch synthase'	'glyma.09g203700.1.p'	'(gnl|cdd|80717 : 128.0) no description available & (at4g18240 : 109.0) starch synthase 4 (SS4); FUNCTIONS IN: transferase activity, transferring glycosyl groups; INVOLVED IN: starch metabolic process; LOCATED IN: chloroplast; EXPRESSED IN: 24 plant structures; EXPRESSED DURING: 13 growth stages; CONTAINS InterPro DOMAIN/s: Glycogen/starch synthases, ADP-glucose type (InterPro:IPR011835), Starch …	T
'2.1.2.2'	'major CHO metabolism.synthesis.starch.starch synthase'	'glyma.04g235200.1.p'	'(at5g24300 : 868.0) SSI is a plastidial enzyme and crucial for the synthesis of normal amylopectin in the leaves of Arabidopsis. The absence of SSI results in a deficiency in the number of shorter glucans which in turn affect the formation and connection of the amylopectin clusters in starch.; SUPPRESSOR OF SALICYLIC ACID INSENSITIVITY 1 (SSI1); FUNCTIONS IN: transferase activity, transferring g…	T
'2.1.2.2'	'major CHO metabolism.synthesis.starch.starch synthase'	'glyma.07g049900.1.p'	'(q42857|ssg1_ipoba : 840.0) Granule-bound starch synthase 1, chloroplast precursor (EC 2.4.1.242) (Granule-bound starch synthase I) (GBSS-I) - Ipomoea batatas (Sweet potato) (Batate) & (at1g32900 : 810.0) UDP-Glycosyltransferase superfamily protein; FUNCTIONS IN: protein binding, transferase activity, transferring glycosyl groups; INVOLVED IN: biosynthetic process, glucan biosynthetic process; L…	T
'2.1.2.2'	'major CHO metabolism.synthesis.starch.starch synthase'	'glyma.07g260500.1.p'	'(q43846|ssy3_soltu : 1368.0) Soluble starch synthase 3, chloroplast precursor (EC 2.4.1.21) (SS III) (Soluble starch synthase III) - Solanum tuberosum (Potato) & (at1g11720 : 1306.0) Encodes a starch synthase that in addition to its role in starch biosynthesis also has a negative regulatory function in the biosynthesis of transient starch. The protein apparently contains a starch-binding domain …	T
'2.1.2.2'	'major CHO metabolism.synthesis.starch.starch synthase'	'glyma.15g108000.1.p'	'(q43846|ssy3_soltu : 1437.0) Soluble starch synthase 3, chloroplast precursor (EC 2.4.1.21) (SS III) (Soluble starch synthase III) - Solanum tuberosum (Potato) & (at1g11720 : 1363.0) Encodes a starch synthase that in addition to its role in starch biosynthesis also has a negative regulatory function in the biosynthesis of transient starch. The protein apparently contains a starch-binding domain …	T
'2.1.2.2'	'major CHO metabolism.synthesis.starch.starch synthase'	'glyma.13g204700.1.p'	'(q43846|ssy3_soltu : 1470.0) Soluble starch synthase 3, chloroplast precursor (EC 2.4.1.21) (SS III) (Soluble starch synthase III) - Solanum tuberosum (Potato) & (at1g11720 : 1397.0) Encodes a starch synthase that in addition to its role in starch biosynthesis also has a negative regulatory function in the biosynthesis of transient starch. The protein apparently contains a starch-binding domain …	T
'2.1.2.2'	'major CHO metabolism.synthesis.starch.starch synthase'	'glyma.13g062700.1.p'	'(q43093|ssg2_pea : 1090.0) Granule-bound starch synthase 2, chloroplast precursor (EC 2.4.1.21) (Granule-bound starch synthase II) (GBSS-II) - Pisum sativum (Garden pea) & (at3g01180 : 992.0) starch synthase 2 (SS2); FUNCTIONS IN: transferase activity, transferring glycosyl groups; INVOLVED IN: cellulose biosynthetic process, glucan biosynthetic process, biosynthetic process, glycogen biosynthet…	T
'2.1.2.2'	'major CHO metabolism.synthesis.starch.starch synthase'	'glyma.19g022900.1.p'	'(q43093|ssg2_pea : 1102.0) Granule-bound starch synthase 2, chloroplast precursor (EC 2.4.1.21) (Granule-bound starch synthase II) (GBSS-II) - Pisum sativum (Garden pea) & (at3g01180 : 993.0) starch synthase 2 (SS2); FUNCTIONS IN: transferase activity, transferring glycosyl groups; INVOLVED IN: cellulose biosynthetic process, glucan biosynthetic process, biosynthetic process, glycogen biosynthet…	T
'2.1.2.2'	'major CHO metabolism.synthesis.starch.starch synthase'	'glyma.20g218100.1.p'	'(q43092|ssg1_pea : 944.0) Granule-bound starch synthase 1, chloroplast precursor (EC 2.4.1.242) (Granule-bound starch synthase I) (GBSS-I) - Pisum sativum (Garden pea) & (at1g32900 : 855.0) UDP-Glycosyltransferase superfamily protein; FUNCTIONS IN: protein binding, transferase activity, transferring glycosyl groups; INVOLVED IN: biosynthetic process, glucan biosynthetic process; LOCATED IN: chlo…	T
'2.1.2.2'	'major CHO metabolism.synthesis.starch.starch synthase'	'glyma.05g127800.1.p'	'(at4g18240 : 1207.0) starch synthase 4 (SS4); FUNCTIONS IN: transferase activity, transferring glycosyl groups; INVOLVED IN: starch metabolic process; LOCATED IN: chloroplast; EXPRESSED IN: 24 plant structures; EXPRESSED DURING: 13 growth stages; CONTAINS InterPro DOMAIN/s: Glycogen/starch synthases, ADP-glucose type (InterPro:IPR011835), Starch synthase, catalytic domain (InterPro:IPR013534), G…	T
'2.1.2.2'	'major CHO metabolism.synthesis.starch.starch synthase'	'glyma.14g143800.1.p'	'(q43654|ssy1_wheat : 97.8) Starch synthase 1, chloroplast precursor (EC 2.4.1.21) (SS I) (Starch synthase I-2) (SS I-2) - Triticum aestivum (Wheat) & (at5g24300 : 92.0) SSI is a plastidial enzyme and crucial for the synthesis of normal amylopectin in the leaves of Arabidopsis. The absence of SSI results in a deficiency in the number of shorter glucans which in turn affect the formation and conne…	T
'2.1.2.2'	'major CHO metabolism.synthesis.starch.starch synthase'	'glyma.14g120500.1.p'	'(q43093|ssg2_pea : 126.0) Granule-bound starch synthase 2, chloroplast precursor (EC 2.4.1.21) (Granule-bound starch synthase II) (GBSS-II) - Pisum sativum (Garden pea) & (at3g01180 : 125.0) starch synthase 2 (SS2); FUNCTIONS IN: transferase activity, transferring glycosyl groups; INVOLVED IN: cellulose biosynthetic process, glucan biosynthetic process, biosynthetic process, glycogen biosyntheti…	T
'2.1.2.2'	'major CHO metabolism.synthesis.starch.starch synthase'	'glyma.08g082600.1.p'	'(at4g18240 : 1183.0) starch synthase 4 (SS4); FUNCTIONS IN: transferase activity, transferring glycosyl groups; INVOLVED IN: starch metabolic process; LOCATED IN: chloroplast; EXPRESSED IN: 24 plant structures; EXPRESSED DURING: 13 growth stages; CONTAINS InterPro DOMAIN/s: Glycogen/starch synthases, ADP-glucose type (InterPro:IPR011835), Starch synthase, catalytic domain (InterPro:IPR013534), G…	T
'2.1.2.2'	'major CHO metabolism.synthesis.starch.starch synthase'	'glyma.01g019100.1.p'	'(at5g65685 : 464.0) UDP-Glycosyltransferase superfamily protein; FUNCTIONS IN: starch synthase activity; EXPRESSED IN: 24 plant structures; EXPRESSED DURING: 15 growth stages; CONTAINS InterPro DOMAIN/s: Starch synthase, catalytic domain (InterPro:IPR013534); BEST Arabidopsis thaliana protein match is: starch synthase 4 (TAIR:AT4G18240.1). & (gnl|cdd|80717 : 266.0) no description available & (q4…	T
'2.1.2.2'	'major CHO metabolism.synthesis.starch.starch synthase'	'glyma.06g129400.1.p'	'(at5g24300 : 863.0) SSI is a plastidial enzyme and crucial for the synthesis of normal amylopectin in the leaves of Arabidopsis. The absence of SSI results in a deficiency in the number of shorter glucans which in turn affect the formation and connection of the amylopectin clusters in starch.; SUPPRESSOR OF SALICYLIC ACID INSENSITIVITY 1 (SSI1); FUNCTIONS IN: transferase activity, transferring g…	T
'2.1.2.2'	'major CHO metabolism.synthesis.starch.starch synthase'	'glyma.18g260100.1.p'	'(q43847|ssy2_soltu : 464.0) Granule-bound starch synthase 2, chloroplast precursor (EC 2.4.1.21) (Granule-bound starch synthase II) (SS II) (GBSS-II) - Solanum tuberosum (Potato) & (at3g01180 : 458.0) starch synthase 2 (SS2); FUNCTIONS IN: transferase activity, transferring glycosyl groups; INVOLVED IN: cellulose biosynthetic process, glucan biosynthetic process, biosynthetic process, glycogen b…	T
'2.1.2.2'	'major CHO metabolism.synthesis.starch.starch synthase'	'glyma.16g018500.1.p'	'(q42857|ssg1_ipoba : 837.0) Granule-bound starch synthase 1, chloroplast precursor (EC 2.4.1.242) (Granule-bound starch synthase I) (GBSS-I) - Ipomoea batatas (Sweet potato) (Batate) & (at1g32900 : 814.0) UDP-Glycosyltransferase superfamily protein; FUNCTIONS IN: protein binding, transferase activity, transferring glycosyl groups; INVOLVED IN: biosynthetic process, glucan biosynthetic process; L…	T
'2.1.2.3'	'major CHO metabolism.synthesis.starch.starch branching'	'glyma.04g017700.1.p'	'(p30924|glgb_soltu : 1249.0) 1,4-alpha-glucan branching enzyme (EC 2.4.1.18) (Starch branching enzyme) (Q-enzyme) - Solanum tuberosum (Potato) & (at5g03650 : 813.0) Encodes starch branching enzyme (E.C.2.4.1.18) similar to SBE2 from maize and rice. Expressed throughout the plant and highest in seedlings and cauline leaves.; starch branching enzyme 2.2 (SBE2.2); FUNCTIONS IN: 1,4-alpha-glucan bra…	T
'2.1.2.3'	'major CHO metabolism.synthesis.starch.starch branching'	'glyma.19g192800.1.p'	'(at5g03650 : 1252.0) Encodes starch branching enzyme (E.C.2.4.1.18) similar to SBE2 from maize and rice. Expressed throughout the plant and highest in seedlings and cauline leaves.; starch branching enzyme 2.2 (SBE2.2); FUNCTIONS IN: 1,4-alpha-glucan branching enzyme activity; INVOLVED IN: amylopectin biosynthetic process, starch metabolic process; LOCATED IN: chloroplast, chloroplast stroma; EX…	T
'2.1.2.3'	'major CHO metabolism.synthesis.starch.starch branching'	'glyma.03g192300.1.p'	'(at5g03650 : 1295.0) Encodes starch branching enzyme (E.C.2.4.1.18) similar to SBE2 from maize and rice. Expressed throughout the plant and highest in seedlings and cauline leaves.; starch branching enzyme 2.2 (SBE2.2); FUNCTIONS IN: 1,4-alpha-glucan branching enzyme activity; INVOLVED IN: amylopectin biosynthetic process, starch metabolic process; LOCATED IN: chloroplast, chloroplast stroma; EX…	T
'2.1.2.3'	'major CHO metabolism.synthesis.starch.starch branching'	'glyma.06g018000.1.p'	'(p30924|glgb_soltu : 918.0) 1,4-alpha-glucan branching enzyme (EC 2.4.1.18) (Starch branching enzyme) (Q-enzyme) - Solanum tuberosum (Potato) & (at2g36390 : 591.0) Encodes a starch branching enzyme (EC.2.4.1.18) similar to SBE2 from maize and rice. Expressed throughout plant tissues.; starch branching enzyme 2.1 (SBE2.1); FUNCTIONS IN: 1,4-alpha-glucan branching enzyme activity; INVOLVED IN: amy…	T
'2.1.2.3'	'major CHO metabolism.synthesis.starch.starch branching'	'glyma.18g092600.1.p'	'(at3g20440 : 1316.0) BE1 ia a putative glycoside hydrolase. It plays vital roles during embryogenesis and in carbohydrate metabolism. Mutation in BE1 has pleotrophic effect on the whole plant development.; EMBRYO DEFECTIVE 2729 (EMB2729); FUNCTIONS IN: cation binding, catalytic activity, alpha-amylase activity; INVOLVED IN: post-embryonic development, carbohydrate metabolic process, embryo devel…	T
'2.1.2.4'	'major CHO metabolism.synthesis.starch.debranching'	'glyma.19g153700.1.p'	'(at1g03310 : 894.0) Encodes a protein with strong similarity to isoamylase (EC:3.2.1.68) however lacks critical residues known to be important for activity. Appears to co localize with ISA1 in the chloroplast isoamylase complex. Mutations in this gene cause the loss of detectable isoamylase activity and the disruption of normal starch structure. It has been postulated that AtISA2 interacts with …	T
'2.1.2.4'	'major CHO metabolism.synthesis.starch.debranching'	'glyma.03g151200.1.p'	'(at1g03310 : 867.0) Encodes a protein with strong similarity to isoamylase (EC:3.2.1.68) however lacks critical residues known to be important for activity. Appears to co localize with ISA1 in the chloroplast isoamylase complex. Mutations in this gene cause the loss of detectable isoamylase activity and the disruption of normal starch structure. It has been postulated that AtISA2 interacts with …	T
'2.1.2.4'	'major CHO metabolism.synthesis.starch.debranching'	'glyma.08g028400.1.p'	'(at2g39930 : 1208.0) Encodes an isoamylase-type debranching enzyme. Mutations in this gene cause the loss of detectable isoamylase activity and the disruption of normal starch structure. Mutants have reduced starch content and abnormally structured amylopectins and phytoglycogens. It has been postulated that AtISA1 interacts with AtISA2 to form the Iso1 complex.; isoamylase 1 (ISA1); FUNCTIONS I…	T
'2.1.2.5'	'major CHO metabolism.synthesis.starch.transporter'	''	''
'2.1.2.60'	'major CHO metabolism.synthesis.starch.ADP Glucose Phosphorylase'	'glyma.16g153300.1.p'	'(at5g18200 : 398.0) encodes an adenylyltransferase; UTP:galactose-1-phosphate uridylyltransferases;ribose-5-phosphate adenylyltransferases; CONTAINS InterPro DOMAIN/s: Galactose-1-phosphate uridyl transferase, N-terminal (InterPro:IPR005849), Histidine triad-like motif (InterPro:IPR011146), Galactose-1-phosphate uridyl transferase, class I (InterPro:IPR001937), Histidine triad motif (InterPro:IP…	T
'2.1.2.1001'	'major CHO metabolism.synthesis.starch'	'fructose-6-p'	'cell wall synthesis.cellulose synthesis; major CHO metabolism.synthesis.sucrose; major CHO metabolism.synthesis.starch; glycolysis; OPP.oxidative PP'	M
'2.1.2.1002'	'major CHO metabolism.synthesis.starch'	'glucose-6-p'	'cell wall synthesis.cellulose synthesis; major CHO metabolism.synthesis.sucrose; major CHO metabolism.synthesis.starch; glycolysis; OPP.oxidative PP'	M
'2.1.2.1003'	'major CHO metabolism.synthesis.starch'	'glucose-1-p'	'cell wall synthesis.cellulose synthesis; major CHO metabolism.synthesis.sucrose; major CHO metabolism.synthesis.starch'	M
'2.1.2.1004'	'major CHO metabolism.synthesis.starch'	'adp-glucose'	'major CHO metabolism.synthesis.starch'	M
'2.2'	'major CHO metabolism.degradation'	''	''
'2.2.1'	'major CHO metabolism.degradation.sucrose'	''	''
'2.2.1.1'	'major CHO metabolism.degradation.sucrose.fructokinase'	'glyma.10g240800.1.p'	'(at5g51830 : 472.0) pfkB-like carbohydrate kinase family protein; FUNCTIONS IN: kinase activity, ribokinase activity; INVOLVED IN: response to cadmium ion; LOCATED IN: cellular_component unknown; EXPRESSED IN: 23 plant structures; EXPRESSED DURING: 13 growth stages; CONTAINS InterPro DOMAIN/s: Carbohydrate/purine kinase (InterPro:IPR011611), Ribokinase (InterPro:IPR002139), Carbohydrate/puine ki…	T
'2.2.1.1'	'major CHO metabolism.degradation.sucrose.fructokinase'	'glyma.10g176900.1.p'	'(at4g10260 : 509.0) pfkB-like carbohydrate kinase family protein; FUNCTIONS IN: kinase activity, ribokinase activity; INVOLVED IN: D-ribose metabolic process, acetate fermentation, sucrose biosynthetic process, sucrose catabolic process, using beta-fructofuranosidase; LOCATED IN: cellular_component unknown; EXPRESSED IN: petal, leaf whorl, sepal, male gametophyte, flower; EXPRESSED DURING: 4 ant…	T
'2.2.1.1'	'major CHO metabolism.degradation.sucrose.fructokinase'	'glyma.09g266300.1.p'	'(at5g51830 : 430.0) pfkB-like carbohydrate kinase family protein; FUNCTIONS IN: kinase activity, ribokinase activity; INVOLVED IN: response to cadmium ion; LOCATED IN: cellular_component unknown; EXPRESSED IN: 23 plant structures; EXPRESSED DURING: 13 growth stages; CONTAINS InterPro DOMAIN/s: Carbohydrate/purine kinase (InterPro:IPR011611), Ribokinase (InterPro:IPR002139), Carbohydrate/puine ki…	T
'2.2.1.1'	'major CHO metabolism.degradation.sucrose.fructokinase'	'glyma.09g148900.1.p'	'(at5g51830 : 478.0) pfkB-like carbohydrate kinase family protein; FUNCTIONS IN: kinase activity, ribokinase activity; INVOLVED IN: response to cadmium ion; LOCATED IN: cellular_component unknown; EXPRESSED IN: 23 plant structures; EXPRESSED DURING: 13 growth stages; CONTAINS InterPro DOMAIN/s: Carbohydrate/purine kinase (InterPro:IPR011611), Ribokinase (InterPro:IPR002139), Carbohydrate/puine ki…	T
'2.2.1.1'	'major CHO metabolism.degradation.sucrose.fructokinase'	'glyma.15g029800.1.p'	'(at3g59480 : 545.0) pfkB-like carbohydrate kinase family protein; FUNCTIONS IN: kinase activity, ribokinase activity; INVOLVED IN: D-ribose metabolic process, acetate fermentation, sucrose biosynthetic process, sucrose catabolic process, using beta-fructofuranosidase; LOCATED IN: cellular_component unknown; EXPRESSED IN: 9 plant structures; EXPRESSED DURING: 4 anthesis, C globular stage, petal d…	T
'2.2.1.1'	'major CHO metabolism.degradation.sucrose.fructokinase'	'glyma.13g344500.1.p'	'(at3g59480 : 546.0) pfkB-like carbohydrate kinase family protein; FUNCTIONS IN: kinase activity, ribokinase activity; INVOLVED IN: D-ribose metabolic process, acetate fermentation, sucrose biosynthetic process, sucrose catabolic process, using beta-fructofuranosidase; LOCATED IN: cellular_component unknown; EXPRESSED IN: 9 plant structures; EXPRESSED DURING: 4 anthesis, C globular stage, petal d…	T
'2.2.1.1'	'major CHO metabolism.degradation.sucrose.fructokinase'	'glyma.02g120300.1.p'	'(at1g69200 : 613.0) Encodes a fructokinase-like protein (AT3G54090/FLN1, AT1G69200/FLN2), a member of the pfkB-carbohydrate kinase family. FLN1 and FLN2 are potential plastidial thioredoxin z (TRX z) targets.; fructokinase-like 2 (FLN2); FUNCTIONS IN: kinase activity; INVOLVED IN: acetate fermentation, sucrose biosynthetic process, sucrose catabolic process, using beta-fructofuranosidase; LOCATE…	T
'2.2.1.1'	'major CHO metabolism.degradation.sucrose.fructokinase'	'glyma.02g245800.1.p'	'(at1g66430 : 482.0) pfkB-like carbohydrate kinase family protein; FUNCTIONS IN: kinase activity, ribokinase activity; INVOLVED IN: D-ribose metabolic process, acetate fermentation, sucrose biosynthetic process, sucrose catabolic process, using beta-fructofuranosidase; LOCATED IN: chloroplast, chloroplast stroma; EXPRESSED IN: 22 plant structures; EXPRESSED DURING: 14 growth stages; CONTAINS Inte…	T
'2.2.1.1'	'major CHO metabolism.degradation.sucrose.fructokinase'	'glyma.03g074800.1.p'	'(at3g54090 : 579.0) Encodes a fructokinase-like protein (AT3G54090/FLN1, AT1G69200/FLN2), a member of the pfkB-carbohydrate kinase family. FLN1 and FLN2 are potential plastidial thioredoxin z (TRX z) targets.; fructokinase-like 1 (FLN1); FUNCTIONS IN: kinase activity; INVOLVED IN: acetate fermentation, sucrose biosynthetic process, sucrose catabolic process, using beta-fructofuranosidase; LOCATE…	T
'2.2.1.1'	'major CHO metabolism.degradation.sucrose.fructokinase'	'glyma.20g213300.1.p'	'(at4g10260 : 506.0) pfkB-like carbohydrate kinase family protein; FUNCTIONS IN: kinase activity, ribokinase activity; INVOLVED IN: D-ribose metabolic process, acetate fermentation, sucrose biosynthetic process, sucrose catabolic process, using beta-fructofuranosidase; LOCATED IN: cellular_component unknown; EXPRESSED IN: petal, leaf whorl, sepal, male gametophyte, flower; EXPRESSED DURING: 4 ant…	T
'2.2.1.1'	'major CHO metabolism.degradation.sucrose.fructokinase'	'glyma.20g153900.1.p'	'(at5g51830 : 479.0) pfkB-like carbohydrate kinase family protein; FUNCTIONS IN: kinase activity, ribokinase activity; INVOLVED IN: response to cadmium ion; LOCATED IN: cellular_component unknown; EXPRESSED IN: 23 plant structures; EXPRESSED DURING: 13 growth stages; CONTAINS InterPro DOMAIN/s: Carbohydrate/purine kinase (InterPro:IPR011611), Ribokinase (InterPro:IPR002139), Carbohydrate/puine ki…	T
'2.2.1.1'	'major CHO metabolism.degradation.sucrose.fructokinase'	'glyma.11g127200.1.p'	'(at1g06030 : 548.0) pfkB-like carbohydrate kinase family protein; FUNCTIONS IN: kinase activity, ribokinase activity; INVOLVED IN: D-ribose metabolic process, acetate fermentation, sucrose biosynthetic process, sucrose catabolic process, using beta-fructofuranosidase; EXPRESSED IN: guard cell; CONTAINS InterPro DOMAIN/s: Carbohydrate/purine kinase (InterPro:IPR011611), Ribokinase (InterPro:IPR00…	T
'2.2.1.1'	'major CHO metabolism.degradation.sucrose.fructokinase'	'glyma.14g215900.1.p'	'(at1g66430 : 401.0) pfkB-like carbohydrate kinase family protein; FUNCTIONS IN: kinase activity, ribokinase activity; INVOLVED IN: D-ribose metabolic process, acetate fermentation, sucrose biosynthetic process, sucrose catabolic process, using beta-fructofuranosidase; LOCATED IN: chloroplast, chloroplast stroma; EXPRESSED IN: 22 plant structures; EXPRESSED DURING: 14 growth stages; CONTAINS Inte…	T
'2.2.1.1'	'major CHO metabolism.degradation.sucrose.fructokinase'	'glyma.01g109700.1.p'	'(at3g54090 : 622.0) Encodes a fructokinase-like protein (AT3G54090/FLN1, AT1G69200/FLN2), a member of the pfkB-carbohydrate kinase family. FLN1 and FLN2 are potential plastidial thioredoxin z (TRX z) targets.; fructokinase-like 1 (FLN1); FUNCTIONS IN: kinase activity; INVOLVED IN: acetate fermentation, sucrose biosynthetic process, sucrose catabolic process, using beta-fructofuranosidase; LOCATE…	T
'2.2.1.1'	'major CHO metabolism.degradation.sucrose.fructokinase'	'glyma.01g062100.1.p'	'(at1g69200 : 611.0) Encodes a fructokinase-like protein (AT3G54090/FLN1, AT1G69200/FLN2), a member of the pfkB-carbohydrate kinase family. FLN1 and FLN2 are potential plastidial thioredoxin z (TRX z) targets.; fructokinase-like 2 (FLN2); FUNCTIONS IN: kinase activity; INVOLVED IN: acetate fermentation, sucrose biosynthetic process, sucrose catabolic process, using beta-fructofuranosidase; LOCATE…	T
'2.2.1.1'	'major CHO metabolism.degradation.sucrose.fructokinase'	'glyma.12g051800.1.p'	'(at1g06030 : 541.0) pfkB-like carbohydrate kinase family protein; FUNCTIONS IN: kinase activity, ribokinase activity; INVOLVED IN: D-ribose metabolic process, acetate fermentation, sucrose biosynthetic process, sucrose catabolic process, using beta-fructofuranosidase; EXPRESSED IN: guard cell; CONTAINS InterPro DOMAIN/s: Carbohydrate/purine kinase (InterPro:IPR011611), Ribokinase (InterPro:IPR00…	T
'2.2.1.1'	'major CHO metabolism.degradation.sucrose.fructokinase'	'glyma.18g224400.1.p'	'(at5g51830 : 337.0) pfkB-like carbohydrate kinase family protein; FUNCTIONS IN: kinase activity, ribokinase activity; INVOLVED IN: response to cadmium ion; LOCATED IN: cellular_component unknown; EXPRESSED IN: 23 plant structures; EXPRESSED DURING: 13 growth stages; CONTAINS InterPro DOMAIN/s: Carbohydrate/purine kinase (InterPro:IPR011611), Ribokinase (InterPro:IPR002139), Carbohydrate/puine ki…	T
'2.2.1.1'	'major CHO metabolism.degradation.sucrose.fructokinase'	'glyma.16g200600.1.p'	'(at5g51830 : 481.0) pfkB-like carbohydrate kinase family protein; FUNCTIONS IN: kinase activity, ribokinase activity; INVOLVED IN: response to cadmium ion; LOCATED IN: cellular_component unknown; EXPRESSED IN: 23 plant structures; EXPRESSED DURING: 13 growth stages; CONTAINS InterPro DOMAIN/s: Carbohydrate/purine kinase (InterPro:IPR011611), Ribokinase (InterPro:IPR002139), Carbohydrate/puine ki…	T
'2.2.1.3'	'major CHO metabolism.degradation.sucrose.invertases'	''	''
'2.2.1.3.1'	'major CHO metabolism.degradation.sucrose.invertases.neutral'	'glyma.10g214700.1.p'	'(at4g09510 : 976.0) CINV2 appears to function as a neutral invertase based on the phenotype of a cinv1(AT1G35580)/cinv2 double mutant. It is predicted to be a cytosolic enzyme. CINV1, CINV2, and possibly other cytosolic invertases may play an important role in supplying carbon from sucrose to non-photosynthetic tissues.; cytosolic invertase 2 (CINV2); FUNCTIONS IN: sucrose alpha-glucosidase acti…	T
'2.2.1.3.1'	'major CHO metabolism.degradation.sucrose.invertases.neutral'	'glyma.10g145600.1.p'	'(at1g56560 : 946.0) Plant neutral invertase family protein; FUNCTIONS IN: catalytic activity, beta-fructofuranosidase activity; INVOLVED IN: biological_process unknown; EXPRESSED IN: 24 plant structures; EXPRESSED DURING: 14 growth stages; CONTAINS InterPro DOMAIN/s: Plant neutral invertase (InterPro:IPR006937), Six-hairpin glycosidase-like (InterPro:IPR008928); BEST Arabidopsis thaliana protein…	T
'2.2.1.3.1'	'major CHO metabolism.degradation.sucrose.invertases.neutral'	'glyma.17g037400.1.p'	'(at3g06500 : 933.0) Plant neutral invertase family protein; FUNCTIONS IN: catalytic activity, beta-fructofuranosidase activity; INVOLVED IN: biological_process unknown; EXPRESSED IN: 23 plant structures; EXPRESSED DURING: 13 growth stages; CONTAINS InterPro DOMAIN/s: Plant neutral invertase (InterPro:IPR006937), Six-hairpin glycosidase-like (InterPro:IPR008928); BEST Arabidopsis thaliana protein…	T
'2.2.1.3.1'	'major CHO metabolism.degradation.sucrose.invertases.neutral'	'glyma.09g088100.1.p'	'(at5g22510 : 184.0) Encodes a chloroplast-targeted alkaline/neutral invertase that is implicated in the development of the photosynthetic apparatus and nitrogen assimilation in seedlings to control the sucrose to hexose ratio.; alkaline/neutral invertase (INV-E); FUNCTIONS IN: beta-fructofuranosidase activity; INVOLVED IN: cotyledon development, starch metabolic process; LOCATED IN: chloroplast;…	T
'2.2.1.3.1'	'major CHO metabolism.degradation.sucrose.invertases.neutral'	'glyma.04g005700.1.p'	'(at4g34860 : 956.0) Plant neutral invertase family protein; FUNCTIONS IN: catalytic activity, beta-fructofuranosidase activity; LOCATED IN: cytosol; EXPRESSED IN: 20 plant structures; EXPRESSED DURING: 11 growth stages; CONTAINS InterPro DOMAIN/s: Plant neutral invertase (InterPro:IPR006937), Six-hairpin glycosidase-like (InterPro:IPR008928); BEST Arabidopsis thaliana protein match is: cytosolic…	T
'2.2.1.3.1'	'major CHO metabolism.degradation.sucrose.invertases.neutral'	'glyma.07g236000.1.p'	'(at3g06500 : 934.0) Plant neutral invertase family protein; FUNCTIONS IN: catalytic activity, beta-fructofuranosidase activity; INVOLVED IN: biological_process unknown; EXPRESSED IN: 23 plant structures; EXPRESSED DURING: 13 growth stages; CONTAINS InterPro DOMAIN/s: Plant neutral invertase (InterPro:IPR006937), Six-hairpin glycosidase-like (InterPro:IPR008928); BEST Arabidopsis thaliana protein…	T
'2.2.1.3.1'	'major CHO metabolism.degradation.sucrose.invertases.neutral'	'glyma.19g227300.1.p'	'(at1g56560 : 820.0) Plant neutral invertase family protein; FUNCTIONS IN: catalytic activity, beta-fructofuranosidase activity; INVOLVED IN: biological_process unknown; EXPRESSED IN: 24 plant structures; EXPRESSED DURING: 14 growth stages; CONTAINS InterPro DOMAIN/s: Plant neutral invertase (InterPro:IPR006937), Six-hairpin glycosidase-like (InterPro:IPR008928); BEST Arabidopsis thaliana protein…	T
'2.2.1.3.1'	'major CHO metabolism.degradation.sucrose.invertases.neutral'	'glyma.03g230400.1.p'	'(at3g05820 : 826.0) Encodes a putative plastid-targeted alkaline/neutral invertase.; invertase H (INVH); FUNCTIONS IN: catalytic activity, beta-fructofuranosidase activity; INVOLVED IN: biological_process unknown; EXPRESSED IN: 6 plant structures; EXPRESSED DURING: L mature pollen stage, M germinated pollen stage, 4 anthesis, petal differentiation and expansion stage; CONTAINS InterPro DOMAIN/s:…	T
'2.2.1.3.1'	'major CHO metabolism.degradation.sucrose.invertases.neutral'	'glyma.20g095200.1.p'	'(at1g56560 : 951.0) Plant neutral invertase family protein; FUNCTIONS IN: catalytic activity, beta-fructofuranosidase activity; INVOLVED IN: biological_process unknown; EXPRESSED IN: 24 plant structures; EXPRESSED DURING: 14 growth stages; CONTAINS InterPro DOMAIN/s: Plant neutral invertase (InterPro:IPR006937), Six-hairpin glycosidase-like (InterPro:IPR008928); BEST Arabidopsis thaliana protein…	T
'2.2.1.3.1'	'major CHO metabolism.degradation.sucrose.invertases.neutral'	'glyma.20g177200.1.p'	'(at4g09510 : 990.0) CINV2 appears to function as a neutral invertase based on the phenotype of a cinv1(AT1G35580)/cinv2 double mutant. It is predicted to be a cytosolic enzyme. CINV1, CINV2, and possibly other cytosolic invertases may play an important role in supplying carbon from sucrose to non-photosynthetic tissues.; cytosolic invertase 2 (CINV2); FUNCTIONS IN: sucrose alpha-glucosidase acti…	T
'2.2.1.3.1'	'major CHO metabolism.degradation.sucrose.invertases.neutral'	'glyma.05g185500.1.p'	'(at5g22510 : 904.0) Encodes a chloroplast-targeted alkaline/neutral invertase that is implicated in the development of the photosynthetic apparatus and nitrogen assimilation in seedlings to control the sucrose to hexose ratio.; alkaline/neutral invertase (INV-E); FUNCTIONS IN: beta-fructofuranosidase activity; INVOLVED IN: cotyledon development, starch metabolic process; LOCATED IN: chloroplast;…	T
'2.2.1.3.1'	'major CHO metabolism.degradation.sucrose.invertases.neutral'	'glyma.08g143500.1.p'	'(at5g22510 : 910.0) Encodes a chloroplast-targeted alkaline/neutral invertase that is implicated in the development of the photosynthetic apparatus and nitrogen assimilation in seedlings to control the sucrose to hexose ratio.; alkaline/neutral invertase (INV-E); FUNCTIONS IN: beta-fructofuranosidase activity; INVOLVED IN: cotyledon development, starch metabolic process; LOCATED IN: chloroplast;…	T
'2.2.1.3.1'	'major CHO metabolism.degradation.sucrose.invertases.neutral'	'glyma.12g024000.1.p'	'(at4g34860 : 922.0) Plant neutral invertase family protein; FUNCTIONS IN: catalytic activity, beta-fructofuranosidase activity; LOCATED IN: cytosol; EXPRESSED IN: 20 plant structures; EXPRESSED DURING: 11 growth stages; CONTAINS InterPro DOMAIN/s: Plant neutral invertase (InterPro:IPR006937), Six-hairpin glycosidase-like (InterPro:IPR008928); BEST Arabidopsis thaliana protein match is: cytosolic…	T
'2.2.1.3.1'	'major CHO metabolism.degradation.sucrose.invertases.neutral'	'glyma.06g005400.1.p'	'(at4g34860 : 939.0) Plant neutral invertase family protein; FUNCTIONS IN: catalytic activity, beta-fructofuranosidase activity; LOCATED IN: cytosol; EXPRESSED IN: 20 plant structures; EXPRESSED DURING: 11 growth stages; CONTAINS InterPro DOMAIN/s: Plant neutral invertase (InterPro:IPR006937), Six-hairpin glycosidase-like (InterPro:IPR008928); BEST Arabidopsis thaliana protein match is: cytosolic…	T
'2.2.1.3.2'	'major CHO metabolism.degradation.sucrose.invertases.cell wall'	'glyma.10g074800.1.p'	'(p26792|inv1_dauca : 825.0) Beta-fructofuranosidase, insoluble isoenzyme 1 precursor (EC 3.2.1.26) (Sucrose hydrolase 1) (Invertase 1) (Cell wall beta-fructosidase 1) - Daucus carota (Carrot) & (at2g36190 : 719.0) cwINV4 appears to function as a cell wall-localized invertase (that can catalyze the hydrolysis of sucrose into fructose and glucose) based on the phenotype of cwinv4 mutants. cwINV4 t…	T
'2.2.1.3.2'	'major CHO metabolism.degradation.sucrose.invertases.cell wall'	'glyma.17g227800.1.p'	'(gnl|cdd|35449 : 601.0) no description available & (at1g55120 : 582.0) Encodes a protein with fructan exohydrolase (FEH) activity acting on levan-type fructans (6-FEH, levanase). The enzyme does not have invertase activity.; beta-fructofuranosidase 5 (FRUCT5); FUNCTIONS IN: hydrolase activity, hydrolyzing O-glycosyl compounds, levanase activity; INVOLVED IN: carbohydrate metabolic process; EXPRE…	T
'2.2.1.3.2'	'major CHO metabolism.degradation.sucrose.invertases.cell wall'	'glyma.17g227900.1.p'	'(gnl|cdd|35449 : 601.0) no description available & (at5g11920 : 572.0) Encodes a protein with fructan exohydrolase (FEH) activity acting on both inulin and levan-type fructans (1- and 6-FEH). The enzyme does not have invertase activity.; 6-&1-fructan exohydrolase (cwINV6); FUNCTIONS IN: inulinase activity, hydrolase activity, hydrolyzing O-glycosyl compounds, levanase activity; INVOLVED IN: carb…	T
'2.2.1.3.2'	'major CHO metabolism.degradation.sucrose.invertases.cell wall'	'glyma.07g008800.1.p'	'(q43089|inv1_pea : 825.0) Beta-fructofuranosidase, cell wall isozyme precursor (EC 3.2.1.26) (Sucrose hydrolase) (Acid invertase) - Pisum sativum (Garden pea) & (at3g13790 : 710.0) Encodes a protein with invertase activity.; ATBFRUCT1; CONTAINS InterPro DOMAIN/s: Glycoside hydrolase, family 32 (InterPro:IPR001362), Glycosyl hydrolases family 32, N-terminal (InterPro:IPR013148), Glycosyl hydrolas…	T
'2.2.1.3.2'	'major CHO metabolism.degradation.sucrose.invertases.cell wall'	'glyma.15g024600.1.p'	'(q43089|inv1_pea : 924.0) Beta-fructofuranosidase, cell wall isozyme precursor (EC 3.2.1.26) (Sucrose hydrolase) (Acid invertase) - Pisum sativum (Garden pea) & (at3g13790 : 747.0) Encodes a protein with invertase activity.; ATBFRUCT1; CONTAINS InterPro DOMAIN/s: Glycoside hydrolase, family 32 (InterPro:IPR001362), Glycosyl hydrolases family 32, N-terminal (InterPro:IPR013148), Glycosyl hydrolas…	T
'2.2.1.3.2'	'major CHO metabolism.degradation.sucrose.invertases.cell wall'	'glyma.13g349300.1.p'	'(q43089|inv1_pea : 904.0) Beta-fructofuranosidase, cell wall isozyme precursor (EC 3.2.1.26) (Sucrose hydrolase) (Acid invertase) - Pisum sativum (Garden pea) & (at3g13790 : 733.0) Encodes a protein with invertase activity.; ATBFRUCT1; CONTAINS InterPro DOMAIN/s: Glycoside hydrolase, family 32 (InterPro:IPR001362), Glycosyl hydrolases family 32, N-terminal (InterPro:IPR013148), Glycosyl hydrolas…	T
'2.2.1.3.2'	'major CHO metabolism.degradation.sucrose.invertases.cell wall'	'glyma.19g195400.1.p'	'(p26792|inv1_dauca : 776.0) Beta-fructofuranosidase, insoluble isoenzyme 1 precursor (EC 3.2.1.26) (Sucrose hydrolase 1) (Invertase 1) (Cell wall beta-fructosidase 1) - Daucus carota (Carrot) & (at2g36190 : 685.0) cwINV4 appears to function as a cell wall-localized invertase (that can catalyze the hydrolysis of sucrose into fructose and glucose) based on the phenotype of cwinv4 mutants. cwINV4 t…	T
'2.2.1.3.2'	'major CHO metabolism.degradation.sucrose.invertases.cell wall'	'glyma.03g197400.1.p'	'(p26792|inv1_dauca : 728.0) Beta-fructofuranosidase, insoluble isoenzyme 1 precursor (EC 3.2.1.26) (Sucrose hydrolase 1) (Invertase 1) (Cell wall beta-fructosidase 1) - Daucus carota (Carrot) & (at2g36190 : 634.0) cwINV4 appears to function as a cell wall-localized invertase (that can catalyze the hydrolysis of sucrose into fructose and glucose) based on the phenotype of cwinv4 mutants. cwINV4 t…	T
'2.2.1.3.2'	'major CHO metabolism.degradation.sucrose.invertases.cell wall'	'glyma.20g028800.1.p'	'(p26792|inv1_dauca : 522.0) Beta-fructofuranosidase, insoluble isoenzyme 1 precursor (EC 3.2.1.26) (Sucrose hydrolase 1) (Invertase 1) (Cell wall beta-fructosidase 1) - Daucus carota (Carrot) & (at2g36190 : 451.0) cwINV4 appears to function as a cell wall-localized invertase (that can catalyze the hydrolysis of sucrose into fructose and glucose) based on the phenotype of cwinv4 mutants. cwINV4 t…	T
'2.2.1.3.2'	'major CHO metabolism.degradation.sucrose.invertases.cell wall'	'glyma.20g028600.1.p'	'(p26792|inv1_dauca : 329.0) Beta-fructofuranosidase, insoluble isoenzyme 1 precursor (EC 3.2.1.26) (Sucrose hydrolase 1) (Invertase 1) (Cell wall beta-fructosidase 1) - Daucus carota (Carrot) & (at2g36190 : 294.0) cwINV4 appears to function as a cell wall-localized invertase (that can catalyze the hydrolysis of sucrose into fructose and glucose) based on the phenotype of cwinv4 mutants. cwINV4 t…	T
'2.2.1.3.2'	'major CHO metabolism.degradation.sucrose.invertases.cell wall'	'glyma.20g029100.1.p'	'(p26792|inv1_dauca : 769.0) Beta-fructofuranosidase, insoluble isoenzyme 1 precursor (EC 3.2.1.26) (Sucrose hydrolase 1) (Invertase 1) (Cell wall beta-fructosidase 1) - Daucus carota (Carrot) & (at2g36190 : 687.0) cwINV4 appears to function as a cell wall-localized invertase (that can catalyze the hydrolysis of sucrose into fructose and glucose) based on the phenotype of cwinv4 mutants. cwINV4 t…	T
'2.2.1.3.2'	'major CHO metabolism.degradation.sucrose.invertases.cell wall'	'glyma.20g029300.1.p'	'(p26792|inv1_dauca : 343.0) Beta-fructofuranosidase, insoluble isoenzyme 1 precursor (EC 3.2.1.26) (Sucrose hydrolase 1) (Invertase 1) (Cell wall beta-fructosidase 1) - Daucus carota (Carrot) & (at3g52600 : 296.0) cell wall invertase 2 (CWINV2); FUNCTIONS IN: hydrolase activity, hydrolyzing O-glycosyl compounds; INVOLVED IN: carbohydrate metabolic process; EXPRESSED IN: 9 plant structures; EXPRE…	T
'2.2.1.3.2'	'major CHO metabolism.degradation.sucrose.invertases.cell wall'	'glyma.14g096200.1.p'	'(at3g13790 : 87.8) Encodes a protein with invertase activity.; ATBFRUCT1; CONTAINS InterPro DOMAIN/s: Glycoside hydrolase, family 32 (InterPro:IPR001362), Glycosyl hydrolases family 32, N-terminal (InterPro:IPR013148), Glycosyl hydrolase family 32, C-terminal (InterPro:IPR013189), Concanavalin A-like lectin/glucanase (InterPro:IPR008985); BEST Arabidopsis thaliana protein match is: beta-fructofu…	T
'2.2.1.3.2'	'major CHO metabolism.degradation.sucrose.invertases.cell wall'	'glyma.14g095800.1.p'	'(at5g11920 : 159.0) Encodes a protein with fructan exohydrolase (FEH) activity acting on both inulin and levan-type fructans (1- and 6-FEH). The enzyme does not have invertase activity.; 6-&1-fructan exohydrolase (cwINV6); FUNCTIONS IN: inulinase activity, hydrolase activity, hydrolyzing O-glycosyl compounds, levanase activity; INVOLVED IN: carbohydrate metabolic process; EXPRESSED IN: 10 plant …	T
'2.2.1.3.2'	'major CHO metabolism.degradation.sucrose.invertases.cell wall'	'glyma.14g096600.1.p'	'(at3g13790 : 636.0) Encodes a protein with invertase activity.; ATBFRUCT1; CONTAINS InterPro DOMAIN/s: Glycoside hydrolase, family 32 (InterPro:IPR001362), Glycosyl hydrolases family 32, N-terminal (InterPro:IPR013148), Glycosyl hydrolase family 32, C-terminal (InterPro:IPR013189), Concanavalin A-like lectin/glucanase (InterPro:IPR008985); BEST Arabidopsis thaliana protein match is: beta-fructof…	T
'2.2.1.3.2'	'major CHO metabolism.degradation.sucrose.invertases.cell wall'	'glyma.08g192000.1.p'	'(q43089|inv1_pea : 831.0) Beta-fructofuranosidase, cell wall isozyme precursor (EC 3.2.1.26) (Sucrose hydrolase) (Acid invertase) - Pisum sativum (Garden pea) & (at3g13790 : 723.0) Encodes a protein with invertase activity.; ATBFRUCT1; CONTAINS InterPro DOMAIN/s: Glycoside hydrolase, family 32 (InterPro:IPR001362), Glycosyl hydrolases family 32, N-terminal (InterPro:IPR013148), Glycosyl hydrolas…	T
'2.2.1.3.2'	'major CHO metabolism.degradation.sucrose.invertases.cell wall'	'glyma.08g191900.1.p'	'(q43089|inv1_pea : 681.0) Beta-fructofuranosidase, cell wall isozyme precursor (EC 3.2.1.26) (Sucrose hydrolase) (Acid invertase) - Pisum sativum (Garden pea) & (gnl|cdd|35449 : 599.0) no description available & (at3g13790 : 577.0) Encodes a protein with invertase activity.; ATBFRUCT1; CONTAINS InterPro DOMAIN/s: Glycoside hydrolase, family 32 (InterPro:IPR001362), Glycosyl hydrolases family 32,…	T
'2.2.1.3.2'	'major CHO metabolism.degradation.sucrose.invertases.cell wall'	'glyma.16g175800.1.p'	'(at3g13790 : 144.0) Encodes a protein with invertase activity.; ATBFRUCT1; CONTAINS InterPro DOMAIN/s: Glycoside hydrolase, family 32 (InterPro:IPR001362), Glycosyl hydrolases family 32, N-terminal (InterPro:IPR013148), Glycosyl hydrolase family 32, C-terminal (InterPro:IPR013189), Concanavalin A-like lectin/glucanase (InterPro:IPR008985); BEST Arabidopsis thaliana protein match is: beta-fructof…	T
'2.2.1.3.3'	'major CHO metabolism.degradation.sucrose.invertases.vacuolar'	'glyma.17g138500.1.p'	'(p29001|inva_phaau : 1141.0) Acid beta-fructofuranosidase precursor (EC 3.2.1.26) (Acid sucrose hydrolase) (Acid invertase) (AI) (Vacuolar invertase) [Contains: Acid beta-fructofuranosidase 30 kDa subunit; Acid beta-fructofuranosidase 38 kDa subunit] - Phaseolus au & (at1g12240 : 805.0) ATBETAFRUCT4; FUNCTIONS IN: hydrolase activity, hydrolyzing O-glycosyl compounds, beta-fructofuranosidase acti…	T
'2.2.1.3.3'	'major CHO metabolism.degradation.sucrose.invertases.vacuolar'	'glyma.09g231500.1.p'	'(p80065|invb_dauca : 820.0) Beta-fructofuranosidase, soluble isoenzyme I precursor (EC 3.2.1.26) (Sucrose hydrolase) (Invertase) (Saccharase) - Daucus carota (Carrot) & (at1g12240 : 752.0) ATBETAFRUCT4; FUNCTIONS IN: hydrolase activity, hydrolyzing O-glycosyl compounds, beta-fructofuranosidase activity; INVOLVED IN: sucrose catabolic process, using beta-fructofuranosidase, carbohydrate metabolic…	T
'2.2.1.3.3'	'major CHO metabolism.degradation.sucrose.invertases.vacuolar'	'glyma.05g056300.1.p'	'(p29001|inva_phaau : 1115.0) Acid beta-fructofuranosidase precursor (EC 3.2.1.26) (Acid sucrose hydrolase) (Acid invertase) (AI) (Vacuolar invertase) [Contains: Acid beta-fructofuranosidase 30 kDa subunit; Acid beta-fructofuranosidase 38 kDa subunit] - Phaseolus au & (at1g12240 : 812.0) ATBETAFRUCT4; FUNCTIONS IN: hydrolase activity, hydrolyzing O-glycosyl compounds, beta-fructofuranosidase acti…	T
'2.2.1.3.3'	'major CHO metabolism.degradation.sucrose.invertases.vacuolar'	'glyma.11g030800.1.p'	'(p29001|inva_phaau : 902.0) Acid beta-fructofuranosidase precursor (EC 3.2.1.26) (Acid sucrose hydrolase) (Acid invertase) (AI) (Vacuolar invertase) [Contains: Acid beta-fructofuranosidase 30 kDa subunit; Acid beta-fructofuranosidase 38 kDa subunit] - Phaseolus au & (at1g12240 : 762.0) ATBETAFRUCT4; FUNCTIONS IN: hydrolase activity, hydrolyzing O-glycosyl compounds, beta-fructofuranosidase activ…	T
'2.2.1.3.3'	'major CHO metabolism.degradation.sucrose.invertases.vacuolar'	'glyma.01g211000.1.p'	'(q43857|inva_vicfa : 994.0) Acid beta-fructofuranosidase precursor (EC 3.2.1.26) (Acid sucrose hydrolase) (Acid invertase) (AI) (Vacuolar invertase) - Vicia faba (Broad bean) & (at1g12240 : 830.0) ATBETAFRUCT4; FUNCTIONS IN: hydrolase activity, hydrolyzing O-glycosyl compounds, beta-fructofuranosidase activity; INVOLVED IN: sucrose catabolic process, using beta-fructofuranosidase, carbohydrate m…	T
'2.2.1.3.3'	'major CHO metabolism.degradation.sucrose.invertases.vacuolar'	'glyma.12g005100.1.p'	'(p80065|invb_dauca : 784.0) Beta-fructofuranosidase, soluble isoenzyme I precursor (EC 3.2.1.26) (Sucrose hydrolase) (Invertase) (Saccharase) - Daucus carota (Carrot) & (at1g62660 : 724.0) Glycosyl hydrolases family 32 protein; FUNCTIONS IN: hydrolase activity, hydrolyzing O-glycosyl compounds; INVOLVED IN: sucrose catabolic process, using beta-fructofuranosidase, carbohydrate metabolic process;…	T
'2.2.1.3.3'	'major CHO metabolism.degradation.sucrose.invertases.vacuolar'	'glyma.06g318500.1.p'	'(p80065|invb_dauca : 785.0) Beta-fructofuranosidase, soluble isoenzyme I precursor (EC 3.2.1.26) (Sucrose hydrolase) (Invertase) (Saccharase) - Daucus carota (Carrot) & (at1g62660 : 707.0) Glycosyl hydrolases family 32 protein; FUNCTIONS IN: hydrolase activity, hydrolyzing O-glycosyl compounds; INVOLVED IN: sucrose catabolic process, using beta-fructofuranosidase, carbohydrate metabolic process;…	T
'2.2.1.3.30'	'major CHO metabolism.degradation.sucrose.invertases.inhibitors'	''	''
'2.2.1.4'	'major CHO metabolism.degradation.sucrose.hexokinase'	'glyma.17g182400.1.p'	'(q6q8a5|hxk2_tobac : 150.0) Hexokinase-2, chloroplast precursor (EC 2.7.1.1) (NtHxK2) - Nicotiana tabacum (Common tobacco) & (at1g47840 : 136.0) Encodes a putative hexokinase.; hexokinase 3 (HXK3); CONTAINS InterPro DOMAIN/s: Hexokinase, N-terminal (InterPro:IPR022672), Hexokinase, conserved site (InterPro:IPR019807), Hexokinase, C-terminal (InterPro:IPR022673), Hexokinase (InterPro:IPR001312); …	T
'2.2.1.4'	'major CHO metabolism.degradation.sucrose.hexokinase'	'glyma.17g257800.1.p'	'(q6q8a5|hxk2_tobac : 667.0) Hexokinase-2, chloroplast precursor (EC 2.7.1.1) (NtHxK2) - Nicotiana tabacum (Common tobacco) & (at1g47840 : 553.0) Encodes a putative hexokinase.; hexokinase 3 (HXK3); CONTAINS InterPro DOMAIN/s: Hexokinase, N-terminal (InterPro:IPR022672), Hexokinase, conserved site (InterPro:IPR019807), Hexokinase, C-terminal (InterPro:IPR022673), Hexokinase (InterPro:IPR001312); …	T
'2.2.1.4'	'major CHO metabolism.degradation.sucrose.hexokinase'	'glyma.17g156200.1.p'	'(at4g37840 : 493.0) Encodes a putative hexokinase.; hexokinase-like 3 (HKL3); CONTAINS InterPro DOMAIN/s: Hexokinase, N-terminal (InterPro:IPR022672), Hexokinase, C-terminal (InterPro:IPR022673), Hexokinase (InterPro:IPR001312); BEST Arabidopsis thaliana protein match is: hexokinase 1 (TAIR:AT4G29130.1); Has 2260 Blast hits to 1998 proteins in 311 species: Archae - 0; Bacteria - 87; Metazoa - 12…	T
'2.2.1.4'	'major CHO metabolism.degradation.sucrose.hexokinase'	'glyma.09g144600.1.p'	'(q6q8a5|hxk2_tobac : 212.0) Hexokinase-2, chloroplast precursor (EC 2.7.1.1) (NtHxK2) - Nicotiana tabacum (Common tobacco) & (at1g47840 : 181.0) Encodes a putative hexokinase.; hexokinase 3 (HXK3); CONTAINS InterPro DOMAIN/s: Hexokinase, N-terminal (InterPro:IPR022672), Hexokinase, conserved site (InterPro:IPR019807), Hexokinase, C-terminal (InterPro:IPR022673), Hexokinase (InterPro:IPR001312); …	T
'2.2.1.4'	'major CHO metabolism.degradation.sucrose.hexokinase'	'glyma.07g015100.1.p'	'(q9sek2|hxk1_tobac : 422.0) Hexokinase-1 (EC 2.7.1.1) (NtHxK1) - Nicotiana tabacum (Common tobacco) & (at4g29130 : 375.0) Encodes a hexokinase (HXK1) in the plant glucose-signaling network. Functions as a glucose sensor to interrelate nutrient, light, and hormone signaling networks for controlling growth and development in response to the changing environment.; hexokinase 1 (HXK1); FUNCTIONS IN:…	T
'2.2.1.4'	'major CHO metabolism.degradation.sucrose.hexokinase'	'glyma.07g124500.1.p'	'(at4g29130 : 716.0) Encodes a hexokinase (HXK1) in the plant glucose-signaling network. Functions as a glucose sensor to interrelate nutrient, light, and hormone signaling networks for controlling growth and development in response to the changing environment.; hexokinase 1 (HXK1); FUNCTIONS IN: fructokinase activity, hexokinase activity, glucokinase activity, zinc ion binding, ATP binding; INVO…	T
'2.2.1.4'	'major CHO metabolism.degradation.sucrose.hexokinase'	'glyma.05g110500.1.p'	'(at4g37840 : 456.0) Encodes a putative hexokinase.; hexokinase-like 3 (HKL3); CONTAINS InterPro DOMAIN/s: Hexokinase, N-terminal (InterPro:IPR022672), Hexokinase, C-terminal (InterPro:IPR022673), Hexokinase (InterPro:IPR001312); BEST Arabidopsis thaliana protein match is: hexokinase 1 (TAIR:AT4G29130.1); Has 2260 Blast hits to 1998 proteins in 311 species: Archae - 0; Bacteria - 87; Metazoa - 12…	T
'2.2.1.4'	'major CHO metabolism.degradation.sucrose.hexokinase'	'glyma.05g226600.1.p'	'(q9sek3|hxk1_spiol : 707.0) Hexokinase-1 (EC 2.7.1.1) (SoHxK1) - Spinacia oleracea (Spinach) & (at4g29130 : 678.0) Encodes a hexokinase (HXK1) in the plant glucose-signaling network. Functions as a glucose sensor to interrelate nutrient, light, and hormone signaling networks for controlling growth and development in response to the changing environment.; hexokinase 1 (HXK1); FUNCTIONS IN: fructo…	T
'2.2.1.4'	'major CHO metabolism.degradation.sucrose.hexokinase'	'glyma.11g095600.1.p'	'(at1g50460 : 544.0) hexokinase-like 1 (HKL1); FUNCTIONS IN: hexokinase activity, ATP binding; INVOLVED IN: response to salt stress, response to cold, response to osmotic stress; LOCATED IN: mitochondrion, plastid; EXPRESSED IN: 26 plant structures; EXPRESSED DURING: 13 growth stages; CONTAINS InterPro DOMAIN/s: Hexokinase, N-terminal (InterPro:IPR022672), Hexokinase, C-terminal (InterPro:IPR0226…	T
'2.2.1.4'	'major CHO metabolism.degradation.sucrose.hexokinase'	'glyma.11g015800.1.p'	'(at1g50460 : 607.0) hexokinase-like 1 (HKL1); FUNCTIONS IN: hexokinase activity, ATP binding; INVOLVED IN: response to salt stress, response to cold, response to osmotic stress; LOCATED IN: mitochondrion, plastid; EXPRESSED IN: 26 plant structures; EXPRESSED DURING: 13 growth stages; CONTAINS InterPro DOMAIN/s: Hexokinase, N-terminal (InterPro:IPR022672), Hexokinase, C-terminal (InterPro:IPR0226…	T
'2.2.1.4'	'major CHO metabolism.degradation.sucrose.hexokinase'	'glyma.14g218800.1.p'	'(q6q8a5|hxk2_tobac : 647.0) Hexokinase-2, chloroplast precursor (EC 2.7.1.1) (NtHxK2) - Nicotiana tabacum (Common tobacco) & (at1g47840 : 539.0) Encodes a putative hexokinase.; hexokinase 3 (HXK3); CONTAINS InterPro DOMAIN/s: Hexokinase, N-terminal (InterPro:IPR022672), Hexokinase, conserved site (InterPro:IPR019807), Hexokinase, C-terminal (InterPro:IPR022673), Hexokinase (InterPro:IPR001312); …	T
'2.2.1.4'	'major CHO metabolism.degradation.sucrose.hexokinase'	'glyma.08g200600.1.p'	'(q9sek2|hxk1_tobac : 704.0) Hexokinase-1 (EC 2.7.1.1) (NtHxK1) - Nicotiana tabacum (Common tobacco) & (at4g29130 : 654.0) Encodes a hexokinase (HXK1) in the plant glucose-signaling network. Functions as a glucose sensor to interrelate nutrient, light, and hormone signaling networks for controlling growth and development in response to the changing environment.; hexokinase 1 (HXK1); FUNCTIONS IN:…	T
'2.2.1.4'	'major CHO metabolism.degradation.sucrose.hexokinase'	'glyma.08g033300.1.p'	'(q9sek3|hxk1_spiol : 698.0) Hexokinase-1 (EC 2.7.1.1) (SoHxK1) - Spinacia oleracea (Spinach) & (at4g29130 : 677.0) Encodes a hexokinase (HXK1) in the plant glucose-signaling network. Functions as a glucose sensor to interrelate nutrient, light, and hormone signaling networks for controlling growth and development in response to the changing environment.; hexokinase 1 (HXK1); FUNCTIONS IN: fructo…	T
'2.2.1.4'	'major CHO metabolism.degradation.sucrose.hexokinase'	'glyma.01g007200.1.p'	'(at4g29130 : 728.0) Encodes a hexokinase (HXK1) in the plant glucose-signaling network. Functions as a glucose sensor to interrelate nutrient, light, and hormone signaling networks for controlling growth and development in response to the changing environment.; hexokinase 1 (HXK1); FUNCTIONS IN: fructokinase activity, hexokinase activity, glucokinase activity, zinc ion binding, ATP binding; INVO…	T
'2.2.1.4'	'major CHO metabolism.degradation.sucrose.hexokinase'	'glyma.01g226900.1.p'	'(at1g50460 : 603.0) hexokinase-like 1 (HKL1); FUNCTIONS IN: hexokinase activity, ATP binding; INVOLVED IN: response to salt stress, response to cold, response to osmotic stress; LOCATED IN: mitochondrion, plastid; EXPRESSED IN: 26 plant structures; EXPRESSED DURING: 13 growth stages; CONTAINS InterPro DOMAIN/s: Hexokinase, N-terminal (InterPro:IPR022672), Hexokinase, C-terminal (InterPro:IPR0226…	T
'2.2.1.4'	'major CHO metabolism.degradation.sucrose.hexokinase'	'glyma.01g007300.1.p'	'(at4g29130 : 702.0) Encodes a hexokinase (HXK1) in the plant glucose-signaling network. Functions as a glucose sensor to interrelate nutrient, light, and hormone signaling networks for controlling growth and development in response to the changing environment.; hexokinase 1 (HXK1); FUNCTIONS IN: fructokinase activity, hexokinase activity, glucokinase activity, zinc ion binding, ATP binding; INVO…	T
'2.2.1.4'	'major CHO metabolism.degradation.sucrose.hexokinase'	'glyma.12g021700.1.p'	'(at3g20040 : 560.0) ATHXK4; FUNCTIONS IN: hexokinase activity, ATP binding; INVOLVED IN: glucose catabolic process to butanediol, glucose catabolic process to lactate and acetate, glycolysis, carbohydrate metabolic process, glucose catabolic process to D-lactate and ethanol; LOCATED IN: mitochondrion; EXPRESSED IN: 17 plant structures; EXPRESSED DURING: 8 growth stages; CONTAINS InterPro DOMAIN/…	T
'2.2.1.5'	'major CHO metabolism.degradation.sucrose.Susy'	'glyma.17g045800.1.p'	'(p13708|susy_soybn : 1644.0) Sucrose synthase (EC 2.4.1.13) (Sucrose-UDP glucosyltransferase) (Nodulin-100) - Glycine max (Soybean) & (at3g43190 : 1421.0) Encodes a protein with sucrose synthase activity (SUS4).; sucrose synthase 4 (SUS4); FUNCTIONS IN: UDP-glycosyltransferase activity, sucrose synthase activity, transferase activity, transferring glycosyl groups; INVOLVED IN: sucrose biosynthet…	T
'2.2.1.5'	'major CHO metabolism.degradation.sucrose.Susy'	'glyma.09g073600.1.p'	'(p13708|susy_soybn : 1450.0) Sucrose synthase (EC 2.4.1.13) (Sucrose-UDP glucosyltransferase) (Nodulin-100) - Glycine max (Soybean) & (at3g43190 : 1356.0) Encodes a protein with sucrose synthase activity (SUS4).; sucrose synthase 4 (SUS4); FUNCTIONS IN: UDP-glycosyltransferase activity, sucrose synthase activity, transferase activity, transferring glycosyl groups; INVOLVED IN: sucrose biosynthet…	T
'2.2.1.5'	'major CHO metabolism.degradation.sucrose.Susy'	'glyma.09g167000.1.p'	'(at1g73370 : 1237.0) Encodes a protein with sucrose synthase activity (SUS6).; sucrose synthase 6 (SUS6); CONTAINS InterPro DOMAIN/s: Sucrose synthase, plant/cyanobacteria (InterPro:IPR012820), Sucrose synthase (InterPro:IPR000368), Glycosyl transferase, group 1 (InterPro:IPR001296); BEST Arabidopsis thaliana protein match is: sucrose synthase 5 (TAIR:AT5G37180.1). & (o24301|sus2_pea : 957.0) Su…	T
'2.2.1.5'	'major CHO metabolism.degradation.sucrose.Susy'	'glyma.15g151000.1.p'	'(o24301|sus2_pea : 1335.0) Sucrose synthase 2 (EC 2.4.1.13) (Sucrose-UDP glucosyltransferase 2) - Pisum sativum (Garden pea) & (at5g49190 : 1327.0) Encodes a sucrose synthase (SUS2). The activity of the enzyme could not be assayed as proved to be insoluble (PMID 17257168). However, analyses of an sus2 mutant revealed a deficiency in sucrose synthase activity 12 and 15 days after flowering. There…	T
'2.2.1.5'	'major CHO metabolism.degradation.sucrose.Susy'	'glyma.15g182600.1.p'	'(p13708|susy_soybn : 1467.0) Sucrose synthase (EC 2.4.1.13) (Sucrose-UDP glucosyltransferase) (Nodulin-100) - Glycine max (Soybean) & (at3g43190 : 1372.0) Encodes a protein with sucrose synthase activity (SUS4).; sucrose synthase 4 (SUS4); FUNCTIONS IN: UDP-glycosyltransferase activity, sucrose synthase activity, transferase activity, transferring glycosyl groups; INVOLVED IN: sucrose biosynthet…	T
'2.2.1.5'	'major CHO metabolism.degradation.sucrose.Susy'	'glyma.13g114000.1.p'	'(p13708|susy_soybn : 1659.0) Sucrose synthase (EC 2.4.1.13) (Sucrose-UDP glucosyltransferase) (Nodulin-100) - Glycine max (Soybean) & (at3g43190 : 1428.0) Encodes a protein with sucrose synthase activity (SUS4).; sucrose synthase 4 (SUS4); FUNCTIONS IN: UDP-glycosyltransferase activity, sucrose synthase activity, transferase activity, transferring glycosyl groups; INVOLVED IN: sucrose biosynthet…	T
'2.2.1.5'	'major CHO metabolism.degradation.sucrose.Susy'	'glyma.02g240400.1.p'	'(at1g73370 : 1253.0) Encodes a protein with sucrose synthase activity (SUS6).; sucrose synthase 6 (SUS6); CONTAINS InterPro DOMAIN/s: Sucrose synthase, plant/cyanobacteria (InterPro:IPR012820), Sucrose synthase (InterPro:IPR000368), Glycosyl transferase, group 1 (InterPro:IPR001296); BEST Arabidopsis thaliana protein match is: sucrose synthase 5 (TAIR:AT5G37180.1). & (o24301|sus2_pea : 972.0) Su…	T
'2.2.1.5'	'major CHO metabolism.degradation.sucrose.Susy'	'glyma.19g212800.1.p'	'(o24301|sus2_pea : 1504.0) Sucrose synthase 2 (EC 2.4.1.13) (Sucrose-UDP glucosyltransferase 2) - Pisum sativum (Garden pea) & (at4g02280 : 1407.0) Encodes a protein with sucrose synthase activity (SUS3). It appears to be important for sucrose metabolism in developing seeds, especially during the late maturation phase, about 18 days after flowering.; sucrose synthase 3 (SUS3); CONTAINS InterPro …	T
'2.2.1.5'	'major CHO metabolism.degradation.sucrose.Susy'	'glyma.03g216300.1.p'	'(o24301|sus2_pea : 1533.0) Sucrose synthase 2 (EC 2.4.1.13) (Sucrose-UDP glucosyltransferase 2) - Pisum sativum (Garden pea) & (at4g02280 : 1432.0) Encodes a protein with sucrose synthase activity (SUS3). It appears to be important for sucrose metabolism in developing seeds, especially during the late maturation phase, about 18 days after flowering.; sucrose synthase 3 (SUS3); CONTAINS InterPro …	T
'2.2.1.5'	'major CHO metabolism.degradation.sucrose.Susy'	'glyma.11g212700.1.p'	'(at1g73370 : 1216.0) Encodes a protein with sucrose synthase activity (SUS6).; sucrose synthase 6 (SUS6); CONTAINS InterPro DOMAIN/s: Sucrose synthase, plant/cyanobacteria (InterPro:IPR012820), Sucrose synthase (InterPro:IPR000368), Glycosyl transferase, group 1 (InterPro:IPR001296); BEST Arabidopsis thaliana protein match is: sucrose synthase 5 (TAIR:AT5G37180.1). & (o24301|sus2_pea : 947.0) Su…	T
'2.2.1.5'	'major CHO metabolism.degradation.sucrose.Susy'	'glyma.14g209900.1.p'	'(at1g73370 : 1257.0) Encodes a protein with sucrose synthase activity (SUS6).; sucrose synthase 6 (SUS6); CONTAINS InterPro DOMAIN/s: Sucrose synthase, plant/cyanobacteria (InterPro:IPR012820), Sucrose synthase (InterPro:IPR000368), Glycosyl transferase, group 1 (InterPro:IPR001296); BEST Arabidopsis thaliana protein match is: sucrose synthase 5 (TAIR:AT5G37180.1). & (o24301|sus2_pea : 971.0) Su…	T
'2.2.1.5'	'major CHO metabolism.degradation.sucrose.Susy'	'glyma.16g217200.1.p'	'(at1g73370 : 1218.0) Encodes a protein with sucrose synthase activity (SUS6).; sucrose synthase 6 (SUS6); CONTAINS InterPro DOMAIN/s: Sucrose synthase, plant/cyanobacteria (InterPro:IPR012820), Sucrose synthase (InterPro:IPR000368), Glycosyl transferase, group 1 (InterPro:IPR001296); BEST Arabidopsis thaliana protein match is: sucrose synthase 5 (TAIR:AT5G37180.1). & (o24301|sus2_pea : 938.0) Su…	T
'2.2.1.99'	'major CHO metabolism.degradation.sucrose.misc'	'glyma.02g301500.1.p'	'(at4g26620 : 475.0) Sucrase/ferredoxin-like family protein; CONTAINS InterPro DOMAIN/s: Thioredoxin fold (InterPro:IPR012335), Sucraseferredoxin-like (InterPro:IPR009737), Thioredoxin-like fold (InterPro:IPR012336); BEST Arabidopsis thaliana protein match is: Sucrase/ferredoxin-like family protein (TAIR:AT5G55900.1); Has 30201 Blast hits to 17322 proteins in 780 species: Archae - 12; Bacteria - …	T
'2.2.1.99'	'major CHO metabolism.degradation.sucrose.misc'	'glyma.14g012700.1.p'	'(at4g26620 : 493.0) Sucrase/ferredoxin-like family protein; CONTAINS InterPro DOMAIN/s: Thioredoxin fold (InterPro:IPR012335), Sucraseferredoxin-like (InterPro:IPR009737), Thioredoxin-like fold (InterPro:IPR012336); BEST Arabidopsis thaliana protein match is: Sucrase/ferredoxin-like family protein (TAIR:AT5G55900.1); Has 30201 Blast hits to 17322 proteins in 780 species: Archae - 12; Bacteria - …	T
'2.2.1.99'	'major CHO metabolism.degradation.sucrose.misc'	'glyma.08g331500.1.p'	'(at4g26620 : 316.0) Sucrase/ferredoxin-like family protein; CONTAINS InterPro DOMAIN/s: Thioredoxin fold (InterPro:IPR012335), Sucraseferredoxin-like (InterPro:IPR009737), Thioredoxin-like fold (InterPro:IPR012336); BEST Arabidopsis thaliana protein match is: Sucrase/ferredoxin-like family protein (TAIR:AT5G55900.1); Has 30201 Blast hits to 17322 proteins in 780 species: Archae - 12; Bacteria - …	T
'2.2.1.99'	'major CHO metabolism.degradation.sucrose.misc'	'glyma.08g331100.1.p'	'(at4g26620 : 410.0) Sucrase/ferredoxin-like family protein; CONTAINS InterPro DOMAIN/s: Thioredoxin fold (InterPro:IPR012335), Sucraseferredoxin-like (InterPro:IPR009737), Thioredoxin-like fold (InterPro:IPR012336); BEST Arabidopsis thaliana protein match is: Sucrase/ferredoxin-like family protein (TAIR:AT5G55900.1); Has 30201 Blast hits to 17322 proteins in 780 species: Archae - 12; Bacteria - …	T
'2.2.1.99'	'major CHO metabolism.degradation.sucrose.misc'	'glyma.18g075500.1.p'	'(at4g26620 : 402.0) Sucrase/ferredoxin-like family protein; CONTAINS InterPro DOMAIN/s: Thioredoxin fold (InterPro:IPR012335), Sucraseferredoxin-like (InterPro:IPR009737), Thioredoxin-like fold (InterPro:IPR012336); BEST Arabidopsis thaliana protein match is: Sucrase/ferredoxin-like family protein (TAIR:AT5G55900.1); Has 30201 Blast hits to 17322 proteins in 780 species: Archae - 12; Bacteria - …	T
'2.2.1.99'	'major CHO metabolism.degradation.sucrose.misc'	'glyma.16g070400.1.p'	'(at3g27570 : 298.0) Sucrase/ferredoxin-like family protein; FUNCTIONS IN: molecular_function unknown; INVOLVED IN: biological_process unknown; LOCATED IN: endomembrane system; EXPRESSED IN: 22 plant structures; EXPRESSED DURING: 13 growth stages; CONTAINS InterPro DOMAIN/s: Thioredoxin fold (InterPro:IPR012335), Sucraseferredoxin-like (InterPro:IPR009737), Thioredoxin-like fold (InterPro:IPR0123…	T
'2.2.1.1001'	'major CHO metabolism.degradation.sucrose'	'fructose'	'major CHO metabolism.synthesis.sucrose; major CHO metabolism.degradation.sucrose'	M
'2.2.1.1002'	'major CHO metabolism.degradation.sucrose'	'glucose'	'cell wall degradation; major CHO metabolism.synthesis.sucrose; major CHO metabolism.degradation.starch'	M
'2.2.2'	'major CHO metabolism.degradation.starch'	''	''
'2.2.2.1'	'major CHO metabolism.degradation.starch.starch cleavage'	'glyma.04g123900.1.p'	'(at3g23640 : 1514.0) heteroglycan glucosidase 1 (HGL1); FUNCTIONS IN: hydrolase activity, hydrolyzing O-glycosyl compounds; INVOLVED IN: carbohydrate metabolic process; LOCATED IN: chloroplast; EXPRESSED IN: 22 plant structures; EXPRESSED DURING: 13 growth stages; CONTAINS InterPro DOMAIN/s: Glycoside hydrolase, family 31 (InterPro:IPR000322), Glycoside hydrolase, catalytic core (InterPro:IPR017…	T
'2.2.2.1.1'	'major CHO metabolism.degradation.starch.starch cleavage.alpha amylase'	'glyma.10g087400.1.p'	'(at1g69830 : 125.0) Encodes a plastid-localized &#945;-amylase. Expression is reduced in the SEX4 mutant. Loss of function mutations show normal diurnal pattern of starch accumulation/degradation. Expression follows circadian rhythms.; alpha-amylase-like 3 (AMY3); FUNCTIONS IN: alpha-amylase activity; INVOLVED IN: circadian rhythm, starch catabolic process; LOCATED IN: chloroplast stroma, chloro…	T
'2.2.2.1.1'	'major CHO metabolism.degradation.starch.starch cleavage.alpha amylase'	'glyma.17g242400.1.p'	'(p27932|amy3a_orysa : 556.0) Alpha-amylase isozyme 3A precursor (EC 3.2.1.1) (1,4-alpha-D-glucan glucanohydrolase) - Oryza sativa (Rice) & (at4g25000 : 546.0) Predicted to be secreted protein based on signalP prediction. Involved in starch mobilization. Mutants are defective in alpha-amylase activity. (Note: AMY1 has been found in the literature to be referred to as AMY3, which is not to be conf…	T
'2.2.2.1.1'	'major CHO metabolism.degradation.starch.starch cleavage.alpha amylase'	'glyma.15g016000.1.p'	'(at1g69830 : 82.4) Encodes a plastid-localized &#945;-amylase. Expression is reduced in the SEX4 mutant. Loss of function mutations show normal diurnal pattern of starch accumulation/degradation. Expression follows circadian rhythms.; alpha-amylase-like 3 (AMY3); FUNCTIONS IN: alpha-amylase activity; INVOLVED IN: circadian rhythm, starch catabolic process; LOCATED IN: chloroplast stroma, chlorop…	T
'2.2.2.1.1'	'major CHO metabolism.degradation.starch.starch cleavage.alpha amylase'	'glyma.02g020500.1.p'	'(at1g69830 : 1116.0) Encodes a plastid-localized &#945;-amylase. Expression is reduced in the SEX4 mutant. Loss of function mutations show normal diurnal pattern of starch accumulation/degradation. Expression follows circadian rhythms.; alpha-amylase-like 3 (AMY3); FUNCTIONS IN: alpha-amylase activity; INVOLVED IN: circadian rhythm, starch catabolic process; LOCATED IN: chloroplast stroma, chlor…	T
'2.2.2.1.1'	'major CHO metabolism.degradation.starch.starch cleavage.alpha amylase'	'glyma.14g222600.1.p'	'(at1g76130 : 666.0) alpha-amylase, putative / 1,4-alpha-D-glucan glucanohydrolase, putative, strong similarity to alpha-amylase GI:7532799 from (Malus x domestica);contains Pfam profile PF00128: Alpha amylase, catalytic domain. Predicted to be secreted based on SignalP analysis.; alpha-amylase-like 2 (AMY2); FUNCTIONS IN: cation binding, catalytic activity, alpha-amylase activity, calcium ion bi…	T
'2.2.2.1.1'	'major CHO metabolism.degradation.starch.starch cleavage.alpha amylase'	'glyma.08g244900.1.p'	'(at1g69830 : 528.0) Encodes a plastid-localized &#945;-amylase. Expression is reduced in the SEX4 mutant. Loss of function mutations show normal diurnal pattern of starch accumulation/degradation. Expression follows circadian rhythms.; alpha-amylase-like 3 (AMY3); FUNCTIONS IN: alpha-amylase activity; INVOLVED IN: circadian rhythm, starch catabolic process; LOCATED IN: chloroplast stroma, chloro…	T
'2.2.2.1.1'	'major CHO metabolism.degradation.starch.starch cleavage.alpha amylase'	'glyma.08g296800.1.p'	'(at1g69830 : 1211.0) Encodes a plastid-localized &#945;-amylase. Expression is reduced in the SEX4 mutant. Loss of function mutations show normal diurnal pattern of starch accumulation/degradation. Expression follows circadian rhythms.; alpha-amylase-like 3 (AMY3); FUNCTIONS IN: alpha-amylase activity; INVOLVED IN: circadian rhythm, starch catabolic process; LOCATED IN: chloroplast stroma, chlor…	T
'2.2.2.1.1'	'major CHO metabolism.degradation.starch.starch cleavage.alpha amylase'	'glyma.18g125300.1.p'	'(at1g69830 : 199.0) Encodes a plastid-localized &#945;-amylase. Expression is reduced in the SEX4 mutant. Loss of function mutations show normal diurnal pattern of starch accumulation/degradation. Expression follows circadian rhythms.; alpha-amylase-like 3 (AMY3); FUNCTIONS IN: alpha-amylase activity; INVOLVED IN: circadian rhythm, starch catabolic process; LOCATED IN: chloroplast stroma, chloro…	T
'2.2.2.1.2'	'major CHO metabolism.degradation.starch.starch cleavage.beta amylase'	'glyma.17g150100.1.p'	'(at4g17090 : 802.0) Encodes a beta-amylase targeted to the chloroplast. Transgenic BMY8 RNAi lines fail to accumulate maltose during cold shock suggesting that maltose accumulation coincides with BMY8 expression. Apart from maltose, the sugar content of the RNAi lines were similar to wildtype (glucose and sucrose unaffected).; chloroplast beta-amylase (CT-BMY); CONTAINS InterPro DOMAIN/s: Glycos…	T
'2.2.2.1.2'	'major CHO metabolism.degradation.starch.starch cleavage.beta amylase'	'glyma.09g168300.1.p'	'(at3g23920 : 837.0) Encodes a chloroplast beta-amylase. Is necessary for leaf starch breakdown in the absence of BAM3.; beta-amylase 1 (BAM1); FUNCTIONS IN: beta-amylase activity; INVOLVED IN: response to water deprivation, starch catabolic process; LOCATED IN: cytosol, nucleus; EXPRESSED IN: 25 plant structures; EXPRESSED DURING: 15 growth stages; CONTAINS InterPro DOMAIN/s: Glycoside hydrolase…	T
'2.2.2.1.2'	'major CHO metabolism.degradation.starch.starch cleavage.beta amylase'	'glyma.09g217000.1.p'	'(at5g45300 : 875.0) beta-amylase 2 (BMY2); FUNCTIONS IN: cation binding, beta-amylase activity, catalytic activity; INVOLVED IN: carbohydrate metabolic process, polysaccharide catabolic process; LOCATED IN: cellular_component unknown; EXPRESSED IN: 22 plant structures; EXPRESSED DURING: 13 growth stages; CONTAINS InterPro DOMAIN/s: Glycoside hydrolase, family 14 (InterPro:IPR001554), Glycoside h…	T
'2.2.2.1.2'	'major CHO metabolism.degradation.starch.starch cleavage.beta amylase'	'glyma.09g260100.1.p'	'(at2g45880 : 795.0) beta-amylase 7 (BAM7); FUNCTIONS IN: cation binding, beta-amylase activity, catalytic activity; INVOLVED IN: cellulose biosynthetic process, carbohydrate metabolic process, polysaccharide catabolic process; LOCATED IN: cellular_component unknown; EXPRESSED IN: 19 plant structures; EXPRESSED DURING: 12 growth stages; CONTAINS InterPro DOMAIN/s: Glycoside hydrolase, family 14, …	T
'2.2.2.1.2'	'major CHO metabolism.degradation.starch.starch cleavage.beta amylase'	'glyma.15g098100.1.p'	'(at5g18670 : 588.0) putative beta-amylase BMY3 (BMY3); beta-amylase 3 (BMY3); FUNCTIONS IN: cation binding, beta-amylase activity, catalytic activity; INVOLVED IN: cellulose biosynthetic process, carbohydrate metabolic process, polysaccharide catabolic process; EXPRESSED IN: 23 plant structures; EXPRESSED DURING: 13 growth stages; CONTAINS InterPro DOMAIN/s: Glycoside hydrolase, family 14 (Inter…	T
'2.2.2.1.2'	'major CHO metabolism.degradation.starch.starch cleavage.beta amylase'	'glyma.13g305300.1.p'	'(o22585|amyb_medsa : 600.0) Beta-amylase (EC 3.2.1.2) (1,4-alpha-D-glucan maltohydrolase) - Medicago sativa (Alfalfa) & (at2g32290 : 551.0) beta-amylase 6 (BAM6); FUNCTIONS IN: cation binding, beta-amylase activity, catalytic activity; INVOLVED IN: cellulose biosynthetic process, carbohydrate metabolic process, polysaccharide catabolic process; LOCATED IN: chloroplast; EXPRESSED IN: 14 plant str…	T
'2.2.2.1.2'	'major CHO metabolism.degradation.starch.starch cleavage.beta amylase'	'glyma.13g215000.1.p'	'(at5g18670 : 571.0) putative beta-amylase BMY3 (BMY3); beta-amylase 3 (BMY3); FUNCTIONS IN: cation binding, beta-amylase activity, catalytic activity; INVOLVED IN: cellulose biosynthetic process, carbohydrate metabolic process, polysaccharide catabolic process; EXPRESSED IN: 23 plant structures; EXPRESSED DURING: 13 growth stages; CONTAINS InterPro DOMAIN/s: Glycoside hydrolase, family 14 (Inter…	T
'2.2.2.1.2'	'major CHO metabolism.degradation.starch.starch cleavage.beta amylase'	'glyma.13g305200.1.p'	'(p10538|amyb_soybn : 726.0) Beta-amylase (EC 3.2.1.2) (1,4-alpha-D-glucan maltohydrolase) - Glycine max (Soybean) & (at2g32290 : 655.0) beta-amylase 6 (BAM6); FUNCTIONS IN: cation binding, beta-amylase activity, catalytic activity; INVOLVED IN: cellulose biosynthetic process, carbohydrate metabolic process, polysaccharide catabolic process; LOCATED IN: chloroplast; EXPRESSED IN: 14 plant structu…	T
'2.2.2.1.2'	'major CHO metabolism.degradation.starch.starch cleavage.beta amylase'	'glyma.05g068000.1.p'	'(at4g17090 : 830.0) Encodes a beta-amylase targeted to the chloroplast. Transgenic BMY8 RNAi lines fail to accumulate maltose during cold shock suggesting that maltose accumulation coincides with BMY8 expression. Apart from maltose, the sugar content of the RNAi lines were similar to wildtype (glucose and sucrose unaffected).; chloroplast beta-amylase (CT-BMY); CONTAINS InterPro DOMAIN/s: Glycos…	T
'2.2.2.1.2'	'major CHO metabolism.degradation.starch.starch cleavage.beta amylase'	'glyma.05g219200.1.p'	'(at3g23920 : 456.0) Encodes a chloroplast beta-amylase. Is necessary for leaf starch breakdown in the absence of BAM3.; beta-amylase 1 (BAM1); FUNCTIONS IN: beta-amylase activity; INVOLVED IN: response to water deprivation, starch catabolic process; LOCATED IN: cytosol, nucleus; EXPRESSED IN: 25 plant structures; EXPRESSED DURING: 15 growth stages; CONTAINS InterPro DOMAIN/s: Glycoside hydrolase…	T
'2.2.2.1.2'	'major CHO metabolism.degradation.starch.starch cleavage.beta amylase'	'glyma.11g039400.1.p'	'(at4g17090 : 764.0) Encodes a beta-amylase targeted to the chloroplast. Transgenic BMY8 RNAi lines fail to accumulate maltose during cold shock suggesting that maltose accumulation coincides with BMY8 expression. Apart from maltose, the sugar content of the RNAi lines were similar to wildtype (glucose and sucrose unaffected).; chloroplast beta-amylase (CT-BMY); CONTAINS InterPro DOMAIN/s: Glycos…	T
'2.2.2.1.2'	'major CHO metabolism.degradation.starch.starch cleavage.beta amylase'	'glyma.08g025500.1.p'	'(at3g23920 : 449.0) Encodes a chloroplast beta-amylase. Is necessary for leaf starch breakdown in the absence of BAM3.; beta-amylase 1 (BAM1); FUNCTIONS IN: beta-amylase activity; INVOLVED IN: response to water deprivation, starch catabolic process; LOCATED IN: cytosol, nucleus; EXPRESSED IN: 25 plant structures; EXPRESSED DURING: 15 growth stages; CONTAINS InterPro DOMAIN/s: Glycoside hydrolase…	T
'2.2.2.1.2'	'major CHO metabolism.degradation.starch.starch cleavage.beta amylase'	'glyma.01g203400.1.p'	'(at4g17090 : 779.0) Encodes a beta-amylase targeted to the chloroplast. Transgenic BMY8 RNAi lines fail to accumulate maltose during cold shock suggesting that maltose accumulation coincides with BMY8 expression. Apart from maltose, the sugar content of the RNAi lines were similar to wildtype (glucose and sucrose unaffected).; chloroplast beta-amylase (CT-BMY); CONTAINS InterPro DOMAIN/s: Glycos…	T
'2.2.2.1.2'	'major CHO metabolism.degradation.starch.starch cleavage.beta amylase'	'glyma.01g151800.1.p'	'(at5g45300 : 864.0) beta-amylase 2 (BMY2); FUNCTIONS IN: cation binding, beta-amylase activity, catalytic activity; INVOLVED IN: carbohydrate metabolic process, polysaccharide catabolic process; LOCATED IN: cellular_component unknown; EXPRESSED IN: 22 plant structures; EXPRESSED DURING: 13 growth stages; CONTAINS InterPro DOMAIN/s: Glycoside hydrolase, family 14 (InterPro:IPR001554), Glycoside h…	T
'2.2.2.1.2'	'major CHO metabolism.degradation.starch.starch cleavage.beta amylase'	'glyma.12g102900.1.p'	'(p10538|amyb_soybn : 979.0) Beta-amylase (EC 3.2.1.2) (1,4-alpha-D-glucan maltohydrolase) - Glycine max (Soybean) & (at4g15210 : 712.0) cytosolic beta-amylase expressed in rosette leaves and inducible by sugar. RAM1 mutants have reduced beta amylase in leaves and stems.; ARABIDOPSIS THALIANA BETA-AMYLASE (ATBETA-AMY); FUNCTIONS IN: beta-amylase activity; INVOLVED IN: response to herbivore, starc…	T
'2.2.2.1.2'	'major CHO metabolism.degradation.starch.starch cleavage.beta amylase'	'glyma.12g197100.1.p'	'(p10538|amyb_soybn : 769.0) Beta-amylase (EC 3.2.1.2) (1,4-alpha-D-glucan maltohydrolase) - Glycine max (Soybean) & (at2g32290 : 697.0) beta-amylase 6 (BAM6); FUNCTIONS IN: cation binding, beta-amylase activity, catalytic activity; INVOLVED IN: cellulose biosynthetic process, carbohydrate metabolic process, polysaccharide catabolic process; LOCATED IN: chloroplast; EXPRESSED IN: 14 plant structu…	T
'2.2.2.1.2'	'major CHO metabolism.degradation.starch.starch cleavage.beta amylase'	'glyma.06g301500.1.p'	'(p10538|amyb_soybn : 1011.0) Beta-amylase (EC 3.2.1.2) (1,4-alpha-D-glucan maltohydrolase) - Glycine max (Soybean) & (at4g15210 : 718.0) cytosolic beta-amylase expressed in rosette leaves and inducible by sugar. RAM1 mutants have reduced beta amylase in leaves and stems.; ARABIDOPSIS THALIANA BETA-AMYLASE (ATBETA-AMY); FUNCTIONS IN: beta-amylase activity; INVOLVED IN: response to herbivore, star…	T
'2.2.2.1.2'	'major CHO metabolism.degradation.starch.starch cleavage.beta amylase'	'glyma.18g232400.1.p'	'(at2g45880 : 804.0) beta-amylase 7 (BAM7); FUNCTIONS IN: cation binding, beta-amylase activity, catalytic activity; INVOLVED IN: cellulose biosynthetic process, carbohydrate metabolic process, polysaccharide catabolic process; LOCATED IN: cellular_component unknown; EXPRESSED IN: 19 plant structures; EXPRESSED DURING: 12 growth stages; CONTAINS InterPro DOMAIN/s: Glycoside hydrolase, family 14, …	T
'2.2.2.1.2'	'major CHO metabolism.degradation.starch.starch cleavage.beta amylase'	'glyma.16g217900.1.p'	'(at3g23920 : 841.0) Encodes a chloroplast beta-amylase. Is necessary for leaf starch breakdown in the absence of BAM3.; beta-amylase 1 (BAM1); FUNCTIONS IN: beta-amylase activity; INVOLVED IN: response to water deprivation, starch catabolic process; LOCATED IN: cytosol, nucleus; EXPRESSED IN: 25 plant structures; EXPRESSED DURING: 15 growth stages; CONTAINS InterPro DOMAIN/s: Glycoside hydrolase…	T
'2.2.2.2'	'major CHO metabolism.degradation.starch.starch phosphorylase'	'glyma.13g235600.1.p'	'(gnl|cdd|37310 : 1041.0) no description available & (gnl|cdd|84706 : 960.0) no description available & (p32811|phsh_soltu : 813.0) Alpha-glucan phosphorylase, H isozyme (EC 2.4.1.1) (Starch phosphorylase H) - Solanum tuberosum (Potato) & (at3g46970 : 803.0) Encodes a cytosolic alpha-glucan phosphorylase. In vitro, the enzyme has a preference for branched polysaccharides, such as glycogen.; alpha…	T
'2.2.2.2'	'major CHO metabolism.degradation.starch.starch phosphorylase'	'glyma.13g057800.1.p'	'(p53536|phsl_vicfa : 1601.0) Alpha-1,4 glucan phosphorylase L isozyme, chloroplast precursor (EC 2.4.1.1) (Starch phosphorylase L) - Vicia faba (Broad bean) & (at3g29320 : 1417.0) Encodes a plastidic alpha-glucan phosphorylase. In vitro, the enzyme has a preference for maltooligosaccharides, such as maltoheptaose.; Glycosyl transferase, family 35; FUNCTIONS IN: phosphorylase activity, transferas…	T
'2.2.2.2'	'major CHO metabolism.degradation.starch.starch phosphorylase'	'glyma.19g028400.1.p'	'(p53536|phsl_vicfa : 1620.0) Alpha-1,4 glucan phosphorylase L isozyme, chloroplast precursor (EC 2.4.1.1) (Starch phosphorylase L) - Vicia faba (Broad bean) & (at3g29320 : 1445.0) Encodes a plastidic alpha-glucan phosphorylase. In vitro, the enzyme has a preference for maltooligosaccharides, such as maltoheptaose.; Glycosyl transferase, family 35; FUNCTIONS IN: phosphorylase activity, transferas…	T
'2.2.2.2'	'major CHO metabolism.degradation.starch.starch phosphorylase'	'glyma.20g026700.1.p'	'(p53535|phsl2_soltu : 1409.0) Alpha-1,4 glucan phosphorylase L-2 isozyme, chloroplast precursor (EC 2.4.1.1) (Starch phosphorylase L-2) - Solanum tuberosum (Potato) & (at3g29320 : 1336.0) Encodes a plastidic alpha-glucan phosphorylase. In vitro, the enzyme has a preference for maltooligosaccharides, such as maltoheptaose.; Glycosyl transferase, family 35; FUNCTIONS IN: phosphorylase activity, tr…	T
'2.2.2.2'	'major CHO metabolism.degradation.starch.starch phosphorylase'	'glyma.20g029800.1.p'	'(p53536|phsl_vicfa : 131.0) Alpha-1,4 glucan phosphorylase L isozyme, chloroplast precursor (EC 2.4.1.1) (Starch phosphorylase L) - Vicia faba (Broad bean) & (at3g29320 : 106.0) Encodes a plastidic alpha-glucan phosphorylase. In vitro, the enzyme has a preference for maltooligosaccharides, such as maltoheptaose.; Glycosyl transferase, family 35; FUNCTIONS IN: phosphorylase activity, transferase …	T
'2.2.2.2'	'major CHO metabolism.degradation.starch.starch phosphorylase'	'glyma.08g334000.1.p'	'(p53537|phsh_vicfa : 1549.0) Alpha-glucan phosphorylase, H isozyme (EC 2.4.1.1) (Starch phosphorylase H) - Vicia faba (Broad bean) & (at3g46970 : 1417.0) Encodes a cytosolic alpha-glucan phosphorylase. In vitro, the enzyme has a preference for branched polysaccharides, such as glycogen.; alpha-glucan phosphorylase 2 (PHS2); FUNCTIONS IN: phosphorylase activity, transferase activity, transferring…	T
'2.2.2.2'	'major CHO metabolism.degradation.starch.starch phosphorylase'	'glyma.18g067200.1.p'	'(p53537|phsh_vicfa : 1542.0) Alpha-glucan phosphorylase, H isozyme (EC 2.4.1.1) (Starch phosphorylase H) - Vicia faba (Broad bean) & (at3g46970 : 1410.0) Encodes a cytosolic alpha-glucan phosphorylase. In vitro, the enzyme has a preference for branched polysaccharides, such as glycogen.; alpha-glucan phosphorylase 2 (PHS2); FUNCTIONS IN: phosphorylase activity, transferase activity, transferring…	T
'2.2.2.3'	'major CHO metabolism.degradation.starch.glucan water dikinase'	'glyma.10g298000.1.p'	'(at5g26570 : 1453.0) chloroplastidic phosphoglucan, water dikinase (PWD) which is required for normal degradation of leaf starch in Arabidopsis. NMR analysis of the mutants, suggests that the gene is specifically involved in the phosphorylation of the glucosyl residues of starch at the C3 position.; PHOSPHOGLUCAN WATER DIKINASE (PWD); FUNCTIONS IN: carbohydrate kinase activity, catalytic activit…	T
'2.2.2.3'	'major CHO metabolism.degradation.starch.glucan water dikinase'	'glyma.04g096500.1.p'	'(at4g24450 : 341.0) "phosphoglucan, water dikinase" (PWD); FUNCTIONS IN: kinase activity, ATP binding; INVOLVED IN: phosphorylation; LOCATED IN: chloroplast envelope; EXPRESSED IN: 22 plant structures; EXPRESSED DURING: 14 growth stages; CONTAINS InterPro DOMAIN/s: Pyruvate phosphate dikinase, PEP/pyruvate-binding (InterPro:IPR002192); BEST Arabidopsis thaliana protein match is: Pyruvate phospha…	T
'2.2.2.3'	'major CHO metabolism.degradation.starch.glucan water dikinase'	'glyma.20g249000.1.p'	'(at5g26570 : 451.0) chloroplastidic phosphoglucan, water dikinase (PWD) which is required for normal degradation of leaf starch in Arabidopsis. NMR analysis of the mutants, suggests that the gene is specifically involved in the phosphorylation of the glucosyl residues of starch at the C3 position.; PHOSPHOGLUCAN WATER DIKINASE (PWD); FUNCTIONS IN: carbohydrate kinase activity, catalytic activity…	T
'2.2.2.3'	'major CHO metabolism.degradation.starch.glucan water dikinase'	'glyma.08g283700.1.p'	'(q9awa5|gwd1_soltu : 1977.0) Alpha-glucan water dikinase, chloroplast precursor (EC 2.7.9.4) (EC 2.7.13.3) (Starch-related R1 protein) - Solanum tuberosum (Potato) & (at1g10760 : 1669.0) Encodes an &#945;-glucan, water dikinase required for starch degradation. Involved in cold-induced freezing tolerance. Mutations that eliminate the GWD protein or affect the dikinase domain of the enzyme dramati…	T
'2.2.2.3'	'major CHO metabolism.degradation.starch.glucan water dikinase'	'glyma.18g142500.1.p'	'(q9awa5|gwd1_soltu : 1964.0) Alpha-glucan water dikinase, chloroplast precursor (EC 2.7.9.4) (EC 2.7.13.3) (Starch-related R1 protein) - Solanum tuberosum (Potato) & (at1g10760 : 1698.0) Encodes an &#945;-glucan, water dikinase required for starch degradation. Involved in cold-induced freezing tolerance. Mutations that eliminate the GWD protein or affect the dikinase domain of the enzyme dramati…	T
'2.2.2.4'	'major CHO metabolism.degradation.starch.D enzyme'	'glyma.u004500.1.p'	'(at5g01260 : 134.0) Carbohydrate-binding-like fold; FUNCTIONS IN: carbohydrate binding, catalytic activity; INVOLVED IN: carbohydrate metabolic process; LOCATED IN: cellular_component unknown; EXPRESSED IN: 21 plant structures; EXPRESSED DURING: 13 growth stages; CONTAINS InterPro DOMAIN/s: Immunoglobulin-like fold (InterPro:IPR013783), Carbohydrate-binding-like fold (InterPro:IPR013784), Glycos…	T
'2.2.2.4'	'major CHO metabolism.degradation.starch.D enzyme'	'glyma.u024600.1.p'	'(at5g01260 : 131.0) Carbohydrate-binding-like fold; FUNCTIONS IN: carbohydrate binding, catalytic activity; INVOLVED IN: carbohydrate metabolic process; LOCATED IN: cellular_component unknown; EXPRESSED IN: 21 plant structures; EXPRESSED DURING: 13 growth stages; CONTAINS InterPro DOMAIN/s: Immunoglobulin-like fold (InterPro:IPR013783), Carbohydrate-binding-like fold (InterPro:IPR013784), Glycos…	T
'2.2.2.4'	'major CHO metabolism.degradation.starch.D enzyme'	'glyma.04g219500.1.p'	'(q06801|dpep_soltu : 875.0) 4-alpha-glucanotransferase, chloroplast precursor (EC 2.4.1.25) (Amylomaltase) (Disproportionating enzyme) (D-enzyme) - Solanum tuberosum (Potato) & (at5g64860 : 851.0) Encodes a maltotriose-metabolizing enzyme with chloroplastic &#945;-1,4-glucanotransferase activity. Mutant has altered starch degradation.; disproportionating enzyme (DPE1); FUNCTIONS IN: 4-alpha-gluc…	T
'2.2.2.4'	'major CHO metabolism.degradation.starch.D enzyme'	'glyma.07g148000.1.p'	'(at5g01260 : 147.0) Carbohydrate-binding-like fold; FUNCTIONS IN: carbohydrate binding, catalytic activity; INVOLVED IN: carbohydrate metabolic process; LOCATED IN: cellular_component unknown; EXPRESSED IN: 21 plant structures; EXPRESSED DURING: 13 growth stages; CONTAINS InterPro DOMAIN/s: Immunoglobulin-like fold (InterPro:IPR013783), Carbohydrate-binding-like fold (InterPro:IPR013784), Glycos…	T
'2.2.2.4'	'major CHO metabolism.degradation.starch.D enzyme'	'glyma.19g125800.1.p'	'(at2g40840 : 1417.0) Encodes a cytosolic protein with transglucosidase and amylomaltase activity. It is an essential component of the pathway from starch to sucrose and cellular metabolism in leaves at night. The protein binds to heteroglycans and utilizes glucose, mannose and xylose as acceptors. Fucose and galactose can also act as acceptors but less efficiently than the previous three. It was…	T
'2.2.2.4'	'major CHO metabolism.degradation.starch.D enzyme'	'glyma.03g062800.1.p'	'(at5g01260 : 129.0) Carbohydrate-binding-like fold; FUNCTIONS IN: carbohydrate binding, catalytic activity; INVOLVED IN: carbohydrate metabolic process; LOCATED IN: cellular_component unknown; EXPRESSED IN: 21 plant structures; EXPRESSED DURING: 13 growth stages; CONTAINS InterPro DOMAIN/s: Immunoglobulin-like fold (InterPro:IPR013783), Carbohydrate-binding-like fold (InterPro:IPR013784), Glycos…	T
'2.2.2.4'	'major CHO metabolism.degradation.starch.D enzyme'	'glyma.03g062500.1.p'	'(at5g01260 : 129.0) Carbohydrate-binding-like fold; FUNCTIONS IN: carbohydrate binding, catalytic activity; INVOLVED IN: carbohydrate metabolic process; LOCATED IN: cellular_component unknown; EXPRESSED IN: 21 plant structures; EXPRESSED DURING: 13 growth stages; CONTAINS InterPro DOMAIN/s: Immunoglobulin-like fold (InterPro:IPR013783), Carbohydrate-binding-like fold (InterPro:IPR013784), Glycos…	T
'2.2.2.4'	'major CHO metabolism.degradation.starch.D enzyme'	'glyma.03g061900.1.p'	'(at5g01260 : 99.4) Carbohydrate-binding-like fold; FUNCTIONS IN: carbohydrate binding, catalytic activity; INVOLVED IN: carbohydrate metabolic process; LOCATED IN: cellular_component unknown; EXPRESSED IN: 21 plant structures; EXPRESSED DURING: 13 growth stages; CONTAINS InterPro DOMAIN/s: Immunoglobulin-like fold (InterPro:IPR013783), Carbohydrate-binding-like fold (InterPro:IPR013784), Glycosi…	T
'2.2.2.4'	'major CHO metabolism.degradation.starch.D enzyme'	'glyma.03g121100.1.p'	'(at2g40840 : 1403.0) Encodes a cytosolic protein with transglucosidase and amylomaltase activity. It is an essential component of the pathway from starch to sucrose and cellular metabolism in leaves at night. The protein binds to heteroglycans and utilizes glucose, mannose and xylose as acceptors. Fucose and galactose can also act as acceptors but less efficiently than the previous three. It was…	T
'2.2.2.4'	'major CHO metabolism.degradation.starch.D enzyme'	'glyma.03g062100.1.p'	'(at5g01260 : 133.0) Carbohydrate-binding-like fold; FUNCTIONS IN: carbohydrate binding, catalytic activity; INVOLVED IN: carbohydrate metabolic process; LOCATED IN: cellular_component unknown; EXPRESSED IN: 21 plant structures; EXPRESSED DURING: 13 growth stages; CONTAINS InterPro DOMAIN/s: Immunoglobulin-like fold (InterPro:IPR013783), Carbohydrate-binding-like fold (InterPro:IPR013784), Glycos…	T
'2.2.2.4'	'major CHO metabolism.degradation.starch.D enzyme'	'glyma.03g063000.1.p'	'(at5g01260 : 127.0) Carbohydrate-binding-like fold; FUNCTIONS IN: carbohydrate binding, catalytic activity; INVOLVED IN: carbohydrate metabolic process; LOCATED IN: cellular_component unknown; EXPRESSED IN: 21 plant structures; EXPRESSED DURING: 13 growth stages; CONTAINS InterPro DOMAIN/s: Immunoglobulin-like fold (InterPro:IPR013783), Carbohydrate-binding-like fold (InterPro:IPR013784), Glycos…	T
'2.2.2.4'	'major CHO metabolism.degradation.starch.D enzyme'	'glyma.03g062300.1.p'	'(at5g01260 : 129.0) Carbohydrate-binding-like fold; FUNCTIONS IN: carbohydrate binding, catalytic activity; INVOLVED IN: carbohydrate metabolic process; LOCATED IN: cellular_component unknown; EXPRESSED IN: 21 plant structures; EXPRESSED DURING: 13 growth stages; CONTAINS InterPro DOMAIN/s: Immunoglobulin-like fold (InterPro:IPR013783), Carbohydrate-binding-like fold (InterPro:IPR013784), Glycos…	T
'2.2.2.4'	'major CHO metabolism.degradation.starch.D enzyme'	'glyma.03g061700.1.p'	'(at5g01260 : 134.0) Carbohydrate-binding-like fold; FUNCTIONS IN: carbohydrate binding, catalytic activity; INVOLVED IN: carbohydrate metabolic process; LOCATED IN: cellular_component unknown; EXPRESSED IN: 21 plant structures; EXPRESSED DURING: 13 growth stages; CONTAINS InterPro DOMAIN/s: Immunoglobulin-like fold (InterPro:IPR013783), Carbohydrate-binding-like fold (InterPro:IPR013784), Glycos…	T
'2.2.2.4'	'major CHO metabolism.degradation.starch.D enzyme'	'glyma.01g115000.1.p'	'(at5g01260 : 139.0) Carbohydrate-binding-like fold; FUNCTIONS IN: carbohydrate binding, catalytic activity; INVOLVED IN: carbohydrate metabolic process; LOCATED IN: cellular_component unknown; EXPRESSED IN: 21 plant structures; EXPRESSED DURING: 13 growth stages; CONTAINS InterPro DOMAIN/s: Immunoglobulin-like fold (InterPro:IPR013783), Carbohydrate-binding-like fold (InterPro:IPR013784), Glycos…	T
'2.2.2.4'	'major CHO metabolism.degradation.starch.D enzyme'	'glyma.06g146400.1.p'	'(q06801|dpep_soltu : 867.0) 4-alpha-glucanotransferase, chloroplast precursor (EC 2.4.1.25) (Amylomaltase) (Disproportionating enzyme) (D-enzyme) - Solanum tuberosum (Potato) & (at5g64860 : 833.0) Encodes a maltotriose-metabolizing enzyme with chloroplastic &#945;-1,4-glucanotransferase activity. Mutant has altered starch degradation.; disproportionating enzyme (DPE1); FUNCTIONS IN: 4-alpha-gluc…	T
'2.2.2.4'	'major CHO metabolism.degradation.starch.D enzyme'	'glyma.18g199300.1.p'	'(at5g01260 : 141.0) Carbohydrate-binding-like fold; FUNCTIONS IN: carbohydrate binding, catalytic activity; INVOLVED IN: carbohydrate metabolic process; LOCATED IN: cellular_component unknown; EXPRESSED IN: 21 plant structures; EXPRESSED DURING: 13 growth stages; CONTAINS InterPro DOMAIN/s: Immunoglobulin-like fold (InterPro:IPR013783), Carbohydrate-binding-like fold (InterPro:IPR013784), Glycos…	T
'2.2.2.6'	'major CHO metabolism.degradation.starch.transporter'	'glyma.09g223400.1.p'	'(at5g17520 : 122.0) Encodes a maltose transporter that is expressed in leaves and roots. Mutations at the MEX1 locus cause accumulation of both starch and maltose in leaves, with maltose levels at least 40 times higher than that of wild-type. This gene encodes a protein located in the chloroplast envelope.; ROOT CAP 1 (RCP1); FUNCTIONS IN: maltose transmembrane transporter activity; INVOLVED IN:…	T
'2.2.2.6'	'major CHO metabolism.degradation.starch.transporter'	'glyma.07g201300.1.p'	'(p21727|tpt_pea : 642.0) Triose phosphate/phosphate translocator, chloroplast precursor (cTPT) (p36) (E30) - Pisum sativum (Garden pea) & (at5g46110 : 563.0) mutant has Altered acclimation responses; Chloroplast Triose Phosphate Translocator; ACCLIMATION OF PHOTOSYNTHESIS TO ENVIRONMENT 2 (APE2); FUNCTIONS IN: antiporter activity; INVOLVED IN: transport; LOCATED IN: chloroplast, membrane; EXPRES…	T
'2.2.2.6'	'major CHO metabolism.degradation.starch.transporter'	'glyma.13g175100.1.p'	'(p21727|tpt_pea : 654.0) Triose phosphate/phosphate translocator, chloroplast precursor (cTPT) (p36) (E30) - Pisum sativum (Garden pea) & (at5g46110 : 572.0) mutant has Altered acclimation responses; Chloroplast Triose Phosphate Translocator; ACCLIMATION OF PHOTOSYNTHESIS TO ENVIRONMENT 2 (APE2); FUNCTIONS IN: antiporter activity; INVOLVED IN: transport; LOCATED IN: chloroplast, membrane; EXPRES…	T
'2.2.2.6'	'major CHO metabolism.degradation.starch.transporter'	'glyma.13g045000.1.p'	'(at5g16150 : 623.0) Encodes a putative plastidic glucose transporter.; plastidic GLC translocator (PGLCT); FUNCTIONS IN: carbohydrate transmembrane transporter activity, sugar:hydrogen symporter activity; INVOLVED IN: response to trehalose stimulus; LOCATED IN: membrane; EXPRESSED IN: 24 plant structures; EXPRESSED DURING: 14 growth stages; CONTAINS InterPro DOMAIN/s: Sugar transporter, conserve…	T
'2.2.2.6'	'major CHO metabolism.degradation.starch.transporter'	'glyma.19g050300.1.p'	'(at5g16150 : 593.0) Encodes a putative plastidic glucose transporter.; plastidic GLC translocator (PGLCT); FUNCTIONS IN: carbohydrate transmembrane transporter activity, sugar:hydrogen symporter activity; INVOLVED IN: response to trehalose stimulus; LOCATED IN: membrane; EXPRESSED IN: 24 plant structures; EXPRESSED DURING: 14 growth stages; CONTAINS InterPro DOMAIN/s: Sugar transporter, conserve…	T
'2.2.2.6'	'major CHO metabolism.degradation.starch.transporter'	'glyma.08g367100.1.p'	'(at5g16150 : 615.0) Encodes a putative plastidic glucose transporter.; plastidic GLC translocator (PGLCT); FUNCTIONS IN: carbohydrate transmembrane transporter activity, sugar:hydrogen symporter activity; INVOLVED IN: response to trehalose stimulus; LOCATED IN: membrane; EXPRESSED IN: 24 plant structures; EXPRESSED DURING: 14 growth stages; CONTAINS InterPro DOMAIN/s: Sugar transporter, conserve…	T
'2.2.2.6'	'major CHO metabolism.degradation.starch.transporter'	'glyma.12g013400.1.p'	'(at5g17520 : 415.0) Encodes a maltose transporter that is expressed in leaves and roots. Mutations at the MEX1 locus cause accumulation of both starch and maltose in leaves, with maltose levels at least 40 times higher than that of wild-type. This gene encodes a protein located in the chloroplast envelope.; ROOT CAP 1 (RCP1); FUNCTIONS IN: maltose transmembrane transporter activity; INVOLVED IN:…	T
'2.2.2.6'	'major CHO metabolism.degradation.starch.transporter'	'glyma.18g295300.1.p'	'(at5g16150 : 609.0) Encodes a putative plastidic glucose transporter.; plastidic GLC translocator (PGLCT); FUNCTIONS IN: carbohydrate transmembrane transporter activity, sugar:hydrogen symporter activity; INVOLVED IN: response to trehalose stimulus; LOCATED IN: membrane; EXPRESSED IN: 24 plant structures; EXPRESSED DURING: 14 growth stages; CONTAINS InterPro DOMAIN/s: Sugar transporter, conserve…	T
'2.2.2.6'	'major CHO metabolism.degradation.starch.transporter'	'glyma.16g113800.1.p'	'(p21727|tpt_pea : 169.0) Triose phosphate/phosphate translocator, chloroplast precursor (cTPT) (p36) (E30) - Pisum sativum (Garden pea) & (at5g46110 : 107.0) mutant has Altered acclimation responses; Chloroplast Triose Phosphate Translocator; ACCLIMATION OF PHOTOSYNTHESIS TO ENVIRONMENT 2 (APE2); FUNCTIONS IN: antiporter activity; INVOLVED IN: transport; LOCATED IN: chloroplast, membrane; EXPRES…	T
'2.2.2.8'	'major CHO metabolism.degradation.starch.ISA3'	'glyma.04g140700.1.p'	'(gnl|cdd|31712 : 102.0) no description available & (at4g09020 : 81.3) Encodes an isoamylase-like protein. Mutant studies show that the gene is strongly involved in starch breakdown. A GUS-protein fusion product was shown to localize to the surface of chloroplastic structures reminiscent of starch granules. In the mutants, the chloroplastic &#945;-amylase AMY3 is upregulated.; isoamylase 3 (ISA3)…	T
'2.2.2.8'	'major CHO metabolism.degradation.starch.ISA3'	'glyma.04g098900.1.p'	'(at4g09020 : 1167.0) Encodes an isoamylase-like protein. Mutant studies show that the gene is strongly involved in starch breakdown. A GUS-protein fusion product was shown to localize to the surface of chloroplastic structures reminiscent of starch granules. In the mutants, the chloroplastic &#945;-amylase AMY3 is upregulated.; isoamylase 3 (ISA3); FUNCTIONS IN: isoamylase activity, alpha-amylas…	T
'2.2.2.8'	'major CHO metabolism.degradation.starch.ISA3'	'glyma.06g100600.1.p'	'(at4g09020 : 1135.0) Encodes an isoamylase-like protein. Mutant studies show that the gene is strongly involved in starch breakdown. A GUS-protein fusion product was shown to localize to the surface of chloroplastic structures reminiscent of starch granules. In the mutants, the chloroplastic &#945;-amylase AMY3 is upregulated.; isoamylase 3 (ISA3); FUNCTIONS IN: isoamylase activity, alpha-amylas…	T
'2.2.2.9'	'major CHO metabolism.degradation.starch.limit dextrinase/ pullulanase'	'glyma.10g197000.1.p'	'(at5g04360 : 1326.0) Encodes an enzyme thought to be involved in the hydrolysis of the &#945;-1,6 linkages during starch degradation in seed endosperm. However, a knockout mutant of Arabidopsis lacking limit dextrinase has normal rates of starch degradation in the leaf at night, indicating that more than one isoamylases might be involved in this process.; limit dextrinase (LDA); FUNCTIONS IN: li…	T
'2.2.2.10'	'major CHO metabolism.degradation.starch.laforin like phosphoglucan phosphatase (SEX4)'	'glyma.10g200100.1.p'	'(at3g52180 : 461.0) Encodes a plant-specific protein phosphatase that contains a protein tyrosine phosphatase (PTP) catalytic domain and a kinase interaction sequence (KIS) domain. This protein interacts with the plant SnRK AKIN11. Binds starch. Localized in the chloroplast.; STARCH-EXCESS 4 (SEX4); FUNCTIONS IN: protein tyrosine/serine/threonine phosphatase activity, polysaccharide binding; INV…	T
'2.2.2.10'	'major CHO metabolism.degradation.starch.laforin like phosphoglucan phosphatase (SEX4)'	'glyma.20g190400.1.p'	'(at3g52180 : 460.0) Encodes a plant-specific protein phosphatase that contains a protein tyrosine phosphatase (PTP) catalytic domain and a kinase interaction sequence (KIS) domain. This protein interacts with the plant SnRK AKIN11. Binds starch. Localized in the chloroplast.; STARCH-EXCESS 4 (SEX4); FUNCTIONS IN: protein tyrosine/serine/threonine phosphatase activity, polysaccharide binding; INV…	T
'2.2.2.1001'	'major CHO metabolism.degradation.starch'	'starch (total)'	'cell wall synthesis; major CHO metabolism.degradation.starch'	M
'2.2.2.1002'	'major CHO metabolism.degradation.starch'	'maltose'	'cell wall synthesis; major CHO metabolism.degradation.starch'	M
'2.2.2.1003'	'major CHO metabolism.degradation.starch'	'isomaltose'	'cell wall synthesis; major CHO metabolism.degradation.starch'	M
'2.2.2.1004'	'major CHO metabolism.degradation.starch'	'maltotriose'	'cell wall synthesis; major CHO metabolism.degradation.starch'	M
'2.2.10'	'major CHO metabolism.degradation.acetate metabolism'	''	''
'2.2.10.1'	'major CHO metabolism.degradation.acetate metabolism.acetate kinase'	''	''
'2.2.10.2'	'major CHO metabolism.degradation.acetate metabolism.phosphate acetyltransferase'	''	''
'2.2.10.3'	'major CHO metabolism.degradation.acetate metabolism.acetyl-CoA synthetase'	''	''
'3'	'minor CHO metabolism'	''	''
'3.1'	'minor CHO metabolism.raffinose family'	''	''
'3.1.1'	'minor CHO metabolism.raffinose family.galactinol synthases'	''	''
'3.1.1.1'	'minor CHO metabolism.raffinose family.galactinol synthases.known'	'glyma.10g145300.1.p'	'(at2g47180 : 516.0) galactinol synthase 1 (GolS1); FUNCTIONS IN: transferase activity, transferring hexosyl groups, transferase activity, transferring glycosyl groups; INVOLVED IN: response to high light intensity, carbohydrate biosynthetic process, response to hydrogen peroxide, response to heat; LOCATED IN: cellular_component unknown; EXPRESSED IN: 19 plant structures; EXPRESSED DURING: 11 gro…	T
'3.1.1.1'	'minor CHO metabolism.raffinose family.galactinol synthases.known'	'glyma.19g227800.1.p'	'(at1g56600 : 523.0) galactinol synthase 2 (GolS2); CONTAINS InterPro DOMAIN/s: Glycosyl transferase, family 8 (InterPro:IPR002495); BEST Arabidopsis thaliana protein match is: galactinol synthase 3 (TAIR:AT1G09350.1); Has 1296 Blast hits to 1295 proteins in 304 species: Archae - 0; Bacteria - 134; Metazoa - 258; Fungi - 290; Plants - 471; Viruses - 73; Other Eukaryotes - 70 (source: NCBI BLink).…	T
'3.1.1.1'	'minor CHO metabolism.raffinose family.galactinol synthases.known'	'glyma.19g219100.1.p'	'(at2g47180 : 532.0) galactinol synthase 1 (GolS1); FUNCTIONS IN: transferase activity, transferring hexosyl groups, transferase activity, transferring glycosyl groups; INVOLVED IN: response to high light intensity, carbohydrate biosynthetic process, response to hydrogen peroxide, response to heat; LOCATED IN: cellular_component unknown; EXPRESSED IN: 19 plant structures; EXPRESSED DURING: 11 gro…	T
'3.1.1.1'	'minor CHO metabolism.raffinose family.galactinol synthases.known'	'glyma.03g229800.1.p'	'(at1g56600 : 525.0) galactinol synthase 2 (GolS2); CONTAINS InterPro DOMAIN/s: Glycosyl transferase, family 8 (InterPro:IPR002495); BEST Arabidopsis thaliana protein match is: galactinol synthase 3 (TAIR:AT1G09350.1); Has 1296 Blast hits to 1295 proteins in 304 species: Archae - 0; Bacteria - 134; Metazoa - 258; Fungi - 290; Plants - 471; Viruses - 73; Other Eukaryotes - 70 (source: NCBI BLink).…	T
'3.1.1.1'	'minor CHO metabolism.raffinose family.galactinol synthases.known'	'glyma.03g222000.1.p'	'(at2g47180 : 536.0) galactinol synthase 1 (GolS1); FUNCTIONS IN: transferase activity, transferring hexosyl groups, transferase activity, transferring glycosyl groups; INVOLVED IN: response to high light intensity, carbohydrate biosynthetic process, response to hydrogen peroxide, response to heat; LOCATED IN: cellular_component unknown; EXPRESSED IN: 19 plant structures; EXPRESSED DURING: 11 gro…	T
'3.1.1.1'	'minor CHO metabolism.raffinose family.galactinol synthases.known'	'glyma.20g094500.1.p'	'(at2g47180 : 506.0) galactinol synthase 1 (GolS1); FUNCTIONS IN: transferase activity, transferring hexosyl groups, transferase activity, transferring glycosyl groups; INVOLVED IN: response to high light intensity, carbohydrate biosynthetic process, response to hydrogen peroxide, response to heat; LOCATED IN: cellular_component unknown; EXPRESSED IN: 19 plant structures; EXPRESSED DURING: 11 gro…	T
'3.1.1.2'	'minor CHO metabolism.raffinose family.galactinol synthases.putative'	'glyma.10g145300.1.p'	'(at2g47180 : 516.0) galactinol synthase 1 (GolS1); FUNCTIONS IN: transferase activity, transferring hexosyl groups, transferase activity, transferring glycosyl groups; INVOLVED IN: response to high light intensity, carbohydrate biosynthetic process, response to hydrogen peroxide, response to heat; LOCATED IN: cellular_component unknown; EXPRESSED IN: 19 plant structures; EXPRESSED DURING: 11 gro…	T
'3.1.1.2'	'minor CHO metabolism.raffinose family.galactinol synthases.putative'	'glyma.17g020100.1.p'	'(at3g06260 : 539.0) Encodes a protein with putative galacturonosyltransferase activity.; galacturonosyltransferase-like 4 (GATL4); FUNCTIONS IN: transferase activity, transferring hexosyl groups, polygalacturonate 4-alpha-galacturonosyltransferase activity, transferase activity, transferring glycosyl groups; INVOLVED IN: carbohydrate biosynthetic process; LOCATED IN: endomembrane system; EXPRESS…	T
'3.1.1.2'	'minor CHO metabolism.raffinose family.galactinol synthases.putative'	'glyma.07g254100.1.p'	'(at3g06260 : 551.0) Encodes a protein with putative galacturonosyltransferase activity.; galacturonosyltransferase-like 4 (GATL4); FUNCTIONS IN: transferase activity, transferring hexosyl groups, polygalacturonate 4-alpha-galacturonosyltransferase activity, transferase activity, transferring glycosyl groups; INVOLVED IN: carbohydrate biosynthetic process; LOCATED IN: endomembrane system; EXPRESS…	T
'3.1.1.2'	'minor CHO metabolism.raffinose family.galactinol synthases.putative'	'glyma.15g137200.1.p'	'(at3g06260 : 192.0) Encodes a protein with putative galacturonosyltransferase activity.; galacturonosyltransferase-like 4 (GATL4); FUNCTIONS IN: transferase activity, transferring hexosyl groups, polygalacturonate 4-alpha-galacturonosyltransferase activity, transferase activity, transferring glycosyl groups; INVOLVED IN: carbohydrate biosynthetic process; LOCATED IN: endomembrane system; EXPRESS…	T
'3.1.1.2'	'minor CHO metabolism.raffinose family.galactinol synthases.putative'	'glyma.13g067900.1.p'	'(at1g70090 : 473.0) Encodes a protein with putative galacturonosyltransferase activity.; glucosyl transferase family 8 (LGT8); FUNCTIONS IN: transferase activity, transferring hexosyl groups, polygalacturonate 4-alpha-galacturonosyltransferase activity, transferase activity, transferring glycosyl groups; INVOLVED IN: carbohydrate biosynthetic process; LOCATED IN: endomembrane system; EXPRESSED I…	T
'3.1.1.2'	'minor CHO metabolism.raffinose family.galactinol synthases.putative'	'glyma.19g016100.1.p'	'(at1g70090 : 456.0) Encodes a protein with putative galacturonosyltransferase activity.; glucosyl transferase family 8 (LGT8); FUNCTIONS IN: transferase activity, transferring hexosyl groups, polygalacturonate 4-alpha-galacturonosyltransferase activity, transferase activity, transferring glycosyl groups; INVOLVED IN: carbohydrate biosynthetic process; LOCATED IN: endomembrane system; EXPRESSED I…	T
'3.1.1.2'	'minor CHO metabolism.raffinose family.galactinol synthases.putative'	'glyma.20g094500.1.p'	'(at2g47180 : 506.0) galactinol synthase 1 (GolS1); FUNCTIONS IN: transferase activity, transferring hexosyl groups, transferase activity, transferring glycosyl groups; INVOLVED IN: response to high light intensity, carbohydrate biosynthetic process, response to hydrogen peroxide, response to heat; LOCATED IN: cellular_component unknown; EXPRESSED IN: 19 plant structures; EXPRESSED DURING: 11 gro…	T
'3.1.1.2'	'minor CHO metabolism.raffinose family.galactinol synthases.putative'	'glyma.01g087800.1.p'	'(at1g13250 : 497.0) Encodes a protein with putative galacturonosyltransferase activity.; galacturonosyltransferase-like 3 (GATL3); FUNCTIONS IN: transferase activity, transferring hexosyl groups, polygalacturonate 4-alpha-galacturonosyltransferase activity, transferase activity, transferring glycosyl groups; INVOLVED IN: carbohydrate biosynthetic process; LOCATED IN: endomembrane system; EXPRESS…	T
'3.1.2'	'minor CHO metabolism.raffinose family.raffinose synthases'	''	''
'3.1.2.1'	'minor CHO metabolism.raffinose family.raffinose synthases.known'	'glyma.19g004400.1.p'	'(at5g40390 : 199.0) Encodes a protein which might be involved in the formation of verbascose. A T-DNA insertion mutant was shown to have a decreased amount of verbascose (as well as mannitol) whereas the levels of raffinose and stachyose remained unchanged.; seed imbibition 1-like (SIP1); FUNCTIONS IN: hydrolase activity, hydrolyzing O-glycosyl compounds, galactinol-sucrose galactosyltransferase…	T
'3.1.2.1'	'minor CHO metabolism.raffinose family.raffinose synthases.known'	'glyma.05g040300.1.p'	'(gnl|cdd|69227 : 1099.0) no description available & (at5g40390 : 995.0) Encodes a protein which might be involved in the formation of verbascose. A T-DNA insertion mutant was shown to have a decreased amount of verbascose (as well as mannitol) whereas the levels of raffinose and stachyose remained unchanged.; seed imbibition 1-like (SIP1); FUNCTIONS IN: hydrolase activity, hydrolyzing O-glycosyl…	T
'3.1.2.1'	'minor CHO metabolism.raffinose family.raffinose synthases.known'	'glyma.05g003900.1.p'	'(gnl|cdd|69227 : 1121.0) no description available & (at5g40390 : 1066.0) Encodes a protein which might be involved in the formation of verbascose. A T-DNA insertion mutant was shown to have a decreased amount of verbascose (as well as mannitol) whereas the levels of raffinose and stachyose remained unchanged.; seed imbibition 1-like (SIP1); FUNCTIONS IN: hydrolase activity, hydrolyzing O-glycosy…	T
'3.1.2.1'	'minor CHO metabolism.raffinose family.raffinose synthases.known'	'glyma.06g179200.1.p'	'(gnl|cdd|69227 : 1155.0) no description available & (at5g40390 : 1080.0) Encodes a protein which might be involved in the formation of verbascose. A T-DNA insertion mutant was shown to have a decreased amount of verbascose (as well as mannitol) whereas the levels of raffinose and stachyose remained unchanged.; seed imbibition 1-like (SIP1); FUNCTIONS IN: hydrolase activity, hydrolyzing O-glycosy…	T
'3.1.2.2'	'minor CHO metabolism.raffinose family.raffinose synthases.putative'	'glyma.17g111400.1.p'	'(at5g20250 : 1145.0) encodes a member of glycosyl hydrolase family 36. Expression is induced within 3 hours of dark treatment, in senescing leaves and treatment with exogenous photosynthesis inhibitor. Induction of gene expression was suppressed in excised leaves supplied with sugar. The authors suggest that the gene's expression pattern is responding to the level of sugar in the cell.; DARK IND…	T
'3.1.2.2'	'minor CHO metabolism.raffinose family.raffinose synthases.putative'	'glyma.09g016600.1.p'	'(gnl|cdd|69227 : 800.0) no description available & (at3g57520 : 759.0) seed imbibition 2 (SIP2); CONTAINS InterPro DOMAIN/s: Glycoside hydrolase, catalytic core (InterPro:IPR017853), Raffinose synthase (InterPro:IPR008811); BEST Arabidopsis thaliana protein match is: seed imbibition 1 (TAIR:AT1G55740.1); Has 35333 Blast hits to 34131 proteins in 2444 species: Archae - 798; Bacteria - 22429; Meta…	T
'3.1.2.2'	'minor CHO metabolism.raffinose family.raffinose synthases.putative'	'glyma.04g190000.1.p'	'(gnl|cdd|69227 : 826.0) no description available & (at3g57520 : 823.0) seed imbibition 2 (SIP2); CONTAINS InterPro DOMAIN/s: Glycoside hydrolase, catalytic core (InterPro:IPR017853), Raffinose synthase (InterPro:IPR008811); BEST Arabidopsis thaliana protein match is: seed imbibition 1 (TAIR:AT1G55740.1); Has 35333 Blast hits to 34131 proteins in 2444 species: Archae - 798; Bacteria - 22429; Meta…	T
'3.1.2.2'	'minor CHO metabolism.raffinose family.raffinose synthases.putative'	'glyma.04g145800.1.p'	'(at3g57520 : 281.0) seed imbibition 2 (SIP2); CONTAINS InterPro DOMAIN/s: Glycoside hydrolase, catalytic core (InterPro:IPR017853), Raffinose synthase (InterPro:IPR008811); BEST Arabidopsis thaliana protein match is: seed imbibition 1 (TAIR:AT1G55740.1); Has 35333 Blast hits to 34131 proteins in 2444 species: Archae - 798; Bacteria - 22429; Metazoa - 974; Fungi - 991; Plants - 531; Viruses - 0; …	T
'3.1.2.2'	'minor CHO metabolism.raffinose family.raffinose synthases.putative'	'glyma.13g160100.1.p'	'(at5g20250 : 1120.0) encodes a member of glycosyl hydrolase family 36. Expression is induced within 3 hours of dark treatment, in senescing leaves and treatment with exogenous photosynthesis inhibitor. Induction of gene expression was suppressed in excised leaves supplied with sugar. The authors suggest that the gene's expression pattern is responding to the level of sugar in the cell.; DARK IND…	T
'3.1.2.2'	'minor CHO metabolism.raffinose family.raffinose synthases.putative'	'glyma.02g303300.1.p'	'(at1g55740 : 1135.0) seed imbibition 1 (SIP1); CONTAINS InterPro DOMAIN/s: Glycoside hydrolase, catalytic core (InterPro:IPR017853), Raffinose synthase (InterPro:IPR008811); BEST Arabidopsis thaliana protein match is: seed imbibition 2 (TAIR:AT3G57520.1); Has 563 Blast hits to 527 proteins in 159 species: Archae - 29; Bacteria - 119; Metazoa - 0; Fungi - 82; Plants - 322; Viruses - 0; Other Euka…	T
'3.1.2.2'	'minor CHO metabolism.raffinose family.raffinose synthases.putative'	'glyma.19g140700.1.p'	'(at3g57520 : 389.0) seed imbibition 2 (SIP2); CONTAINS InterPro DOMAIN/s: Glycoside hydrolase, catalytic core (InterPro:IPR017853), Raffinose synthase (InterPro:IPR008811); BEST Arabidopsis thaliana protein match is: seed imbibition 1 (TAIR:AT1G55740.1); Has 35333 Blast hits to 34131 proteins in 2444 species: Archae - 798; Bacteria - 22429; Metazoa - 974; Fungi - 991; Plants - 531; Viruses - 0; …	T
'3.1.2.2'	'minor CHO metabolism.raffinose family.raffinose synthases.putative'	'glyma.03g137900.1.p'	'(at3g57520 : 1272.0) seed imbibition 2 (SIP2); CONTAINS InterPro DOMAIN/s: Glycoside hydrolase, catalytic core (InterPro:IPR017853), Raffinose synthase (InterPro:IPR008811); BEST Arabidopsis thaliana protein match is: seed imbibition 1 (TAIR:AT1G55740.1); Has 35333 Blast hits to 34131 proteins in 2444 species: Archae - 798; Bacteria - 22429; Metazoa - 974; Fungi - 991; Plants - 531; Viruses - 0;…	T
'3.1.2.2'	'minor CHO metabolism.raffinose family.raffinose synthases.putative'	'glyma.14g010500.1.p'	'(at1g55740 : 1119.0) seed imbibition 1 (SIP1); CONTAINS InterPro DOMAIN/s: Glycoside hydrolase, catalytic core (InterPro:IPR017853), Raffinose synthase (InterPro:IPR008811); BEST Arabidopsis thaliana protein match is: seed imbibition 2 (TAIR:AT3G57520.1); Has 563 Blast hits to 527 proteins in 159 species: Archae - 29; Bacteria - 119; Metazoa - 0; Fungi - 82; Plants - 322; Viruses - 0; Other Euka…	T
'3.1.2.2'	'minor CHO metabolism.raffinose family.raffinose synthases.putative'	'glyma.06g175500.1.p'	'(at3g57520 : 570.0) seed imbibition 2 (SIP2); CONTAINS InterPro DOMAIN/s: Glycoside hydrolase, catalytic core (InterPro:IPR017853), Raffinose synthase (InterPro:IPR008811); BEST Arabidopsis thaliana protein match is: seed imbibition 1 (TAIR:AT1G55740.1); Has 35333 Blast hits to 34131 proteins in 2444 species: Archae - 798; Bacteria - 22429; Metazoa - 974; Fungi - 991; Plants - 531; Viruses - 0; …	T
'3.1.3'	'minor CHO metabolism.raffinose family.stachyose synthases'	'glyma.19g217700.1.p'	'(q93xk2|stsyn_pea : 1392.0) Stachyose synthase precursor (EC 2.4.1.67) (Galactinol--raffinose galactosyltransferase) - Pisum sativum (Garden pea) & (at4g01970 : 1065.0) Encodes a putative stachyose synthetase.; stachyose synthase (STS); CONTAINS InterPro DOMAIN/s: Glycoside hydrolase, catalytic core (InterPro:IPR017853), Raffinose synthase (InterPro:IPR008811); BEST Arabidopsis thaliana protein …	T
'3.1.1001'	'minor CHO metabolism.raffinose family'	'raffinose'	'minor CHO metabolism.raffinose'	M
'3.1.1002'	'minor CHO metabolism.raffinose family'	'galactinol'	''	M
'3.2'	'minor CHO metabolism.trehalose'	''	''
'3.2.1'	'minor CHO metabolism.trehalose.TPS'	'glyma.15g210100.1.p'	'(at1g78580 : 1436.0) Encodes an enzyme putatively involved in trehalose biosynthesis. The protein has a trehalose synthase (TPS)-like domain but no trehalose phosphatase (TPP)-like domain. ATTPS1 is able to complement yeast tps1 mutants in vivo. The gene product modulates cell growth but not cell differentiation by determining cell wall deposition and cell division.; trehalose-6-phosphate syntha…	T
'3.2.1'	'minor CHO metabolism.trehalose.TPS'	'glyma.13g264600.1.p'	'(at1g78580 : 1434.0) Encodes an enzyme putatively involved in trehalose biosynthesis. The protein has a trehalose synthase (TPS)-like domain but no trehalose phosphatase (TPP)-like domain. ATTPS1 is able to complement yeast tps1 mutants in vivo. The gene product modulates cell growth but not cell differentiation by determining cell wall deposition and cell division.; trehalose-6-phosphate syntha…	T
'3.2.1'	'minor CHO metabolism.trehalose.TPS'	'glyma.05g163600.1.p'	'(at1g78580 : 1363.0) Encodes an enzyme putatively involved in trehalose biosynthesis. The protein has a trehalose synthase (TPS)-like domain but no trehalose phosphatase (TPP)-like domain. ATTPS1 is able to complement yeast tps1 mutants in vivo. The gene product modulates cell growth but not cell differentiation by determining cell wall deposition and cell division.; trehalose-6-phosphate syntha…	T
'3.2.1'	'minor CHO metabolism.trehalose.TPS'	'glyma.08g120800.1.p'	'(at1g78580 : 1352.0) Encodes an enzyme putatively involved in trehalose biosynthesis. The protein has a trehalose synthase (TPS)-like domain but no trehalose phosphatase (TPP)-like domain. ATTPS1 is able to complement yeast tps1 mutants in vivo. The gene product modulates cell growth but not cell differentiation by determining cell wall deposition and cell division.; trehalose-6-phosphate syntha…	T
'3.2.1'	'minor CHO metabolism.trehalose.TPS'	'glyma.12g234200.1.p'	'(at1g78580 : 1434.0) Encodes an enzyme putatively involved in trehalose biosynthesis. The protein has a trehalose synthase (TPS)-like domain but no trehalose phosphatase (TPP)-like domain. ATTPS1 is able to complement yeast tps1 mutants in vivo. The gene product modulates cell growth but not cell differentiation by determining cell wall deposition and cell division.; trehalose-6-phosphate syntha…	T
'3.2.2'	'minor CHO metabolism.trehalose.TPP'	'glyma.17g138700.1.p'	'(at4g22590 : 464.0) Haloacid dehalogenase-like hydrolase (HAD) superfamily protein; FUNCTIONS IN: catalytic activity, trehalose-phosphatase activity; INVOLVED IN: trehalose biosynthetic process, metabolic process; LOCATED IN: chloroplast; EXPRESSED IN: sperm cell, male gametophyte, pollen tube; EXPRESSED DURING: L mature pollen stage, M germinated pollen stage; CONTAINS InterPro DOMAIN/s: HAD-su…	T
'3.2.2'	'minor CHO metabolism.trehalose.TPP'	'glyma.09g231400.1.p'	'(at5g51460 : 536.0) homologous to the C-terminal part of microbial trehalose-6-phosphate phosphatases; ATTPPA; FUNCTIONS IN: trehalose-phosphatase activity; INVOLVED IN: trehalose biosynthetic process; LOCATED IN: chloroplast; EXPRESSED IN: 23 plant structures; EXPRESSED DURING: 16 growth stages; CONTAINS InterPro DOMAIN/s: HAD-superfamily hydrolase, subfamily IIB (InterPro:IPR006379), Trehalose…	T
'3.2.2'	'minor CHO metabolism.trehalose.TPP'	'glyma.09g146300.1.p'	'(at5g65140 : 266.0) Haloacid dehalogenase-like hydrolase (HAD) superfamily protein; FUNCTIONS IN: catalytic activity, trehalose-phosphatase activity; INVOLVED IN: response to cadmium ion, trehalose biosynthetic process; EXPRESSED IN: 21 plant structures; EXPRESSED DURING: 14 growth stages; CONTAINS InterPro DOMAIN/s: HAD-superfamily hydrolase, subfamily IIB (InterPro:IPR006379), Trehalose-phosph…	T
'3.2.2'	'minor CHO metabolism.trehalose.TPP'	'glyma.04g237900.1.p'	'(at1g35910 : 330.0) Haloacid dehalogenase-like hydrolase (HAD) superfamily protein; FUNCTIONS IN: catalytic activity, trehalose-phosphatase activity; INVOLVED IN: trehalose biosynthetic process, metabolic process; EXPRESSED IN: 14 plant structures; EXPRESSED DURING: 4 anthesis, C globular stage, F mature embryo stage, petal differentiation and expansion stage, E expanded cotyledon stage; CONTAIN…	T
'3.2.2'	'minor CHO metabolism.trehalose.TPP'	'glyma.04g103600.1.p'	'(at5g65140 : 455.0) Haloacid dehalogenase-like hydrolase (HAD) superfamily protein; FUNCTIONS IN: catalytic activity, trehalose-phosphatase activity; INVOLVED IN: response to cadmium ion, trehalose biosynthetic process; EXPRESSED IN: 21 plant structures; EXPRESSED DURING: 14 growth stages; CONTAINS InterPro DOMAIN/s: HAD-superfamily hydrolase, subfamily IIB (InterPro:IPR006379), Trehalose-phosph…	T
'3.2.2'	'minor CHO metabolism.trehalose.TPP'	'glyma.04g119700.1.p'	'(at5g51460 : 481.0) homologous to the C-terminal part of microbial trehalose-6-phosphate phosphatases; ATTPPA; FUNCTIONS IN: trehalose-phosphatase activity; INVOLVED IN: trehalose biosynthetic process; LOCATED IN: chloroplast; EXPRESSED IN: 23 plant structures; EXPRESSED DURING: 16 growth stages; CONTAINS InterPro DOMAIN/s: HAD-superfamily hydrolase, subfamily IIB (InterPro:IPR006379), Trehalose…	T
'3.2.2'	'minor CHO metabolism.trehalose.TPP'	'glyma.07g165100.1.p'	'(at5g65140 : 343.0) Haloacid dehalogenase-like hydrolase (HAD) superfamily protein; FUNCTIONS IN: catalytic activity, trehalose-phosphatase activity; INVOLVED IN: response to cadmium ion, trehalose biosynthetic process; EXPRESSED IN: 21 plant structures; EXPRESSED DURING: 14 growth stages; CONTAINS InterPro DOMAIN/s: HAD-superfamily hydrolase, subfamily IIB (InterPro:IPR006379), Trehalose-phosph…	T
'3.2.2'	'minor CHO metabolism.trehalose.TPP'	'glyma.13g088300.1.p'	'(at5g10100 : 447.0) Haloacid dehalogenase-like hydrolase (HAD) superfamily protein; FUNCTIONS IN: catalytic activity, trehalose-phosphatase activity; INVOLVED IN: trehalose biosynthetic process, metabolic process; LOCATED IN: chloroplast; EXPRESSED IN: embryo, root; EXPRESSED DURING: C globular stage; CONTAINS InterPro DOMAIN/s: HAD-superfamily hydrolase, subfamily IIB (InterPro:IPR006379), Treh…	T
'3.2.2'	'minor CHO metabolism.trehalose.TPP'	'glyma.05g179800.1.p'	'(at5g65140 : 486.0) Haloacid dehalogenase-like hydrolase (HAD) superfamily protein; FUNCTIONS IN: catalytic activity, trehalose-phosphatase activity; INVOLVED IN: response to cadmium ion, trehalose biosynthetic process; EXPRESSED IN: 21 plant structures; EXPRESSED DURING: 14 growth stages; CONTAINS InterPro DOMAIN/s: HAD-superfamily hydrolase, subfamily IIB (InterPro:IPR006379), Trehalose-phosph…	T
'3.2.2'	'minor CHO metabolism.trehalose.TPP'	'glyma.11g239300.1.p'	'(at5g65140 : 533.0) Haloacid dehalogenase-like hydrolase (HAD) superfamily protein; FUNCTIONS IN: catalytic activity, trehalose-phosphatase activity; INVOLVED IN: response to cadmium ion, trehalose biosynthetic process; EXPRESSED IN: 21 plant structures; EXPRESSED DURING: 14 growth stages; CONTAINS InterPro DOMAIN/s: HAD-superfamily hydrolase, subfamily IIB (InterPro:IPR006379), Trehalose-phosph…	T
'3.2.2'	'minor CHO metabolism.trehalose.TPP'	'glyma.11g168300.1.p'	'(at5g65140 : 257.0) Haloacid dehalogenase-like hydrolase (HAD) superfamily protein; FUNCTIONS IN: catalytic activity, trehalose-phosphatase activity; INVOLVED IN: response to cadmium ion, trehalose biosynthetic process; EXPRESSED IN: 21 plant structures; EXPRESSED DURING: 14 growth stages; CONTAINS InterPro DOMAIN/s: HAD-superfamily hydrolase, subfamily IIB (InterPro:IPR006379), Trehalose-phosph…	T
'3.2.2'	'minor CHO metabolism.trehalose.TPP'	'glyma.14g171700.1.p'	'(at5g10100 : 438.0) Haloacid dehalogenase-like hydrolase (HAD) superfamily protein; FUNCTIONS IN: catalytic activity, trehalose-phosphatase activity; INVOLVED IN: trehalose biosynthetic process, metabolic process; LOCATED IN: chloroplast; EXPRESSED IN: embryo, root; EXPRESSED DURING: C globular stage; CONTAINS InterPro DOMAIN/s: HAD-superfamily hydrolase, subfamily IIB (InterPro:IPR006379), Treh…	T
'3.2.2'	'minor CHO metabolism.trehalose.TPP'	'glyma.08g137500.1.p'	'(at5g65140 : 492.0) Haloacid dehalogenase-like hydrolase (HAD) superfamily protein; FUNCTIONS IN: catalytic activity, trehalose-phosphatase activity; INVOLVED IN: response to cadmium ion, trehalose biosynthetic process; EXPRESSED IN: 21 plant structures; EXPRESSED DURING: 14 growth stages; CONTAINS InterPro DOMAIN/s: HAD-superfamily hydrolase, subfamily IIB (InterPro:IPR006379), Trehalose-phosph…	T
'3.2.2'	'minor CHO metabolism.trehalose.TPP'	'glyma.01g092600.1.p'	'(at2g22190 : 108.0) Haloacid dehalogenase-like hydrolase (HAD) superfamily protein; FUNCTIONS IN: catalytic activity, trehalose-phosphatase activity; INVOLVED IN: trehalose biosynthetic process, metabolic process; LOCATED IN: cellular_component unknown; EXPRESSED IN: 23 plant structures; EXPRESSED DURING: 12 growth stages; CONTAINS InterPro DOMAIN/s: HAD-superfamily hydrolase, subfamily IIB (Int…	T
'3.2.2'	'minor CHO metabolism.trehalose.TPP'	'glyma.12g005200.1.p'	'(at5g51460 : 540.0) homologous to the C-terminal part of microbial trehalose-6-phosphate phosphatases; ATTPPA; FUNCTIONS IN: trehalose-phosphatase activity; INVOLVED IN: trehalose biosynthetic process; LOCATED IN: chloroplast; EXPRESSED IN: 23 plant structures; EXPRESSED DURING: 16 growth stages; CONTAINS InterPro DOMAIN/s: HAD-superfamily hydrolase, subfamily IIB (InterPro:IPR006379), Trehalose…	T
'3.2.2'	'minor CHO metabolism.trehalose.TPP'	'glyma.12g146200.1.p'	'(at5g65140 : 150.0) Haloacid dehalogenase-like hydrolase (HAD) superfamily protein; FUNCTIONS IN: catalytic activity, trehalose-phosphatase activity; INVOLVED IN: response to cadmium ion, trehalose biosynthetic process; EXPRESSED IN: 21 plant structures; EXPRESSED DURING: 14 growth stages; CONTAINS InterPro DOMAIN/s: HAD-superfamily hydrolase, subfamily IIB (InterPro:IPR006379), Trehalose-phosph…	T
'3.2.2'	'minor CHO metabolism.trehalose.TPP'	'glyma.06g318400.1.p'	'(at5g51460 : 482.0) homologous to the C-terminal part of microbial trehalose-6-phosphate phosphatases; ATTPPA; FUNCTIONS IN: trehalose-phosphatase activity; INVOLVED IN: trehalose biosynthetic process; LOCATED IN: chloroplast; EXPRESSED IN: 23 plant structures; EXPRESSED DURING: 16 growth stages; CONTAINS InterPro DOMAIN/s: HAD-superfamily hydrolase, subfamily IIB (InterPro:IPR006379), Trehalose…	T
'3.2.2'	'minor CHO metabolism.trehalose.TPP'	'glyma.06g126300.1.p'	'(at1g35910 : 328.0) Haloacid dehalogenase-like hydrolase (HAD) superfamily protein; FUNCTIONS IN: catalytic activity, trehalose-phosphatase activity; INVOLVED IN: trehalose biosynthetic process, metabolic process; EXPRESSED IN: 14 plant structures; EXPRESSED DURING: 4 anthesis, C globular stage, F mature embryo stage, petal differentiation and expansion stage, E expanded cotyledon stage; CONTAIN…	T
'3.2.2'	'minor CHO metabolism.trehalose.TPP'	'glyma.06g104800.1.p'	'(at5g65140 : 450.0) Haloacid dehalogenase-like hydrolase (HAD) superfamily protein; FUNCTIONS IN: catalytic activity, trehalose-phosphatase activity; INVOLVED IN: response to cadmium ion, trehalose biosynthetic process; EXPRESSED IN: 21 plant structures; EXPRESSED DURING: 14 growth stages; CONTAINS InterPro DOMAIN/s: HAD-superfamily hydrolase, subfamily IIB (InterPro:IPR006379), Trehalose-phosph…	T
'3.2.2'	'minor CHO metabolism.trehalose.TPP'	'glyma.18g018100.1.p'	'(at5g65140 : 536.0) Haloacid dehalogenase-like hydrolase (HAD) superfamily protein; FUNCTIONS IN: catalytic activity, trehalose-phosphatase activity; INVOLVED IN: response to cadmium ion, trehalose biosynthetic process; EXPRESSED IN: 21 plant structures; EXPRESSED DURING: 14 growth stages; CONTAINS InterPro DOMAIN/s: HAD-superfamily hydrolase, subfamily IIB (InterPro:IPR006379), Trehalose-phosph…	T
'3.2.2'	'minor CHO metabolism.trehalose.TPP'	'glyma.18g108500.1.p'	'(at1g35910 : 125.0) Haloacid dehalogenase-like hydrolase (HAD) superfamily protein; FUNCTIONS IN: catalytic activity, trehalose-phosphatase activity; INVOLVED IN: trehalose biosynthetic process, metabolic process; EXPRESSED IN: 14 plant structures; EXPRESSED DURING: 4 anthesis, C globular stage, F mature embryo stage, petal differentiation and expansion stage, E expanded cotyledon stage; CONTAIN…	T
'3.2.2'	'minor CHO metabolism.trehalose.TPP'	'glyma.16g025600.1.p'	'(at2g22190 : 325.0) Haloacid dehalogenase-like hydrolase (HAD) superfamily protein; FUNCTIONS IN: catalytic activity, trehalose-phosphatase activity; INVOLVED IN: trehalose biosynthetic process, metabolic process; LOCATED IN: cellular_component unknown; EXPRESSED IN: 23 plant structures; EXPRESSED DURING: 12 growth stages; CONTAINS InterPro DOMAIN/s: HAD-superfamily hydrolase, subfamily IIB (Int…	T
'3.2.3'	'minor CHO metabolism.trehalose.potential TPS/TPP'	'glyma.10g270800.1.p'	'(at4g17770 : 1394.0) Encodes an enzyme putatively involved in trehalose biosynthesis. The protein has a trehalose synthase (TPS)-like domain that may or may not be active as well as a trehalose phosphatase (TPP)-like domain. Phosphorylated TPS5 extracted from Arabidopsis cells binds directly to 14-3-3 isoforms.; trehalose phosphatase/synthase 5 (TPS5); FUNCTIONS IN: transferase activity, transfe…	T
'3.2.3'	'minor CHO metabolism.trehalose.potential TPS/TPP'	'glyma.17g067800.1.p'	'(at2g18700 : 1202.0) Encodes an enzyme putatively involved in trehalose biosynthesis. The protein has a trehalose synthase (TPS)-like domain that may or may not be active as well as a trehalose phosphatase (TPP)-like domain.; trehalose phosphatase/synthase 11 (TPS11); FUNCTIONS IN: transferase activity, transferring glycosyl groups; INVOLVED IN: trehalose biosynthetic process, metabolic process;…	T
'3.2.3'	'minor CHO metabolism.trehalose.potential TPS/TPP'	'glyma.04g180900.1.p'	'(at1g23870 : 1214.0) Encodes an enzyme putatively involved in trehalose biosynthesis. The protein has a trehalose synthase (TPS)-like domain that may or may not be active as well as a trehalose phosphatase (TPP)-like domain.; trehalose-phosphatase/synthase 9 (TPS9); FUNCTIONS IN: transferase activity, transferring glycosyl groups, trehalose-phosphatase activity; INVOLVED IN: trehalose biosynthet…	T
'3.2.3'	'minor CHO metabolism.trehalose.potential TPS/TPP'	'glyma.07g172000.1.p'	'(at1g68020 : 1399.0) Encodes an enzyme putatively involved in trehalose biosynthesis. The protein has a trehalose synthase (TPS)-like domain and a trehalose phosphatase (TPP)-like domain. It can complement a yeast mutant lacking both of these activities suggesting that this is a bifunctional enzyme.; ATTPS6; CONTAINS InterPro DOMAIN/s: HAD-superfamily hydrolase, subfamily IIB (InterPro:IPR006379…	T
'3.2.3'	'minor CHO metabolism.trehalose.potential TPS/TPP'	'glyma.07g169000.1.p'	'(at4g17770 : 302.0) Encodes an enzyme putatively involved in trehalose biosynthesis. The protein has a trehalose synthase (TPS)-like domain that may or may not be active as well as a trehalose phosphatase (TPP)-like domain. Phosphorylated TPS5 extracted from Arabidopsis cells binds directly to 14-3-3 isoforms.; trehalose phosphatase/synthase 5 (TPS5); FUNCTIONS IN: transferase activity, transfer…	T
'3.2.3'	'minor CHO metabolism.trehalose.potential TPS/TPP'	'glyma.13g092500.1.p'	'(at2g18700 : 1040.0) Encodes an enzyme putatively involved in trehalose biosynthesis. The protein has a trehalose synthase (TPS)-like domain that may or may not be active as well as a trehalose phosphatase (TPP)-like domain.; trehalose phosphatase/synthase 11 (TPS11); FUNCTIONS IN: transferase activity, transferring glycosyl groups; INVOLVED IN: trehalose biosynthetic process, metabolic process;…	T
'3.2.3'	'minor CHO metabolism.trehalose.potential TPS/TPP'	'glyma.02g086200.1.p'	'(at1g68020 : 1209.0) Encodes an enzyme putatively involved in trehalose biosynthesis. The protein has a trehalose synthase (TPS)-like domain and a trehalose phosphatase (TPP)-like domain. It can complement a yeast mutant lacking both of these activities suggesting that this is a bifunctional enzyme.; ATTPS6; CONTAINS InterPro DOMAIN/s: HAD-superfamily hydrolase, subfamily IIB (InterPro:IPR006379…	T
'3.2.3'	'minor CHO metabolism.trehalose.potential TPS/TPP'	'glyma.02g033500.1.p'	'(at1g23870 : 1375.0) Encodes an enzyme putatively involved in trehalose biosynthesis. The protein has a trehalose synthase (TPS)-like domain that may or may not be active as well as a trehalose phosphatase (TPP)-like domain.; trehalose-phosphatase/synthase 9 (TPS9); FUNCTIONS IN: transferase activity, transferring glycosyl groups, trehalose-phosphatase activity; INVOLVED IN: trehalose biosynthet…	T
'3.2.3'	'minor CHO metabolism.trehalose.potential TPS/TPP'	'glyma.20g120300.1.p'	'(at4g17770 : 1399.0) Encodes an enzyme putatively involved in trehalose biosynthesis. The protein has a trehalose synthase (TPS)-like domain that may or may not be active as well as a trehalose phosphatase (TPP)-like domain. Phosphorylated TPS5 extracted from Arabidopsis cells binds directly to 14-3-3 isoforms.; trehalose phosphatase/synthase 5 (TPS5); FUNCTIONS IN: transferase activity, transfe…	T
'3.2.3'	'minor CHO metabolism.trehalose.potential TPS/TPP'	'glyma.05g036100.1.p'	'(at1g23870 : 1184.0) Encodes an enzyme putatively involved in trehalose biosynthesis. The protein has a trehalose synthase (TPS)-like domain that may or may not be active as well as a trehalose phosphatase (TPP)-like domain.; trehalose-phosphatase/synthase 9 (TPS9); FUNCTIONS IN: transferase activity, transferring glycosyl groups, trehalose-phosphatase activity; INVOLVED IN: trehalose biosynthet…	T
'3.2.3'	'minor CHO metabolism.trehalose.potential TPS/TPP'	'glyma.08g288600.1.p'	'(at1g60140 : 1393.0) Encodes an enzyme putatively involved in trehalose biosynthesis. The protein has a trehalose synthase (TPS)-like domain that may or may not be active as well as a trehalose phosphatase (TPP)-like domain.; trehalose phosphate synthase (TPS10); FUNCTIONS IN: transferase activity, transferring glycosyl groups, trehalose-phosphatase activity; INVOLVED IN: trehalose biosynthetic …	T
'3.2.3'	'minor CHO metabolism.trehalose.potential TPS/TPP'	'glyma.01g031900.1.p'	'(at1g23870 : 1358.0) Encodes an enzyme putatively involved in trehalose biosynthesis. The protein has a trehalose synthase (TPS)-like domain that may or may not be active as well as a trehalose phosphatase (TPP)-like domain.; trehalose-phosphatase/synthase 9 (TPS9); FUNCTIONS IN: transferase activity, transferring glycosyl groups, trehalose-phosphatase activity; INVOLVED IN: trehalose biosynthet…	T
'3.2.3'	'minor CHO metabolism.trehalose.potential TPS/TPP'	'glyma.12g129800.1.p'	'(at1g06410 : 1399.0) Encodes an enzyme putatively involved in trehalose biosynthesis. Though the protein has both trehalose-6-phosphate synthase (TPS)-like and trehalose-6-phosphate phosphatase (TPP)-like domains, neither activity has been detected in enzymatic assays nor has the protein been able to complement yeast TPS or TPP mutants.; trehalose-phosphatase/synthase 7 (TPS7); FUNCTIONS IN: tra…	T
'3.2.3'	'minor CHO metabolism.trehalose.potential TPS/TPP'	'glyma.06g184200.1.p'	'(at1g23870 : 1238.0) Encodes an enzyme putatively involved in trehalose biosynthesis. The protein has a trehalose synthase (TPS)-like domain that may or may not be active as well as a trehalose phosphatase (TPP)-like domain.; trehalose-phosphatase/synthase 9 (TPS9); FUNCTIONS IN: transferase activity, transferring glycosyl groups, trehalose-phosphatase activity; INVOLVED IN: trehalose biosynthet…	T
'3.2.3'	'minor CHO metabolism.trehalose.potential TPS/TPP'	'glyma.06g275600.1.p'	'(at1g06410 : 1379.0) Encodes an enzyme putatively involved in trehalose biosynthesis. Though the protein has both trehalose-6-phosphate synthase (TPS)-like and trehalose-6-phosphate phosphatase (TPP)-like domains, neither activity has been detected in enzymatic assays nor has the protein been able to complement yeast TPS or TPP mutants.; trehalose-phosphatase/synthase 7 (TPS7); FUNCTIONS IN: tra…	T
'3.2.3'	'minor CHO metabolism.trehalose.potential TPS/TPP'	'glyma.18g136200.1.p'	'(at1g60140 : 1392.0) Encodes an enzyme putatively involved in trehalose biosynthesis. The protein has a trehalose synthase (TPS)-like domain that may or may not be active as well as a trehalose phosphatase (TPP)-like domain.; trehalose phosphate synthase (TPS10); FUNCTIONS IN: transferase activity, transferring glycosyl groups, trehalose-phosphatase activity; INVOLVED IN: trehalose biosynthetic …	T
'3.2.4'	'minor CHO metabolism.trehalose.trehalase'	'glyma.05g219800.1.p'	'(at4g24040 : 670.0) Encodes a trehalase, member of Glycoside Hydrolase Family 37.; trehalase 1 (TRE1); CONTAINS InterPro DOMAIN/s: Glycoside hydrolase, family 37 (InterPro:IPR001661), Six-hairpin glycosidase-like (InterPro:IPR008928), Glycoside hydrolase, family 37, conserved site (InterPro:IPR018232); Has 1925 Blast hits to 1909 proteins in 569 species: Archae - 2; Bacteria - 1056; Metazoa - 50…	T
'3.2.1001'	'minor CHO metabolism.trehalose'	'trehalose'	'minor CHO metabolism.trehalose'	M
'3.3'	'minor CHO metabolism.sugar alcohols'	'glyma.17g065600.1.p'	'(at4g30310 : 881.0) FGGY family of carbohydrate kinase; FUNCTIONS IN: carbohydrate kinase activity, phosphotransferase activity, alcohol group as acceptor; INVOLVED IN: carbohydrate metabolic process; LOCATED IN: chloroplast; EXPRESSED IN: 23 plant structures; EXPRESSED DURING: 15 growth stages; CONTAINS InterPro DOMAIN/s: Carbohydrate kinase, FGGY (InterPro:IPR000577), Carbohydrate kinase, FGGY…	T
'3.3'	'minor CHO metabolism.sugar alcohols'	'glyma.09g148100.1.p'	'(at5g51970 : 632.0) Encodes a putative sorbitol dehydrogenase that can be thiolated in vitro.; GroES-like zinc-binding alcohol dehydrogenase family protein; FUNCTIONS IN: oxidoreductase activity, zinc ion binding; INVOLVED IN: oxidation reduction; EXPRESSED IN: 24 plant structures; EXPRESSED DURING: 15 growth stages; CONTAINS InterPro DOMAIN/s: GroES-like (InterPro:IPR011032), Alcohol dehydrogen…	T
'3.3'	'minor CHO metabolism.sugar alcohols'	'glyma.13g094600.1.p'	'(at4g30310 : 857.0) FGGY family of carbohydrate kinase; FUNCTIONS IN: carbohydrate kinase activity, phosphotransferase activity, alcohol group as acceptor; INVOLVED IN: carbohydrate metabolic process; LOCATED IN: chloroplast; EXPRESSED IN: 23 plant structures; EXPRESSED DURING: 15 growth stages; CONTAINS InterPro DOMAIN/s: Carbohydrate kinase, FGGY (InterPro:IPR000577), Carbohydrate kinase, FGGY…	T
'3.3'	'minor CHO metabolism.sugar alcohols'	'glyma.16g199200.1.p'	'(at5g51970 : 635.0) Encodes a putative sorbitol dehydrogenase that can be thiolated in vitro.; GroES-like zinc-binding alcohol dehydrogenase family protein; FUNCTIONS IN: oxidoreductase activity, zinc ion binding; INVOLVED IN: oxidation reduction; EXPRESSED IN: 24 plant structures; EXPRESSED DURING: 15 growth stages; CONTAINS InterPro DOMAIN/s: GroES-like (InterPro:IPR011032), Alcohol dehydrogen…	T
'3.3.1001'	'minor CHO metabolism.sugar alcohols'	'sorbitol'	'minor CHO metabolism.polyols'	M
'3.3.1002'	'minor CHO metabolism.sugar alcohols'	'mannitol'	'minor CHO metabolism.polyols'	M
'3.3.1003'	'minor CHO metabolism.sugar alcohols'	'erythritol'	'minor CHO metabolism.polyols'	M
'3.3.1004'	'minor CHO metabolism.sugar alcohols'	'maltitol'	'minor CHO metabolism.polyols'	M
'3.3.1005'	'minor CHO metabolism.sugar alcohols'	'galactitol'	'minor CHO metabolism.polyols'	M
'3.3.1006'	'minor CHO metabolism.sugar alcohols'	'pinitol'	'minor CHO metabolism.polyols'	M
'3.3.1007'	'minor CHO metabolism.sugar alcohols'	'ononitol'	'minor CHO metabolism.polyols'	M
'3.3.1008'	'minor CHO metabolism.sugar alcohols'	'ribitol'	'minor CHO metabolism.polyols'	M
'3.3.1009'	'minor CHO metabolism.sugar alcohols'	'threitol'	''	M
'3.3.1010'	'minor CHO metabolism.sugar alcohols'	'sequoyitol'	''	M
'3.3.1011'	'minor CHO metabolism.sugar alcohols'	'viburnitol'	''	M
'3.3.1012'	'minor CHO metabolism.sugar alcohols'	'quebranchitol'	''	M
'3.4'	'minor CHO metabolism.myo-inositol'	''	''
'3.4.1'	'minor CHO metabolism.myo-inositol.poly-phosphatases'	'glyma.10g221000.1.p'	'(at1g71710 : 643.0) DNAse I-like superfamily protein; FUNCTIONS IN: inositol-polyphosphate 5-phosphatase activity, inositol or phosphatidylinositol phosphatase activity; INVOLVED IN: biological_process unknown; LOCATED IN: mitochondrion; EXPRESSED IN: 22 plant structures; EXPRESSED DURING: 13 growth stages; CONTAINS InterPro DOMAIN/s: Inositol polyphosphate related phosphatase (InterPro:IPR00030…	T
'3.4.1'	'minor CHO metabolism.myo-inositol.poly-phosphatases'	'glyma.17g178700.1.p'	'(at1g71710 : 140.0) DNAse I-like superfamily protein; FUNCTIONS IN: inositol-polyphosphate 5-phosphatase activity, inositol or phosphatidylinositol phosphatase activity; INVOLVED IN: biological_process unknown; LOCATED IN: mitochondrion; EXPRESSED IN: 22 plant structures; EXPRESSED DURING: 13 growth stages; CONTAINS InterPro DOMAIN/s: Inositol polyphosphate related phosphatase (InterPro:IPR00030…	T
'3.4.1'	'minor CHO metabolism.myo-inositol.poly-phosphatases'	'glyma.17g153000.1.p'	'(at4g18010 : 628.0) Encodes an inositol polyphosphate 5-phosphatase that appears to have Type I activity. It can dephosphorylate IP3(inositol(1,4,5)P3) and IP4 (inositol(1,3,4,5)P4), but it does not appear to be active against phosphatidylinositol 4,5 bisphosphate. Overexpression of this gene renders plants insensitive to ABA in germination and growth assays.; INOSITOL(1,4,5)P3 5-PHOSPHATASE II …	T
'3.4.1'	'minor CHO metabolism.myo-inositol.poly-phosphatases'	'glyma.09g074600.1.p'	'(at4g18010 : 145.0) Encodes an inositol polyphosphate 5-phosphatase that appears to have Type I activity. It can dephosphorylate IP3(inositol(1,4,5)P3) and IP4 (inositol(1,3,4,5)P4), but it does not appear to be active against phosphatidylinositol 4,5 bisphosphate. Overexpression of this gene renders plants insensitive to ABA in germination and growth assays.; INOSITOL(1,4,5)P3 5-PHOSPHATASE II …	T
'3.4.1'	'minor CHO metabolism.myo-inositol.poly-phosphatases'	'glyma.02g078700.1.p'	'(at1g71710 : 570.0) DNAse I-like superfamily protein; FUNCTIONS IN: inositol-polyphosphate 5-phosphatase activity, inositol or phosphatidylinositol phosphatase activity; INVOLVED IN: biological_process unknown; LOCATED IN: mitochondrion; EXPRESSED IN: 22 plant structures; EXPRESSED DURING: 13 growth stages; CONTAINS InterPro DOMAIN/s: Inositol polyphosphate related phosphatase (InterPro:IPR00030…	T
'3.4.1'	'minor CHO metabolism.myo-inositol.poly-phosphatases'	'glyma.20g170500.1.p'	'(at1g71710 : 623.0) DNAse I-like superfamily protein; FUNCTIONS IN: inositol-polyphosphate 5-phosphatase activity, inositol or phosphatidylinositol phosphatase activity; INVOLVED IN: biological_process unknown; LOCATED IN: mitochondrion; EXPRESSED IN: 22 plant structures; EXPRESSED DURING: 13 growth stages; CONTAINS InterPro DOMAIN/s: Inositol polyphosphate related phosphatase (InterPro:IPR00030…	T
'3.4.1'	'minor CHO metabolism.myo-inositol.poly-phosphatases'	'glyma.20g033400.1.p'	'(at4g18010 : 137.0) Encodes an inositol polyphosphate 5-phosphatase that appears to have Type I activity. It can dephosphorylate IP3(inositol(1,4,5)P3) and IP4 (inositol(1,3,4,5)P4), but it does not appear to be active against phosphatidylinositol 4,5 bisphosphate. Overexpression of this gene renders plants insensitive to ABA in germination and growth assays.; INOSITOL(1,4,5)P3 5-PHOSPHATASE II …	T
'3.4.1'	'minor CHO metabolism.myo-inositol.poly-phosphatases'	'glyma.05g070400.1.p'	'(at4g18010 : 626.0) Encodes an inositol polyphosphate 5-phosphatase that appears to have Type I activity. It can dephosphorylate IP3(inositol(1,4,5)P3) and IP4 (inositol(1,3,4,5)P4), but it does not appear to be active against phosphatidylinositol 4,5 bisphosphate. Overexpression of this gene renders plants insensitive to ABA in germination and growth assays.; INOSITOL(1,4,5)P3 5-PHOSPHATASE II …	T
'3.4.1'	'minor CHO metabolism.myo-inositol.poly-phosphatases'	'glyma.11g041600.1.p'	'(at4g18010 : 630.0) Encodes an inositol polyphosphate 5-phosphatase that appears to have Type I activity. It can dephosphorylate IP3(inositol(1,4,5)P3) and IP4 (inositol(1,3,4,5)P4), but it does not appear to be active against phosphatidylinositol 4,5 bisphosphate. Overexpression of this gene renders plants insensitive to ABA in germination and growth assays.; INOSITOL(1,4,5)P3 5-PHOSPHATASE II …	T
'3.4.1'	'minor CHO metabolism.myo-inositol.poly-phosphatases'	'glyma.01g200500.1.p'	'(at4g18010 : 590.0) Encodes an inositol polyphosphate 5-phosphatase that appears to have Type I activity. It can dephosphorylate IP3(inositol(1,4,5)P3) and IP4 (inositol(1,3,4,5)P4), but it does not appear to be active against phosphatidylinositol 4,5 bisphosphate. Overexpression of this gene renders plants insensitive to ABA in germination and growth assays.; INOSITOL(1,4,5)P3 5-PHOSPHATASE II …	T
'3.4.1'	'minor CHO metabolism.myo-inositol.poly-phosphatases'	'glyma.16g161500.1.p'	'(at1g71710 : 600.0) DNAse I-like superfamily protein; FUNCTIONS IN: inositol-polyphosphate 5-phosphatase activity, inositol or phosphatidylinositol phosphatase activity; INVOLVED IN: biological_process unknown; LOCATED IN: mitochondrion; EXPRESSED IN: 22 plant structures; EXPRESSED DURING: 13 growth stages; CONTAINS InterPro DOMAIN/s: Inositol polyphosphate related phosphatase (InterPro:IPR00030…	T
'3.4.2'	'minor CHO metabolism.myo-inositol.InsP-Kinases'	'glyma.04g030000.1.p'	'(at1g22100 : 503.0) Inositol-pentakisphosphate 2-kinase family protein; FUNCTIONS IN: inositol pentakisphosphate 2-kinase activity, ATP binding; INVOLVED IN: biological_process unknown; LOCATED IN: cellular_component unknown; CONTAINS InterPro DOMAIN/s: Inositol-pentakisphosphate 2-kinase, metazoa (InterPro:IPR018009), Inositol-pentakisphosphate 2-kinase (InterPro:IPR009286); BEST Arabidopsis th…	T
'3.4.2'	'minor CHO metabolism.myo-inositol.InsP-Kinases'	'glyma.14g072200.1.p'	'(at5g42810 : 424.0) Encodes an inositol tetra-/pentaphosphate 2-kinase, involved in the biosynthesis of phytic acid, a regulator of intracellular signaling, a highly abundant animal antinutrient, and a phosphate and mineral storage compound in plant seeds.; inositol-pentakisphosphate 2-kinase 1 (IPK1); CONTAINS InterPro DOMAIN/s: Inositol-pentakisphosphate 2-kinase, metazoa (InterPro:IPR018009),…	T
'3.4.2'	'minor CHO metabolism.myo-inositol.InsP-Kinases'	'glyma.12g240900.1.p'	'(at5g61760 : 308.0) Encodes an inositol polyphosphate 3-/6-/5-kinase that is localized to the nucleus. Able to complement a mutation in a yeast transcriptional regulator gene (ARG82/IPK2).; inositol polyphosphate kinase 2 beta (IPK2BETA); CONTAINS InterPro DOMAIN/s: Inositol polyphosphate kinase (InterPro:IPR005522); BEST Arabidopsis thaliana protein match is: inositol polyphosphate kinase 2 alp…	T
'3.4.2'	'minor CHO metabolism.myo-inositol.InsP-Kinases'	'glyma.06g030100.1.p'	'(at1g22100 : 479.0) Inositol-pentakisphosphate 2-kinase family protein; FUNCTIONS IN: inositol pentakisphosphate 2-kinase activity, ATP binding; INVOLVED IN: biological_process unknown; LOCATED IN: cellular_component unknown; CONTAINS InterPro DOMAIN/s: Inositol-pentakisphosphate 2-kinase, metazoa (InterPro:IPR018009), Inositol-pentakisphosphate 2-kinase (InterPro:IPR009286); BEST Arabidopsis th…	T
'3.4.3'	'minor CHO metabolism.myo-inositol.InsP Synthases'	'glyma.05g180600.1.p'	'(q9lw96|ino1_tobac : 978.0) Inositol-3-phosphate synthase (EC 5.5.1.4) (Myo-inositol-1-phosphate synthase) (MI-1-P synthase) (IPS) - Nicotiana tabacum (Common tobacco) & (at5g10170 : 946.0) myo-inositol-1-phosphate synthase isoform 3.Expressed in leaf, root and silique. Immunolocaliazation experiments with an antibody recognizing MIPS1, MIPS2, and MIPS3 showed endosperm localization.; myo-inosit…	T
'3.4.3'	'minor CHO metabolism.myo-inositol.InsP Synthases'	'glyma.11g238800.1.p'	'(q9lw96|ino1_tobac : 970.0) Inositol-3-phosphate synthase (EC 5.5.1.4) (Myo-inositol-1-phosphate synthase) (MI-1-P synthase) (IPS) - Nicotiana tabacum (Common tobacco) & (at2g22240 : 931.0) ** Referred to as MIPS1 in Mitsuhashi et al 2008. Myo-inositol-1-phosphate synthase isoform 2. Expressed in leaf, root and silique. Immunolocalization experiments with an antibody recognizing MIPS1, MIPS2, an…	T
'3.4.3'	'minor CHO metabolism.myo-inositol.InsP Synthases'	'glyma.08g138200.1.p'	'(q9lw96|ino1_tobac : 909.0) Inositol-3-phosphate synthase (EC 5.5.1.4) (Myo-inositol-1-phosphate synthase) (MI-1-P synthase) (IPS) - Nicotiana tabacum (Common tobacco) & (at5g10170 : 875.0) myo-inositol-1-phosphate synthase isoform 3.Expressed in leaf, root and silique. Immunolocaliazation experiments with an antibody recognizing MIPS1, MIPS2, and MIPS3 showed endosperm localization.; myo-inosit…	T
'3.4.3'	'minor CHO metabolism.myo-inositol.InsP Synthases'	'glyma.18g018600.1.p'	'(q9lw96|ino1_tobac : 969.0) Inositol-3-phosphate synthase (EC 5.5.1.4) (Myo-inositol-1-phosphate synthase) (MI-1-P synthase) (IPS) - Nicotiana tabacum (Common tobacco) & (at5g10170 : 934.0) myo-inositol-1-phosphate synthase isoform 3.Expressed in leaf, root and silique. Immunolocaliazation experiments with an antibody recognizing MIPS1, MIPS2, and MIPS3 showed endosperm localization.; myo-inosit…	T
'3.4.4'	'minor CHO metabolism.myo-inositol.myo inositol oxygenases'	'glyma.07g126100.1.p'	'(at2g19800 : 160.0) Encodes a myo-inositol oxygenase family gene.; myo-inositol oxygenase 2 (MIOX2); FUNCTIONS IN: inositol oxygenase activity; INVOLVED IN: syncytium formation; LOCATED IN: cytoplasm; EXPRESSED IN: 24 plant structures; EXPRESSED DURING: 14 growth stages; CONTAINS InterPro DOMAIN/s: Protein of unknown function DUF706 (InterPro:IPR007828); BEST Arabidopsis thaliana protein match i…	T
'3.4.4'	'minor CHO metabolism.myo-inositol.myo inositol oxygenases'	'glyma.07g126600.1.p'	'(at2g19800 : 450.0) Encodes a myo-inositol oxygenase family gene.; myo-inositol oxygenase 2 (MIOX2); FUNCTIONS IN: inositol oxygenase activity; INVOLVED IN: syncytium formation; LOCATED IN: cytoplasm; EXPRESSED IN: 24 plant structures; EXPRESSED DURING: 14 growth stages; CONTAINS InterPro DOMAIN/s: Protein of unknown function DUF706 (InterPro:IPR007828); BEST Arabidopsis thaliana protein match i…	T
'3.4.4'	'minor CHO metabolism.myo-inositol.myo inositol oxygenases'	'glyma.07g013900.1.p'	'(at1g14520 : 476.0) Encodes MIOX1. Belongs to myo-inositol oxygenase gene family.; myo-inositol oxygenase 1 (MIOX1); FUNCTIONS IN: inositol oxygenase activity, oxidoreductase activity; INVOLVED IN: syncytium formation; LOCATED IN: cytoplasm; EXPRESSED IN: 6 plant structures; CONTAINS InterPro DOMAIN/s: Protein of unknown function DUF706 (InterPro:IPR007828); BEST Arabidopsis thaliana protein mat…	T
'3.4.4'	'minor CHO metabolism.myo-inositol.myo inositol oxygenases'	'glyma.05g224500.1.p'	'(at4g26260 : 498.0) Encodes a myo-inositol oxygenase.; myo-inositol oxygenase 4 (MIOX4); FUNCTIONS IN: inositol oxygenase activity; INVOLVED IN: L-ascorbic acid biosynthetic process, syncytium formation; LOCATED IN: cytoplasm; EXPRESSED IN: 19 plant structures; EXPRESSED DURING: 8 growth stages; CONTAINS InterPro DOMAIN/s: Protein of unknown function DUF706 (InterPro:IPR007828); BEST Arabidopsis…	T
'3.4.4'	'minor CHO metabolism.myo-inositol.myo inositol oxygenases'	'glyma.08g101300.1.p'	'(at4g26260 : 254.0) Encodes a myo-inositol oxygenase.; myo-inositol oxygenase 4 (MIOX4); FUNCTIONS IN: inositol oxygenase activity; INVOLVED IN: L-ascorbic acid biosynthetic process, syncytium formation; LOCATED IN: cytoplasm; EXPRESSED IN: 19 plant structures; EXPRESSED DURING: 8 growth stages; CONTAINS InterPro DOMAIN/s: Protein of unknown function DUF706 (InterPro:IPR007828); BEST Arabidopsis…	T
'3.4.4'	'minor CHO metabolism.myo-inositol.myo inositol oxygenases'	'glyma.08g199300.1.p'	'(at1g14520 : 474.0) Encodes MIOX1. Belongs to myo-inositol oxygenase gene family.; myo-inositol oxygenase 1 (MIOX1); FUNCTIONS IN: inositol oxygenase activity, oxidoreductase activity; INVOLVED IN: syncytium formation; LOCATED IN: cytoplasm; EXPRESSED IN: 6 plant structures; CONTAINS InterPro DOMAIN/s: Protein of unknown function DUF706 (InterPro:IPR007828); BEST Arabidopsis thaliana protein mat…	T
'3.4.4'	'minor CHO metabolism.myo-inositol.myo inositol oxygenases'	'glyma.01g005100.1.p'	'(at2g19800 : 436.0) Encodes a myo-inositol oxygenase family gene.; myo-inositol oxygenase 2 (MIOX2); FUNCTIONS IN: inositol oxygenase activity; INVOLVED IN: syncytium formation; LOCATED IN: cytoplasm; EXPRESSED IN: 24 plant structures; EXPRESSED DURING: 14 growth stages; CONTAINS InterPro DOMAIN/s: Protein of unknown function DUF706 (InterPro:IPR007828); BEST Arabidopsis thaliana protein match i…	T
'3.4.5'	'minor CHO metabolism.myo-inositol.inositol phosphatase'	'glyma.10g171700.1.p'	'(at1g65580 : 1430.0) FRAGILE FIBER3 (FRA3); FUNCTIONS IN: inositol or phosphatidylinositol phosphatase activity; EXPRESSED IN: 23 plant structures; EXPRESSED DURING: 13 growth stages; CONTAINS InterPro DOMAIN/s: Inositol polyphosphate related phosphatase (InterPro:IPR000300), WD40 repeat-like-containing domain (InterPro:IPR011046), WD40/YVTN repeat-like-containing domain (InterPro:IPR015943), WD…	T
'3.4.5'	'minor CHO metabolism.myo-inositol.inositol phosphatase'	'glyma.17g000600.1.p'	'(at1g05630 : 1579.0) Encodes an inositol polyphosphate 5-phosphatase with phosphatase activity toward only Ins(1,4,5)P3. Induced in response to ABA and wounding treatments. Expressed in young seedlings and flowers, while no transcripts were detectable in maturated roots, stems, and rosette leaves Modulates the development of cotyledon veins through its regulation of auxin homeostasis. Involved i…	T
'3.4.5'	'minor CHO metabolism.myo-inositol.inositol phosphatase'	'glyma.09g011100.1.p'	'(at3g02870 : 401.0) Encodes a L-galactose-1-phosphate phosphatase, involved in ascorbate biosynthesis.; VTC4; FUNCTIONS IN: 3'(2'),5'-bisphosphate nucleotidase activity, L-galactose-1-phosphate phosphatase activity, inositol or phosphatidylinositol phosphatase activity, inositol-1(or 4)-monophosphatase activity; INVOLVED IN: sulfur metabolic process, L-ascorbic acid biosynthetic process, respons…	T
'3.4.5'	'minor CHO metabolism.myo-inositol.inositol phosphatase'	'glyma.04g009800.1.p'	'(at4g39120 : 444.0) Encodes a chloroplast-localized member of the myo-inositol monophosphatase family, IMPL2 (myo-Inositol monophosphatase like 2) that seems to have multiple enzymatic activities. It contributes to histidine biosynthesis based on it histidinol-phosphate phosphatase activity. In addition, the protein can act as an inositol monophosphatase and an L-galactose-1-phosphate phosphatas…	T
'3.4.5'	'minor CHO metabolism.myo-inositol.inositol phosphatase'	'glyma.07g273800.1.p'	'(at2g43900 : 1572.0) Endonuclease/exonuclease/phosphatase family protein; FUNCTIONS IN: inositol-polyphosphate 5-phosphatase activity, inositol or phosphatidylinositol phosphatase activity; INVOLVED IN: biological_process unknown; LOCATED IN: CUL4 RING ubiquitin ligase complex; EXPRESSED IN: sperm cell, male gametophyte, flower, cultured cell, pollen tube; EXPRESSED DURING: L mature pollen stage…	T
'3.4.5'	'minor CHO metabolism.myo-inositol.inositol phosphatase'	'glyma.07g266200.1.p'	'(o49071|impp_mescr : 416.0) Inositol monophosphatase (EC 3.1.3.25) (IMPase) (IMP) (Inositol-1(or 4)-monophosphatase) - Mesembryanthemum crystallinum (Common ice plant) & (at3g02870 : 413.0) Encodes a L-galactose-1-phosphate phosphatase, involved in ascorbate biosynthesis.; VTC4; FUNCTIONS IN: 3'(2'),5'-bisphosphate nucleotidase activity, L-galactose-1-phosphate phosphatase activity, inositol or …	T
'3.4.5'	'minor CHO metabolism.myo-inositol.inositol phosphatase'	'glyma.15g115500.1.p'	'(at3g02870 : 404.0) Encodes a L-galactose-1-phosphate phosphatase, involved in ascorbate biosynthesis.; VTC4; FUNCTIONS IN: 3'(2'),5'-bisphosphate nucleotidase activity, L-galactose-1-phosphate phosphatase activity, inositol or phosphatidylinositol phosphatase activity, inositol-1(or 4)-monophosphatase activity; INVOLVED IN: sulfur metabolic process, L-ascorbic acid biosynthetic process, respons…	T
'3.4.5'	'minor CHO metabolism.myo-inositol.inositol phosphatase'	'glyma.20g218600.1.p'	'(at1g65580 : 1441.0) FRAGILE FIBER3 (FRA3); FUNCTIONS IN: inositol or phosphatidylinositol phosphatase activity; EXPRESSED IN: 23 plant structures; EXPRESSED DURING: 13 growth stages; CONTAINS InterPro DOMAIN/s: Inositol polyphosphate related phosphatase (InterPro:IPR000300), WD40 repeat-like-containing domain (InterPro:IPR011046), WD40/YVTN repeat-like-containing domain (InterPro:IPR015943), WD…	T
'3.4.5'	'minor CHO metabolism.myo-inositol.inositol phosphatase'	'glyma.06g218300.1.p'	'(at1g31190 : 535.0) Encodes a myo-inositol monophosphatase IMPL1 (myo-Inositol monophosphatase like 1).; myo-inositol monophosphatase like 1 (IMPL1); FUNCTIONS IN: 3'(2'),5'-bisphosphate nucleotidase activity, inositol or phosphatidylinositol phosphatase activity, inositol-1(or 4)-monophosphatase activity; INVOLVED IN: sulfur metabolic process; LOCATED IN: chloroplast, chloroplast stroma; EXPRES…	T
'3.4.5'	'minor CHO metabolism.myo-inositol.inositol phosphatase'	'glyma.06g009800.1.p'	'(at4g39120 : 439.0) Encodes a chloroplast-localized member of the myo-inositol monophosphatase family, IMPL2 (myo-Inositol monophosphatase like 2) that seems to have multiple enzymatic activities. It contributes to histidine biosynthesis based on it histidinol-phosphate phosphatase activity. In addition, the protein can act as an inositol monophosphatase and an L-galactose-1-phosphate phosphatas…	T
'3.4.1001'	'minor CHO metabolism.myo-inositol'	'inositol'	'minor CHO metabolism.inositol'	M
'3.4.1002'	'minor CHO metabolism.myo-inositol'	'inositol-1-p'	'minor CHO metabolism.inositol'	M
'3.4.1003'	'minor CHO metabolism.myo-inositol'	'triphosphoinositide'	'minor CHO metabolism.inositol'	M
'3.4.1004'	'minor CHO metabolism.myo-inositol'	'inositol-2-p'	'minor CHO metabolism.inositol'	M
'3.5'	'minor CHO metabolism.others'	'glyma.10g041500.1.p'	'(at4g28706 : 485.0) pfkB-like carbohydrate kinase family protein; FUNCTIONS IN: kinase activity, ribokinase activity; INVOLVED IN: D-ribose metabolic process; EXPRESSED IN: 21 plant structures; EXPRESSED DURING: 13 growth stages; CONTAINS InterPro DOMAIN/s: Carbohydrate/purine kinase (InterPro:IPR011611), Ribokinase (InterPro:IPR002139), Carbohydrate/puine kinase, PfkB, conserved site (InterPro:…	T
'3.5'	'minor CHO metabolism.others'	'glyma.10g034000.1.p'	'(at1g06730 : 541.0) pfkB-like carbohydrate kinase family protein; FUNCTIONS IN: kinase activity; INVOLVED IN: D-ribose catabolic process; LOCATED IN: nucleus, cytoplasm; EXPRESSED IN: 22 plant structures; EXPRESSED DURING: 13 growth stages; CONTAINS InterPro DOMAIN/s: Carbohydrate/purine kinase (InterPro:IPR011611); BEST Arabidopsis thaliana protein match is: pfkB-like carbohydrate kinase family…	T
'3.5'	'minor CHO metabolism.others'	'glyma.10g041400.1.p'	'(at4g28706 : 413.0) pfkB-like carbohydrate kinase family protein; FUNCTIONS IN: kinase activity, ribokinase activity; INVOLVED IN: D-ribose metabolic process; EXPRESSED IN: 21 plant structures; EXPRESSED DURING: 13 growth stages; CONTAINS InterPro DOMAIN/s: Carbohydrate/purine kinase (InterPro:IPR011611), Ribokinase (InterPro:IPR002139), Carbohydrate/puine kinase, PfkB, conserved site (InterPro:…	T
'3.5'	'minor CHO metabolism.others'	'glyma.10g237500.1.p'	'(at5g52190 : 272.0) Sugar isomerase (SIS) family protein; FUNCTIONS IN: sugar binding; INVOLVED IN: carbohydrate metabolic process; EXPRESSED IN: 17 plant structures; EXPRESSED DURING: 10 growth stages; CONTAINS InterPro DOMAIN/s: Sugar isomerase (SIS) (InterPro:IPR001347); Has 950 Blast hits to 950 proteins in 353 species: Archae - 153; Bacteria - 734; Metazoa - 0; Fungi - 2; Plants - 24; Virus…	T
'3.5'	'minor CHO metabolism.others'	'glyma.10g065300.1.p'	'(at5g03770 : 535.0) Encodes a putative KDO (3-deoxy-D-manno-octulosonate) transferase; KDO transferase A (KDTA); FUNCTIONS IN: transferase activity, transferring glycosyl groups; INVOLVED IN: biosynthetic process, carbohydrate metabolic process; LOCATED IN: mitochondrion; EXPRESSED IN: 8 plant structures; EXPRESSED DURING: 4 anthesis, petal differentiation and expansion stage, E expanded cotyled…	T
'3.5'	'minor CHO metabolism.others'	'glyma.17g061300.1.p'	'(gnl|cdd|36807 : 468.0) no description available & (at5g57330 : 467.0) Galactose mutarotase-like superfamily protein; FUNCTIONS IN: isomerase activity, carbohydrate binding, aldose 1-epimerase activity, catalytic activity; INVOLVED IN: galactose metabolic process, carbohydrate metabolic process; LOCATED IN: cellular_component unknown; EXPRESSED IN: 26 plant structures; EXPRESSED DURING: 15 growt…	T
'3.5'	'minor CHO metabolism.others'	'glyma.17g227800.1.p'	'(gnl|cdd|35449 : 601.0) no description available & (at1g55120 : 582.0) Encodes a protein with fructan exohydrolase (FEH) activity acting on levan-type fructans (6-FEH, levanase). The enzyme does not have invertase activity.; beta-fructofuranosidase 5 (FRUCT5); FUNCTIONS IN: hydrolase activity, hydrolyzing O-glycosyl compounds, levanase activity; INVOLVED IN: carbohydrate metabolic process; EXPRE…	T
'3.5'	'minor CHO metabolism.others'	'glyma.17g016200.1.p'	'(at5g19150 : 481.0) pfkB-like carbohydrate kinase family protein; INVOLVED IN: biological_process unknown; LOCATED IN: chloroplast; EXPRESSED IN: 22 plant structures; EXPRESSED DURING: 13 growth stages; CONTAINS InterPro DOMAIN/s: Uncharacterised protein family, carbohydrate kinase-related (InterPro:IPR000631); Has 35333 Blast hits to 34131 proteins in 2444 species: Archae - 798; Bacteria - 2242…	T
'3.5'	'minor CHO metabolism.others'	'glyma.17g251900.1.p'	'(at1g19600 : 477.0) pfkB-like carbohydrate kinase family protein; FUNCTIONS IN: kinase activity; INVOLVED IN: D-ribose catabolic process; LOCATED IN: cellular_component unknown; EXPRESSED IN: 21 plant structures; EXPRESSED DURING: 13 growth stages; CONTAINS InterPro DOMAIN/s: Carbohydrate/purine kinase (InterPro:IPR011611); BEST Arabidopsis thaliana protein match is: pfkB-like carbohydrate kinas…	T
'3.5'	'minor CHO metabolism.others'	'glyma.17g227900.1.p'	'(gnl|cdd|35449 : 601.0) no description available & (at5g11920 : 572.0) Encodes a protein with fructan exohydrolase (FEH) activity acting on both inulin and levan-type fructans (1- and 6-FEH). The enzyme does not have invertase activity.; 6-&1-fructan exohydrolase (cwINV6); FUNCTIONS IN: inulinase activity, hydrolase activity, hydrolyzing O-glycosyl compounds, levanase activity; INVOLVED IN: carb…	T
'3.5'	'minor CHO metabolism.others'	'glyma.17g098400.1.p'	'(at3g47800 : 421.0) Galactose mutarotase-like superfamily protein; FUNCTIONS IN: aldose 1-epimerase activity; INVOLVED IN: galactose metabolic process, hexose metabolic process, carbohydrate metabolic process; LOCATED IN: endomembrane system; EXPRESSED IN: 23 plant structures; EXPRESSED DURING: 14 growth stages; CONTAINS InterPro DOMAIN/s: Glycoside hydrolase-type carbohydrate-binding (InterPro:…	T
'3.5'	'minor CHO metabolism.others'	'glyma.09g174900.1.p'	'(at3g17940 : 255.0) Galactose mutarotase-like superfamily protein; FUNCTIONS IN: isomerase activity, carbohydrate binding, aldose 1-epimerase activity, catalytic activity; INVOLVED IN: galactose metabolic process, hexose metabolic process, carbohydrate metabolic process; LOCATED IN: cellular_component unknown; EXPRESSED IN: 25 plant structures; EXPRESSED DURING: 16 growth stages; CONTAINS InterP…	T
'3.5'	'minor CHO metabolism.others'	'glyma.09g057300.1.p'	'(at5g57330 : 521.0) Galactose mutarotase-like superfamily protein; FUNCTIONS IN: isomerase activity, carbohydrate binding, aldose 1-epimerase activity, catalytic activity; INVOLVED IN: galactose metabolic process, carbohydrate metabolic process; LOCATED IN: cellular_component unknown; EXPRESSED IN: 26 plant structures; EXPRESSED DURING: 15 growth stages; CONTAINS InterPro DOMAIN/s: Glycoside hyd…	T
'3.5'	'minor CHO metabolism.others'	'glyma.09g176100.1.p'	'(at3g17940 : 499.0) Galactose mutarotase-like superfamily protein; FUNCTIONS IN: isomerase activity, carbohydrate binding, aldose 1-epimerase activity, catalytic activity; INVOLVED IN: galactose metabolic process, hexose metabolic process, carbohydrate metabolic process; LOCATED IN: cellular_component unknown; EXPRESSED IN: 25 plant structures; EXPRESSED DURING: 16 growth stages; CONTAINS InterP…	T
'3.5'	'minor CHO metabolism.others'	'glyma.09g161200.1.p'	'(at1g19600 : 310.0) pfkB-like carbohydrate kinase family protein; FUNCTIONS IN: kinase activity; INVOLVED IN: D-ribose catabolic process; LOCATED IN: cellular_component unknown; EXPRESSED IN: 21 plant structures; EXPRESSED DURING: 13 growth stages; CONTAINS InterPro DOMAIN/s: Carbohydrate/purine kinase (InterPro:IPR011611); BEST Arabidopsis thaliana protein match is: pfkB-like carbohydrate kinas…	T
'3.5'	'minor CHO metabolism.others'	'glyma.09g239800.1.p'	'(at5g15140 : 399.0) Galactose mutarotase-like superfamily protein; FUNCTIONS IN: aldose 1-epimerase activity; INVOLVED IN: galactose metabolic process, hexose metabolic process, carbohydrate metabolic process; LOCATED IN: endomembrane system; EXPRESSED IN: 11 plant structures; EXPRESSED DURING: 7 growth stages; CONTAINS InterPro DOMAIN/s: Glycoside hydrolase-type carbohydrate-binding (InterPro:I…	T
'3.5'	'minor CHO metabolism.others'	'glyma.09g280800.1.p'	'(at5g01670 : 461.0) NAD(P)-linked oxidoreductase superfamily protein; FUNCTIONS IN: oxidoreductase activity; INVOLVED IN: oxidation reduction; EXPRESSED IN: 18 plant structures; EXPRESSED DURING: 11 growth stages; CONTAINS InterPro DOMAIN/s: Aldo/keto reductase (InterPro:IPR001395), Aldo/keto reductase subgroup (InterPro:IPR020471), Aldo/keto reductase, conserved site (InterPro:IPR018170); BEST …	T
'3.5'	'minor CHO metabolism.others'	'glyma.09g229500.1.p'	'(at5g62420 : 434.0) NAD(P)-linked oxidoreductase superfamily protein; FUNCTIONS IN: oxidoreductase activity; INVOLVED IN: oxidation reduction; EXPRESSED IN: root; CONTAINS InterPro DOMAIN/s: Aldo/keto reductase (InterPro:IPR001395), Aldo/keto reductase subgroup (InterPro:IPR020471), Aldo/keto reductase, conserved site (InterPro:IPR018170); BEST Arabidopsis thaliana protein match is: NAD(P)-linke…	T
'3.5'	'minor CHO metabolism.others'	'glyma.09g170600.1.p'	'(at1g48430 : 793.0) Dihydroxyacetone kinase; FUNCTIONS IN: glycerone kinase activity, ATP binding; INVOLVED IN: glycerol metabolic process; LOCATED IN: cellular_component unknown; EXPRESSED IN: 22 plant structures; EXPRESSED DURING: 13 growth stages; CONTAINS InterPro DOMAIN/s: Dak phosphatase (InterPro:IPR004007), Dihydroxyacetone kinase (InterPro:IPR012734), Dak kinase (InterPro:IPR004006); BE…	T
'3.5'	'minor CHO metabolism.others'	'glyma.04g030600.1.p'	'(at1g19600 : 524.0) pfkB-like carbohydrate kinase family protein; FUNCTIONS IN: kinase activity; INVOLVED IN: D-ribose catabolic process; LOCATED IN: cellular_component unknown; EXPRESSED IN: 21 plant structures; EXPRESSED DURING: 13 growth stages; CONTAINS InterPro DOMAIN/s: Carbohydrate/purine kinase (InterPro:IPR011611); BEST Arabidopsis thaliana protein match is: pfkB-like carbohydrate kinas…	T
'3.5'	'minor CHO metabolism.others'	'glyma.04g172800.1.p'	'(at3g47800 : 424.0) Galactose mutarotase-like superfamily protein; FUNCTIONS IN: aldose 1-epimerase activity; INVOLVED IN: galactose metabolic process, hexose metabolic process, carbohydrate metabolic process; LOCATED IN: endomembrane system; EXPRESSED IN: 23 plant structures; EXPRESSED DURING: 14 growth stages; CONTAINS InterPro DOMAIN/s: Glycoside hydrolase-type carbohydrate-binding (InterPro:…	T
'3.5'	'minor CHO metabolism.others'	'glyma.07g003000.1.p'	'(at5g57330 : 449.0) Galactose mutarotase-like superfamily protein; FUNCTIONS IN: isomerase activity, carbohydrate binding, aldose 1-epimerase activity, catalytic activity; INVOLVED IN: galactose metabolic process, carbohydrate metabolic process; LOCATED IN: cellular_component unknown; EXPRESSED IN: 26 plant structures; EXPRESSED DURING: 15 growth stages; CONTAINS InterPro DOMAIN/s: Glycoside hyd…	T
'3.5'	'minor CHO metabolism.others'	'glyma.07g107100.1.p'	'(at3g17770 : 795.0) Dihydroxyacetone kinase; FUNCTIONS IN: glycerone kinase activity, ATP binding; INVOLVED IN: glycerol metabolic process; LOCATED IN: cellular_component unknown; EXPRESSED IN: 24 plant structures; EXPRESSED DURING: 15 growth stages; CONTAINS InterPro DOMAIN/s: Dak phosphatase (InterPro:IPR004007), Dihydroxyacetone kinase (InterPro:IPR012734), Dak kinase (InterPro:IPR004006); BE…	T
'3.5'	'minor CHO metabolism.others'	'glyma.07g257800.1.p'	'(at5g19150 : 488.0) pfkB-like carbohydrate kinase family protein; INVOLVED IN: biological_process unknown; LOCATED IN: chloroplast; EXPRESSED IN: 22 plant structures; EXPRESSED DURING: 13 growth stages; CONTAINS InterPro DOMAIN/s: Uncharacterised protein family, carbohydrate kinase-related (InterPro:IPR000631); Has 35333 Blast hits to 34131 proteins in 2444 species: Archae - 798; Bacteria - 2242…	T
'3.5'	'minor CHO metabolism.others'	'glyma.07g102900.1.p'	'(at3g17940 : 464.0) Galactose mutarotase-like superfamily protein; FUNCTIONS IN: isomerase activity, carbohydrate binding, aldose 1-epimerase activity, catalytic activity; INVOLVED IN: galactose metabolic process, hexose metabolic process, carbohydrate metabolic process; LOCATED IN: cellular_component unknown; EXPRESSED IN: 25 plant structures; EXPRESSED DURING: 16 growth stages; CONTAINS InterP…	T
'3.5'	'minor CHO metabolism.others'	'glyma.07g137200.1.p'	'(at2g37770 : 373.0) NAD(P)-linked oxidoreductase superfamily protein; FUNCTIONS IN: oxidoreductase activity; INVOLVED IN: oxidation reduction; EXPRESSED IN: 12 plant structures; EXPRESSED DURING: LP.04 four leaves visible, 4 anthesis, petal differentiation and expansion stage; CONTAINS InterPro DOMAIN/s: Aldo/keto reductase (InterPro:IPR001395), Aldo/keto reductase subgroup (InterPro:IPR020471),…	T
'3.5'	'minor CHO metabolism.others'	'glyma.07g008800.1.p'	'(q43089|inv1_pea : 825.0) Beta-fructofuranosidase, cell wall isozyme precursor (EC 3.2.1.26) (Sucrose hydrolase) (Acid invertase) - Pisum sativum (Garden pea) & (at3g13790 : 710.0) Encodes a protein with invertase activity.; ATBFRUCT1; CONTAINS InterPro DOMAIN/s: Glycoside hydrolase, family 32 (InterPro:IPR001362), Glycosyl hydrolases family 32, N-terminal (InterPro:IPR013148), Glycosyl hydrolas…	T
'3.5'	'minor CHO metabolism.others'	'glyma.15g024600.1.p'	'(q43089|inv1_pea : 924.0) Beta-fructofuranosidase, cell wall isozyme precursor (EC 3.2.1.26) (Sucrose hydrolase) (Acid invertase) - Pisum sativum (Garden pea) & (at3g13790 : 747.0) Encodes a protein with invertase activity.; ATBFRUCT1; CONTAINS InterPro DOMAIN/s: Glycoside hydrolase, family 32 (InterPro:IPR001362), Glycosyl hydrolases family 32, N-terminal (InterPro:IPR013148), Glycosyl hydrolas…	T
'3.5'	'minor CHO metabolism.others'	'glyma.15g189400.1.p'	'(at1g48430 : 101.0) Dihydroxyacetone kinase; FUNCTIONS IN: glycerone kinase activity, ATP binding; INVOLVED IN: glycerol metabolic process; LOCATED IN: cellular_component unknown; EXPRESSED IN: 22 plant structures; EXPRESSED DURING: 13 growth stages; CONTAINS InterPro DOMAIN/s: Dak phosphatase (InterPro:IPR004007), Dihydroxyacetone kinase (InterPro:IPR012734), Dak kinase (InterPro:IPR004006); BE…	T
'3.5'	'minor CHO metabolism.others'	'glyma.15g240800.1.p'	'(at1g17160 : 351.0) pfkB-like carbohydrate kinase family protein; FUNCTIONS IN: kinase activity, ribokinase activity; INVOLVED IN: D-ribose metabolic process; LOCATED IN: chloroplast; EXPRESSED IN: 23 plant structures; EXPRESSED DURING: 13 growth stages; CONTAINS InterPro DOMAIN/s: Carbohydrate/purine kinase (InterPro:IPR011611), Ribokinase (InterPro:IPR002139), Carbohydrate/puine kinase, PfkB, …	T
'3.5'	'minor CHO metabolism.others'	'glyma.15g201200.1.p'	'(at1g48430 : 489.0) Dihydroxyacetone kinase; FUNCTIONS IN: glycerone kinase activity, ATP binding; INVOLVED IN: glycerol metabolic process; LOCATED IN: cellular_component unknown; EXPRESSED IN: 22 plant structures; EXPRESSED DURING: 13 growth stages; CONTAINS InterPro DOMAIN/s: Dak phosphatase (InterPro:IPR004007), Dihydroxyacetone kinase (InterPro:IPR012734), Dak kinase (InterPro:IPR004006); BE…	T
'3.5'	'minor CHO metabolism.others'	'glyma.15g163600.1.p'	'(at5g57330 : 520.0) Galactose mutarotase-like superfamily protein; FUNCTIONS IN: isomerase activity, carbohydrate binding, aldose 1-epimerase activity, catalytic activity; INVOLVED IN: galactose metabolic process, carbohydrate metabolic process; LOCATED IN: cellular_component unknown; EXPRESSED IN: 26 plant structures; EXPRESSED DURING: 15 growth stages; CONTAINS InterPro DOMAIN/s: Glycoside hyd…	T
'3.5'	'minor CHO metabolism.others'	'glyma.13g128400.1.p'	'(at4g28706 : 318.0) pfkB-like carbohydrate kinase family protein; FUNCTIONS IN: kinase activity, ribokinase activity; INVOLVED IN: D-ribose metabolic process; EXPRESSED IN: 21 plant structures; EXPRESSED DURING: 13 growth stages; CONTAINS InterPro DOMAIN/s: Carbohydrate/purine kinase (InterPro:IPR011611), Ribokinase (InterPro:IPR002139), Carbohydrate/puine kinase, PfkB, conserved site (InterPro:…	T
'3.5'	'minor CHO metabolism.others'	'glyma.13g349300.1.p'	'(q43089|inv1_pea : 904.0) Beta-fructofuranosidase, cell wall isozyme precursor (EC 3.2.1.26) (Sucrose hydrolase) (Acid invertase) - Pisum sativum (Garden pea) & (at3g13790 : 733.0) Encodes a protein with invertase activity.; ATBFRUCT1; CONTAINS InterPro DOMAIN/s: Glycoside hydrolase, family 32 (InterPro:IPR001362), Glycosyl hydrolases family 32, N-terminal (InterPro:IPR013148), Glycosyl hydrolas…	T
'3.5'	'minor CHO metabolism.others'	'glyma.13g276000.1.p'	'(at5g53850 : 756.0) haloacid dehalogenase-like hydrolase family protein; FUNCTIONS IN: hydrolase activity, ion binding, methylthioribulose 1-phosphate dehydratase activity, metal ion binding; INVOLVED IN: L-methionine salvage; LOCATED IN: chloroplast; EXPRESSED IN: 23 plant structures; EXPRESSED DURING: 13 growth stages; CONTAINS InterPro DOMAIN/s: Class II aldolase/adducin, N-terminal (InterPro…	T
'3.5'	'minor CHO metabolism.others'	'glyma.13g120200.1.p'	'(at1g06730 : 517.0) pfkB-like carbohydrate kinase family protein; FUNCTIONS IN: kinase activity; INVOLVED IN: D-ribose catabolic process; LOCATED IN: nucleus, cytoplasm; EXPRESSED IN: 22 plant structures; EXPRESSED DURING: 13 growth stages; CONTAINS InterPro DOMAIN/s: Carbohydrate/purine kinase (InterPro:IPR011611); BEST Arabidopsis thaliana protein match is: pfkB-like carbohydrate kinase family…	T
'3.5'	'minor CHO metabolism.others'	'glyma.13g098500.1.p'	'(at5g57330 : 483.0) Galactose mutarotase-like superfamily protein; FUNCTIONS IN: isomerase activity, carbohydrate binding, aldose 1-epimerase activity, catalytic activity; INVOLVED IN: galactose metabolic process, carbohydrate metabolic process; LOCATED IN: cellular_component unknown; EXPRESSED IN: 26 plant structures; EXPRESSED DURING: 15 growth stages; CONTAINS InterPro DOMAIN/s: Glycoside hyd…	T
'3.5'	'minor CHO metabolism.others'	'glyma.13g064200.1.p'	'(at3g47800 : 373.0) Galactose mutarotase-like superfamily protein; FUNCTIONS IN: aldose 1-epimerase activity; INVOLVED IN: galactose metabolic process, hexose metabolic process, carbohydrate metabolic process; LOCATED IN: endomembrane system; EXPRESSED IN: 23 plant structures; EXPRESSED DURING: 14 growth stages; CONTAINS InterPro DOMAIN/s: Glycoside hydrolase-type carbohydrate-binding (InterPro:…	T
'3.5'	'minor CHO metabolism.others'	'glyma.13g263400.1.p'	'(at1g17160 : 374.0) pfkB-like carbohydrate kinase family protein; FUNCTIONS IN: kinase activity, ribokinase activity; INVOLVED IN: D-ribose metabolic process; LOCATED IN: chloroplast; EXPRESSED IN: 23 plant structures; EXPRESSED DURING: 13 growth stages; CONTAINS InterPro DOMAIN/s: Carbohydrate/purine kinase (InterPro:IPR011611), Ribokinase (InterPro:IPR002139), Carbohydrate/puine kinase, PfkB, …	T
'3.5'	'minor CHO metabolism.others'	'glyma.13g150200.1.p'	'(at5g03770 : 171.0) Encodes a putative KDO (3-deoxy-D-manno-octulosonate) transferase; KDO transferase A (KDTA); FUNCTIONS IN: transferase activity, transferring glycosyl groups; INVOLVED IN: biosynthetic process, carbohydrate metabolic process; LOCATED IN: mitochondrion; EXPRESSED IN: 8 plant structures; EXPRESSED DURING: 4 anthesis, petal differentiation and expansion stage, E expanded cotyled…	T
'3.5'	'minor CHO metabolism.others'	'glyma.13g128300.1.p'	'(at4g28706 : 425.0) pfkB-like carbohydrate kinase family protein; FUNCTIONS IN: kinase activity, ribokinase activity; INVOLVED IN: D-ribose metabolic process; EXPRESSED IN: 21 plant structures; EXPRESSED DURING: 13 growth stages; CONTAINS InterPro DOMAIN/s: Carbohydrate/purine kinase (InterPro:IPR011611), Ribokinase (InterPro:IPR002139), Carbohydrate/puine kinase, PfkB, conserved site (InterPro:…	T
'3.5'	'minor CHO metabolism.others'	'glyma.13g263300.1.p'	'(at1g17160 : 333.0) pfkB-like carbohydrate kinase family protein; FUNCTIONS IN: kinase activity, ribokinase activity; INVOLVED IN: D-ribose metabolic process; LOCATED IN: chloroplast; EXPRESSED IN: 23 plant structures; EXPRESSED DURING: 13 growth stages; CONTAINS InterPro DOMAIN/s: Carbohydrate/purine kinase (InterPro:IPR011611), Ribokinase (InterPro:IPR002139), Carbohydrate/puine kinase, PfkB, …	T
'3.5'	'minor CHO metabolism.others'	'glyma.13g318000.1.p'	'(at2g27680 : 624.0) NAD(P)-linked oxidoreductase superfamily protein; FUNCTIONS IN: oxidoreductase activity, aldo-keto reductase activity; INVOLVED IN: oxidation reduction; LOCATED IN: chloroplast stroma, chloroplast, chloroplast envelope, plant-type cell wall; EXPRESSED IN: 24 plant structures; EXPRESSED DURING: 14 growth stages; CONTAINS InterPro DOMAIN/s: Aldo/keto reductase (InterPro:IPR0013…	T
'3.5'	'minor CHO metabolism.others'	'glyma.02g226600.1.p'	'(at5g58730 : 337.0) pfkB-like carbohydrate kinase family protein; CONTAINS InterPro DOMAIN/s: Carbohydrate/purine kinase (InterPro:IPR011611), Carbohydrate/puine kinase, PfkB, conserved site (InterPro:IPR002173); BEST Arabidopsis thaliana protein match is: pfkB-like carbohydrate kinase family protein (TAIR:AT4G10260.1); Has 1807 Blast hits to 1807 proteins in 277 species: Archae - 0; Bacteria - …	T
'3.5'	'minor CHO metabolism.others'	'glyma.02g005200.1.p'	'(at1g04420 : 600.0) NAD(P)-linked oxidoreductase superfamily protein; FUNCTIONS IN: oxidoreductase activity, aldo-keto reductase activity; INVOLVED IN: oxidation reduction; LOCATED IN: chloroplast, chloroplast stroma, chloroplast envelope; EXPRESSED IN: 23 plant structures; EXPRESSED DURING: 13 growth stages; CONTAINS InterPro DOMAIN/s: Aldo/keto reductase (InterPro:IPR001395); BEST Arabidopsis …	T
'3.5'	'minor CHO metabolism.others'	'glyma.02g043400.1.p'	'(at5g11980 : 846.0) conserved oligomeric Golgi complex component-related / COG complex component-related; CONTAINS InterPro DOMAIN/s: Conserved oligomeric Golgi complex, subunit 8 (InterPro:IPR016632), Dor1-like protein (InterPro:IPR007255); Has 30201 Blast hits to 17322 proteins in 780 species: Archae - 12; Bacteria - 1396; Metazoa - 17338; Fungi - 3422; Plants - 5037; Viruses - 0; Other Eukary…	T
'3.5'	'minor CHO metabolism.others'	'glyma.19g057200.1.p'	'(at3g01590 : 413.0) Galactose mutarotase-like superfamily protein; FUNCTIONS IN: isomerase activity, carbohydrate binding, aldose 1-epimerase activity, catalytic activity; INVOLVED IN: galactose metabolic process, carbohydrate metabolic process; LOCATED IN: cellular_component unknown; EXPRESSED IN: 22 plant structures; EXPRESSED DURING: 13 growth stages; CONTAINS InterPro DOMAIN/s: Glycoside hyd…	T
'3.5'	'minor CHO metabolism.others'	'glyma.19g020700.1.p'	'(at3g47800 : 367.0) Galactose mutarotase-like superfamily protein; FUNCTIONS IN: aldose 1-epimerase activity; INVOLVED IN: galactose metabolic process, hexose metabolic process, carbohydrate metabolic process; LOCATED IN: endomembrane system; EXPRESSED IN: 23 plant structures; EXPRESSED DURING: 14 growth stages; CONTAINS InterPro DOMAIN/s: Glycoside hydrolase-type carbohydrate-binding (InterPro:…	T
'3.5'	'minor CHO metabolism.others'	'glyma.19g003300.1.p'	'(at3g01590 : 415.0) Galactose mutarotase-like superfamily protein; FUNCTIONS IN: isomerase activity, carbohydrate binding, aldose 1-epimerase activity, catalytic activity; INVOLVED IN: galactose metabolic process, carbohydrate metabolic process; LOCATED IN: cellular_component unknown; EXPRESSED IN: 22 plant structures; EXPRESSED DURING: 13 growth stages; CONTAINS InterPro DOMAIN/s: Glycoside hyd…	T
'3.5'	'minor CHO metabolism.others'	'glyma.19g170600.1.p'	'(at4g28706 : 214.0) pfkB-like carbohydrate kinase family protein; FUNCTIONS IN: kinase activity, ribokinase activity; INVOLVED IN: D-ribose metabolic process; EXPRESSED IN: 21 plant structures; EXPRESSED DURING: 13 growth stages; CONTAINS InterPro DOMAIN/s: Carbohydrate/purine kinase (InterPro:IPR011611), Ribokinase (InterPro:IPR002139), Carbohydrate/puine kinase, PfkB, conserved site (InterPro:…	T
'3.5'	'minor CHO metabolism.others'	'glyma.19g252700.1.p'	'(at3g61610 : 505.0) Galactose mutarotase-like superfamily protein; FUNCTIONS IN: carbohydrate binding, isomerase activity, aldose 1-epimerase activity, catalytic activity; INVOLVED IN: galactose metabolic process, N-terminal protein myristoylation, carbohydrate metabolic process; LOCATED IN: cellular_component unknown; EXPRESSED IN: 17 plant structures; EXPRESSED DURING: 11 growth stages; CONTAI…	T
'3.5'	'minor CHO metabolism.others'	'glyma.03g070100.1.p'	'(at2g37770 : 522.0) NAD(P)-linked oxidoreductase superfamily protein; FUNCTIONS IN: oxidoreductase activity; INVOLVED IN: oxidation reduction; EXPRESSED IN: 12 plant structures; EXPRESSED DURING: LP.04 four leaves visible, 4 anthesis, petal differentiation and expansion stage; CONTAINS InterPro DOMAIN/s: Aldo/keto reductase (InterPro:IPR001395), Aldo/keto reductase subgroup (InterPro:IPR020471),…	T
'3.5'	'minor CHO metabolism.others'	'glyma.03g169300.1.p'	'(at4g28706 : 470.0) pfkB-like carbohydrate kinase family protein; FUNCTIONS IN: kinase activity, ribokinase activity; INVOLVED IN: D-ribose metabolic process; EXPRESSED IN: 21 plant structures; EXPRESSED DURING: 13 growth stages; CONTAINS InterPro DOMAIN/s: Carbohydrate/purine kinase (InterPro:IPR011611), Ribokinase (InterPro:IPR002139), Carbohydrate/puine kinase, PfkB, conserved site (InterPro:…	T
[truncated: 61,145 more rows]
