# Supplementary material for: Transcriptome profiling of soybean (Glycine max) roots challenged with pathogenic and non-pathogenic isolates of Fusarium oxysporum
Source: BMC Genomics. 2015 Dec 21;16:1089. doi: 10.1186/s12864-015-2318-2 (PMC4687377; doi:10.1186/s12864-015-2318-2)
Supplement: Additional file 5: Table S5. — GO and Mercator bin enrichment results for FO36 and FO40 at both times post inoculation (72 and 96 hpi). (XLSX 334 kb) [file 12864_2015_2318_MOESM5_ESM.xlsx]

## Sheet: F036_C_72_0p5_GOBP
GO enrichment analysis for Biological Process categories for F036 non-pathogenic strain at 72 hours post inoculation for all genes that were significantly differentially expressed, which we define as genes with a Qvalue less than 0.05.
GO_id	Genome_GO_count	Expressed_GO	FisherA	FisherB	FisherC	FisherD	Expected_expression	Status	Two_Tail_P	Corrected_P	GO_desc
GO:0008150	12002	28	28	11974	1387	117744	130.893	Underrepresented	7.5363e-29	3.39887e-26	biological_process
GO:0010054	51	12	12	39	1403	129695	0.556202	Overrepresented	2.5621e-13	1.15551e-10	trichoblast differentiation
GO:0009828	84	10	10	74	1405	129662	0.916098	Overrepresented	2.777e-08	1.25243e-05	plant-type cell wall loosening
GO:0010167	479	21	21	458	1394	129267	5.22394	Overrepresented	9.86232e-08	4.4479e-05	response to nitrate
GO:0015706	486	21	21	465	1394	129260	5.30028	Overrepresented	1.25424e-07	5.65662e-05	nitrate transport
GO:0006979	632	23	23	609	1392	129114	6.89254	Overrepresented	6.56559e-07	0.000296108	response to oxidative stress
GO:0009817	158	11	11	147	1404	129588	1.72314	Overrepresented	1.40935e-06	0.000635616	defense response to fungus, incompatible interaction
GO:0055114	2341	52	52	2289	1363	127405	25.5308	Overrepresented	2.29167e-06	0.00103354	oxidation-reduction process
GO:0016998	78	7	7	71	1408	129668	0.850662	Overrepresented	2.27433e-05	0.0102572	cell wall macromolecule catabolic process
GO:0019953	59	6	6	53	1409	129687	0.64345	Overrepresented	4.31682e-05	0.0194689	sexual reproduction
GO:0006869	279	12	12	267	1403	129467	3.04275	Overrepresented	6.26411e-05	0.0282511	lipid transport
GO:0006355	4060	21	21	4039	1394	125686	44.2781	Underrepresented	0.000145461	0.0656029	regulation of transcription, DNA-dependent
GO:0009826	274	11	11	263	1404	129472	2.98822	Overrepresented	0.000226978	0.102367	unidimensional cell growth
GO:0009831	58	5	5	53	1410	129688	0.632544	Overrepresented	0.000414121	0.186769	plant-type cell wall modification involved in multidimensional cell growth
GO:0009699	34	4	4	30	1411	129712	0.370801	Overrepresented	0.000483395	0.218011	phenylpropanoid biosynthetic process
GO:0009765	44	4	4	40	1411	129702	0.479861	Overrepresented	0.00129924	0.585957	photosynthesis, light harvesting
GO:0015824	246	9	9	237	1406	129500	2.68286	Overrepresented	0.00156524	0.705921	proline transport
GO:0009793	1180	3	3	1177	1412	128566	12.869	Underrepresented	0.00255356	1.15165	embryo development ending in seed dormancy
GO:0006468	2386	12	12	2374	1403	127360	26.0215	Underrepresented	0.00356031	1.6057	protein phosphorylation
GO:0006865	444	12	12	432	1403	129302	4.84223	Overrepresented	0.00365691	1.64926	amino acid transport
GO:0046688	29	3	3	26	1412	129717	0.316272	Overrepresented	0.00371385	1.67495	response to copper ion
GO:0010228	754	1	1	753	1414	128992	8.22307	Underrepresented	0.00426769	1.92473	vegetative to reproductive phase transition of meristem
GO:0009816	143	6	6	137	1409	129603	1.55955	Overrepresented	0.00477527	2.15365	defense response to bacterium, incompatible interaction
GO:0009871	10	2	2	8	1413	129736	0.109059	Overrepresented	0.00494153	2.22863	jasmonic acid and ethylene-dependent systemic resistance, ethylene mediated signaling pathway
GO:0046274	64	4	4	60	1411	129682	0.697979	Overrepresented	0.00513199	2.31453	lignin catabolic process
GO:0080027	33	3	3	30	1412	129713	0.359895	Overrepresented	0.00537106	2.42235	response to herbivore
GO:1901684	11	2	2	9	1413	129735	0.119965	Overrepresented	0.00599658	2.70446	arsenate ion transmembrane transport
GO:0006952	1116	22	22	1094	1393	128630	12.171	Overrepresented	0.00789026	3.55851	defense response
GO:0010106	237	7	7	230	1408	129509	2.5847	Overrepresented	0.0151874	6.84954	cellular response to iron ion starvation
GO:0008272	49	3	3	46	1412	129697	0.53439	Overrepresented	0.015974	7.20425	sulfate transport
GO:0006826	241	7	7	234	1408	129505	2.62833	Overrepresented	0.0164928	7.43823	iron ion transport
GO:0010262	20	2	2	18	1413	129726	0.218118	Overrepresented	0.0194291	8.76254	somatic embryogenesis
GO:0016104	2	1	1	1	1414	129744	0.0218118	Overrepresented	0.0214604	9.67864	triterpenoid biosynthetic process
GO:0042306	2	1	1	1	1414	129744	0.0218118	Overrepresented	0.0214604	9.67864	regulation of protein import into nucleus
GO:0051707	255	7	7	248	1408	129491	2.78101	Overrepresented	0.0216846	9.77976	response to other organism
GO:0002215	22	2	2	20	1413	129724	0.23993	Overrepresented	0.0232893	10.5035	defense response to nematode
GO:0042545	266	7	7	259	1408	129480	2.90098	Overrepresented	0.0264862	11.9453	cell wall modification
GO:0006944	717	2	2	715	1413	129029	7.81955	Underrepresented	0.028803	12.9901	cellular membrane fusion
GO:0042178	25	2	2	23	1413	129721	0.272648	Overrepresented	0.0296111	13.3546	xenobiotic catabolic process
GO:0006949	63	3	3	60	1412	129683	0.687073	Overrepresented	0.0308395	13.9086	syncytium formation
GO:0006152	3	1	1	2	1414	129743	0.0327178	Overrepresented	0.0320174	14.4398	purine nucleoside catabolic process
GO:0071900	3	1	1	2	1414	129743	0.0327178	Overrepresented	0.0320174	14.4398	regulation of protein serine/threonine kinase activity
GO:0006218	3	1	1	2	1414	129743	0.0327178	Overrepresented	0.0320174	14.4398	uridine catabolic process
GO:0006805	27	2	2	25	1413	129719	0.29446	Overrepresented	0.0341598	15.4061	xenobiotic metabolic process
GO:0007030	539	1	1	538	1414	129207	5.87829	Underrepresented	0.0352083	15.8789	Golgi organization
GO:0016192	549	1	1	548	1414	129197	5.98735	Underrepresented	0.0355687	16.0415	vesicle-mediated transport
GO:0050832	941	17	17	924	1398	128805	10.2625	Overrepresented	0.0380854	17.1765	defense response to fungus
GO:0009991	4	1	1	3	1414	129742	0.0436237	Overrepresented	0.0424606	19.1497	response to extracellular stimulus
GO:0010430	4	1	1	3	1414	129742	0.0436237	Overrepresented	0.0424606	19.1497	fatty acid omega-oxidation
GO:0010062	4	1	1	3	1414	129742	0.0436237	Overrepresented	0.0424606	19.1497	negative regulation of trichoblast fate specification
GO:0030397	31	2	2	29	1413	129715	0.338084	Overrepresented	0.0439991	19.8436	membrane disassembly
GO:0071281	78	3	3	75	1412	129668	0.850662	Overrepresented	0.0525598	23.7045	cellular response to iron ion
GO:0009964	5	1	1	4	1414	129741	0.0545296	Overrepresented	0.0527911	23.8088	negative regulation of flavonoid biosynthetic process
GO:0071497	5	1	1	4	1414	129741	0.0545296	Overrepresented	0.0527911	23.8088	cellular response to freezing
GO:0005975	911	16	16	895	1399	128835	9.9353	Overrepresented	0.0528071	23.816	carbohydrate metabolic process
GO:0010189	35	2	2	33	1413	129711	0.381707	Overrepresented	0.0547441	24.6896	vitamin E biosynthetic process
GO:0048446	36	2	2	34	1413	129710	0.392613	Overrepresented	0.0575607	25.9599	petal morphogenesis
GO:0019748	135	4	4	131	1411	129611	1.4723	Overrepresented	0.0591959	26.6973	secondary metabolic process
GO:0009862	688	13	13	675	1402	129058	7.50328	Overrepresented	0.0594161	26.7967	systemic acquired resistance, salicylic acid mediated signaling pathway
GO:0009636	37	2	2	35	1413	129709	0.403519	Overrepresented	0.0604265	27.2523	response to toxic substance
GO:0010043	137	4	4	133	1411	129609	1.49411	Overrepresented	0.0618038	27.8735	response to zinc ion
GO:0046244	6	1	1	5	1414	129740	0.0654355	Overrepresented	0.0630104	28.4177	salicylic acid catabolic process
GO:0010116	6	1	1	5	1414	129740	0.0654355	Overrepresented	0.0630104	28.4177	positive regulation of abscisic acid biosynthetic process
GO:0009095	6	1	1	5	1414	129740	0.0654355	Overrepresented	0.0630104	28.4177	aromatic amino acid family biosynthetic process, prephenate pathway
GO:0043086	138	4	4	134	1411	129608	1.50502	Overrepresented	0.0631302	28.4717	negative regulation of catalytic activity
GO:0006499	1045	5	5	1040	1410	128701	11.3967	Underrepresented	0.0684184	30.8567	N-terminal protein myristoylation
GO:0000911	471	1	1	470	1414	129275	5.13669	Underrepresented	0.0706398	31.8585	cytokinesis by cell plate formation
GO:0035556	479	1	1	478	1414	129267	5.22394	Underrepresented	0.0714434	32.221	intracellular signal transduction
GO:0009845	482	1	1	481	1414	129264	5.25666	Underrepresented	0.0718494	32.4041	seed germination
GO:0046185	7	1	1	6	1414	129739	0.0763415	Overrepresented	0.0731194	32.9768	aldehyde catabolic process
GO:0048759	7	1	1	6	1414	129739	0.0763415	Overrepresented	0.0731194	32.9768	xylem vessel member cell differentiation
GO:0006517	7	1	1	6	1414	129739	0.0763415	Overrepresented	0.0731194	32.9768	protein deglycosylation
GO:0010024	7	1	1	6	1414	129739	0.0763415	Overrepresented	0.0731194	32.9768	phytochromobilin biosynthetic process
GO:0009809	147	4	4	143	1411	129599	1.60317	Overrepresented	0.0757307	34.1545	lignin biosynthetic process
GO:0044237	148	4	4	144	1411	129598	1.61408	Overrepresented	0.0772033	34.8187	cellular metabolic process
GO:0048765	396	8	8	388	1407	129350	4.31875	Overrepresented	0.0812111	36.6262	root hair cell differentiation
GO:0010086	8	1	1	7	1414	129738	0.0872474	Overrepresented	0.0831194	37.4869	embryonic root morphogenesis
GO:0080175	8	1	1	7	1414	129738	0.0872474	Overrepresented	0.0831194	37.4869	phragmoplast microtubule organization
GO:0071786	8	1	1	7	1414	129738	0.0872474	Overrepresented	0.0831194	37.4869	endoplasmic reticulum tubular network organization
GO:0010310	535	10	10	525	1405	129211	5.83467	Overrepresented	0.0881126	39.7388	regulation of hydrogen peroxide metabolic process
GO:0009813	218	5	5	213	1410	129528	2.37749	Overrepresented	0.0886839	39.9965	flavonoid biosynthetic process
GO:0009269	98	3	3	95	1412	129648	1.06878	Overrepresented	0.0900658	40.6197	response to desiccation
GO:0032499	9	1	1	8	1414	129737	0.0981533	Overrepresented	0.0930117	41.9483	detection of peptidoglycan
GO:0015865	9	1	1	8	1414	129737	0.0981533	Overrepresented	0.0930117	41.9483	purine nucleotide transport
GO:0002752	9	1	1	8	1414	129737	0.0981533	Overrepresented	0.0930117	41.9483	cell surface pattern recognition receptor signaling pathway
GO:0048359	9	1	1	8	1414	129737	0.0981533	Overrepresented	0.0930117	41.9483	mucilage metabolic process involved seed coat development
GO:0032491	9	1	1	8	1414	129737	0.0981533	Overrepresented	0.0930117	41.9483	detection of molecule of fungal origin
GO:0010422	9	1	1	8	1414	129737	0.0981533	Overrepresented	0.0930117	41.9483	regulation of brassinosteroid biosynthetic process
GO:0009052	9	1	1	8	1414	129737	0.0981533	Overrepresented	0.0930117	41.9483	pentose-phosphate shunt, non-oxidative branch
GO:0010053	49	2	2	47	1413	129697	0.53439	Overrepresented	0.098176	44.2774	root epidermal cell differentiation
GO:0006098	421	1	1	420	1414	129325	4.59139	Underrepresented	0.098914	44.6102	pentose-phosphate shunt
GO:0009664	337	7	7	330	1408	129409	3.6753	Overrepresented	0.100652	45.3942	plant-type cell wall organization
GO:0051567	443	1	1	442	1414	129303	4.83132	Underrepresented	0.100823	45.471	histone H3-K9 methylation
GO:0045893	1080	6	6	1074	1409	128666	11.7784	Underrepresented	0.102788	46.3572	positive regulation of transcription, DNA-dependent
GO:0006580	10	1	1	9	1414	129736	0.109059	Overrepresented	0.102797	46.3616	ethanolamine metabolic process
GO:0010018	10	1	1	9	1414	129736	0.109059	Overrepresented	0.102797	46.3616	far-red light signaling pathway
GO:0009395	10	1	1	9	1414	129736	0.109059	Overrepresented	0.102797	46.3616	phospholipid catabolic process
GO:0048193	457	1	1	456	1414	129289	4.98401	Underrepresented	0.104111	46.9541	Golgi vesicle transport
GO:0007165	1328	8	8	1320	1407	128418	14.4831	Underrepresented	0.107029	48.2699	signal transduction
GO:0045333	53	2	2	51	1413	129693	0.578014	Overrepresented	0.111916	50.474	cellular respiration
GO:0009688	53	2	2	51	1413	129693	0.578014	Overrepresented	0.111916	50.474	abscisic acid biosynthetic process
GO:0019632	11	1	1	10	1414	129735	0.119965	Overrepresented	0.112477	50.7273	shikimate metabolic process
GO:0006537	11	1	1	10	1414	129735	0.119965	Overrepresented	0.112477	50.7273	glutamate biosynthetic process
GO:0030433	11	1	1	10	1414	129735	0.119965	Overrepresented	0.112477	50.7273	ER-associated protein catabolic process
GO:0010587	11	1	1	10	1414	129735	0.119965	Overrepresented	0.112477	50.7273	miRNA catabolic process
GO:0034440	54	2	2	52	1413	129692	0.58892	Overrepresented	0.115425	52.0567	lipid oxidation
GO:0009769	12	1	1	11	1414	129734	0.130871	Overrepresented	0.122053	55.0459	photosynthesis, light harvesting in photosystem II
GO:0009411	116	3	3	113	1412	129630	1.26509	Overrepresented	0.130871	59.0228	response to UV
GO:0043447	13	1	1	12	1414	129733	0.141777	Overrepresented	0.131525	59.318	alkane biosynthetic process
GO:0009626	182	4	4	178	1411	129564	1.98488	Overrepresented	0.135227	60.9873	plant-type hypersensitive response
GO:0008283	388	1	1	387	1414	129358	4.2315	Underrepresented	0.13914	62.752	cell proliferation
GO:0042362	14	1	1	13	1414	129732	0.152683	Overrepresented	0.140896	63.544	fat-soluble vitamin biosynthetic process
GO:0000914	14	1	1	13	1414	129732	0.152683	Overrepresented	0.140896	63.544	phragmoplast assembly
GO:0006855	185	4	4	181	1411	129561	2.0176	Overrepresented	0.141022	63.6007	drug transmembrane transport
GO:0009555	405	1	1	404	1414	129341	4.4169	Underrepresented	0.141498	63.8157	pollen development
GO:0010162	406	1	1	405	1414	129340	4.42781	Underrepresented	0.141732	63.9212	seed dormancy process
GO:0006886	410	1	1	409	1414	129336	4.47143	Underrepresented	0.142771	64.3898	intracellular protein transport
GO:0009805	186	4	4	182	1411	129560	2.0285	Overrepresented	0.142975	64.4817	coumarin biosynthetic process
GO:0044272	121	3	3	118	1412	129625	1.31962	Overrepresented	0.143185	64.5762	sulfur compound biosynthetic process
GO:0009108	121	3	3	118	1412	129625	1.31962	Overrepresented	0.143185	64.5762	coenzyme biosynthetic process
GO:0006766	121	3	3	118	1412	129625	1.31962	Overrepresented	0.143185	64.5762	vitamin metabolic process
GO:0006733	121	3	3	118	1412	129625	1.31962	Overrepresented	0.143185	64.5762	oxidoreduction coenzyme metabolic process
GO:0009106	121	3	3	118	1412	129625	1.31962	Overrepresented	0.143185	64.5762	lipoate metabolic process
GO:0048481	415	1	1	414	1414	129331	4.52596	Underrepresented	0.144299	65.0788	ovule development
GO:0009409	1117	17	17	1100	1398	128629	12.1819	Overrepresented	0.145097	65.4387	response to cold
GO:0042549	15	1	1	14	1414	129731	0.163589	Overrepresented	0.150165	67.7245	photosystem II stabilization
GO:0009696	15	1	1	14	1414	129731	0.163589	Overrepresented	0.150165	67.7245	salicylic acid metabolic process
GO:0019676	15	1	1	14	1414	129731	0.163589	Overrepresented	0.150165	67.7245	ammonia assimilation cycle
GO:0016131	15	1	1	14	1414	129731	0.163589	Overrepresented	0.150165	67.7245	brassinosteroid metabolic process
GO:0006829	15	1	1	14	1414	129731	0.163589	Overrepresented	0.150165	67.7245	zinc ion transport
GO:0010019	15	1	1	14	1414	129731	0.163589	Overrepresented	0.150165	67.7245	chloroplast-nucleus signaling pathway
GO:0009819	15	1	1	14	1414	129731	0.163589	Overrepresented	0.150165	67.7245	drought recovery
GO:0042631	190	4	4	186	1411	129556	2.07213	Overrepresented	0.150893	68.0528	cellular response to water deprivation
GO:0080001	16	1	1	15	1414	129730	0.174495	Overrepresented	0.159335	71.8599	mucilage extrusion from seed coat
GO:0006491	16	1	1	15	1414	129730	0.174495	Overrepresented	0.159335	71.8599	N-glycan processing
GO:0006559	16	1	1	15	1414	129730	0.174495	Overrepresented	0.159335	71.8599	L-phenylalanine catabolic process
GO:0001666	195	4	4	191	1411	129551	2.12666	Overrepresented	0.161019	72.6195	response to hypoxia
GO:0009072	128	3	3	125	1412	129618	1.39596	Overrepresented	0.161029	72.6241	aromatic amino acid family metabolic process
GO:0006073	67	2	2	65	1413	129679	0.730697	Overrepresented	0.163217	73.6109	cellular glucan metabolic process
GO:0016051	130	3	3	127	1412	129616	1.41777	Overrepresented	0.166246	74.977	carbohydrate biosynthetic process
GO:0009733	1020	6	6	1014	1409	128726	11.124	Underrepresented	0.167383	75.4896	response to auxin stimulus
GO:0006878	17	1	1	16	1414	129729	0.185401	Overrepresented	0.168405	75.9507	cellular copper ion homeostasis
GO:0042335	131	3	3	128	1412	129615	1.42868	Overrepresented	0.168873	76.1618	cuticle development
GO:0019745	69	2	2	67	1413	129677	0.752509	Overrepresented	0.170856	77.0561	pentacyclic triterpenoid biosynthetic process
GO:0016036	330	6	6	324	1409	129416	3.59895	Overrepresented	0.176907	79.7852	cellular response to phosphate starvation
GO:0006066	18	1	1	17	1414	129728	0.196307	Overrepresented	0.177378	79.9973	alcohol metabolic process
GO:0006221	18	1	1	17	1414	129728	0.196307	Overrepresented	0.177378	79.9973	pyrimidine nucleotide biosynthetic process
GO:0000096	137	3	3	134	1412	129609	1.49411	Overrepresented	0.184878	83.3799	sulfur amino acid metabolic process
GO:0009218	19	1	1	18	1414	129727	0.207213	Overrepresented	0.186254	84.0004	pyrimidine ribonucleotide metabolic process
GO:0071323	19	1	1	18	1414	129727	0.207213	Overrepresented	0.186254	84.0004	cellular response to chitin
GO:0009965	489	2	2	487	1413	129257	5.333	Underrepresented	0.18765	84.6302	leaf morphogenesis
GO:0051726	345	1	1	344	1414	129401	3.76254	Underrepresented	0.194948	87.9216	regulation of cell cycle
GO:0007169	348	1	1	347	1414	129398	3.79526	Underrepresented	0.194995	87.9426	transmembrane receptor protein tyrosine kinase signaling pathway
GO:0009630	358	1	1	357	1414	129388	3.90432	Underrepresented	0.196049	88.4179	gravitropism
GO:0009750	362	1	1	361	1414	129384	3.94794	Underrepresented	0.196848	88.7783	response to fructose stimulus
GO:0009718	142	3	3	139	1412	129604	1.54864	Overrepresented	0.198505	89.5258	anthocyanin-containing compound biosynthetic process
GO:0006342	372	1	1	371	1414	129374	4.057	Underrepresented	0.199754	90.0892	chromatin silencing
GO:0000226	379	1	1	378	1414	129367	4.13335	Underrepresented	0.202536	91.3438	microtubule cytoskeleton organization
GO:0010345	21	1	1	20	1414	129725	0.229024	Overrepresented	0.203719	91.8775	suberin biosynthetic process
GO:0009808	21	1	1	20	1414	129725	0.229024	Overrepresented	0.203719	91.8775	lignin metabolic process
GO:0045487	21	1	1	20	1414	129725	0.229024	Overrepresented	0.203719	91.8775	gibberellin catabolic process
GO:0046854	79	2	2	77	1413	129667	0.861568	Overrepresented	0.209799	94.6196	phosphatidylinositol phosphorylation
GO:0009742	80	2	2	78	1413	129666	0.872474	Overrepresented	0.213746	96.3994	brassinosteroid mediated signaling pathway
GO:0019216	81	2	2	79	1413	129665	0.88338	Overrepresented	0.217699	98.1824	regulation of lipid metabolic process
GO:0009117	150	3	3	147	1412	129596	1.63589	Overrepresented	0.220775	99.5695	nucleotide metabolic process
GO:0046865	23	1	1	22	1414	129723	0.250836	Overrepresented	0.220811	99.5856	terpenoid transport
GO:0019288	581	3	3	578	1412	129165	6.33634	Underrepresented	0.228882	103.226	isopentenyl diphosphate biosynthetic process, mevalonate-independent pathway
GO:0071219	24	1	1	23	1414	129722	0.261742	Overrepresented	0.229218	103.377	cellular response to molecule of bacterial origin
GO:0019253	24	1	1	23	1414	129722	0.261742	Overrepresented	0.229218	103.377	reductive pentose-phosphate cycle
GO:0006879	24	1	1	23	1414	129722	0.261742	Overrepresented	0.229218	103.377	cellular iron ion homeostasis
GO:0006506	24	1	1	23	1414	129722	0.261742	Overrepresented	0.229218	103.377	GPI anchor biosynthetic process
GO:0010224	278	5	5	273	1410	129468	3.03185	Overrepresented	0.232377	104.802	response to UV-B
GO:0009915	25	1	1	24	1414	129721	0.272648	Overrepresented	0.237535	107.128	phloem sucrose loading
GO:0010067	25	1	1	24	1414	129721	0.272648	Overrepresented	0.237535	107.128	procambium histogenesis
GO:0050776	25	1	1	24	1414	129721	0.272648	Overrepresented	0.237535	107.128	regulation of immune response
GO:0006546	157	3	3	154	1412	129589	1.71223	Overrepresented	0.240648	108.532	glycine catabolic process
GO:0009228	26	1	1	25	1414	129720	0.283554	Overrepresented	0.245763	110.839	thiamine biosynthetic process
GO:0071482	26	1	1	25	1414	129720	0.283554	Overrepresented	0.245763	110.839	cellular response to light stimulus
GO:0042128	26	1	1	25	1414	129720	0.283554	Overrepresented	0.245763	110.839	nitrate assimilation
GO:0010047	26	1	1	25	1414	129720	0.283554	Overrepresented	0.245763	110.839	fruit dehiscence
GO:0009414	888	13	13	875	1402	128858	9.68446	Overrepresented	0.25146	113.408	response to water deprivation
GO:0071555	448	2	2	446	1413	129298	4.88585	Underrepresented	0.252582	113.914	cell wall organization
GO:0006833	451	2	2	449	1413	129295	4.91857	Underrepresented	0.252783	114.005	water transport
GO:0015994	90	2	2	88	1413	129656	0.981533	Overrepresented	0.253492	114.325	chlorophyll metabolic process
GO:0009615	90	2	2	88	1413	129656	0.981533	Overrepresented	0.253492	114.325	response to virus
GO:0009863	458	2	2	456	1413	129288	4.99491	Underrepresented	0.25365	114.396	salicylic acid mediated signaling pathway
GO:0071369	27	1	1	26	1414	129719	0.29446	Overrepresented	0.253901	114.509	cellular response to ethylene stimulus
GO:0045892	468	2	2	466	1413	129278	5.10397	Underrepresented	0.255831	115.38	negative regulation of transcription, DNA-dependent
GO:0046777	477	2	2	475	1413	129269	5.20213	Underrepresented	0.258705	116.676	protein autophosphorylation
GO:0015692	28	1	1	27	1414	129718	0.305366	Overrepresented	0.261952	118.14	lead ion transport
GO:0006508	938	6	6	932	1409	128808	10.2298	Underrepresented	0.263006	118.616	proteolysis
GO:0022900	29	1	1	28	1414	129717	0.316272	Overrepresented	0.269916	121.732	electron transport chain
GO:0006346	306	1	1	305	1414	129440	3.33721	Underrepresented	0.272528	122.91	methylation-dependent chromatin silencing
GO:0043481	310	1	1	309	1414	129436	3.38084	Underrepresented	0.272629	122.956	anthocyanin accumulation in tissues in response to UV light
GO:0006888	311	1	1	310	1414	129435	3.39174	Underrepresented	0.272697	122.986	ER to Golgi vesicle-mediated transport
GO:0009873	311	1	1	310	1414	129435	3.39174	Underrepresented	0.272697	122.986	ethylene mediated signaling pathway
GO:0009832	313	1	1	312	1414	129433	3.41355	Underrepresented	0.272883	123.07	plant-type cell wall biogenesis
GO:0006623	319	1	1	318	1414	129427	3.47899	Underrepresented	0.273835	123.5	protein targeting to vacuole
GO:0009855	326	1	1	325	1414	129420	3.55533	Underrepresented	0.275676	124.33	determination of bilateral symmetry
GO:0031408	96	2	2	94	1413	129650	1.04697	Overrepresented	0.277439	125.125	oxylipin biosynthetic process
GO:0006349	30	1	1	29	1414	129716	0.327178	Overrepresented	0.277794	125.285	regulation of gene expression by genetic imprinting
GO:0035196	342	1	1	341	1414	129404	3.72983	Underrepresented	0.282662	127.481	production of miRNAs involved in gene silencing by miRNA
GO:0000394	343	1	1	342	1414	129403	3.74073	Underrepresented	0.283221	127.732	RNA splicing, via endonucleolytic cleavage and ligation
GO:0006970	345	6	6	339	1409	129401	3.76254	Overrepresented	0.284386	128.258	response to osmotic stress
GO:0016045	31	1	1	30	1414	129715	0.338084	Overrepresented	0.285587	128.8	detection of bacterium
GO:0015698	31	1	1	30	1414	129715	0.338084	Overrepresented	0.285587	128.8	inorganic anion transport
GO:0009870	32	1	1	31	1414	129714	0.34899	Overrepresented	0.293297	132.277	defense response signaling pathway, resistance gene-dependent
GO:0001522	32	1	1	31	1414	129714	0.34899	Overrepresented	0.293297	132.277	pseudouridine synthesis
GO:0006457	779	5	5	774	1410	128967	8.49571	Underrepresented	0.296187	133.58	protein folding
GO:0010223	33	1	1	32	1414	129713	0.359895	Overrepresented	0.300923	135.716	secondary shoot formation
GO:0055046	33	1	1	32	1414	129713	0.359895	Overrepresented	0.300923	135.716	microgametogenesis
GO:0010588	33	1	1	32	1414	129713	0.359895	Overrepresented	0.300923	135.716	cotyledon vascular tissue pattern formation
GO:0009957	33	1	1	32	1414	129713	0.359895	Overrepresented	0.300923	135.716	epidermal cell fate specification
GO:0008295	34	1	1	33	1414	129712	0.370801	Overrepresented	0.308466	139.118	spermidine biosynthetic process
GO:0000038	104	2	2	102	1413	129642	1.13422	Overrepresented	0.309272	139.482	very long-chain fatty acid metabolic process
GO:0071732	36	1	1	35	1414	129710	0.392613	Overrepresented	0.323311	145.813	cellular response to nitric oxide
GO:0032313	36	1	1	35	1414	129710	0.392613	Overrepresented	0.323311	145.813	regulation of Rab GTPase activity
GO:0019375	234	4	4	230	1411	129512	2.55199	Overrepresented	0.325854	146.96	galactolipid biosynthetic process
GO:0070838	237	4	4	233	1411	129509	2.5847	Overrepresented	0.330338	148.982	divalent metal ion transport
GO:0006520	111	2	2	109	1413	129635	1.21056	Overrepresented	0.336889	151.937	cellular amino acid metabolic process
GO:0080168	38	1	1	37	1414	129708	0.414425	Overrepresented	0.337837	152.364	abscisic acid transport
GO:0071456	38	1	1	37	1414	129708	0.414425	Overrepresented	0.337837	152.364	cellular response to hypoxia
GO:0006306	421	2	2	419	1413	129325	4.59139	Underrepresented	0.339978	153.33	DNA methylation
GO:0010204	39	1	1	38	1414	129707	0.425331	Overrepresented	0.344982	155.587	defense response signaling pathway, resistance gene-independent
GO:0009767	39	1	1	38	1414	129707	0.425331	Overrepresented	0.344982	155.587	photosynthetic electron transport chain
GO:0010214	40	1	1	39	1414	129706	0.436237	Overrepresented	0.352051	158.775	seed coat development
GO:0072593	41	1	1	40	1414	129705	0.447143	Overrepresented	0.359044	161.929	reactive oxygen species metabolic process
GO:0009642	41	1	1	40	1414	129705	0.447143	Overrepresented	0.359044	161.929	response to light intensity
GO:0009651	1845	24	24	1821	1391	127901	20.1214	Overrepresented	0.361915	163.224	response to salt stress
GO:0009807	42	1	1	41	1414	129704	0.458049	Overrepresented	0.365961	165.048	lignan biosynthetic process
GO:0046482	119	2	2	117	1413	129627	1.2978	Overrepresented	0.368025	165.979	para-aminobenzoic acid metabolic process
GO:0009723	726	10	10	716	1405	129020	7.9177	Overrepresented	0.369361	166.582	response to ethylene stimulus
GO:0009888	121	2	2	119	1413	129625	1.31962	Overrepresented	0.375722	169.451	tissue development
GO:0009773	121	2	2	119	1413	129625	1.31962	Overrepresented	0.375722	169.451	photosynthetic electron transport in photosystem I
GO:0009616	267	1	1	266	1414	129479	2.91188	Underrepresented	0.379674	171.233	virus induced gene silencing
GO:0009908	269	1	1	268	1414	129477	2.93369	Underrepresented	0.379713	171.25	flower development
GO:0006260	270	1	1	269	1414	129476	2.9446	Underrepresented	0.379761	171.272	DNA replication
GO:0007010	282	1	1	281	1414	129464	3.07547	Underrepresented	0.381823	172.202	cytoskeleton organization
GO:0030244	285	1	1	284	1414	129461	3.10819	Underrepresented	0.382748	172.619	cellulose biosynthetic process
GO:0010102	45	1	1	44	1414	129701	0.490767	Overrepresented	0.386267	174.207	lateral root morphogenesis
GO:0009225	45	1	1	44	1414	129701	0.490767	Overrepresented	0.386267	174.207	nucleotide-sugar metabolic process
GO:0005983	45	1	1	44	1414	129701	0.490767	Overrepresented	0.386267	174.207	starch catabolic process
GO:0010267	296	1	1	295	1414	129450	3.22815	Underrepresented	0.38745	174.74	production of ta-siRNAs involved in RNA interference
GO:0006487	298	1	1	297	1414	129448	3.24997	Underrepresented	0.388516	175.221	protein N-linked glycosylation
GO:0007062	299	1	1	298	1414	129447	3.26087	Underrepresented	0.389073	175.472	sister chromatid cohesion
GO:0000956	305	1	1	304	1414	129441	3.32631	Underrepresented	0.392734	177.123	nuclear-transcribed mRNA catabolic process
GO:0009830	46	1	1	45	1414	129700	0.501672	Overrepresented	0.392891	177.194	cell wall modification involved in abscission
GO:0006364	532	3	3	529	1412	129214	5.80195	Underrepresented	0.393703	177.56	rRNA processing
GO:0006598	126	2	2	124	1413	129620	1.37415	Overrepresented	0.394789	178.05	polyamine catabolic process
GO:0009827	322	5	5	317	1410	129424	3.51171	Overrepresented	0.405882	183.053	plant-type cell wall modification
GO:0032957	48	1	1	47	1414	129698	0.523484	Overrepresented	0.405924	183.072	inositol trisphosphate metabolic process
GO:0009737	1254	10	10	1244	1405	128492	13.676	Underrepresented	0.409052	184.483	response to abscisic acid stimulus
GO:0042398	130	2	2	128	1413	129616	1.41777	Overrepresented	0.409848	184.842	cellular modified amino acid biosynthetic process
GO:0009901	49	1	1	48	1414	129697	0.53439	Overrepresented	0.412336	185.963	anther dehiscence
GO:0000165	575	8	8	567	1407	129171	6.27091	Overrepresented	0.415609	187.44	MAPK cascade
GO:0071805	50	1	1	49	1414	129696	0.545296	Overrepresented	0.418678	188.824	potassium ion transmembrane transport
GO:0048829	50	1	1	49	1414	129696	0.545296	Overrepresented	0.418678	188.824	root cap development
GO:0035304	337	5	5	332	1410	129409	3.6753	Overrepresented	0.420468	189.631	regulation of protein dephosphorylation
GO:0046855	52	1	1	51	1414	129694	0.567108	Overrepresented	0.431158	194.452	inositol phosphate dephosphorylation
GO:0016114	52	1	1	51	1414	129694	0.567108	Overrepresented	0.431158	194.452	terpenoid biosynthetic process
GO:0005992	54	1	1	53	1414	129692	0.58892	Overrepresented	0.44337	199.96	trehalose biosynthetic process
GO:0009266	362	2	2	360	1413	129384	3.94794	Underrepresented	0.449429	202.692	response to temperature stimulus
GO:0007154	186	3	3	183	1412	129560	2.0285	Overrepresented	0.457922	206.523	cell communication
GO:0006012	57	1	1	56	1414	129689	0.621638	Overrepresented	0.461199	208.001	galactose metabolic process
GO:0008610	57	1	1	56	1414	129689	0.621638	Overrepresented	0.461199	208.001	lipid biosynthetic process
GO:0010155	191	3	3	188	1412	129555	2.08303	Overrepresented	0.465588	209.98	regulation of proton transport
GO:0009690	58	1	1	57	1414	129688	0.632544	Overrepresented	0.467015	210.624	cytokinin metabolic process
GO:0009695	417	6	6	411	1409	129329	4.54777	Overrepresented	0.468008	211.072	jasmonic acid biosynthetic process
GO:0010200	1135	9	9	1126	1406	128611	12.3782	Underrepresented	0.46801	211.073	response to chitin
GO:0006569	193	3	3	190	1412	129553	2.10484	Overrepresented	0.468754	211.408	tryptophan catabolic process
GO:0008652	193	3	3	190	1412	129553	2.10484	Overrepresented	0.468754	211.408	cellular amino acid biosynthetic process
GO:0010025	59	1	1	58	1414	129687	0.64345	Overrepresented	0.472767	213.218	wax biosynthetic process
GO:0040007	201	3	3	198	1412	129545	2.19209	Overrepresented	0.481924	217.348	growth
GO:0000041	201	3	3	198	1412	129545	2.19209	Overrepresented	0.481924	217.348	transition metal ion transport
GO:0006636	204	3	3	201	1412	129542	2.22481	Overrepresented	0.48705	219.66	unsaturated fatty acid biosynthetic process
GO:0006807	62	1	1	61	1414	129684	0.676167	Overrepresented	0.489655	220.835	nitrogen compound metabolic process
GO:0009741	206	3	3	203	1412	129540	2.24662	Overrepresented	0.490518	221.224	response to brassinosteroid stimulus
GO:0015979	452	6	6	446	1409	129294	4.92948	Overrepresented	0.49581	223.61	photosynthesis
GO:0010583	454	6	6	448	1409	129292	4.95129	Overrepresented	0.497683	224.455	response to cyclopentenone
GO:0006814	64	1	1	63	1414	129682	0.697979	Overrepresented	0.500613	225.776	sodium ion transport
GO:0045088	64	1	1	63	1414	129682	0.697979	Overrepresented	0.500613	225.776	regulation of innate immune response
GO:0006810	883	7	7	876	1408	128863	9.62993	Underrepresented	0.513079	231.399	transport
GO:0010089	225	3	3	222	1412	129521	2.45383	Overrepresented	0.525059	236.801	xylem development
GO:0009639	232	1	1	231	1414	129514	2.53017	Underrepresented	0.527129	237.735	response to red or far red light
GO:0009407	535	7	7	528	1408	129211	5.83467	Overrepresented	0.527529	237.916	toxin catabolic process
GO:0010048	240	1	1	239	1414	129506	2.61742	Underrepresented	0.5286	238.399	vernalization response
GO:0010498	244	1	1	243	1414	129502	2.66105	Underrepresented	0.529776	238.929	proteasomal protein catabolic process
GO:0006417	70	1	1	69	1414	129676	0.763415	Overrepresented	0.532094	239.975	regulation of translation
GO:0009926	251	1	1	250	1414	129495	2.73739	Underrepresented	0.532498	240.156	auxin polar transport
GO:0009086	251	1	1	250	1414	129495	2.73739	Underrepresented	0.532498	240.156	methionine biosynthetic process
GO:0006275	255	1	1	254	1414	129491	2.78101	Underrepresented	0.534413	241.02	regulation of DNA replication
GO:0042023	257	1	1	256	1414	129489	2.80282	Underrepresented	0.535465	241.495	DNA endoreduplication
GO:0016558	258	1	1	257	1414	129488	2.81373	Underrepresented	0.536014	241.742	protein import into peroxisome matrix
GO:0016117	259	1	1	258	1414	129487	2.82463	Underrepresented	0.536577	241.996	carotenoid biosynthetic process
GO:0009788	71	1	1	70	1414	129675	0.774321	Overrepresented	0.537145	242.252	negative regulation of abscisic acid mediated signaling pathway
GO:0007131	263	1	1	262	1414	129483	2.86826	Underrepresented	0.538979	243.079	reciprocal meiotic recombination
GO:0048443	263	1	1	262	1414	129483	2.86826	Underrepresented	0.538979	243.079	stamen development
GO:0009825	265	1	1	264	1414	129481	2.89007	Underrepresented	0.540265	243.659	multidimensional cell growth
GO:0043090	266	1	1	265	1414	129480	2.90098	Underrepresented	0.540929	243.959	amino acid import
GO:0016132	271	4	4	267	1411	129475	2.95551	Overrepresented	0.544455	245.549	brassinosteroid biosynthetic process
GO:0030003	274	4	4	270	1411	129472	2.98822	Overrepresented	0.546723	246.572	cellular cation homeostasis
GO:0008356	74	1	1	73	1414	129672	0.807038	Overrepresented	0.551972	248.939	asymmetric cell division
GO:0010087	74	1	1	73	1414	129672	0.807038	Overrepresented	0.551972	248.939	phloem or xylem histogenesis
GO:0009451	75	1	1	74	1414	129671	0.817944	Overrepresented	0.556808	251.121	RNA modification
GO:0010093	76	1	1	75	1414	129670	0.82885	Overrepresented	0.561593	253.278	specification of floral organ identity
GO:0042732	79	1	1	78	1414	129667	0.861568	Overrepresented	0.575637	259.612	D-xylose metabolic process
GO:0009960	81	1	1	80	1414	129665	0.88338	Overrepresented	0.58475	263.722	endosperm development
GO:0006857	336	2	2	334	1413	129410	3.66439	Underrepresented	0.594297	268.028	oligopeptide transport
GO:0010014	342	2	2	340	1413	129404	3.72983	Underrepresented	0.595631	268.63	meristem initiation
GO:0009058	348	2	2	346	1413	129398	3.79526	Underrepresented	0.597366	269.412	biosynthetic process
GO:0035725	84	1	1	83	1414	129662	0.916098	Overrepresented	0.598053	269.722	sodium ion transmembrane transport
GO:0006631	86	1	1	85	1414	129660	0.937909	Overrepresented	0.606684	273.615	fatty acid metabolic process
GO:0009751	380	5	5	375	1410	129366	4.14425	Overrepresented	0.61261	276.287	response to salicylic acid stimulus
GO:0010154	90	1	1	89	1414	129656	0.981533	Overrepresented	0.623396	281.151	fruit development
GO:0006139	91	1	1	90	1414	129655	0.992439	Overrepresented	0.627461	282.985	nucleobase-containing compound metabolic process
GO:0002679	420	3	3	417	1412	129326	4.58049	Underrepresented	0.6371	287.332	respiratory burst involved in defense response
GO:0051788	426	3	3	423	1412	129320	4.64592	Underrepresented	0.637574	287.546	response to misfolded protein
GO:0009416	440	3	3	437	1412	129306	4.79861	Underrepresented	0.639853	288.574	response to light stimulus
GO:0019344	459	6	6	453	1409	129287	5.00582	Overrepresented	0.645379	291.066	cysteine biosynthetic process
GO:0006094	463	6	6	457	1409	129283	5.04944	Overrepresented	0.64687	291.738	gluconeogenesis
GO:0009834	135	2	2	133	1413	129611	1.4723	Overrepresented	0.659462	297.418	secondary cell wall biogenesis
GO:0007568	136	2	2	134	1413	129610	1.48321	Overrepresented	0.660642	297.95	aging
GO:0010311	139	2	2	137	1413	129607	1.51592	Overrepresented	0.664265	299.584	lateral root formation
GO:0048767	504	6	6	498	1409	129242	5.49659	Overrepresented	0.66769	301.128	root hair elongation
GO:0010193	142	2	2	140	1413	129604	1.54864	Overrepresented	0.668004	301.27	response to ozone
GO:0042542	511	4	4	507	1411	129235	5.57293	Underrepresented	0.669199	301.809	response to hydrogen peroxide
GO:0008219	157	2	2	155	1413	129589	1.71223	Overrepresented	0.688074	310.322	cell death
GO:0009698	163	2	2	161	1413	129583	1.77767	Overrepresented	0.696569	314.153	phenylpropanoid metabolic process
GO:0009738	634	5	5	629	1410	129112	6.91436	Underrepresented	0.696948	314.324	abscisic acid mediated signaling pathway
GO:0031348	766	9	9	757	1406	128980	8.35394	Overrepresented	0.724611	326.8	negative regulation of defense response
GO:0042546	185	1	1	184	1414	129561	2.0176	Underrepresented	0.727664	328.177	cell wall biogenesis
GO:0042744	189	1	1	188	1414	129557	2.06122	Underrepresented	0.727798	328.237	hydrogen peroxide catabolic process
GO:0048439	191	1	1	190	1414	129555	2.08303	Underrepresented	0.727958	328.309	flower morphogenesis
GO:0010051	193	1	1	192	1414	129553	2.10484	Underrepresented	0.728177	328.408	xylem and phloem pattern formation
GO:0009749	195	1	1	194	1414	129551	2.12666	Underrepresented	0.728455	328.533	response to glucose stimulus
GO:0010073	198	1	1	197	1414	129548	2.15937	Underrepresented	0.728979	328.769	meristem maintenance
GO:0009944	203	1	1	202	1414	129543	2.2139	Underrepresented	0.730125	329.286	polarity specification of adaxial/abaxial axis
GO:0050665	206	1	1	205	1414	129540	2.24662	Underrepresented	0.730969	329.667	hydrogen peroxide biosynthetic process
GO:0033044	208	1	1	207	1414	129538	2.26843	Underrepresented	0.731594	329.949	regulation of chromosome organization
GO:0045132	208	1	1	207	1414	129538	2.26843	Underrepresented	0.731594	329.949	meiotic chromosome segregation
GO:0009740	212	1	1	211	1414	129534	2.31206	Underrepresented	0.732989	330.578	gibberellic acid mediated signaling pathway
GO:0010817	212	1	1	211	1414	129534	2.31206	Underrepresented	0.732989	330.578	regulation of hormone levels
GO:0016926	219	1	1	218	1414	129527	2.3884	Underrepresented	0.735863	331.874	protein desumoylation
GO:0009624	221	1	1	220	1414	129525	2.41021	Underrepresented	0.73678	332.288	response to nematode
GO:0043687	222	1	1	221	1414	129524	2.42112	Underrepresented	0.737253	332.501	post-translational protein modification
GO:0044036	222	1	1	221	1414	129524	2.42112	Underrepresented	0.737253	332.501	cell wall macromolecule metabolic process
GO:0009684	232	3	3	229	1412	129514	2.53017	Overrepresented	0.742506	334.87	indoleacetic acid biosynthetic process
GO:0009932	248	3	3	245	1412	129498	2.70467	Overrepresented	0.752594	339.42	cell tip growth
GO:0010218	251	3	3	248	1412	129495	2.73739	Overrepresented	0.754678	340.36	response to far red light
GO:0043900	264	3	3	261	1412	129482	2.87916	Overrepresented	0.764274	344.688	regulation of multi-organism process
GO:0042742	1063	12	12	1051	1403	128683	11.593	Overrepresented	0.766592	345.733	defense response to bacterium
GO:0045087	274	3	3	271	1412	129472	2.98822	Overrepresented	0.772164	348.246	innate immune response
GO:0015995	294	2	2	292	1413	129452	3.20634	Underrepresented	0.775647	349.817	chlorophyll biosynthetic process
GO:0006972	305	2	2	303	1413	129441	3.32631	Underrepresented	0.777606	350.7	hyperosmotic response
GO:0009620	310	2	2	308	1413	129436	3.38084	Underrepresented	0.778783	351.231	response to fungus
GO:0019684	320	4	4	316	1411	129426	3.4899	Overrepresented	0.781631	352.516	photosynthesis, light reaction
GO:0031347	345	4	4	341	1411	129401	3.76254	Overrepresented	0.791228	356.844	regulation of defense response
GO:0010207	372	3	3	369	1412	129374	4.057	Underrepresented	0.803301	362.289	photosystem II assembly
GO:0009860	460	5	5	455	1410	129286	5.01672	Underrepresented	0.822456	370.928	pollen tube growth
GO:0042538	461	5	5	456	1410	129285	5.02763	Underrepresented	0.822836	371.099	hyperosmotic salinity response
GO:0034976	483	4	4	479	1411	129263	5.26756	Underrepresented	0.824079	371.66	response to endoplasmic reticulum stress
GO:0043069	525	6	6	519	1409	129221	5.72561	Overrepresented	0.830496	374.554	negative regulation of programmed cell death
GO:0006629	534	6	6	528	1409	129212	5.82376	Overrepresented	0.832579	375.493	lipid metabolic process
GO:0009697	653	6	6	647	1409	129093	7.12157	Underrepresented	0.849842	383.279	salicylic acid biosynthetic process
GO:0006096	661	6	6	655	1409	129085	7.20882	Underrepresented	0.850016	383.357	glycolysis
GO:0009611	1031	10	10	1021	1405	128715	11.244	Underrepresented	0.879595	396.697	response to wounding
GO:0046686	1310	13	13	1297	1402	128436	14.2868	Underrepresented	0.892979	402.733	response to cadmium ion
GO:0000280	93	1	1	92	1414	129653	1.01425	Underrepresented	1	451	nuclear division
GO:0010114	252	2	2	250	1413	129494	2.74829	Underrepresented	1	451	response to red light
GO:0009694	100	1	1	99	1414	129646	1.09059	Underrepresented	1	451	jasmonic acid metabolic process
GO:0030154	324	3	3	321	1412	129422	3.53352	Underrepresented	1	451	cell differentiation
GO:0009637	269	2	2	267	1413	129477	2.93369	Underrepresented	1	451	response to blue light
GO:0009814	196	2	2	194	1413	129550	2.13756	Underrepresented	1	451	defense response, incompatible interaction
GO:0048441	93	1	1	92	1414	129653	1.01425	Underrepresented	1	451	petal development
GO:0000302	97	1	1	96	1414	129649	1.05787	Underrepresented	1	451	response to reactive oxygen species
GO:0010638	124	1	1	123	1414	129622	1.35233	Underrepresented	1	451	positive regulation of organelle organization
GO:0009686	106	1	1	105	1414	129640	1.15603	Underrepresented	1	451	gibberellin biosynthetic process
GO:0006995	149	1	1	148	1414	129597	1.62498	Underrepresented	1	451	cellular response to nitrogen starvation
GO:0009963	300	3	3	297	1412	129446	3.27178	Underrepresented	1	451	positive regulation of flavonoid biosynthetic process
GO:0048519	139	1	1	138	1414	129607	1.51592	Underrepresented	1	451	negative regulation of biological process
GO:0045492	497	5	5	492	1410	129249	5.42024	Underrepresented	1	451	xylan biosynthetic process
GO:0009735	167	1	1	166	1414	129579	1.82129	Underrepresented	1	451	response to cytokinin stimulus
GO:0009410	174	1	1	173	1414	129572	1.89763	Underrepresented	1	451	response to xenobiotic stimulus
GO:0015696	105	1	1	104	1414	129641	1.14512	Underrepresented	1	451	ammonium transport
GO:0051225	98	1	1	97	1414	129648	1.06878	Underrepresented	1	451	spindle assembly
GO:0007267	200	2	2	198	1413	129546	2.18118	Underrepresented	1	451	cell-cell signaling
GO:0008361	144	1	1	143	1414	129602	1.57045	Underrepresented	1	451	regulation of cell size
GO:0016556	220	2	2	218	1413	129526	2.3993	Underrepresented	1	451	mRNA modification
GO:0009753	756	8	8	748	1407	128990	8.24488	Underrepresented	1	451	response to jasmonic acid stimulus
GO:0010286	184	1	1	183	1414	129562	2.00669	Underrepresented	1	451	heat acclimation
GO:0009736	197	2	2	195	1413	129549	2.14847	Underrepresented	1	451	cytokinin mediated signaling pathway
GO:0009553	147	1	1	146	1414	129599	1.60317	Underrepresented	1	451	embryo sac development
GO:0055085	1061	11	11	1050	1404	128685	11.5712	Underrepresented	1	451	transmembrane transport
GO:0009062	136	1	1	135	1414	129610	1.48321	Underrepresented	1	451	fatty acid catabolic process
GO:0010389	155	1	1	154	1414	129591	1.69042	Underrepresented	1	451	regulation of G2/M transition of mitotic cell cycle
GO:0015996	140	1	1	139	1414	129606	1.52683	Underrepresented	1	451	chlorophyll catabolic process
GO:0009657	201	2	2	199	1413	129545	2.19209	Underrepresented	1	451	plastid organization
GO:0030968	501	5	5	496	1410	129245	5.46387	Underrepresented	1	451	endoplasmic reticulum unfolded protein response
GO:0000271	274	2	2	272	1413	129472	2.98822	Underrepresented	1	451	polysaccharide biosynthetic process
GO:0043247	105	1	1	104	1414	129641	1.14512	Underrepresented	1	451	telomere maintenance in response to DNA damage
GO:0006661	183	1	1	182	1414	129563	1.99578	Underrepresented	1	451	phosphatidylinositol biosynthetic process
GO:0000272	106	1	1	105	1414	129640	1.15603	Underrepresented	1	451	polysaccharide catabolic process
GO:0010015	138	1	1	137	1414	129608	1.50502	Underrepresented	1	451	root morphogenesis
GO:0009867	800	8	8	792	1407	128946	8.72474	Underrepresented	1	451	jasmonic acid mediated signaling pathway
GO:0048440	176	1	1	175	1414	129570	1.91944	Underrepresented	1	451	carpel development
GO:0006635	455	4	4	451	1411	129291	4.9622	Underrepresented	1	451	fatty acid beta-oxidation
GO:0006820	143	1	1	142	1414	129603	1.55955	Underrepresented	1	451	anion transport
GO:0032204	105	1	1	104	1414	129641	1.14512	Underrepresented	1	451	regulation of telomere maintenance
GO:0010363	1019	11	11	1008	1404	128727	11.1131	Underrepresented	1	451	regulation of plant-type hypersensitive response
GO:0048527	138	1	1	137	1414	129608	1.50502	Underrepresented	1	451	lateral root development
GO:0009846	108	1	1	107	1414	129638	1.17784	Underrepresented	1	451	pollen germination
GO:0006633	237	2	2	235	1413	129509	2.5847	Underrepresented	1	451	fatty acid biosynthetic process
GO:0009644	582	6	6	576	1409	129164	6.34725	Underrepresented	1	451	response to high light intensity
GO:0030001	247	2	2	245	1413	129499	2.69376	Underrepresented	1	451	metal ion transport
GO:0006655	176	1	1	175	1414	129570	1.91944	Underrepresented	1	451	phosphatidylglycerol biosynthetic process
GO:0007126	137	1	1	136	1414	129609	1.49411	Underrepresented	1	451	meiosis
GO:0008152	2095	22	22	2073	1393	127651	22.8479	Underrepresented	1	451	metabolic process
GO:0043269	101	1	1	100	1414	129645	1.1015	Underrepresented	1	451	regulation of ion transport
GO:0007389	179	1	1	178	1414	129567	1.95216	Underrepresented	1	451	pattern specification process
GO:0010413	495	5	5	490	1410	129251	5.39843	Underrepresented	1	451	glucuronoxylan metabolic process
GO:0006310	130	1	1	129	1414	129616	1.41777	Underrepresented	1	451	DNA recombination
GO:0010075	450	4	4	446	1411	129296	4.90767	Underrepresented	1	451	regulation of meristem growth
GO:0031048	261	2	2	259	1413	129485	2.84645	Underrepresented	1	451	chromatin silencing by small RNA
GO:0006270	159	1	1	158	1414	129587	1.73404	Underrepresented	1	451	DNA replication initiation
GO:0006813	103	1	1	102	1414	129643	1.12331	Underrepresented	1	451	potassium ion transport
GO:0009627	751	8	8	743	1407	128995	8.19035	Underrepresented	1	451	systemic acquired resistance
GO:0048589	103	1	1	102	1414	129643	1.12331	Underrepresented	1	451	developmental growth
GO:0032880	122	1	1	121	1414	129624	1.33052	Underrepresented	1	451	regulation of protein localization
GO:0009887	289	3	3	286	1412	129457	3.15181	Underrepresented	1	451	organ morphogenesis
GO:0042138	169	1	1	168	1414	129577	1.8431	Underrepresented	1	451	meiotic DNA double-strand break formation
GO:0080167	356	3	3	353	1412	129390	3.88251	Underrepresented	1	451	response to karrikin
GO:0010260	93	1	1	92	1414	129653	1.01425	Underrepresented	1	451	organ senescence
GO:0009617	407	4	4	403	1411	129339	4.43871	Underrepresented	1	451	response to bacterium
GO:0006612	1020	11	11	1009	1404	128726	11.124	Underrepresented	1	451	protein targeting to membrane
GO:0009595	278	3	3	275	1412	129468	3.03185	Underrepresented	1	451	detection of biotic stimulus
GO:0019761	349	3	3	346	1412	129397	3.80617	Underrepresented	1	451	glucosinolate biosynthetic process
GO:0043161	282	3	3	279	1412	129464	3.07547	Underrepresented	1	451	proteasomal ubiquitin-dependent protein catabolic process
GO:0007020	180	1	1	179	1414	129566	1.96307	Underrepresented	1	451	microtubule nucleation
GO:0048364	401	4	4	397	1411	129345	4.37328	Underrepresented	1	451	root development
GO:0006862	101	1	1	100	1414	129645	1.1015	Underrepresented	1	451	nucleotide transport
GO:0007015	115	1	1	114	1414	129631	1.25418	Underrepresented	1	451	actin filament organization
GO:0009744	531	5	5	526	1410	129215	5.79105	Underrepresented	1	451	response to sucrose stimulus
GO:0009408	659	7	7	652	1408	129087	7.187	Underrepresented	1	451	response to heat
GO:0010050	176	1	1	175	1414	129570	1.91944	Underrepresented	1	451	vegetative phase change
GO:0010332	157	1	1	156	1414	129589	1.71223	Underrepresented	1	451	response to gamma radiation
GO:0080129	319	3	3	316	1412	129427	3.47899	Underrepresented	1	451	proteasome core complex assembly
GO:0007623	315	3	3	312	1412	129431	3.43537	Underrepresented	1	451	circadian rhythm
GO:0009073	139	1	1	138	1414	129607	1.51592	Underrepresented	1	451	aromatic amino acid family biosynthetic process
GO:0016571	156	1	1	155	1414	129590	1.70132	Underrepresented	1	451	histone methylation
GO:0015802	102	1	1	101	1414	129644	1.1124	Underrepresented	1	451	basic amino acid transport
GO:0016126	363	3	3	360	1412	129383	3.95885	Underrepresented	1	451	sterol biosynthetic process

## Sheet: F036_C_96_0p5_GOBP
GO enrichment analysis for Biological Process categories for F036 non-pathogenic strain at 96 hours post inoculation for all genes that were significantly differentially expressed, which we define as genes with a Qvalue less than 0.05.
GO_id	Genome_GO_count	Expressed_GO	FisherA	FisherB	FisherC	FisherD	Expected_expression	Status	Two_Tail_P	Corrected_P	GO_desc
GO:0008150	12002	18	18	11984	395	81632	52.9383	Underrepresented	1.25707e-08	2.80326e-06	biological_process
GO:0001666	195	6	6	189	407	93439	0.860104	Overrepresented	0.000243311	0.0542582	response to hypoxia
GO:0006468	2386	1	1	2385	412	91248	10.5241	Underrepresented	0.000464604	0.103607	protein phosphorylation
GO:0010039	62	3	3	59	410	93572	0.273469	Overrepresented	0.0026244	0.585241	response to iron ion
GO:0055072	72	3	3	69	410	93562	0.317577	Overrepresented	0.00400697	0.893555	iron ion homeostasis
GO:0034059	1	1	1	0	412	93633	0.00441079	Overrepresented	0.00439147	0.979297	response to anoxia
GO:0006879	24	2	2	22	411	93610	0.105859	Overrepresented	0.004981	1.11076	cellular iron ion homeostasis
GO:0071281	78	3	3	75	410	93556	0.344042	Overrepresented	0.00501331	1.11797	cellular response to iron ion
GO:0009727	2	1	1	1	412	93632	0.00882158	Overrepresented	0.0087637	1.9543	detection of ethylene stimulus
GO:0000302	97	3	3	94	410	93537	0.427847	Overrepresented	0.00914029	2.03829	response to reactive oxygen species
GO:0009699	34	2	2	32	411	93600	0.149967	Overrepresented	0.00983602	2.19343	phenylpropanoid biosynthetic process
GO:0072593	41	2	2	39	411	93593	0.180842	Overrepresented	0.01409	3.14208	reactive oxygen species metabolic process
GO:1900140	4	1	1	3	412	93630	0.0176432	Overrepresented	0.0174508	3.89152	regulation of seedling development
GO:0010133	5	1	1	4	412	93629	0.022054	Overrepresented	0.0217658	4.85377	proline catabolic process to glutamate
GO:0010043	137	3	3	134	410	93497	0.604278	Overrepresented	0.0228724	5.10055	response to zinc ion
GO:2000377	55	2	2	53	411	93579	0.242594	Overrepresented	0.0245119	5.46616	regulation of reactive oxygen species metabolic process
GO:0046244	6	1	1	5	412	93628	0.0264647	Overrepresented	0.0260619	5.81181	salicylic acid catabolic process
GO:0006560	7	1	1	6	412	93627	0.0308755	Overrepresented	0.0303392	6.76564	proline metabolic process
GO:0010086	8	1	1	7	412	93626	0.0352863	Overrepresented	0.0345977	7.7153	embryonic root morphogenesis
GO:0006021	8	1	1	7	412	93626	0.0352863	Overrepresented	0.0345977	7.7153	inositol biosynthetic process
GO:0046686	1310	1	1	1309	412	92324	5.77814	Underrepresented	0.0348547	7.7726	response to cadmium ion
GO:0048579	9	1	1	8	412	93625	0.0396971	Overrepresented	0.0388376	8.66079	negative regulation of long-day photoperiodism, flowering
GO:0000060	10	1	1	9	412	93624	0.0441079	Overrepresented	0.043059	9.60215	protein import into nucleus, translocation
GO:0009871	10	1	1	9	412	93624	0.0441079	Overrepresented	0.043059	9.60215	jasmonic acid and ethylene-dependent systemic resistance, ethylene mediated signaling pathway
GO:0010112	11	1	1	10	412	93623	0.0485187	Overrepresented	0.0472618	10.5394	regulation of systemic acquired resistance
GO:0009611	1031	9	9	1022	404	92603	4.54753	Overrepresented	0.0507375	11.3145	response to wounding
GO:0009944	203	3	3	200	410	93431	0.895391	Overrepresented	0.060869	13.5738	polarity specification of adaxial/abaxial axis
GO:0034976	483	5	5	478	408	93151	2.13041	Overrepresented	0.0633398	14.1248	response to endoplasmic reticulum stress
GO:0009819	15	1	1	14	412	93619	0.0661619	Overrepresented	0.0638897	14.2474	drought recovery
GO:0006355	4060	10	10	4050	403	89574	17.9078	Underrepresented	0.0669953	14.94	regulation of transcription, DNA-dependent
GO:0006559	16	1	1	15	412	93618	0.0705727	Overrepresented	0.0680013	15.1643	L-phenylalanine catabolic process
GO:0071398	17	1	1	16	412	93617	0.0749834	Overrepresented	0.0720948	16.0771	cellular response to fatty acid
GO:0044036	222	3	3	219	410	93412	0.979196	Overrepresented	0.0751249	16.7528	cell wall macromolecule metabolic process
GO:0010262	20	1	1	19	412	93614	0.0882158	Overrepresented	0.0842681	18.7918	somatic embryogenesis
GO:0010310	535	5	5	530	408	93099	2.35977	Overrepresented	0.0886352	19.7656	regulation of hydrogen peroxide metabolic process
GO:0008152	2095	4	4	2091	409	91539	9.24061	Underrepresented	0.0924974	20.6269	metabolic process
GO:0009739	250	3	3	247	410	93384	1.1027	Overrepresented	0.0985168	21.9692	response to gibberellin stimulus
GO:0006499	1045	1	1	1044	412	92589	4.60928	Underrepresented	0.0987216	22.0149	N-terminal protein myristoylation
GO:0045893	1080	1	1	1079	412	92554	4.76365	Underrepresented	0.0999774	22.295	positive regulation of transcription, DNA-dependent
GO:0010067	25	1	1	24	412	93609	0.11027	Overrepresented	0.104204	23.2375	procambium histogenesis
GO:0050776	25	1	1	24	412	93609	0.11027	Overrepresented	0.104204	23.2375	regulation of immune response
GO:0080088	27	1	1	26	412	93607	0.119091	Overrepresented	0.112057	24.9886	spermidine hydroxycinnamate conjugate biosynthetic process
GO:0010555	30	1	1	29	412	93604	0.132324	Overrepresented	0.123707	27.5866	response to mannitol stimulus
GO:0006869	279	3	3	276	410	93355	1.23061	Overrepresented	0.125401	27.9644	lipid transport
GO:0016045	31	1	1	30	412	93603	0.136735	Overrepresented	0.127556	28.445	detection of bacterium
GO:0006535	31	1	1	30	412	93603	0.136735	Overrepresented	0.127556	28.445	cysteine biosynthetic process from serine
GO:0005985	34	1	1	33	412	93600	0.149967	Overrepresented	0.139004	30.9978	sucrose metabolic process
GO:0009061	35	1	1	34	412	93599	0.154378	Overrepresented	0.142786	31.8413	anaerobic respiration
GO:0005986	35	1	1	34	412	93599	0.154378	Overrepresented	0.142786	31.8413	sucrose biosynthetic process
GO:0009723	726	6	6	720	407	92908	3.20223	Overrepresented	0.143284	31.9523	response to ethylene stimulus
GO:0071732	36	1	1	35	412	93598	0.158788	Overrepresented	0.146552	32.6811	cellular response to nitric oxide
GO:0008654	39	1	1	38	412	93595	0.172021	Overrepresented	0.157751	35.1784	phospholipid biosynthetic process
GO:0006984	39	1	1	38	412	93595	0.172021	Overrepresented	0.157751	35.1784	ER-nucleus signaling pathway
GO:0006952	1116	8	8	1108	405	92518	4.92244	Overrepresented	0.164277	36.6338	defense response
GO:0009642	41	1	1	40	412	93593	0.180842	Overrepresented	0.165135	36.8251	response to light intensity
GO:0009855	326	3	3	323	410	93308	1.43792	Overrepresented	0.17365	38.724	determination of bilateral symmetry
GO:0010105	44	1	1	43	412	93590	0.194075	Overrepresented	0.17609	39.2682	negative regulation of ethylene mediated signaling pathway
GO:0010014	342	3	3	339	410	93292	1.50849	Overrepresented	0.191127	42.6213	meristem initiation
GO:0008272	49	1	1	48	412	93585	0.216129	Overrepresented	0.194032	43.2691	sulfate transport
GO:0006810	883	1	1	882	412	92751	3.89473	Underrepresented	0.196257	43.7653	transport
GO:0052544	51	1	1	50	412	93583	0.22495	Overrepresented	0.201099	44.845	defense response by callose deposition in cell wall
GO:0042631	190	2	2	188	411	93444	0.83805	Overrepresented	0.203423	45.3634	cellular response to water deprivation
GO:0016114	52	1	1	51	412	93582	0.229361	Overrepresented	0.204609	45.6278	terpenoid biosynthetic process
GO:0045333	53	1	1	52	412	93581	0.233772	Overrepresented	0.208104	46.4072	cellular respiration
GO:0048510	53	1	1	52	412	93581	0.233772	Overrepresented	0.208104	46.4072	regulation of timing of transition from vegetative to reproductive phase
GO:0006979	632	5	5	627	408	93002	2.78762	Overrepresented	0.208834	46.5701	response to oxidative stress
GO:0006012	57	1	1	56	412	93577	0.251415	Overrepresented	0.221931	49.4906	galactose metabolic process
GO:0009690	58	1	1	57	412	93576	0.255826	Overrepresented	0.22535	50.253	cytokinin metabolic process
GO:0019953	59	1	1	58	412	93575	0.260237	Overrepresented	0.228754	51.0121	sexual reproduction
GO:0050665	206	2	2	204	411	93428	0.908623	Overrepresented	0.229102	51.0898	hydrogen peroxide biosynthetic process
GO:0009862	688	5	5	683	408	92946	3.03462	Overrepresented	0.235248	52.4603	systemic acquired resistance, salicylic acid mediated signaling pathway
GO:0006949	63	1	1	62	412	93571	0.27788	Overrepresented	0.242221	54.0153	syncytium formation
GO:0046274	64	1	1	63	412	93570	0.282291	Overrepresented	0.245551	54.7579	lignin catabolic process
GO:0045088	64	1	1	63	412	93570	0.282291	Overrepresented	0.245551	54.7579	regulation of innate immune response
GO:0016556	220	2	2	218	411	93414	0.970374	Overrepresented	0.25174	56.138	mRNA modification
GO:0010089	225	2	2	223	411	93409	0.992428	Overrepresented	0.259842	57.9449	xylem development
GO:0010228	754	1	1	753	412	92880	3.32574	Underrepresented	0.272706	60.8134	vegetative to reproductive phase transition of meristem
GO:0006412	763	1	1	762	412	92871	3.36543	Underrepresented	0.272827	60.8405	translation
GO:0031348	766	1	1	765	412	92868	3.37867	Underrepresented	0.272918	60.8608	negative regulation of defense response
GO:0019375	234	2	2	232	411	93400	1.03213	Overrepresented	0.274431	61.1981	galactolipid biosynthetic process
GO:0006397	76	1	1	75	412	93558	0.33522	Overrepresented	0.28439	63.419	mRNA processing
GO:0006826	241	2	2	239	411	93393	1.063	Overrepresented	0.285769	63.7265	iron ion transport
GO:0016998	78	1	1	77	412	93556	0.344042	Overrepresented	0.290667	64.8187	cell wall macromolecule catabolic process
GO:0042542	511	4	4	507	409	93123	2.25391	Overrepresented	0.293496	65.4495	response to hydrogen peroxide
GO:0015824	246	2	2	244	411	93388	1.08505	Overrepresented	0.293857	65.53	proline transport
GO:0019216	81	1	1	80	412	93553	0.357274	Overrepresented	0.299979	66.8952	regulation of lipid metabolic process
GO:0009625	83	1	1	82	412	93551	0.366096	Overrepresented	0.306119	68.2644	response to insect
GO:0009828	84	1	1	83	412	93550	0.370506	Overrepresented	0.309168	68.9446	plant-type cell wall loosening
GO:0006464	87	1	1	86	412	93547	0.383739	Overrepresented	0.318238	70.9671	cellular protein modification process
GO:0015994	90	1	1	89	412	93544	0.396971	Overrepresented	0.327189	72.9631	chlorophyll metabolic process
GO:0009646	91	1	1	90	412	93543	0.401382	Overrepresented	0.330146	73.6226	response to absence of light
GO:0009733	1020	2	2	1018	411	92614	4.49901	Underrepresented	0.338585	75.5046	response to auxin stimulus
GO:0055085	1061	2	2	1059	411	92573	4.67985	Underrepresented	0.342749	76.433	transmembrane transport
GO:0042742	1063	2	2	1061	411	92571	4.68867	Underrepresented	0.343036	76.4971	defense response to bacterium
GO:0055114	2341	13	13	2328	400	91293	10.3257	Overrepresented	0.343122	76.5161	oxidation-reduction process
GO:0031408	96	1	1	95	412	93538	0.423436	Overrepresented	0.34474	76.877	oxylipin biosynthetic process
GO:0010224	278	2	2	276	411	93356	1.2262	Overrepresented	0.345182	76.9756	response to UV-B
GO:0051302	100	1	1	99	412	93534	0.441079	Overrepresented	0.356187	79.4296	regulation of cell division
GO:0009694	100	1	1	99	412	93534	0.441079	Overrepresented	0.356187	79.4296	jasmonic acid metabolic process
GO:0006333	101	1	1	100	412	93533	0.44549	Overrepresented	0.359017	80.0607	chromatin assembly or disassembly
GO:0015995	294	2	2	292	411	93340	1.29677	Overrepresented	0.370409	82.6012	chlorophyll biosynthetic process
GO:0009963	300	2	2	298	411	93334	1.32324	Overrepresented	0.379771	84.689	positive regulation of flavonoid biosynthetic process
GO:0009909	744	1	1	743	412	92890	3.28163	Underrepresented	0.391529	87.3109	regulation of flower development
GO:0009627	751	1	1	750	412	92883	3.3125	Underrepresented	0.393351	87.7172	systemic acquired resistance
GO:0010584	114	1	1	113	412	93520	0.50283	Overrepresented	0.394701	88.0182	pollen exine formation
GO:0009620	310	2	2	308	411	93324	1.36735	Overrepresented	0.395242	88.1389	response to fungus
GO:0044272	121	1	1	120	412	93513	0.533706	Overrepresented	0.413087	92.1184	sulfur compound biosynthetic process
GO:0009106	121	1	1	120	412	93513	0.533706	Overrepresented	0.413087	92.1184	lipoate metabolic process
GO:0006733	121	1	1	120	412	93513	0.533706	Overrepresented	0.413087	92.1184	oxidoreduction coenzyme metabolic process
GO:0006766	121	1	1	120	412	93513	0.533706	Overrepresented	0.413087	92.1184	vitamin metabolic process
GO:0009108	121	1	1	120	412	93513	0.533706	Overrepresented	0.413087	92.1184	coenzyme biosynthetic process
GO:0032880	122	1	1	121	412	93512	0.538116	Overrepresented	0.415668	92.6939	regulation of protein localization
GO:0006598	126	1	1	125	412	93508	0.55576	Overrepresented	0.425878	94.9708	polyamine catabolic process
GO:0009072	128	1	1	127	412	93506	0.564581	Overrepresented	0.430916	96.0943	aromatic amino acid family metabolic process
GO:0042398	130	1	1	129	412	93504	0.573403	Overrepresented	0.43591	97.208	cellular modified amino acid biosynthetic process
GO:0016051	130	1	1	129	412	93504	0.573403	Overrepresented	0.43591	97.208	carbohydrate biosynthetic process
GO:0009695	417	3	3	414	410	93217	1.8393	Overrepresented	0.436478	97.3347	jasmonic acid biosynthetic process
GO:0009610	134	1	1	133	412	93500	0.591046	Overrepresented	0.445767	99.4061	response to symbiotic fungus
GO:0005982	135	1	1	134	412	93499	0.595457	Overrepresented	0.448205	99.9497	starch metabolic process
GO:0019748	135	1	1	134	412	93499	0.595457	Overrepresented	0.448205	99.9497	secondary metabolic process
GO:0005975	911	2	2	909	411	92723	4.01823	Underrepresented	0.449799	100.305	carbohydrate metabolic process
GO:0006406	136	1	1	135	412	93498	0.599868	Overrepresented	0.450632	100.491	mRNA export from nucleus
GO:0050832	941	2	2	939	411	92693	4.15055	Underrepresented	0.452102	100.819	defense response to fungus
GO:0000096	137	1	1	136	412	93497	0.604278	Overrepresented	0.453048	101.03	sulfur amino acid metabolic process
GO:0010075	450	3	3	447	410	93184	1.98486	Overrepresented	0.454187	101.284	regulation of meristem growth
GO:0015979	452	3	3	449	410	93182	1.99368	Overrepresented	0.455366	101.547	photosynthesis
GO:0010431	139	1	1	138	412	93495	0.6131	Overrepresented	0.457848	102.1	seed maturation
GO:0009073	139	1	1	138	412	93495	0.6131	Overrepresented	0.457848	102.1	aromatic amino acid family biosynthetic process
GO:0042538	461	3	3	458	410	93173	2.03337	Overrepresented	0.460801	102.759	hyperosmotic salinity response
GO:0010193	142	1	1	141	412	93492	0.626332	Overrepresented	0.46497	103.688	response to ozone
GO:0009809	147	1	1	146	412	93487	0.648386	Overrepresented	0.476632	106.289	lignin biosynthetic process
GO:0009117	150	1	1	149	412	93484	0.661619	Overrepresented	0.483508	107.822	nucleotide metabolic process
GO:0009612	152	1	1	151	412	93482	0.67044	Overrepresented	0.488042	108.833	response to mechanical stimulus
GO:0006546	157	1	1	156	412	93477	0.692494	Overrepresented	0.499203	111.322	glycine catabolic process
GO:0009817	158	1	1	157	412	93476	0.696905	Overrepresented	0.501406	111.813	defense response to fungus, incompatible interaction
GO:0009793	1180	3	3	1177	410	92454	5.20473	Underrepresented	0.501807	111.903	embryo development ending in seed dormancy
GO:0016570	163	1	1	162	412	93471	0.718959	Overrepresented	0.512276	114.238	histone modification
GO:0009698	163	1	1	162	412	93471	0.718959	Overrepresented	0.512276	114.238	phenylpropanoid metabolic process
GO:0000165	575	1	1	574	412	93059	2.5362	Underrepresented	0.527823	117.705	MAPK cascade
GO:0019288	581	1	1	580	412	93053	2.56267	Underrepresented	0.528226	117.794	isopentenyl diphosphate biosynthetic process, mevalonate-independent pathway
GO:0010119	172	1	1	171	412	93462	0.758656	Overrepresented	0.53125	118.469	regulation of stomatal movement
GO:0009738	634	1	1	633	412	93000	2.79644	Underrepresented	0.536347	119.605	abscisic acid mediated signaling pathway
GO:0006655	176	1	1	175	412	93458	0.776299	Overrepresented	0.539445	120.296	phosphatidylglycerol biosynthetic process
GO:0009697	653	1	1	652	412	92981	2.88025	Underrepresented	0.541051	120.654	salicylic acid biosynthetic process
GO:0009408	659	4	4	655	409	92975	2.90671	Overrepresented	0.542717	121.026	response to heat
GO:0006470	181	1	1	180	412	93453	0.798353	Overrepresented	0.549488	122.536	protein dephosphorylation
GO:0009626	182	1	1	181	412	93452	0.802764	Overrepresented	0.55147	122.978	plant-type hypersensitive response
GO:0010286	184	1	1	183	412	93450	0.811586	Overrepresented	0.555409	123.856	heat acclimation
GO:0006855	185	1	1	184	412	93449	0.815996	Overrepresented	0.557365	124.292	drug transmembrane transport
GO:0042546	185	1	1	184	412	93449	0.815996	Overrepresented	0.557365	124.292	cell wall biogenesis
GO:0009805	186	1	1	185	412	93448	0.820407	Overrepresented	0.559313	124.727	coumarin biosynthetic process
GO:0008284	187	1	1	186	412	93447	0.824818	Overrepresented	0.561252	125.159	positive regulation of cell proliferation
GO:0048449	190	1	1	189	412	93444	0.83805	Overrepresented	0.567018	126.445	floral organ formation
GO:0010155	191	1	1	190	412	93443	0.842461	Overrepresented	0.568923	126.87	regulation of proton transport
GO:0008652	193	1	1	192	412	93441	0.851283	Overrepresented	0.572709	127.714	cellular amino acid biosynthetic process
GO:0006569	193	1	1	192	412	93441	0.851283	Overrepresented	0.572709	127.714	tryptophan catabolic process
GO:0009736	197	1	1	196	412	93437	0.868926	Overrepresented	0.580181	129.38	cytokinin mediated signaling pathway
GO:0006636	204	1	1	203	412	93430	0.899801	Overrepresented	0.592944	132.227	unsaturated fatty acid biosynthetic process
GO:0016926	219	1	1	218	412	93415	0.965963	Overrepresented	0.619006	138.038	protein desumoylation
GO:0010363	1019	3	3	1016	410	92615	4.4946	Underrepresented	0.636726	141.99	regulation of plant-type hypersensitive response
GO:0006612	1020	3	3	1017	410	92614	4.49901	Underrepresented	0.636728	141.99	protein targeting to membrane
GO:0016036	330	2	2	328	411	93304	1.45556	Overrepresented	0.659047	146.967	cellular response to phosphate starvation
GO:0048366	332	2	2	330	411	93302	1.46438	Overrepresented	0.65999	147.178	leaf development
GO:0009555	405	2	2	403	411	93229	1.78637	Overrepresented	0.699347	155.954	pollen development
GO:0009617	407	2	2	405	411	93227	1.79519	Overrepresented	0.700515	156.215	response to bacterium
GO:0002679	420	2	2	418	411	93214	1.85253	Overrepresented	0.708168	157.921	respiratory burst involved in defense response
GO:0009863	458	1	1	457	412	93176	2.02014	Underrepresented	0.728086	162.363	salicylic acid mediated signaling pathway
GO:0006094	463	1	1	462	412	93171	2.0422	Underrepresented	0.728159	162.379	gluconeogenesis
GO:0046777	477	1	1	476	412	93157	2.10395	Underrepresented	0.728698	162.5	protein autophosphorylation
GO:0009845	482	1	1	481	412	93152	2.126	Underrepresented	0.729005	162.568	seed germination
GO:0009640	502	1	1	501	412	93132	2.21422	Underrepresented	0.730805	162.969	photomorphogenesis
GO:0009407	535	1	1	534	412	93099	2.35977	Underrepresented	0.735575	164.033	toxin catabolic process
GO:0009644	582	3	3	579	410	93052	2.56708	Overrepresented	0.74557	166.262	response to high light intensity
GO:0009753	756	2	2	754	411	92878	3.33456	Underrepresented	0.778299	173.561	response to jasmonic acid stimulus
GO:0009867	800	4	4	796	409	92834	3.52863	Overrepresented	0.783541	174.73	jasmonic acid mediated signaling pathway
GO:0009737	1254	6	6	1248	407	92380	5.53113	Overrepresented	0.827394	184.509	response to abscisic acid stimulus
GO:0016126	363	1	1	362	412	93271	1.60112	Underrepresented	1	223	sterol biosynthetic process
GO:0019344	459	2	2	457	411	93175	2.02455	Underrepresented	1	223	cysteine biosynthetic process
GO:0001510	418	1	1	417	412	93216	1.84371	Underrepresented	1	223	RNA methylation
GO:0009684	232	1	1	231	412	93402	1.0233	Underrepresented	1	223	indoleacetic acid biosynthetic process
GO:0006260	270	1	1	269	412	93364	1.19091	Underrepresented	1	223	DNA replication
GO:0042545	266	1	1	265	412	93368	1.17327	Underrepresented	1	223	cell wall modification
GO:0009414	888	3	3	885	410	92746	3.91678	Underrepresented	1	223	response to water deprivation
GO:0045087	274	1	1	273	412	93360	1.20856	Underrepresented	1	223	innate immune response
GO:0009651	1845	8	8	1837	405	91789	8.13791	Underrepresented	1	223	response to salt stress
GO:0010200	1135	5	5	1130	408	92499	5.00625	Underrepresented	1	223	response to chitin
GO:0007165	1328	5	5	1323	408	92306	5.85753	Underrepresented	1	223	signal transduction
GO:0006306	421	1	1	420	412	93213	1.85694	Underrepresented	1	223	DNA methylation
GO:0010182	272	1	1	271	412	93362	1.19974	Underrepresented	1	223	sugar mediated signaling pathway
GO:0009409	1117	4	4	1113	409	92517	4.92685	Underrepresented	1	223	response to cold
GO:0006396	330	1	1	329	412	93304	1.45556	Underrepresented	1	223	RNA processing
GO:0009595	278	1	1	277	412	93356	1.2262	Underrepresented	1	223	detection of biotic stimulus
GO:0009908	269	1	1	268	412	93365	1.1865	Underrepresented	1	223	flower development
GO:0010413	495	2	2	493	411	93139	2.18334	Underrepresented	1	223	glucuronoxylan metabolic process
GO:0002237	263	1	1	262	412	93371	1.16004	Underrepresented	1	223	response to molecule of bacterial origin
GO:0030154	324	1	1	323	412	93310	1.4291	Underrepresented	1	223	cell differentiation
GO:0010162	406	1	1	405	412	93228	1.79078	Underrepresented	1	223	seed dormancy process
GO:0006606	243	1	1	242	412	93391	1.07182	Underrepresented	1	223	protein import into nucleus
GO:0006865	444	1	1	443	412	93190	1.95839	Underrepresented	1	223	amino acid transport
GO:0009965	489	2	2	487	411	93145	2.15688	Underrepresented	1	223	leaf morphogenesis
GO:0009873	311	1	1	310	412	93323	1.37176	Underrepresented	1	223	ethylene mediated signaling pathway
GO:0009416	440	1	1	439	412	93194	1.94075	Underrepresented	1	223	response to light stimulus
GO:0009058	348	1	1	347	412	93286	1.53496	Underrepresented	1	223	biosynthetic process
GO:0009693	270	1	1	269	412	93364	1.19091	Underrepresented	1	223	ethylene biosynthetic process
GO:0051567	443	1	1	442	412	93191	1.95398	Underrepresented	1	223	histone H3-K9 methylation
GO:0008283	388	1	1	387	412	93246	1.71139	Underrepresented	1	223	cell proliferation
GO:0009637	269	1	1	268	412	93365	1.1865	Underrepresented	1	223	response to blue light
GO:0007623	315	1	1	314	412	93319	1.3894	Underrepresented	1	223	circadian rhythm
GO:0000278	398	1	1	397	412	93236	1.75549	Underrepresented	1	223	mitotic cell cycle
GO:0045892	468	2	2	466	411	93166	2.06425	Underrepresented	1	223	negative regulation of transcription, DNA-dependent
GO:0016117	259	1	1	258	412	93375	1.14239	Underrepresented	1	223	carotenoid biosynthetic process
GO:0015706	486	2	2	484	411	93148	2.14364	Underrepresented	1	223	nitrate transport
GO:0080167	356	1	1	355	412	93278	1.57024	Underrepresented	1	223	response to karrikin
GO:0010167	479	2	2	477	411	93155	2.11277	Underrepresented	1	223	response to nitrate
GO:0010583	454	2	2	452	411	93180	2.0025	Underrepresented	1	223	response to cyclopentenone
GO:0031347	345	1	1	344	412	93289	1.52172	Underrepresented	1	223	regulation of defense response
GO:0035304	337	1	1	336	412	93297	1.48644	Underrepresented	1	223	regulation of protein dephosphorylation
GO:0030001	247	1	1	246	412	93387	1.08947	Underrepresented	1	223	metal ion transport
GO:0043900	264	1	1	263	412	93370	1.16445	Underrepresented	1	223	regulation of multi-organism process
GO:0009664	337	1	1	336	412	93297	1.48644	Underrepresented	1	223	plant-type cell wall organization
GO:0009826	274	1	1	273	412	93360	1.20856	Underrepresented	1	223	unidimensional cell growth
GO:0006457	779	3	3	776	410	92855	3.43601	Underrepresented	1	223	protein folding
GO:0045492	497	2	2	495	411	93137	2.19216	Underrepresented	1	223	xylan biosynthetic process

## Sheet: F040_C_72_0p5_GOBP
GO enrichment analysis for Biological Process categories for F040 pathogenic strain at 72 hours post inoculation for all genes that were significantly differentially expressed, which we define as genes with a Qvalue less than 0.05.
GO_id	Genome_GO_count	Expressed_GO	FisherA	FisherB	FisherC	FisherD	Expected_expression	Status	Two_Tail_P	Corrected_P	GO_desc
GO:0006412	763	270	270	493	28240	177385	122.107	Overrepresented	5.87373e-51	9.70927e-48	translation
GO:0001510	418	138	138	280	28372	177730	66.8948	Overrepresented	1.59081e-23	2.62962e-20	RNA methylation
GO:0042254	264	99	99	165	28411	177884	42.2494	Overrepresented	7.33693e-22	1.21279e-18	ribosome biogenesis
GO:0006334	128	59	59	69	28451	178020	20.4845	Overrepresented	1.2191e-18	2.01517e-15	nucleosome assembly
GO:0048767	504	142	142	362	28368	177644	80.6579	Overrepresented	4.47806e-17	7.40223e-14	root hair elongation
GO:0009853	337	106	106	231	28404	177811	53.932	Overrepresented	8.26853e-17	1.36679e-13	photorespiration
GO:0009664	337	105	105	232	28405	177811	53.932	Overrepresented	2.90109e-16	4.7955e-13	plant-type cell wall organization
GO:0010089	225	76	76	149	28434	177923	36.008	Overrepresented	2.86238e-14	4.73152e-11	xylem development
GO:0071555	448	120	120	328	28390	177700	71.6959	Overrepresented	4.15758e-13	6.87248e-10	cell wall organization
GO:0010054	51	29	29	22	28481	178097	8.16181	Overrepresented	7.56251e-13	1.25008e-09	trichoblast differentiation
GO:0044036	222	72	72	150	28438	177926	35.5279	Overrepresented	1.32074e-12	2.18318e-09	cell wall macromolecule metabolic process
GO:0006511	619	150	150	469	28360	177529	99.062	Overrepresented	4.85226e-12	8.02078e-09	ubiquitin-dependent protein catabolic process
GO:0010014	342	96	96	246	28414	177806	54.7321	Overrepresented	5.27206e-12	8.71471e-09	meristem initiation
GO:0009825	265	79	79	186	28431	177883	42.4094	Overrepresented	1.33661e-11	2.20942e-08	multidimensional cell growth
GO:0009932	248	75	75	173	28435	177900	39.6888	Overrepresented	2.96729e-11	4.90494e-08	cell tip growth
GO:0010075	450	113	113	337	28397	177698	72.016	Overrepresented	1.74965e-10	2.89216e-07	regulation of meristem growth
GO:0043481	310	85	85	225	28425	177838	49.611	Overrepresented	2.95917e-10	4.89151e-07	anthocyanin accumulation in tissues in response to UV light
GO:0015706	486	119	119	367	28391	177662	77.7772	Overrepresented	3.64442e-10	6.02423e-07	nitrate transport
GO:0010167	479	117	117	362	28393	177669	76.657	Overrepresented	6.47921e-10	1.07101e-06	response to nitrate
GO:0010817	212	64	64	148	28446	177936	33.9275	Overrepresented	7.16121e-10	1.18375e-06	regulation of hormone levels
GO:0048765	396	101	101	295	28409	177752	63.374	Overrepresented	7.95336e-10	1.31469e-06	root hair cell differentiation
GO:0051788	426	105	105	321	28405	177722	68.1751	Overrepresented	2.23583e-09	3.69583e-06	response to misfolded protein
GO:0006949	63	28	28	35	28482	178085	10.0822	Overrepresented	3.50863e-09	5.79977e-06	syncytium formation
GO:0009963	300	80	80	220	28430	177848	48.0106	Overrepresented	4.06788e-09	6.72421e-06	positive regulation of flavonoid biosynthetic process
GO:0010073	198	59	59	139	28451	177950	31.687	Overrepresented	5.42629e-09	8.96966e-06	meristem maintenance
GO:0048829	50	24	24	26	28486	178098	8.00177	Overrepresented	6.898e-09	1.14024e-05	root cap development
GO:0080129	319	83	83	236	28427	177829	51.0513	Overrepresented	7.55055e-09	1.24811e-05	proteasome core complex assembly
GO:0007030	539	124	124	415	28386	177609	86.2591	Overrepresented	9.21047e-09	1.52249e-05	Golgi organization
GO:0042545	266	72	72	194	28438	177882	42.5694	Overrepresented	1.16613e-08	1.92762e-05	cell wall modification
GO:0000271	274	73	73	201	28437	177874	43.8497	Overrepresented	1.95322e-08	3.22867e-05	polysaccharide biosynthetic process
GO:0016049	360	88	88	272	28422	177788	57.6128	Overrepresented	6.20944e-08	0.000102642	cell growth
GO:0006833	451	105	105	346	28405	177697	72.176	Overrepresented	7.24258e-08	0.00011972	water transport
GO:0007155	272	71	71	201	28439	177876	43.5296	Overrepresented	8.02304e-08	0.000132621	cell adhesion
GO:0010106	237	63	63	174	28447	177911	37.9284	Overrepresented	2.17916e-07	0.000360216	cellular response to iron ion starvation
GO:0007389	179	51	51	128	28459	177969	28.6464	Overrepresented	3.16113e-07	0.000522535	pattern specification process
GO:0042546	185	52	52	133	28458	177963	29.6066	Overrepresented	3.19414e-07	0.000527991	cell wall biogenesis
GO:0006972	305	75	75	230	28435	177843	48.8108	Overrepresented	4.55889e-07	0.000753584	hyperosmotic response
GO:0009855	326	79	79	247	28431	177822	52.1716	Overrepresented	4.60581e-07	0.00076134	determination of bilateral symmetry
GO:0016925	45	20	20	25	28490	178103	7.2016	Overrepresented	5.93127e-07	0.000980439	protein sumoylation
GO:0009944	203	55	55	148	28455	177945	32.4872	Overrepresented	6.24055e-07	0.00103156	polarity specification of adaxial/abaxial axis
GO:0006091	116	1	1	115	28509	178032	18.5641	Underrepresented	1.13174e-06	0.00187076	generation of precursor metabolites and energy
GO:0048364	401	91	91	310	28419	177747	64.1742	Overrepresented	1.41742e-06	0.002343	root development
GO:0009832	313	75	75	238	28435	177835	50.0911	Overrepresented	1.48924e-06	0.00246172	plant-type cell wall biogenesis
GO:0010090	387	88	88	299	28422	177761	61.9337	Overrepresented	1.92994e-06	0.00319018	trichome morphogenesis
GO:0048589	103	33	33	70	28477	178045	16.4837	Overrepresented	1.98626e-06	0.00328329	developmental growth
GO:0006826	241	61	61	180	28449	177907	38.5685	Overrepresented	2.10062e-06	0.00347232	iron ion transport
GO:0009828	84	28	28	56	28482	178064	13.443	Overrepresented	4.38728e-06	0.00725217	plant-type cell wall loosening
GO:0045010	312	73	73	239	28437	177836	49.9311	Overrepresented	5.02188e-06	0.00830116	actin nucleation
GO:0009266	362	82	82	280	28428	177786	57.9328	Overrepresented	5.59911e-06	0.00925532	response to temperature stimulus
GO:0030243	107	33	33	74	28477	178041	17.1238	Overrepresented	6.75266e-06	0.0111622	cellulose metabolic process
GO:0008361	144	40	40	104	28470	178004	23.0451	Overrepresented	9.55716e-06	0.015798	regulation of cell size
GO:0040007	201	51	51	150	28459	177947	32.1671	Overrepresented	1.28626e-05	0.0212619	growth
GO:0009651	1845	321	321	1524	28189	176303	295.265	Overrepresented	1.40325e-05	0.0231957	response to salt stress
GO:0006073	67	23	23	44	28487	178081	10.7224	Overrepresented	1.77033e-05	0.0292636	cellular glucan metabolic process
GO:0006661	183	47	47	136	28463	177965	29.2865	Overrepresented	2.11929e-05	0.0350319	phosphatidylinositol biosynthetic process
GO:0052546	91	28	28	63	28482	178057	14.5632	Overrepresented	2.53357e-05	0.0418799	cell wall pectin metabolic process
GO:0009741	206	51	51	155	28459	177942	32.9673	Overrepresented	2.67258e-05	0.0441777	response to brassinosteroid stimulus
GO:0009834	135	37	37	98	28473	178013	21.6048	Overrepresented	2.83961e-05	0.0469388	secondary cell wall biogenesis
GO:0006816	324	72	72	252	28438	177824	51.8515	Overrepresented	3.52757e-05	0.0583108	calcium ion transport
GO:0052541	78	25	25	53	28485	178070	12.4828	Overrepresented	3.91543e-05	0.0647221	plant-type cell wall cellulose metabolic process
GO:0005975	911	170	170	741	28340	177237	145.792	Overrepresented	4.1436e-05	0.0684938	carbohydrate metabolic process
GO:0009826	274	63	63	211	28447	177874	43.8497	Overrepresented	4.64784e-05	0.0768287	unidimensional cell growth
GO:0010015	138	37	37	101	28473	178010	22.0849	Overrepresented	5.59575e-05	0.0924978	root morphogenesis
GO:0048527	138	37	37	101	28473	178010	22.0849	Overrepresented	5.59575e-05	0.0924978	lateral root development
GO:0016226	227	12	12	215	28498	177921	36.3281	Underrepresented	6.4819e-05	0.107146	iron-sulfur cluster assembly
GO:0009955	19	10	10	9	28500	178129	3.04067	Overrepresented	6.94684e-05	0.114831	adaxial/abaxial pattern specification
GO:0006096	661	128	128	533	28382	177487	105.783	Overrepresented	7.29701e-05	0.12062	glycolysis
GO:0046685	82	25	25	57	28485	178066	13.1229	Overrepresented	8.06938e-05	0.133387	response to arsenic-containing substance
GO:0009833	13	8	8	5	28502	178135	2.08046	Overrepresented	8.7976e-05	0.145424	primary cell wall biogenesis
GO:0043562	13	8	8	5	28502	178135	2.08046	Overrepresented	8.7976e-05	0.145424	cellular response to nitrogen levels
GO:0010051	193	47	47	146	28463	177955	30.8868	Overrepresented	9.0615e-05	0.149787	xylem and phloem pattern formation
GO:0009827	322	22	22	300	28488	177826	51.5314	Underrepresented	0.00012895	0.213155	plant-type cell wall modification
GO:0030244	285	63	63	222	28447	177863	45.6101	Overrepresented	0.000138566	0.229049	cellulose biosynthetic process
GO:0009736	197	47	47	150	28463	177951	31.527	Overrepresented	0.000165363	0.273345	cytokinin mediated signaling pathway
GO:0071732	36	14	14	22	28496	178112	5.76128	Overrepresented	0.000169584	0.280323	cellular response to nitric oxide
GO:0009269	98	28	28	70	28482	178050	15.6835	Overrepresented	0.000169926	0.280888	response to desiccation
GO:0006863	122	4	4	118	28506	178026	19.5243	Underrepresented	0.000184135	0.304375	purine nucleobase transport
GO:0006407	11	7	7	4	28503	178137	1.76039	Overrepresented	0.000187893	0.310587	rRNA export from nucleus
GO:0006261	234	14	14	220	28496	177914	37.4483	Underrepresented	0.000194521	0.321543	DNA-dependent DNA replication
GO:0009887	289	63	63	226	28447	177859	46.2503	Overrepresented	0.000217796	0.360017	organ morphogenesis
GO:0000023	304	21	21	283	28489	177844	48.6508	Underrepresented	0.000228161	0.377151	maltose metabolic process
GO:0009926	251	56	56	195	28454	177897	40.1689	Overrepresented	0.000228928	0.378418	auxin polar transport
GO:0006122	6	5	5	1	28505	178142	0.960213	Overrepresented	0.000265317	0.438569	mitochondrial electron transport, ubiquinol to cytochrome c
GO:0006979	632	120	120	512	28390	177516	101.142	Overrepresented	0.000267116	0.441543	response to oxidative stress
GO:0001736	18	9	9	9	28501	178130	2.88064	Overrepresented	0.00026883	0.444376	establishment of planar polarity
GO:0000394	343	72	72	271	28438	177805	54.8922	Overrepresented	0.000286626	0.473793	RNA splicing, via endonucleolytic cleavage and ligation
GO:0051567	443	36	36	407	28474	177705	70.8957	Underrepresented	0.000315109	0.520876	histone H3-K9 methylation
GO:0010187	77	1	1	76	28509	178071	12.3227	Underrepresented	0.000345925	0.571814	negative regulation of seed germination
GO:0009699	34	13	13	21	28497	178114	5.44121	Overrepresented	0.000350721	0.579742	phenylpropanoid biosynthetic process
GO:0006301	92	26	26	66	28484	178056	14.7233	Overrepresented	0.000361454	0.597483	postreplication repair
GO:0009652	9	6	6	3	28504	178139	1.44032	Overrepresented	0.000397359	0.656835	thigmotropism
GO:0051603	52	17	17	35	28493	178096	8.32184	Overrepresented	0.000412885	0.682499	proteolysis involved in cellular protein catabolic process
GO:0006275	255	17	17	238	28493	177893	40.809	Underrepresented	0.000504861	0.834535	regulation of DNA replication
GO:0009888	121	31	31	90	28479	178027	19.3643	Overrepresented	0.000507247	0.838479	tissue development
GO:0001666	195	45	45	150	28465	177953	31.2069	Overrepresented	0.000530186	0.876397	response to hypoxia
GO:0009750	362	74	74	288	28436	177786	57.9328	Overrepresented	0.000558232	0.922757	response to fructose stimulus
GO:0010027	469	40	40	429	28470	177679	75.0566	Underrepresented	0.000600985	0.993429	thylakoid membrane organization
GO:0045489	20	9	9	11	28501	178128	3.20071	Overrepresented	0.000715432	1.18261	pectin biosynthetic process
GO:0019288	581	53	53	528	28457	177567	92.9806	Underrepresented	0.000719913	1.19002	isopentenyl diphosphate biosynthetic process, mevalonate-independent pathway
GO:0046686	1310	224	224	1086	28286	176838	209.646	Overrepresented	0.000732423	1.2107	response to cadmium ion
GO:0006260	270	19	19	251	28491	177878	43.2096	Underrepresented	0.000732502	1.21083	DNA replication
GO:0009831	58	18	18	40	28492	178090	9.28206	Overrepresented	0.000758113	1.25316	plant-type cell wall modification involved in multidimensional cell growth
GO:0010311	139	34	34	105	28476	178009	22.2449	Overrepresented	0.000762563	1.26052	lateral root formation
GO:0009658	316	24	24	292	28486	177832	50.5712	Underrepresented	0.000778859	1.28745	chloroplast organization
GO:0016556	220	14	14	206	28496	177928	35.2078	Underrepresented	0.000796617	1.31681	mRNA modification
GO:0009395	10	6	6	4	28504	178138	1.60035	Overrepresented	0.000876954	1.4496	phospholipid catabolic process
GO:0019252	372	30	30	342	28480	177776	59.5332	Underrepresented	0.000880859	1.45606	starch biosynthetic process
GO:0006354	225	15	15	210	28495	177923	36.008	Underrepresented	0.000963823	1.5932	DNA-dependent transcription, elongation
GO:0016132	271	57	57	214	28453	177877	43.3696	Overrepresented	0.00104808	1.73247	brassinosteroid biosynthetic process
GO:0009807	42	14	14	28	28496	178106	6.72149	Overrepresented	0.00105114	1.73753	lignan biosynthetic process
GO:0009860	460	40	40	420	28470	177688	73.6163	Underrepresented	0.00111036	1.83543	pollen tube growth
GO:0006310	130	6	6	124	28504	178018	20.8046	Underrepresented	0.00126362	2.08877	DNA recombination
GO:0010264	140	7	7	133	28503	178008	22.405	Underrepresented	0.00127194	2.10252	myo-inositol hexakisphosphate biosynthetic process
GO:0000724	151	8	8	143	28502	177997	24.1654	Underrepresented	0.00128174	2.11872	double-strand break repair via homologous recombination
GO:0010628	14	7	7	7	28503	178134	2.2405	Overrepresented	0.00133477	2.20637	positive regulation of gene expression
GO:0006839	105	4	4	101	28506	178043	16.8037	Underrepresented	0.0015425	2.54976	mitochondrial transport
GO:0044030	18	8	8	10	28502	178130	2.88064	Overrepresented	0.00156958	2.59452	regulation of DNA methylation
GO:0006825	39	13	13	26	28497	178109	6.24138	Overrepresented	0.00157112	2.59706	copper ion transport
GO:0009630	358	71	71	287	28439	177790	57.2927	Overrepresented	0.00159308	2.63336	gravitropism
GO:0009962	5	4	4	1	28506	178143	0.800177	Overrepresented	0.0016111	2.66314	regulation of flavonoid biosynthetic process
GO:0009086	251	53	53	198	28457	177897	40.1689	Overrepresented	0.0017193	2.842	methionine biosynthetic process
GO:0010388	238	17	17	221	28493	177910	38.0884	Underrepresented	0.00181405	2.99862	cullin deneddylation
GO:0048519	139	33	33	106	28477	178009	22.2449	Overrepresented	0.00183967	3.04098	negative regulation of biological process
GO:0006418	91	3	3	88	28507	178057	14.5632	Underrepresented	0.00193981	3.20651	tRNA aminoacylation for protein translation
GO:0010086	8	5	5	3	28505	178140	1.28028	Overrepresented	0.00194254	3.21102	embryonic root morphogenesis
GO:0009805	186	41	41	145	28469	177962	29.7666	Overrepresented	0.00195648	3.23406	coumarin biosynthetic process
GO:0010214	40	13	13	27	28497	178108	6.40142	Overrepresented	0.00203677	3.36678	seed coat development
GO:0010413	495	93	93	402	28417	177653	79.2176	Overrepresented	0.00209739	3.46699	glucuronoxylan metabolic process
GO:0045492	497	93	93	404	28417	177651	79.5376	Overrepresented	0.002166	3.58041	xylan biosynthetic process
GO:0010193	142	33	33	109	28477	178006	22.725	Overrepresented	0.0021691	3.58553	response to ozone
GO:0006306	421	37	37	384	28473	177727	67.3749	Underrepresented	0.00226794	3.7489	DNA methylation
GO:0006813	103	26	26	77	28484	178045	16.4837	Overrepresented	0.00227108	3.7541	potassium ion transport
GO:0006875	19	8	8	11	28502	178129	3.04067	Overrepresented	0.0023851	3.94257	cellular metal ion homeostasis
GO:0042274	19	8	8	11	28502	178129	3.04067	Overrepresented	0.0023851	3.94257	ribosomal small subunit biogenesis
GO:0071281	78	21	21	57	28489	178070	12.4828	Overrepresented	0.00249922	4.13121	cellular response to iron ion
GO:0016998	78	21	21	57	28489	178070	12.4828	Overrepresented	0.00249922	4.13121	cell wall macromolecule catabolic process
GO:0007530	3	3	3	0	28507	178145	0.480106	Overrepresented	0.00262551	4.33998	sex determination
GO:0071731	3	3	3	0	28507	178145	0.480106	Overrepresented	0.00262551	4.33998	response to nitric oxide
GO:0009870	32	11	11	21	28499	178116	5.12114	Overrepresented	0.00268977	4.44618	defense response signaling pathway, resistance gene-dependent
GO:0042787	32	11	11	21	28499	178116	5.12114	Overrepresented	0.00268977	4.44618	protein ubiquitination involved in ubiquitin-dependent protein catabolic process
GO:0006351	187	41	41	146	28469	177961	29.9266	Overrepresented	0.00273593	4.5225	transcription, DNA-dependent
GO:0015991	64	18	18	46	28492	178084	10.2423	Overrepresented	0.00287378	4.75035	ATP hydrolysis coupled proton transport
GO:0006120	12	6	6	6	28504	178136	1.92043	Overrepresented	0.00301067	4.97664	mitochondrial electron transport, NADH to ubiquinone
GO:0048826	12	6	6	6	28504	178136	1.92043	Overrepresented	0.00301067	4.97664	cotyledon morphogenesis
GO:0000028	12	6	6	6	28504	178136	1.92043	Overrepresented	0.00301067	4.97664	ribosomal small subunit assembly
GO:0009611	1031	176	176	855	28334	177117	164.997	Overrepresented	0.00322173	5.32551	response to wounding
GO:0009735	167	37	37	130	28473	177981	26.7259	Overrepresented	0.00326211	5.39227	response to cytokinin stimulus
GO:0015691	16	7	7	9	28503	178132	2.56057	Overrepresented	0.0034567	5.71392	cadmium ion transport
GO:0010102	45	14	14	31	28496	178103	7.2016	Overrepresented	0.00347225	5.73963	lateral root morphogenesis
GO:0016126	363	70	70	293	28440	177785	58.0929	Overrepresented	0.00368529	6.09178	sterol biosynthetic process
GO:0006270	159	10	10	149	28500	177989	25.4456	Underrepresented	0.00384561	6.35679	DNA replication initiation
GO:0007154	186	40	40	146	28470	177962	29.7666	Overrepresented	0.00387028	6.39757	cell communication
GO:0010586	9	5	5	4	28505	178139	1.44032	Overrepresented	0.00387403	6.40377	miRNA metabolic process
GO:0035019	9	5	5	4	28505	178139	1.44032	Overrepresented	0.00387403	6.40377	somatic stem cell maintenance
GO:0048439	191	41	41	150	28469	177957	30.5668	Overrepresented	0.00428809	7.08821	flower morphogenesis
GO:0031117	6	4	4	2	28506	178142	0.960213	Overrepresented	0.00430267	7.11231	positive regulation of microtubule depolymerization
GO:0017145	6	4	4	2	28506	178142	0.960213	Overrepresented	0.00430267	7.11231	stem cell division
GO:0030042	6	4	4	2	28506	178142	0.960213	Overrepresented	0.00430267	7.11231	actin filament depolymerization
GO:0051211	6	4	4	2	28506	178142	0.960213	Overrepresented	0.00430267	7.11231	anisotropic cell growth
GO:0090436	6	4	4	2	28506	178142	0.960213	Overrepresented	0.00430267	7.11231	leaf pavement cell development
GO:0016043	25	9	9	16	28501	178123	4.00089	Overrepresented	0.00455302	7.52613	cellular component organization
GO:0010067	25	9	9	16	28501	178123	4.00089	Overrepresented	0.00455302	7.52613	procambium histogenesis
GO:0016458	156	10	10	146	28500	177992	24.9655	Underrepresented	0.00508144	8.39961	gene silencing
GO:0030001	247	50	50	197	28460	177901	39.5288	Overrepresented	0.00537057	8.87756	metal ion transport
GO:0009414	888	152	152	736	28358	177260	142.112	Overrepresented	0.00539423	8.91666	response to water deprivation
GO:0007010	282	56	56	226	28454	177866	45.13	Overrepresented	0.00546165	9.0281	cytoskeleton organization
GO:0006626	235	48	48	187	28462	177913	37.6083	Overrepresented	0.00576697	9.53281	protein targeting to mitochondrion
GO:0009061	35	11	11	24	28499	178113	5.60124	Overrepresented	0.00586725	9.69857	anaerobic respiration
GO:0046274	64	17	17	47	28493	178084	10.2423	Overrepresented	0.00592908	9.80076	lignin catabolic process
GO:0010053	49	14	14	35	28496	178099	7.84174	Overrepresented	0.00595162	9.83803	root epidermal cell differentiation
GO:0030163	103	5	5	98	28505	178045	16.4837	Underrepresented	0.00601026	9.93496	protein catabolic process
GO:0009862	688	120	120	568	28390	177460	110.104	Overrepresented	0.00665486	11.0005	systemic acquired resistance, salicylic acid mediated signaling pathway
GO:0043622	59	16	16	43	28494	178089	9.44209	Overrepresented	0.00684192	11.3097	cortical microtubule organization
GO:0010364	10	5	5	5	28505	178138	1.60035	Overrepresented	0.00687113	11.358	regulation of ethylene biosynthetic process
GO:0042344	10	5	5	5	28505	178138	1.60035	Overrepresented	0.00687113	11.358	indole glucosinolate catabolic process
GO:0000059	31	10	10	21	28500	178117	4.9611	Overrepresented	0.00691563	11.4315	protein import into nucleus, docking
GO:0009631	50	14	14	36	28496	178098	8.00177	Overrepresented	0.00699018	11.5548	cold acclimation
GO:0009958	68	18	18	50	28492	178080	10.8824	Overrepresented	0.00707422	11.6937	positive gravitropism
GO:0010286	184	13	13	171	28497	177964	29.4465	Underrepresented	0.00708739	11.7155	heat acclimation
GO:0006355	4060	621	621	3439	27889	174088	649.744	Underrepresented	0.00722792	11.9477	regulation of transcription, DNA-dependent
GO:0007017	86	21	21	65	28489	178062	13.7631	Overrepresented	0.00732604	12.1099	microtubule-based process
GO:0042398	130	29	29	101	28481	178018	20.8046	Overrepresented	0.00733756	12.129	cellular modified amino acid biosynthetic process
GO:0010093	76	3	3	73	28507	178072	12.1627	Underrepresented	0.0075294	12.4461	specification of floral organ identity
GO:0016444	76	3	3	73	28507	178072	12.1627	Underrepresented	0.0075294	12.4461	somatic cell DNA recombination
GO:0009060	97	23	23	74	28487	178051	15.5234	Overrepresented	0.00759171	12.5491	aerobic respiration
GO:0071369	27	9	9	18	28501	178121	4.32096	Overrepresented	0.00807613	13.3498	cellular response to ethylene stimulus
GO:0044237	148	32	32	116	28478	178000	23.6853	Overrepresented	0.00844181	13.9543	cellular metabolic process
GO:0006414	81	20	20	61	28490	178067	12.9629	Overrepresented	0.00882392	14.5859	translational elongation
GO:0000103	32	10	10	22	28500	178116	5.12114	Overrepresented	0.00883653	14.6068	sulfate assimilation
GO:0007033	137	30	30	107	28480	178011	21.9249	Overrepresented	0.00890619	14.7219	vacuole organization
GO:0031123	7	4	4	3	28506	178141	1.12025	Overrepresented	0.00894324	14.7832	RNA 3'-end processing
GO:0016482	7	4	4	3	28506	178141	1.12025	Overrepresented	0.00894324	14.7832	cytoplasmic transport
GO:2000029	7	4	4	3	28506	178141	1.12025	Overrepresented	0.00894324	14.7832	regulation of proanthocyanidin biosynthetic process
GO:0006212	7	4	4	3	28506	178141	1.12025	Overrepresented	0.00894324	14.7832	uracil catabolic process
GO:0043631	7	4	4	3	28506	178141	1.12025	Overrepresented	0.00894324	14.7832	RNA polyadenylation
GO:0006598	126	28	28	98	28482	178022	20.1645	Overrepresented	0.0093152	15.398	polyamine catabolic process
GO:0010363	1019	170	170	849	28340	177129	163.076	Overrepresented	0.00939224	15.5254	regulation of plant-type hypersensitive response
GO:0010063	4	3	3	1	28507	178144	0.640142	Overrepresented	0.00941552	15.5638	positive regulation of trichoblast fate specification
GO:0010480	4	3	3	1	28507	178144	0.640142	Overrepresented	0.00941552	15.5638	microsporocyte differentiation
GO:1900140	4	3	3	1	28507	178144	0.640142	Overrepresented	0.00941552	15.5638	regulation of seedling development
GO:0045848	4	3	3	1	28507	178144	0.640142	Overrepresented	0.00941552	15.5638	positive regulation of nitrogen utilization
GO:0016048	4	3	3	1	28507	178144	0.640142	Overrepresented	0.00941552	15.5638	detection of temperature stimulus
GO:0043248	183	38	38	145	28472	177965	29.2865	Overrepresented	0.00962656	15.9127	proteasome assembly
GO:0090333	41	12	12	29	28498	178107	6.56145	Overrepresented	0.00994809	16.4442	regulation of stomatal closure
GO:0045039	19	7	7	12	28503	178129	3.04067	Overrepresented	0.0104544	17.2811	protein import into mitochondrial inner membrane
GO:0043255	11	5	5	6	28505	178137	1.76039	Overrepresented	0.0111772	18.476	regulation of carbohydrate biosynthetic process
GO:0010289	11	5	5	6	28505	178137	1.76039	Overrepresented	0.0111772	18.476	homogalacturonan biosynthetic process
GO:0009819	15	6	6	9	28504	178133	2.40053	Overrepresented	0.0112752	18.638	drought recovery
GO:0006829	15	6	6	9	28504	178133	2.40053	Overrepresented	0.0112752	18.638	zinc ion transport
GO:0007043	15	6	6	9	28504	178133	2.40053	Overrepresented	0.0112752	18.638	cell-cell junction assembly
GO:0032313	36	11	11	25	28499	178112	5.76128	Overrepresented	0.0121849	20.1417	regulation of Rab GTPase activity
GO:0071219	24	8	8	16	28502	178124	3.84085	Overrepresented	0.0122881	20.3123	cellular response to molecule of bacterial origin
GO:0007020	180	37	37	143	28473	177968	28.8064	Overrepresented	0.0124136	20.5198	microtubule nucleation
GO:0006865	444	80	80	364	28430	177704	71.0558	Overrepresented	0.0129406	21.3908	amino acid transport
GO:0010492	29	9	9	20	28501	178119	4.64103	Overrepresented	0.0133586	22.0818	maintenance of shoot apical meristem identity
GO:0045595	129	28	28	101	28482	178019	20.6446	Overrepresented	0.0144261	23.8463	regulation of cell differentiation
GO:0016051	130	28	28	102	28482	178018	20.8046	Overrepresented	0.0150229	24.8329	carbohydrate biosynthetic process
GO:0048868	105	6	6	99	28504	178043	16.8037	Underrepresented	0.0150647	24.902	pollen tube development
GO:0016568	72	3	3	69	28507	178076	11.5226	Underrepresented	0.015253	25.2132	chromatin modification
GO:0010050	176	36	36	140	28474	177972	28.1662	Overrepresented	0.0155153	25.6467	vegetative phase change
GO:0045892	468	83	83	385	28427	177680	74.8966	Overrepresented	0.015656	25.8793	negative regulation of transcription, DNA-dependent
GO:0006366	119	26	26	93	28484	178029	19.0442	Overrepresented	0.015929	26.3306	transcription from RNA polymerase II promoter
GO:0045040	8	4	4	4	28506	178140	1.28028	Overrepresented	0.015944	26.3554	protein import into mitochondrial outer membrane
GO:0060359	8	4	4	4	28506	178140	1.28028	Overrepresented	0.015944	26.3554	response to ammonium ion
GO:0009734	107	24	24	83	28486	178041	17.1238	Overrepresented	0.0160138	26.4709	auxin mediated signaling pathway
GO:0006281	290	26	26	264	28484	177858	46.4103	Underrepresented	0.0166706	27.5565	DNA repair
GO:0010072	135	29	29	106	28481	178013	21.6048	Overrepresented	0.0167694	27.7198	primary shoot apical meristem specification
GO:0044267	46	1	1	45	28509	178102	7.36163	Underrepresented	0.0168025	27.7745	cellular protein metabolic process
GO:0033523	12	5	5	7	28505	178136	1.92043	Overrepresented	0.0170106	28.1185	histone H2B ubiquitination
GO:0010204	39	11	11	28	28499	178109	6.24138	Overrepresented	0.0170445	28.1746	defense response signaling pathway, resistance gene-independent
GO:0070838	237	46	46	191	28464	177911	37.9284	Overrepresented	0.0179465	29.6655	divalent metal ion transport
GO:0042742	1063	174	174	889	28336	177085	170.118	Overrepresented	0.0180534	29.8423	defense response to bacterium
GO:0048481	415	41	41	374	28469	177733	66.4147	Underrepresented	0.0186438	30.8182	ovule development
GO:0009808	21	7	7	14	28503	178127	3.36074	Overrepresented	0.018813	31.0978	lignin metabolic process
GO:0010350	2	2	2	0	28508	178146	0.320071	Overrepresented	0.019032	31.46	cellular response to magnesium starvation
GO:0018008	2	2	2	0	28508	178146	0.320071	Overrepresented	0.019032	31.46	N-terminal peptidyl-glycine N-myristoylation
GO:0043100	2	2	2	0	28508	178146	0.320071	Overrepresented	0.019032	31.46	pyrimidine nucleobase salvage
GO:2000604	2	2	2	0	28508	178146	0.320071	Overrepresented	0.019032	31.46	negative regulation of secondary growth
GO:0007163	2	2	2	0	28508	178146	0.320071	Overrepresented	0.019032	31.46	establishment or maintenance of cell polarity
GO:0075733	2	2	2	0	28508	178146	0.320071	Overrepresented	0.019032	31.46	intracellular transport of viral material
GO:0017009	2	2	2	0	28508	178146	0.320071	Overrepresented	0.019032	31.46	protein-phycocyanobilin linkage
GO:0010036	2	2	2	0	28508	178146	0.320071	Overrepresented	0.019032	31.46	response to boron-containing substance
GO:0071325	2	2	2	0	28508	178146	0.320071	Overrepresented	0.019032	31.46	cellular response to mannitol stimulus
GO:0006450	2	2	2	0	28508	178146	0.320071	Overrepresented	0.019032	31.46	regulation of translational fidelity
GO:0001932	2	2	2	0	28508	178146	0.320071	Overrepresented	0.019032	31.46	regulation of protein phosphorylation
GO:0042255	2	2	2	0	28508	178146	0.320071	Overrepresented	0.019032	31.46	ribosome assembly
GO:0071286	2	2	2	0	28508	178146	0.320071	Overrepresented	0.019032	31.46	cellular response to magnesium ion
GO:0006490	2	2	2	0	28508	178146	0.320071	Overrepresented	0.019032	31.46	oligosaccharide-lipid intermediate biosynthetic process
GO:0018315	2	2	2	0	28508	178146	0.320071	Overrepresented	0.019032	31.46	molybdenum incorporation into molybdenum-molybdopterin complex
GO:0042306	2	2	2	0	28508	178146	0.320071	Overrepresented	0.019032	31.46	regulation of protein import into nucleus
GO:0051511	2	2	2	0	28508	178146	0.320071	Overrepresented	0.019032	31.46	negative regulation of unidimensional cell growth
GO:0071433	2	2	2	0	28508	178146	0.320071	Overrepresented	0.019032	31.46	cell wall repair
GO:0010235	2	2	2	0	28508	178146	0.320071	Overrepresented	0.019032	31.46	guard mother cell cytokinesis
GO:0010037	2	2	2	0	28508	178146	0.320071	Overrepresented	0.019032	31.46	response to carbon dioxide
GO:0072709	2	2	2	0	28508	178146	0.320071	Overrepresented	0.019032	31.46	cellular response to sorbitol
GO:0031115	2	2	2	0	28508	178146	0.320071	Overrepresented	0.019032	31.46	negative regulation of microtubule polymerization
GO:0043161	282	53	53	229	28457	177866	45.13	Overrepresented	0.019287	31.8813	proteasomal ubiquitin-dependent protein catabolic process
GO:0006342	372	36	36	336	28474	177776	59.5332	Underrepresented	0.0195259	32.2762	chromatin silencing
GO:0045454	263	50	50	213	28460	177885	42.0893	Overrepresented	0.019538	32.2964	cell redox homeostasis
GO:0006874	56	2	2	54	28508	178092	8.96199	Underrepresented	0.0196719	32.5176	cellular calcium ion homeostasis
GO:0009694	100	6	6	94	28504	178048	16.0035	Underrepresented	0.0198319	32.7821	jasmonic acid metabolic process
GO:0006612	1020	167	167	853	28343	177128	163.236	Overrepresented	0.0202052	33.3992	protein targeting to membrane
GO:0042128	26	8	8	18	28502	178122	4.16092	Overrepresented	0.0202866	33.5337	nitrate assimilation
GO:0046488	34	10	10	24	28500	178114	5.44121	Overrepresented	0.0202934	33.545	phosphatidylinositol metabolic process
GO:0007015	115	25	25	90	28485	178033	18.4041	Overrepresented	0.0203936	33.7105	actin filament organization
GO:0000160	103	23	23	80	28487	178045	16.4837	Overrepresented	0.0208394	34.4475	phosphorelay signal transduction system
GO:0051781	5	3	3	2	28507	178143	0.800177	Overrepresented	0.0211222	34.915	positive regulation of cell division
GO:0009964	5	3	3	2	28507	178143	0.800177	Overrepresented	0.0211222	34.915	negative regulation of flavonoid biosynthetic process
GO:0051764	5	3	3	2	28507	178143	0.800177	Overrepresented	0.0211222	34.915	actin crosslink formation
GO:0034052	5	3	3	2	28507	178143	0.800177	Overrepresented	0.0211222	34.915	positive regulation of plant-type hypersensitive response
GO:0051014	5	3	3	2	28507	178143	0.800177	Overrepresented	0.0211222	34.915	actin filament severing
GO:0071497	5	3	3	2	28507	178143	0.800177	Overrepresented	0.0211222	34.915	cellular response to freezing
GO:0009886	79	4	4	75	28506	178069	12.6428	Underrepresented	0.0212645	35.1503	post-embryonic morphogenesis
GO:0071805	50	13	13	37	28497	178098	8.00177	Overrepresented	0.0213445	35.2825	potassium ion transmembrane transport
GO:0006655	176	14	14	162	28496	177972	28.1662	Underrepresented	0.0214953	35.5317	phosphatidylglycerol biosynthetic process
GO:0015700	17	6	6	11	28504	178131	2.7206	Overrepresented	0.0218487	36.1159	arsenite transport
GO:0015995	294	27	27	267	28483	177854	47.0504	Underrepresented	0.0219098	36.217	chlorophyll biosynthetic process
GO:0008283	388	38	38	350	28472	177760	62.0938	Underrepresented	0.0220775	36.4941	cell proliferation
GO:0035196	342	62	62	280	28448	177806	54.7321	Overrepresented	0.0228352	37.7467	production of miRNAs involved in gene silencing by miRNA
GO:0009737	1254	201	201	1053	28309	176894	200.684	Overrepresented	0.0239248	39.5476	response to abscisic acid stimulus
GO:0006465	22	7	7	15	28503	178126	3.52078	Overrepresented	0.0243801	40.3004	signal peptide processing
GO:0001944	13	5	5	8	28505	178135	2.08046	Overrepresented	0.0245535	40.587	vasculature development
GO:0080060	13	5	5	8	28505	178135	2.08046	Overrepresented	0.0245535	40.587	integument development
GO:0006636	204	17	17	187	28493	177944	32.6472	Underrepresented	0.0247632	40.9336	unsaturated fatty acid biosynthetic process
GO:0009913	27	8	8	19	28502	178121	4.32096	Overrepresented	0.0254279	42.0324	epidermal cell differentiation
GO:0032508	9	4	4	5	28506	178139	1.44032	Overrepresented	0.0256	42.3168	DNA duplex unwinding
GO:0046835	9	4	4	5	28506	178139	1.44032	Overrepresented	0.0256	42.3168	carbohydrate phosphorylation
GO:0034051	9	4	4	5	28506	178139	1.44032	Overrepresented	0.0256	42.3168	negative regulation of plant-type hypersensitive response
GO:0010422	9	4	4	5	28506	178139	1.44032	Overrepresented	0.0256	42.3168	regulation of brassinosteroid biosynthetic process
GO:0019654	9	4	4	5	28506	178139	1.44032	Overrepresented	0.0256	42.3168	acetate fermentation
GO:0000461	9	4	4	5	28506	178139	1.44032	Overrepresented	0.0256	42.3168	endonucleolytic cleavage to generate mature 3'-end of SSU-rRNA from (SSU-rRNA, 5.8S rRNA, LSU-rRNA)
GO:0009722	9	4	4	5	28506	178139	1.44032	Overrepresented	0.0256	42.3168	detection of cytokinin stimulus
GO:0010501	9	4	4	5	28506	178139	1.44032	Overrepresented	0.0256	42.3168	RNA secondary structure unwinding
GO:0000447	9	4	4	5	28506	178139	1.44032	Overrepresented	0.0256	42.3168	endonucleolytic cleavage in ITS1 to separate SSU-rRNA from 5.8S rRNA and LSU-rRNA from tricistronic rRNA transcript (SSU-rRNA, 5.8S rRNA, LSU-rRNA)
GO:0071345	9	4	4	5	28506	178139	1.44032	Overrepresented	0.0256	42.3168	cellular response to cytokine stimulus
GO:0010638	124	26	26	98	28484	178024	19.8444	Overrepresented	0.0262026	43.3129	positive regulation of organelle organization
GO:0008652	193	16	16	177	28494	177955	30.8868	Underrepresented	0.0275961	45.6163	cellular amino acid biosynthetic process
GO:0010338	18	6	6	12	28504	178130	2.88064	Overrepresented	0.0290324	47.9906	leaf formation
GO:0006066	18	6	6	12	28504	178130	2.88064	Overrepresented	0.0290324	47.9906	alcohol metabolic process
GO:0009058	348	34	34	314	28476	177800	55.6923	Underrepresented	0.0291029	48.1071	biosynthetic process
GO:0000478	37	10	10	27	28500	178111	5.92131	Overrepresented	0.0291727	48.2225	endonucleolytic cleavage involved in rRNA processing
GO:0016246	203	39	39	164	28471	177945	32.4872	Overrepresented	0.0318571	52.6598	RNA interference
GO:0006855	185	36	36	149	28474	177963	29.6066	Overrepresented	0.0322292	53.2748	drug transmembrane transport
GO:0000038	104	7	7	97	28503	178044	16.6437	Underrepresented	0.0328194	54.2504	very long-chain fatty acid metabolic process
GO:0048653	173	34	34	139	28476	177975	27.6861	Overrepresented	0.0351578	58.1159	anther development
GO:0051301	211	40	40	171	28470	177937	33.7675	Overrepresented	0.0354793	58.6473	cell division
GO:0007264	193	37	37	156	28473	177955	30.8868	Overrepresented	0.036249	59.9197	small GTPase mediated signal transduction
GO:0009733	1020	164	164	856	28346	177128	163.236	Overrepresented	0.0363913	60.1548	response to auxin stimulus
GO:0008150	12002	1592	1592	10410	26918	166146	1920.75	Underrepresented	0.037507	61.9991	biological_process
GO:0010358	19	6	6	13	28504	178129	3.04067	Overrepresented	0.037607	62.1643	leaf shaping
GO:0030833	19	6	6	13	28504	178129	3.04067	Overrepresented	0.037607	62.1643	regulation of actin filament polymerization
GO:0010196	19	6	6	13	28504	178129	3.04067	Overrepresented	0.037607	62.1643	nonphotochemical quenching
GO:0006811	49	12	12	37	28498	178099	7.84174	Overrepresented	0.0376556	62.2447	ion transport
GO:0043044	6	3	3	3	28507	178142	0.960213	Overrepresented	0.0379418	62.7178	ATP-dependent chromatin remodeling
GO:0009835	6	3	3	3	28507	178142	0.960213	Overrepresented	0.0379418	62.7178	fruit ripening
GO:0009268	6	3	3	3	28507	178142	0.960213	Overrepresented	0.0379418	62.7178	response to pH
GO:0006954	10	4	4	6	28506	178138	1.60035	Overrepresented	0.038086	62.9562	inflammatory response
GO:0031349	10	4	4	6	28506	178138	1.60035	Overrepresented	0.038086	62.9562	positive regulation of defense response
GO:0009226	10	4	4	6	28506	178138	1.60035	Overrepresented	0.038086	62.9562	nucleotide-sugar biosynthetic process
GO:0051592	10	4	4	6	28506	178138	1.60035	Overrepresented	0.038086	62.9562	response to calcium ion
GO:0071366	10	4	4	6	28506	178138	1.60035	Overrepresented	0.038086	62.9562	cellular response to indolebutyric acid stimulus
GO:0006909	10	4	4	6	28506	178138	1.60035	Overrepresented	0.038086	62.9562	phagocytosis
GO:0019692	10	4	4	6	28506	178138	1.60035	Overrepresented	0.038086	62.9562	deoxyribose phosphate metabolic process
GO:0009409	1117	178	178	939	28332	177031	178.76	Underrepresented	0.0409258	67.6503	response to cold
GO:0006817	52	2	2	50	28508	178096	8.32184	Underrepresented	0.0411814	68.0729	phosphate ion transport
GO:0009637	269	49	49	220	28461	177879	43.0495	Overrepresented	0.0414538	68.5231	response to blue light
GO:0009809	147	29	29	118	28481	178001	23.5252	Overrepresented	0.0418048	69.1033	lignin biosynthetic process
GO:0010267	296	53	53	243	28457	177852	47.3705	Overrepresented	0.0430556	71.1709	production of ta-siRNAs involved in RNA interference
GO:0031537	54	13	13	41	28497	178094	8.64192	Overrepresented	0.0447868	74.0325	regulation of anthocyanin metabolic process
GO:0042549	15	5	5	10	28505	178133	2.40053	Overrepresented	0.0452815	74.8503	photosystem II stabilization
GO:0006828	15	5	5	10	28505	178133	2.40053	Overrepresented	0.0452815	74.8503	manganese ion transport
GO:0040008	15	5	5	10	28505	178133	2.40053	Overrepresented	0.0452815	74.8503	regulation of growth
GO:0016131	15	5	5	10	28505	178133	2.40053	Overrepresented	0.0452815	74.8503	brassinosteroid metabolic process
GO:0010119	172	33	33	139	28477	177976	27.5261	Overrepresented	0.0460785	76.1677	regulation of stomatal movement
GO:0048507	119	9	9	110	28501	178029	19.0442	Underrepresented	0.0462007	76.3698	meristem development
GO:0009062	136	27	27	109	28483	178012	21.7648	Overrepresented	0.0462165	76.3959	fatty acid catabolic process
GO:0010215	28	8	8	20	28502	178120	4.48099	Overrepresented	0.0470645	77.7976	cellulose microfibril organization
GO:0015692	28	8	8	20	28502	178120	4.48099	Overrepresented	0.0470645	77.7976	lead ion transport
GO:0006139	91	6	6	85	28504	178057	14.5632	Underrepresented	0.0471345	77.9133	nucleobase-containing compound metabolic process
GO:0006633	237	22	22	215	28488	177911	37.9284	Underrepresented	0.0471676	77.9681	fatty acid biosynthetic process
GO:0009909	744	84	84	660	28426	177404	119.066	Underrepresented	0.0486443	80.409	regulation of flower development
GO:0007623	315	56	56	259	28454	177833	50.4112	Overrepresented	0.0491788	81.2925	circadian rhythm
GO:0009225	45	11	11	34	28499	178103	7.2016	Overrepresented	0.049306	81.5028	nucleotide-sugar metabolic process
GO:0006094	463	79	79	384	28431	177685	74.0964	Overrepresented	0.0500528	82.7373	gluconeogenesis
GO:0009616	267	48	48	219	28462	177881	42.7295	Overrepresented	0.0507888	83.9539	virus induced gene silencing
GO:0033611	3	2	2	1	28508	178145	0.480106	Overrepresented	0.0518452	85.7	oxalate catabolic process
GO:0006827	3	2	2	1	28508	178145	0.480106	Overrepresented	0.0518452	85.7	high-affinity iron ion transport
GO:0035280	3	2	2	1	28508	178145	0.480106	Overrepresented	0.0518452	85.7	miRNA loading onto RISC involved in gene silencing by miRNA
GO:0048280	3	2	2	1	28508	178145	0.480106	Overrepresented	0.0518452	85.7	vesicle fusion with Golgi apparatus
GO:0010219	3	2	2	1	28508	178145	0.480106	Overrepresented	0.0518452	85.7	regulation of vernalization response
GO:0030433	11	4	4	7	28506	178137	1.76039	Overrepresented	0.0534626	88.3737	ER-associated protein catabolic process
GO:0006537	11	4	4	7	28506	178137	1.76039	Overrepresented	0.0534626	88.3737	glutamate biosynthetic process
GO:0006012	57	13	13	44	28497	178091	9.12202	Overrepresented	0.0548939	90.7396	galactose metabolic process
GO:0001708	57	13	13	44	28497	178091	9.12202	Overrepresented	0.0548939	90.7396	cell fate specification
GO:0006869	279	50	50	229	28460	177869	44.6499	Overrepresented	0.0553392	91.4758	lipid transport
GO:0048610	71	4	4	67	28506	178077	11.3625	Underrepresented	0.0556266	91.9507	cellular process involved in reproduction
GO:0009639	232	22	22	210	28488	177916	37.1282	Underrepresented	0.0567147	93.7494	response to red or far red light
GO:0051302	100	7	7	93	28503	178048	16.0035	Underrepresented	0.0574917	95.0339	regulation of cell division
GO:0016117	259	25	25	234	28485	177889	41.4492	Underrepresented	0.0577229	95.416	carotenoid biosynthetic process
GO:0042538	461	78	78	383	28432	177687	73.7764	Overrepresented	0.058059	95.9715	hyperosmotic salinity response
GO:0042752	101	21	21	80	28489	178047	16.1636	Overrepresented	0.058586	96.8427	regulation of circadian rhythm
GO:0010107	21	6	6	15	28504	178127	3.36074	Overrepresented	0.0591691	97.8066	potassium ion import
GO:0040009	7	3	3	4	28507	178141	1.12025	Overrepresented	0.0596908	98.6689	regulation of growth rate
GO:0042256	7	3	3	4	28507	178141	1.12025	Overrepresented	0.0596908	98.6689	mature ribosome assembly
GO:0032350	7	3	3	4	28507	178141	1.12025	Overrepresented	0.0596908	98.6689	regulation of hormone metabolic process
GO:0006644	7	3	3	4	28507	178141	1.12025	Overrepresented	0.0596908	98.6689	phospholipid metabolic process
GO:0010256	7	3	3	4	28507	178141	1.12025	Overrepresented	0.0596908	98.6689	endomembrane system organization
GO:0019310	7	3	3	4	28507	178141	1.12025	Overrepresented	0.0596908	98.6689	inositol catabolic process
GO:0071370	7	3	3	4	28507	178141	1.12025	Overrepresented	0.0596908	98.6689	cellular response to gibberellin stimulus
GO:0045930	7	3	3	4	28507	178141	1.12025	Overrepresented	0.0596908	98.6689	negative regulation of mitotic cell cycle
GO:0045927	7	3	3	4	28507	178141	1.12025	Overrepresented	0.0596908	98.6689	positive regulation of growth
GO:0009638	40	10	10	30	28500	178108	6.40142	Overrepresented	0.0610841	100.972	phototropism
GO:0010043	137	27	27	110	28483	178011	21.9249	Overrepresented	0.0615568	101.753	response to zinc ion
GO:0043086	138	27	27	111	28483	178010	22.0849	Overrepresented	0.0625852	103.453	negative regulation of catalytic activity
GO:0046777	477	80	80	397	28430	177671	76.3369	Overrepresented	0.0627105	103.661	protein autophosphorylation
GO:0016192	549	91	91	458	28419	177599	87.8595	Overrepresented	0.0629367	104.034	vesicle-mediated transport
GO:0045037	41	10	10	31	28500	178107	6.56145	Overrepresented	0.0656064	108.447	protein import into chloroplast stroma
GO:0048193	457	77	77	380	28433	177691	73.1362	Overrepresented	0.0663817	109.729	Golgi vesicle transport
GO:0048544	161	14	14	147	28496	177987	25.7657	Underrepresented	0.0665145	109.948	recognition of pollen
GO:0009744	531	88	88	443	28422	177617	84.9788	Overrepresented	0.0675839	111.716	response to sucrose stimulus
GO:0010224	278	49	49	229	28461	177870	44.4899	Overrepresented	0.0675895	111.725	response to UV-B
GO:0009698	163	31	31	132	28479	177985	26.0858	Overrepresented	0.0678062	112.084	phenylpropanoid metabolic process
GO:0050665	206	38	38	168	28472	177942	32.9673	Overrepresented	0.0678645	112.18	hydrogen peroxide biosynthetic process
GO:0048451	144	12	12	132	28498	178004	23.0451	Underrepresented	0.0684139	113.088	petal formation
GO:0048453	144	12	12	132	28498	178004	23.0451	Underrepresented	0.0684139	113.088	sepal formation
GO:0031047	256	25	25	231	28485	177892	40.9691	Underrepresented	0.0690299	114.106	gene silencing by RNA
GO:0032527	12	4	4	8	28506	178136	1.92043	Overrepresented	0.0716888	118.502	protein exit from endoplasmic reticulum
GO:2000069	12	4	4	8	28506	178136	1.92043	Overrepresented	0.0716888	118.502	regulation of post-embryonic root development
GO:0009787	12	4	4	8	28506	178136	1.92043	Overrepresented	0.0716888	118.502	regulation of abscisic acid mediated signaling pathway
GO:0015976	12	4	4	8	28506	178136	1.92043	Overrepresented	0.0716888	118.502	carbon utilization
GO:0009742	80	17	17	63	28493	178068	12.8028	Overrepresented	0.0717798	118.652	brassinosteroid mediated signaling pathway
GO:0031048	261	26	26	235	28484	177887	41.7693	Underrepresented	0.0726638	120.113	chromatin silencing by small RNA
GO:0007131	263	26	26	237	28484	177885	42.0893	Underrepresented	0.0729344	120.561	reciprocal meiotic recombination
GO:0015914	32	8	8	24	28502	178116	5.12114	Overrepresented	0.073319	121.196	phospholipid transport
GO:0046786	17	5	5	12	28505	178131	2.7206	Overrepresented	0.0739227	122.194	viral replication complex formation and maintenance
GO:0006878	17	5	5	12	28505	178131	2.7206	Overrepresented	0.0739227	122.194	cellular copper ion homeostasis
GO:0010155	191	35	35	156	28475	177957	30.5668	Overrepresented	0.0741697	122.603	regulation of proton transport
GO:0045036	114	9	9	105	28501	178034	18.244	Underrepresented	0.0762116	125.978	protein targeting to chloroplast
GO:0005992	54	12	12	42	28498	178094	8.64192	Overrepresented	0.0767373	126.847	trehalose biosynthetic process
GO:0010074	54	12	12	42	28498	178094	8.64192	Overrepresented	0.0767373	126.847	maintenance of meristem identity
GO:0006885	33	1	1	32	28509	178115	5.28117	Underrepresented	0.0777432	128.51	regulation of pH
GO:0006779	33	1	1	32	28509	178115	5.28117	Underrepresented	0.0777432	128.51	porphyrin-containing compound biosynthetic process
GO:0070588	34	1	1	33	28509	178114	5.44121	Underrepresented	0.0784549	129.686	calcium ion transmembrane transport
GO:0009956	26	7	7	19	28503	178122	4.16092	Overrepresented	0.0786217	129.962	radial pattern formation
GO:0048523	26	7	7	19	28503	178122	4.16092	Overrepresented	0.0786217	129.962	negative regulation of cellular process
GO:0019853	26	7	7	19	28503	178122	4.16092	Overrepresented	0.0786217	129.962	L-ascorbic acid biosynthetic process
GO:0006499	1045	164	164	881	28346	177103	167.237	Underrepresented	0.0794853	131.389	N-terminal protein myristoylation
GO:0048366	332	57	57	275	28453	177816	53.1318	Overrepresented	0.0795447	131.487	leaf development
GO:0009627	751	87	87	664	28423	177397	120.187	Underrepresented	0.0802341	132.627	systemic acquired resistance
GO:0080156	44	2	2	42	28508	178104	7.04156	Underrepresented	0.080493	133.055	mitochondrial mRNA modification
GO:0010120	35	1	1	34	28509	178113	5.60124	Underrepresented	0.0805561	133.159	camalexin biosynthetic process
GO:0006259	84	6	6	78	28504	178064	13.443	Underrepresented	0.0816792	135.016	DNA metabolic process
GO:0010332	157	14	14	143	28496	177991	25.1256	Underrepresented	0.0820272	135.591	response to gamma radiation
GO:0009788	71	15	15	56	28495	178077	11.3625	Overrepresented	0.083629	138.239	negative regulation of abscisic acid mediated signaling pathway
GO:0051707	255	45	45	210	28465	177893	40.809	Overrepresented	0.0836429	138.262	response to other organism
GO:0009073	139	12	12	127	28498	178009	22.2449	Underrepresented	0.0844233	139.552	aromatic amino acid family biosynthetic process
GO:0042023	257	45	45	212	28465	177891	41.1291	Overrepresented	0.085768	141.774	DNA endoreduplication
GO:0015936	8	3	3	5	28507	178140	1.28028	Overrepresented	0.0859391	142.057	coenzyme A metabolic process
GO:2000037	8	3	3	5	28507	178140	1.28028	Overrepresented	0.0859391	142.057	regulation of stomatal complex patterning
GO:0046622	8	3	3	5	28507	178140	1.28028	Overrepresented	0.0859391	142.057	positive regulation of organ growth
GO:2000038	8	3	3	5	28507	178140	1.28028	Overrepresented	0.0859391	142.057	regulation of stomatal complex development
GO:0045132	208	20	20	188	28490	177940	33.2874	Underrepresented	0.0868378	143.543	meiotic chromosome segregation
GO:0007005	27	7	7	20	28503	178121	4.32096	Overrepresented	0.0869602	143.745	mitochondrion organization
GO:0006007	261	46	46	215	28464	177887	41.7693	Overrepresented	0.0871278	144.022	glucose catabolic process
GO:0048768	18	5	5	13	28505	178130	2.88064	Overrepresented	0.0911884	150.734	root hair cell tip growth
GO:0055114	2341	352	352	1989	28158	175807	374.643	Underrepresented	0.0916042	151.422	oxidation-reduction process
GO:0051607	145	27	27	118	28483	178003	23.2051	Overrepresented	0.0924428	152.808	defense response to virus
GO:0080029	13	4	4	9	28506	178135	2.08046	Overrepresented	0.092638	153.131	cellular response to boron-containing substance levels
GO:0071470	13	4	4	9	28506	178135	2.08046	Overrepresented	0.092638	153.131	cellular response to osmotic stress
GO:0046713	13	4	4	9	28506	178135	2.08046	Overrepresented	0.092638	153.131	borate transport
GO:0032876	13	4	4	9	28506	178135	2.08046	Overrepresented	0.092638	153.131	negative regulation of DNA endoreduplication
GO:0042127	108	21	21	87	28489	178040	17.2838	Overrepresented	0.0937299	154.936	regulation of cell proliferation
GO:0008272	49	11	11	38	28499	178099	7.84174	Overrepresented	0.0941453	155.622	sulfate transport
GO:0048263	4	2	2	2	28508	178144	0.640142	Overrepresented	0.0942749	155.836	determination of dorsal identity
GO:0009097	4	2	2	2	28508	178144	0.640142	Overrepresented	0.0942749	155.836	isoleucine biosynthetic process
GO:0019374	4	2	2	2	28508	178144	0.640142	Overrepresented	0.0942749	155.836	galactolipid metabolic process
GO:1900864	4	2	2	2	28508	178144	0.640142	Overrepresented	0.0942749	155.836	mitochondrial RNA modification
GO:0010270	4	2	2	2	28508	178144	0.640142	Overrepresented	0.0942749	155.836	photosystem II oxygen evolving complex assembly
GO:2000379	4	2	2	2	28508	178144	0.640142	Overrepresented	0.0942749	155.836	positive regulation of reactive oxygen species metabolic process
GO:0015916	4	2	2	2	28508	178144	0.640142	Overrepresented	0.0942749	155.836	fatty-acyl-CoA transport
GO:0006208	4	2	2	2	28508	178144	0.640142	Overrepresented	0.0942749	155.836	pyrimidine nucleobase catabolic process
GO:0071280	4	2	2	2	28508	178144	0.640142	Overrepresented	0.0942749	155.836	cellular response to copper ion
GO:0010062	4	2	2	2	28508	178144	0.640142	Overrepresented	0.0942749	155.836	negative regulation of trichoblast fate specification
GO:0032025	4	2	2	2	28508	178144	0.640142	Overrepresented	0.0942749	155.836	response to cobalt ion
GO:0031120	4	2	2	2	28508	178144	0.640142	Overrepresented	0.0942749	155.836	snRNA pseudouridine synthesis
GO:0009186	4	2	2	2	28508	178144	0.640142	Overrepresented	0.0942749	155.836	deoxyribonucleoside diphosphate metabolic process
GO:0017126	4	2	2	2	28508	178144	0.640142	Overrepresented	0.0942749	155.836	nucleologenesis
GO:0010247	4	2	2	2	28508	178144	0.640142	Overrepresented	0.0942749	155.836	detection of phosphate ion
GO:0090352	4	2	2	2	28508	178144	0.640142	Overrepresented	0.0942749	155.836	regulation of nitrate assimilation
GO:0002103	4	2	2	2	28508	178144	0.640142	Overrepresented	0.0942749	155.836	endonucleolytic cleavage of tetracistronic rRNA transcript (SSU-rRNA, LSU-rRNA, 4.5S-rRNA, 5S-rRNA)
GO:0010468	61	13	13	48	28497	178087	9.76216	Overrepresented	0.0944295	156.092	regulation of gene expression
GO:0016926	219	39	39	180	28471	177929	35.0478	Overrepresented	0.0948393	156.769	protein desumoylation
GO:0006473	38	9	9	29	28501	178110	6.08135	Overrepresented	0.0948756	156.829	protein acetylation
GO:0009555	405	44	44	361	28466	177743	64.8144	Underrepresented	0.0967218	159.881	pollen development
GO:0043407	28	7	7	21	28503	178120	4.48099	Overrepresented	0.0969181	160.206	negative regulation of MAP kinase activity
GO:0007243	28	7	7	21	28503	178120	4.48099	Overrepresented	0.0969181	160.206	intracellular protein kinase cascade
GO:0032940	28	7	7	21	28503	178120	4.48099	Overrepresented	0.0969181	160.206	secretion by cell
GO:0048467	28	7	7	21	28503	178120	4.48099	Overrepresented	0.0969181	160.206	gynoecium development
GO:0006413	131	25	25	106	28485	178017	20.9646	Overrepresented	0.0977458	161.574	translational initiation
GO:0051510	175	32	32	143	28478	177973	28.0062	Overrepresented	0.0988264	163.36	regulation of unidimensional cell growth
GO:0019684	320	34	34	286	28476	177828	51.2114	Underrepresented	0.104747	173.147	photosynthesis, light reaction
GO:0019748	135	12	12	123	28498	178013	21.6048	Underrepresented	0.104849	173.315	secondary metabolic process
GO:0009960	81	6	6	75	28504	178067	12.9629	Underrepresented	0.106808	176.554	endosperm development
GO:0022900	29	7	7	22	28503	178119	4.64103	Overrepresented	0.108433	179.239	electron transport chain
GO:0042744	189	34	34	155	28476	177959	30.2467	Overrepresented	0.112275	185.59	hydrogen peroxide catabolic process
GO:0030003	274	47	47	227	28463	177874	43.8497	Overrepresented	0.114159	188.706	cellular cation homeostasis
GO:0006886	410	68	68	342	28442	177738	65.6145	Overrepresented	0.114307	188.949	intracellular protein transport
GO:0031425	42	2	2	40	28508	178106	6.72149	Underrepresented	0.11431	188.954	chloroplast RNA processing
GO:0006075	31	1	1	30	28509	178117	4.9611	Underrepresented	0.11467	189.549	(1->3)-beta-D-glucan biosynthetic process
GO:0006452	9	3	3	6	28507	178139	1.44032	Overrepresented	0.116109	191.928	translational frameshifting
GO:0010600	9	3	3	6	28507	178139	1.44032	Overrepresented	0.116109	191.928	regulation of auxin biosynthetic process
GO:0046470	9	3	3	6	28507	178139	1.44032	Overrepresented	0.116109	191.928	phosphatidylcholine metabolic process
GO:0045836	9	3	3	6	28507	178139	1.44032	Overrepresented	0.116109	191.928	positive regulation of meiosis
GO:0045901	9	3	3	6	28507	178139	1.44032	Overrepresented	0.116109	191.928	positive regulation of translational elongation
GO:0032499	9	3	3	6	28507	178139	1.44032	Overrepresented	0.116109	191.928	detection of peptidoglycan
GO:0071333	9	3	3	6	28507	178139	1.44032	Overrepresented	0.116109	191.928	cellular response to glucose stimulus
GO:0045905	9	3	3	6	28507	178139	1.44032	Overrepresented	0.116109	191.928	positive regulation of translational termination
GO:0070301	9	3	3	6	28507	178139	1.44032	Overrepresented	0.116109	191.928	cellular response to hydrogen peroxide
GO:0051365	9	3	3	6	28507	178139	1.44032	Overrepresented	0.116109	191.928	cellular response to potassium ion starvation
GO:0048579	9	3	3	6	28507	178139	1.44032	Overrepresented	0.116109	191.928	negative regulation of long-day photoperiodism, flowering
GO:0002752	9	3	3	6	28507	178139	1.44032	Overrepresented	0.116109	191.928	cell surface pattern recognition receptor signaling pathway
GO:0032491	9	3	3	6	28507	178139	1.44032	Overrepresented	0.116109	191.928	detection of molecule of fungal origin
GO:0071329	14	4	4	10	28506	178134	2.2405	Overrepresented	0.116115	191.938	cellular response to sucrose stimulus
GO:0015749	14	4	4	10	28506	178134	2.2405	Overrepresented	0.116115	191.938	monosaccharide transport
GO:0048442	14	4	4	10	28506	178134	2.2405	Overrepresented	0.116115	191.938	sepal development
GO:0046836	14	4	4	10	28506	178134	2.2405	Overrepresented	0.116115	191.938	glycolipid transport
GO:0009407	535	61	61	474	28449	177613	85.619	Underrepresented	0.116386	192.387	toxin catabolic process
GO:0006970	345	58	58	287	28452	177803	55.2122	Overrepresented	0.117543	194.298	response to osmotic stress
GO:0010077	32	1	1	31	28509	178116	5.12114	Underrepresented	0.117588	194.372	maintenance of inflorescence meristem identity
GO:0009396	32	1	1	31	28509	178116	5.12114	Underrepresented	0.117588	194.372	folic acid-containing compound biosynthetic process
GO:0001522	32	1	1	31	28509	178116	5.12114	Underrepresented	0.117588	194.372	pseudouridine synthesis
GO:0010304	70	5	5	65	28505	178078	11.2025	Underrepresented	0.119224	197.077	PSII associated light-harvesting complex II catabolic process
GO:0046865	23	6	6	17	28504	178125	3.68082	Overrepresented	0.119657	197.793	terpenoid transport
GO:0009640	502	57	57	445	28453	177646	80.3378	Underrepresented	0.119804	198.036	photomorphogenesis
GO:0010105	44	10	10	34	28500	178104	7.04156	Overrepresented	0.120315	198.88	negative regulation of ethylene mediated signaling pathway
GO:0009765	44	10	10	34	28500	178104	7.04156	Overrepresented	0.120315	198.88	photosynthesis, light harvesting
GO:0006338	33	8	8	25	28502	178115	5.28117	Overrepresented	0.122279	202.127	chromatin remodeling
GO:0051017	33	8	8	25	28502	178115	5.28117	Overrepresented	0.122279	202.127	actin filament bundle assembly
GO:0009117	150	14	14	136	28496	177998	24.0053	Underrepresented	0.123651	204.396	nucleotide metabolic process
GO:0015994	90	7	7	83	28503	178058	14.4032	Underrepresented	0.124161	205.239	chlorophyll metabolic process
GO:0006470	181	32	32	149	28478	177967	28.9664	Overrepresented	0.131245	216.948	protein dephosphorylation
GO:0005982	135	25	25	110	28485	178013	21.6048	Overrepresented	0.132406	218.867	starch metabolic process
GO:0046520	59	4	4	55	28506	178089	9.44209	Underrepresented	0.132583	219.16	sphingoid biosynthetic process
GO:0048235	59	4	4	55	28506	178089	9.44209	Underrepresented	0.132583	219.16	pollen sperm cell differentiation
GO:0006546	157	15	15	142	28495	177991	25.1256	Underrepresented	0.132782	219.488	glycine catabolic process
GO:0009626	182	18	18	164	28492	177966	29.1265	Underrepresented	0.133029	219.896	plant-type hypersensitive response
GO:0009725	76	15	15	61	28495	178072	12.1627	Overrepresented	0.134559	222.426	response to hormone stimulus
GO:0030968	501	81	81	420	28429	177647	80.1778	Overrepresented	0.135389	223.798	endoplasmic reticulum unfolded protein response
GO:0010498	244	42	42	202	28468	177904	39.0487	Overrepresented	0.136374	225.426	proteasomal protein catabolic process
GO:0010299	1	1	1	0	28509	178147	0.160035	Overrepresented	0.137958	228.045	detoxification of cobalt ion
GO:0051554	1	1	1	0	28509	178147	0.160035	Overrepresented	0.137958	228.045	flavonol metabolic process
GO:0010312	1	1	1	0	28509	178147	0.160035	Overrepresented	0.137958	228.045	detoxification of zinc ion
GO:0034059	1	1	1	0	28509	178147	0.160035	Overrepresented	0.137958	228.045	response to anoxia
GO:0060321	1	1	1	0	28509	178147	0.160035	Overrepresented	0.137958	228.045	acceptance of pollen
GO:0080003	1	1	1	0	28509	178147	0.160035	Overrepresented	0.137958	228.045	thalianol metabolic process
GO:0019674	1	1	1	0	28509	178147	0.160035	Overrepresented	0.137958	228.045	NAD metabolic process
GO:0034220	1	1	1	0	28509	178147	0.160035	Overrepresented	0.137958	228.045	ion transmembrane transport
GO:0032877	1	1	1	0	28509	178147	0.160035	Overrepresented	0.137958	228.045	positive regulation of DNA endoreduplication
GO:0019447	1	1	1	0	28509	178147	0.160035	Overrepresented	0.137958	228.045	D-cysteine catabolic process
GO:0007035	1	1	1	0	28509	178147	0.160035	Overrepresented	0.137958	228.045	vacuolar acidification
GO:0019985	1	1	1	0	28509	178147	0.160035	Overrepresented	0.137958	228.045	translesion synthesis
GO:0080157	1	1	1	0	28509	178147	0.160035	Overrepresented	0.137958	228.045	regulation of plant-type cell wall organization or biogenesis
GO:0006099	47	10	10	37	28500	178101	7.52167	Overrepresented	0.138807	229.449	tricarboxylic acid cycle
GO:0019538	47	10	10	37	28500	178101	7.52167	Overrepresented	0.138807	229.449	protein metabolic process
GO:0051225	98	8	8	90	28502	178050	15.6835	Underrepresented	0.140588	232.392	spindle assembly
GO:0035434	15	4	4	11	28506	178133	2.40053	Overrepresented	0.141873	234.516	copper ion transmembrane transport
GO:0070574	5	2	2	3	28508	178143	0.800177	Overrepresented	0.143044	236.451	cadmium ion transmembrane transport
GO:0050792	5	2	2	3	28508	178143	0.800177	Overrepresented	0.143044	236.451	regulation of viral reproduction
GO:0046938	5	2	2	3	28508	178143	0.800177	Overrepresented	0.143044	236.451	phytochelatin biosynthetic process
GO:0008104	5	2	2	3	28508	178143	0.800177	Overrepresented	0.143044	236.451	protein localization
GO:0015680	5	2	2	3	28508	178143	0.800177	Overrepresented	0.143044	236.451	intracellular copper ion transport
GO:0000087	5	2	2	3	28508	178143	0.800177	Overrepresented	0.143044	236.451	M phase of mitotic cell cycle
GO:0009303	5	2	2	3	28508	178143	0.800177	Overrepresented	0.143044	236.451	rRNA transcription
GO:0006047	5	2	2	3	28508	178143	0.800177	Overrepresented	0.143044	236.451	UDP-N-acetylglucosamine metabolic process
GO:0048455	5	2	2	3	28508	178143	0.800177	Overrepresented	0.143044	236.451	stamen formation
GO:0019419	5	2	2	3	28508	178143	0.800177	Overrepresented	0.143044	236.451	sulfate reduction
GO:0045597	5	2	2	3	28508	178143	0.800177	Overrepresented	0.143044	236.451	positive regulation of cell differentiation
GO:0007026	5	2	2	3	28508	178143	0.800177	Overrepresented	0.143044	236.451	negative regulation of microtubule depolymerization
GO:0040019	5	2	2	3	28508	178143	0.800177	Overrepresented	0.143044	236.451	positive regulation of embryonic development
GO:0010226	5	2	2	3	28508	178143	0.800177	Overrepresented	0.143044	236.451	response to lithium ion
GO:0010362	5	2	2	3	28508	178143	0.800177	Overrepresented	0.143044	236.451	negative regulation of anion channel activity by blue light
GO:0019276	5	2	2	3	28508	178143	0.800177	Overrepresented	0.143044	236.451	UDP-N-acetylgalactosamine metabolic process
GO:0009723	726	114	114	612	28396	177422	116.186	Underrepresented	0.145343	240.252	response to ethylene stimulus
GO:0009560	289	31	31	258	28479	177859	46.2503	Underrepresented	0.146328	241.88	embryo sac egg cell differentiation
GO:0006783	48	3	3	45	28507	178100	7.6817	Underrepresented	0.146343	241.904	heme biosynthetic process
GO:0009556	121	11	11	110	28499	178027	19.3643	Underrepresented	0.147456	243.745	microsporogenesis
GO:0008612	10	3	3	7	28507	178138	1.60035	Overrepresented	0.149547	247.202	peptidyl-lysine modification to hypusine
GO:0006529	10	3	3	7	28507	178138	1.60035	Overrepresented	0.149547	247.202	asparagine biosynthetic process
GO:2000012	10	3	3	7	28507	178138	1.60035	Overrepresented	0.149547	247.202	regulation of auxin polar transport
GO:0043405	10	3	3	7	28507	178138	1.60035	Overrepresented	0.149547	247.202	regulation of MAP kinase activity
GO:0009768	10	3	3	7	28507	178138	1.60035	Overrepresented	0.149547	247.202	photosynthesis, light harvesting in photosystem I
GO:0000188	10	3	3	7	28507	178138	1.60035	Overrepresented	0.149547	247.202	inactivation of MAPK activity
GO:0006065	10	3	3	7	28507	178138	1.60035	Overrepresented	0.149547	247.202	UDP-glucuronate biosynthetic process
GO:0030041	10	3	3	7	28507	178138	1.60035	Overrepresented	0.149547	247.202	actin filament polymerization
GO:0009871	10	3	3	7	28507	178138	1.60035	Overrepresented	0.149547	247.202	jasmonic acid and ethylene-dependent systemic resistance, ethylene mediated signaling pathway
GO:0001887	10	3	3	7	28507	178138	1.60035	Overrepresented	0.149547	247.202	selenium compound metabolic process
GO:2000070	10	3	3	7	28507	178138	1.60035	Overrepresented	0.149547	247.202	regulation of response to water deprivation
GO:0045736	65	13	13	52	28497	178083	10.4023	Overrepresented	0.149773	247.574	negative regulation of cyclin-dependent protein serine/threonine kinase activity
GO:0006730	51	3	3	48	28507	178097	8.16181	Underrepresented	0.150623	248.979	one-carbon metabolic process
GO:0000041	201	35	35	166	28475	177947	32.1671	Overrepresented	0.150978	249.567	transition metal ion transport
GO:0006487	298	50	50	248	28460	177850	47.6906	Overrepresented	0.152287	251.731	protein N-linked glycosylation
GO:0071215	52	11	11	41	28499	178096	8.32184	Overrepresented	0.154572	255.507	cellular response to abscisic acid stimulus
GO:0016310	84	16	16	68	28494	178064	13.443	Overrepresented	0.156179	258.165	phosphorylation
GO:0033044	208	36	36	172	28474	177940	33.2874	Overrepresented	0.158016	261.2	regulation of chromosome organization
GO:0009767	39	2	2	37	28508	178109	6.24138	Underrepresented	0.160238	264.873	photosynthetic electron transport chain
GO:0048268	27	1	1	26	28509	178121	4.32096	Underrepresented	0.16544	273.472	clathrin coat assembly
GO:0015937	27	1	1	26	28509	178121	4.32096	Underrepresented	0.16544	273.472	coenzyme A biosynthetic process
GO:0010310	535	85	85	450	28425	177613	85.619	Underrepresented	0.167102	276.22	regulation of hydrogen peroxide metabolic process
GO:0010154	90	17	17	73	28493	178058	14.4032	Overrepresented	0.167811	277.392	fruit development
GO:0009965	489	78	78	411	28432	177659	78.2573	Underrepresented	0.168086	277.847	leaf morphogenesis
GO:0033500	19	5	5	14	28505	178129	3.04067	Overrepresented	0.169885	280.82	carbohydrate homeostasis
GO:0007231	19	5	5	14	28505	178129	3.04067	Overrepresented	0.169885	280.82	osmosensory signaling pathway
GO:0009218	19	5	5	14	28505	178129	3.04067	Overrepresented	0.169885	280.82	pyrimidine ribonucleotide metabolic process
GO:2000067	19	5	5	14	28505	178129	3.04067	Overrepresented	0.169885	280.82	regulation of root morphogenesis
GO:0000096	137	13	13	124	28497	178011	21.9249	Underrepresented	0.171883	284.123	sulfur amino acid metabolic process
GO:0048831	55	11	11	44	28499	178093	8.80195	Overrepresented	0.173369	286.579	regulation of shoot system development
GO:0007276	42	9	9	33	28501	178106	6.72149	Overrepresented	0.174488	288.428	gamete generation
GO:0016036	330	54	54	276	28456	177818	52.8117	Overrepresented	0.174693	288.768	cellular response to phosphate starvation
GO:0010207	372	42	42	330	28468	177776	59.5332	Underrepresented	0.175502	290.105	photosystem II assembly
GO:0008610	57	4	4	53	28506	178091	9.12202	Underrepresented	0.177186	292.889	lipid biosynthetic process
GO:0010555	30	7	7	23	28503	178118	4.80106	Overrepresented	0.17729	293.061	response to mannitol stimulus
GO:0052543	74	6	6	68	28504	178074	11.8426	Underrepresented	0.178997	295.882	callose deposition in cell wall
GO:0009451	75	6	6	69	28504	178073	12.0027	Underrepresented	0.179428	296.595	RNA modification
GO:0010150	230	39	39	191	28471	177918	36.8082	Overrepresented	0.179576	296.84	leaf senescence
GO:0007000	59	12	12	47	28498	178089	9.44209	Overrepresented	0.182227	301.221	nucleolus organization
GO:0019953	59	12	12	47	28498	178089	9.44209	Overrepresented	0.182227	301.221	sexual reproduction
GO:0009904	20	5	5	15	28505	178128	3.20071	Overrepresented	0.182563	301.777	chloroplast accumulation movement
GO:0007129	143	14	14	129	28496	178005	22.8851	Underrepresented	0.182781	302.137	synapsis
GO:0007267	200	34	34	166	28476	177948	32.0071	Overrepresented	0.183084	302.639	cell-cell signaling
GO:0000956	305	50	50	255	28460	177843	48.8108	Overrepresented	0.184182	304.452	nuclear-transcribed mRNA catabolic process
GO:1901684	11	3	3	8	28507	178137	1.76039	Overrepresented	0.18558	306.763	arsenate ion transmembrane transport
GO:0072583	11	3	3	8	28507	178137	1.76039	Overrepresented	0.18558	306.763	clathrin-mediated endocytosis
GO:0009150	11	3	3	8	28507	178137	1.76039	Overrepresented	0.18558	306.763	purine ribonucleotide metabolic process
GO:0000256	11	3	3	8	28507	178137	1.76039	Overrepresented	0.18558	306.763	allantoin catabolic process
GO:0010112	11	3	3	8	28507	178137	1.76039	Overrepresented	0.18558	306.763	regulation of systemic acquired resistance
GO:0033356	11	3	3	8	28507	178137	1.76039	Overrepresented	0.18558	306.763	UDP-L-arabinose metabolic process
GO:0006629	534	63	63	471	28447	177614	85.4589	Underrepresented	0.187423	309.81	lipid metabolic process
GO:0009697	653	78	78	575	28432	177495	104.503	Underrepresented	0.190911	315.576	salicylic acid biosynthetic process
GO:0016311	44	9	9	35	28501	178104	7.04156	Overrepresented	0.191414	316.407	dephosphorylation
GO:0060774	6	2	2	4	28508	178142	0.960213	Overrepresented	0.195595	323.318	auxin mediated signaling pathway involved in phyllotactic patterning
GO:0090355	6	2	2	4	28508	178142	0.960213	Overrepresented	0.195595	323.318	positive regulation of auxin metabolic process
GO:0042547	6	2	2	4	28508	178142	0.960213	Overrepresented	0.195595	323.318	cell wall modification involved in multidimensional cell growth
GO:0051127	6	2	2	4	28508	178142	0.960213	Overrepresented	0.195595	323.318	positive regulation of actin nucleation
GO:0048657	6	2	2	4	28508	178142	0.960213	Overrepresented	0.195595	323.318	anther wall tapetum cell differentiation
GO:0031564	6	2	2	4	28508	178142	0.960213	Overrepresented	0.195595	323.318	transcription antitermination
GO:0060771	6	2	2	4	28508	178142	0.960213	Overrepresented	0.195595	323.318	phyllotactic patterning
GO:0045931	6	2	2	4	28508	178142	0.960213	Overrepresented	0.195595	323.318	positive regulation of mitotic cell cycle
GO:0090358	6	2	2	4	28508	178142	0.960213	Overrepresented	0.195595	323.318	positive regulation of tryptophan metabolic process
GO:0018377	6	2	2	4	28508	178142	0.960213	Overrepresented	0.195595	323.318	protein myristoylation
GO:0048209	6	2	2	4	28508	178142	0.960213	Overrepresented	0.195595	323.318	regulation of vesicle targeting, to, from or within Golgi
GO:0017157	6	2	2	4	28508	178142	0.960213	Overrepresented	0.195595	323.318	regulation of exocytosis
GO:0010113	6	2	2	4	28508	178142	0.960213	Overrepresented	0.195595	323.318	negative regulation of systemic acquired resistance
GO:0030497	6	2	2	4	28508	178142	0.960213	Overrepresented	0.195595	323.318	fatty acid elongation
GO:1902066	6	2	2	4	28508	178142	0.960213	Overrepresented	0.195595	323.318	regulation of cell wall pectin metabolic process
GO:0030865	6	2	2	4	28508	178142	0.960213	Overrepresented	0.195595	323.318	cortical cytoskeleton organization
GO:0010452	6	2	2	4	28508	178142	0.960213	Overrepresented	0.195595	323.318	histone H3-K36 methylation
GO:0009856	6	2	2	4	28508	178142	0.960213	Overrepresented	0.195595	323.318	pollination
GO:0009059	6	2	2	4	28508	178142	0.960213	Overrepresented	0.195595	323.318	macromolecule biosynthetic process
GO:0000209	6	2	2	4	28508	178142	0.960213	Overrepresented	0.195595	323.318	protein polyubiquitination
GO:1900366	6	2	2	4	28508	178142	0.960213	Overrepresented	0.195595	323.318	negative regulation of defense response to insect
GO:0009095	6	2	2	4	28508	178142	0.960213	Overrepresented	0.195595	323.318	aromatic amino acid family biosynthetic process, prephenate pathway
GO:0006083	6	2	2	4	28508	178142	0.960213	Overrepresented	0.195595	323.318	acetate metabolic process
GO:0051650	6	2	2	4	28508	178142	0.960213	Overrepresented	0.195595	323.318	establishment of vesicle localization
GO:0070291	6	2	2	4	28508	178142	0.960213	Overrepresented	0.195595	323.318	N-acylethanolamine metabolic process
GO:0009088	6	2	2	4	28508	178142	0.960213	Overrepresented	0.195595	323.318	threonine biosynthetic process
GO:0010442	6	2	2	4	28508	178142	0.960213	Overrepresented	0.195595	323.318	guard cell morphogenesis
GO:0048509	21	5	5	16	28505	178127	3.36074	Overrepresented	0.197996	327.287	regulation of meristem development
GO:0015992	62	12	12	50	28498	178086	9.9222	Overrepresented	0.198144	327.533	proton transport
GO:0006284	45	3	3	42	28507	178103	7.2016	Underrepresented	0.198252	327.71	base-excision repair
GO:0019216	81	7	7	74	28503	178067	12.9629	Underrepresented	0.200122	330.802	regulation of lipid metabolic process
GO:0006399	82	7	7	75	28503	178066	13.1229	Underrepresented	0.200183	330.903	tRNA metabolic process
GO:0080092	47	3	3	44	28507	178101	7.52167	Underrepresented	0.200784	331.896	regulation of pollen tube growth
GO:0007059	84	7	7	77	28503	178064	13.443	Underrepresented	0.20291	335.41	chromosome segregation
GO:0000165	575	90	90	485	28420	177573	92.0204	Underrepresented	0.203345	336.129	MAPK cascade
GO:0006289	48	10	10	38	28500	178100	7.6817	Overrepresented	0.204313	337.729	nucleotide-excision repair
GO:0016572	159	16	16	143	28494	177989	25.4456	Underrepresented	0.204956	338.792	histone phosphorylation
GO:0009910	106	19	19	87	28491	178042	16.9638	Overrepresented	0.20642	341.212	negative regulation of flower development
GO:0019932	33	7	7	26	28503	178115	5.28117	Overrepresented	0.20791	343.676	second-messenger-mediated signaling
GO:0009846	108	10	10	98	28500	178040	17.2838	Underrepresented	0.208301	344.322	pollen germination
GO:0048513	86	16	16	70	28494	178062	13.7631	Overrepresented	0.208994	345.467	organ development
GO:0009749	195	33	33	162	28477	177953	31.2069	Overrepresented	0.211929	350.318	response to glucose stimulus
GO:0006944	717	87	87	630	28423	177431	114.745	Underrepresented	0.212082	350.572	cellular membrane fusion
GO:0009814	196	33	33	163	28477	177952	31.367	Overrepresented	0.213914	353.6	defense response, incompatible interaction
GO:0019761	349	56	56	293	28454	177799	55.8524	Overrepresented	0.214622	354.77	glucosinolate biosynthetic process
GO:0007188	22	5	5	17	28505	178126	3.52078	Overrepresented	0.215867	356.828	adenylate cyclase-modulating G-protein coupled receptor signaling pathway
GO:0009880	112	20	20	92	28490	178036	17.924	Overrepresented	0.216662	358.142	embryonic pattern specification
GO:0030036	88	16	16	72	28494	178060	14.0831	Overrepresented	0.218243	360.756	actin cytoskeleton organization
GO:0015979	452	53	53	399	28457	177696	72.336	Underrepresented	0.219059	362.104	photosynthesis
GO:0007275	236	39	39	197	28471	177912	37.7684	Overrepresented	0.21985	363.413	multicellular organismal development
GO:0008295	34	2	2	32	28508	178114	5.44121	Underrepresented	0.220979	365.279	spermidine biosynthetic process
GO:0010325	35	2	2	33	28508	178113	5.60124	Underrepresented	0.221064	365.418	raffinose family oligosaccharide biosynthetic process
GO:0009863	458	54	54	404	28456	177690	73.2962	Underrepresented	0.222686	368.099	salicylic acid mediated signaling pathway
GO:0010082	51	10	10	41	28500	178097	8.16181	Overrepresented	0.223179	368.915	regulation of root meristem growth
GO:0009650	12	3	3	9	28507	178136	1.92043	Overrepresented	0.223543	369.517	UV protection
GO:0009063	12	3	3	9	28507	178136	1.92043	Overrepresented	0.223543	369.517	cellular amino acid catabolic process
GO:0006505	12	3	3	9	28507	178136	1.92043	Overrepresented	0.223543	369.517	GPI anchor metabolic process
GO:0051170	12	3	3	9	28507	178136	1.92043	Overrepresented	0.223543	369.517	nuclear import
GO:0071486	12	3	3	9	28507	178136	1.92043	Overrepresented	0.223543	369.517	cellular response to high light intensity
GO:0060964	12	3	3	9	28507	178136	1.92043	Overrepresented	0.223543	369.517	regulation of gene silencing by miRNA
GO:0052542	116	11	11	105	28499	178032	18.5641	Underrepresented	0.224125	370.478	defense response by callose deposition
GO:0048444	37	2	2	35	28508	178111	5.92131	Underrepresented	0.227391	375.877	floral organ morphogenesis
GO:0032875	37	2	2	35	28508	178111	5.92131	Underrepresented	0.227391	375.877	regulation of DNA endoreduplication
GO:0006357	37	2	2	35	28508	178111	5.92131	Underrepresented	0.227391	375.877	regulation of transcription from RNA polymerase II promoter
GO:0007067	118	21	21	97	28489	178030	18.8842	Overrepresented	0.22771	376.405	mitosis
GO:0009294	70	13	13	57	28497	178078	11.2025	Overrepresented	0.227913	376.741	DNA mediated transformation
GO:0042991	71	6	6	65	28504	178077	11.3625	Underrepresented	0.229431	379.249	transcription factor import into nucleus
GO:0046855	52	10	10	42	28500	178096	8.32184	Overrepresented	0.232006	383.505	inositol phosphate dephosphorylation
GO:0031540	53	4	4	49	28506	178095	8.48188	Underrepresented	0.233216	385.507	regulation of anthocyanin biosynthetic process
GO:0045333	53	4	4	49	28506	178095	8.48188	Underrepresented	0.233216	385.507	cellular respiration
GO:0009561	53	4	4	49	28506	178095	8.48188	Underrepresented	0.233216	385.507	megagametogenesis
GO:0010218	251	41	41	210	28469	177897	40.1689	Overrepresented	0.234546	387.704	response to far red light
GO:0010087	74	14	14	60	28496	178074	11.8426	Overrepresented	0.234871	388.242	phloem or xylem histogenesis
GO:0006614	23	5	5	18	28505	178125	3.68082	Overrepresented	0.235866	389.886	SRP-dependent cotranslational protein targeting to membrane
GO:0031408	96	9	9	87	28501	178052	15.3634	Underrepresented	0.238212	393.765	oxylipin biosynthetic process
GO:0009959	24	1	1	23	28509	178124	3.84085	Underrepresented	0.240056	396.812	negative gravitropism
GO:0080022	56	11	11	45	28499	178092	8.96199	Overrepresented	0.240863	398.146	primary root development
GO:0016441	25	1	1	24	28509	178123	4.00089	Underrepresented	0.242485	400.828	posttranscriptional gene silencing
GO:0010389	155	16	16	139	28494	177993	24.8055	Underrepresented	0.24384	403.067	regulation of G2/M transition of mitotic cell cycle
GO:0006184	100	18	18	82	28492	178048	16.0035	Overrepresented	0.24388	403.134	GTP catabolic process
GO:0010228	754	115	115	639	28395	177394	120.667	Underrepresented	0.244715	404.514	vegetative to reproductive phase transition of meristem
GO:0006635	455	54	54	401	28456	177693	72.8161	Underrepresented	0.247665	409.39	fatty acid beta-oxidation
GO:0009228	26	1	1	25	28509	178122	4.16092	Underrepresented	0.247802	409.616	thiamine biosynthetic process
GO:0006446	26	1	1	25	28509	178122	4.16092	Underrepresented	0.247802	409.616	regulation of translational initiation
GO:0006526	26	1	1	25	28509	178122	4.16092	Underrepresented	0.247802	409.616	arginine biosynthetic process
GO:0008333	7	2	2	5	28508	178141	1.12025	Overrepresented	0.249957	413.178	endosome to lysosome transport
GO:0000380	7	2	2	5	28508	178141	1.12025	Overrepresented	0.249957	413.178	alternative mRNA splicing, via spliceosome
GO:0006097	7	2	2	5	28508	178141	1.12025	Overrepresented	0.249957	413.178	glyoxylate cycle
GO:0051453	7	2	2	5	28508	178141	1.12025	Overrepresented	0.249957	413.178	regulation of intracellular pH
GO:0071492	7	2	2	5	28508	178141	1.12025	Overrepresented	0.249957	413.178	cellular response to UV-A
GO:0006656	7	2	2	5	28508	178141	1.12025	Overrepresented	0.249957	413.178	phosphatidylcholine biosynthetic process
GO:0006835	7	2	2	5	28508	178141	1.12025	Overrepresented	0.249957	413.178	dicarboxylic acid transport
GO:0080142	7	2	2	5	28508	178141	1.12025	Overrepresented	0.249957	413.178	regulation of salicylic acid biosynthetic process
GO:0033169	7	2	2	5	28508	178141	1.12025	Overrepresented	0.249957	413.178	histone H3-K9 demethylation
GO:0071493	7	2	2	5	28508	178141	1.12025	Overrepresented	0.249957	413.178	cellular response to UV-B
GO:0048759	7	2	2	5	28508	178141	1.12025	Overrepresented	0.249957	413.178	xylem vessel member cell differentiation
GO:0010103	362	42	42	320	28468	177786	57.9328	Underrepresented	0.252374	417.174	stomatal complex morphogenesis
GO:0048437	27	6	6	21	28504	178121	4.32096	Overrepresented	0.255786	422.814	floral organ development
GO:0051646	81	15	15	66	28495	178067	12.9629	Overrepresented	0.256617	424.188	mitochondrion localization
GO:0060151	81	15	15	66	28495	178067	12.9629	Overrepresented	0.256617	424.188	peroxisome localization
GO:0051645	81	15	15	66	28495	178067	12.9629	Overrepresented	0.256617	424.188	Golgi localization
GO:0009394	2	1	1	1	28509	178146	0.320071	Overrepresented	0.256884	424.63	2'-deoxyribonucleotide metabolic process
GO:0043972	2	1	1	1	28509	178146	0.320071	Overrepresented	0.256884	424.63	histone H3-K23 acetylation
GO:0007130	2	1	1	1	28509	178146	0.320071	Overrepresented	0.256884	424.63	synaptonemal complex assembly
GO:0010042	2	1	1	1	28509	178146	0.320071	Overrepresented	0.256884	424.63	response to manganese ion
GO:0019478	2	1	1	1	28509	178146	0.320071	Overrepresented	0.256884	424.63	D-amino acid catabolic process
GO:0000354	2	1	1	1	28509	178146	0.320071	Overrepresented	0.256884	424.63	cis assembly of pre-catalytic spliceosome
GO:0015739	2	1	1	1	28509	178146	0.320071	Overrepresented	0.256884	424.63	sialic acid transport
GO:0006178	2	1	1	1	28509	178146	0.320071	Overrepresented	0.256884	424.63	guanine salvage
GO:0043137	2	1	1	1	28509	178146	0.320071	Overrepresented	0.256884	424.63	DNA replication, removal of RNA primer
GO:0030162	2	1	1	1	28509	178146	0.320071	Overrepresented	0.256884	424.63	regulation of proteolysis
GO:0046080	2	1	1	1	28509	178146	0.320071	Overrepresented	0.256884	424.63	dUTP metabolic process
GO:0046100	2	1	1	1	28509	178146	0.320071	Overrepresented	0.256884	424.63	hypoxanthine metabolic process
GO:0006042	2	1	1	1	28509	178146	0.320071	Overrepresented	0.256884	424.63	glucosamine biosynthetic process
GO:0050687	2	1	1	1	28509	178146	0.320071	Overrepresented	0.256884	424.63	negative regulation of defense response to virus
GO:0043971	2	1	1	1	28509	178146	0.320071	Overrepresented	0.256884	424.63	histone H3-K18 acetylation
GO:0010157	2	1	1	1	28509	178146	0.320071	Overrepresented	0.256884	424.63	response to chlorate
GO:0070483	2	1	1	1	28509	178146	0.320071	Overrepresented	0.256884	424.63	detection of hypoxia
GO:0006287	2	1	1	1	28509	178146	0.320071	Overrepresented	0.256884	424.63	base-excision repair, gap-filling
GO:0033542	2	1	1	1	28509	178146	0.320071	Overrepresented	0.256884	424.63	fatty acid beta-oxidation, unsaturated, even number
GO:0045004	2	1	1	1	28509	178146	0.320071	Overrepresented	0.256884	424.63	DNA replication proofreading
GO:0051186	2	1	1	1	28509	178146	0.320071	Overrepresented	0.256884	424.63	cofactor metabolic process
GO:0071491	2	1	1	1	28509	178146	0.320071	Overrepresented	0.256884	424.63	cellular response to red light
GO:0006297	2	1	1	1	28509	178146	0.320071	Overrepresented	0.256884	424.63	nucleotide-excision repair, DNA gap filling
GO:0008618	2	1	1	1	28509	178146	0.320071	Overrepresented	0.256884	424.63	7-methylguanosine metabolic process
GO:0031062	2	1	1	1	28509	178146	0.320071	Overrepresented	0.256884	424.63	positive regulation of histone methylation
GO:0032263	2	1	1	1	28509	178146	0.320071	Overrepresented	0.256884	424.63	GMP salvage
GO:0043461	2	1	1	1	28509	178146	0.320071	Overrepresented	0.256884	424.63	proton-transporting ATP synthase complex assembly
GO:0046396	2	1	1	1	28509	178146	0.320071	Overrepresented	0.256884	424.63	D-galacturonate metabolic process
GO:0045792	2	1	1	1	28509	178146	0.320071	Overrepresented	0.256884	424.63	negative regulation of cell size
GO:0006144	2	1	1	1	28509	178146	0.320071	Overrepresented	0.256884	424.63	purine nucleobase metabolic process
GO:0032264	2	1	1	1	28509	178146	0.320071	Overrepresented	0.256884	424.63	IMP salvage
GO:0080114	2	1	1	1	28509	178146	0.320071	Overrepresented	0.256884	424.63	positive regulation of glycine hydroxymethyltransferase activity
GO:1990064	2	1	1	1	28509	178146	0.320071	Overrepresented	0.256884	424.63	ground tissue pattern formation
GO:0015785	2	1	1	1	28509	178146	0.320071	Overrepresented	0.256884	424.63	UDP-galactose transport
GO:0019307	2	1	1	1	28509	178146	0.320071	Overrepresented	0.256884	424.63	mannose biosynthetic process
GO:0045730	2	1	1	1	28509	178146	0.320071	Overrepresented	0.256884	424.63	respiratory burst
GO:0019566	2	1	1	1	28509	178146	0.320071	Overrepresented	0.256884	424.63	arabinose metabolic process
GO:0045053	2	1	1	1	28509	178146	0.320071	Overrepresented	0.256884	424.63	protein retention in Golgi apparatus
GO:0044154	2	1	1	1	28509	178146	0.320071	Overrepresented	0.256884	424.63	histone H3-K14 acetylation
GO:0015805	2	1	1	1	28509	178146	0.320071	Overrepresented	0.256884	424.63	S-adenosyl-L-methionine transport
GO:0071490	2	1	1	1	28509	178146	0.320071	Overrepresented	0.256884	424.63	cellular response to far red light
GO:0016540	2	1	1	1	28509	178146	0.320071	Overrepresented	0.256884	424.63	protein autoprocessing
GO:0046098	2	1	1	1	28509	178146	0.320071	Overrepresented	0.256884	424.63	guanine metabolic process
GO:0016116	2	1	1	1	28509	178146	0.320071	Overrepresented	0.256884	424.63	carotenoid metabolic process
GO:0009780	2	1	1	1	28509	178146	0.320071	Overrepresented	0.256884	424.63	photosynthetic NADP+ reduction
GO:0032786	2	1	1	1	28509	178146	0.320071	Overrepresented	0.256884	424.63	positive regulation of DNA-dependent transcription, elongation
GO:0000169	2	1	1	1	28509	178146	0.320071	Overrepresented	0.256884	424.63	activation of MAPK activity involved in osmosensory signaling pathway
GO:0046967	2	1	1	1	28509	178146	0.320071	Overrepresented	0.256884	424.63	cytosol to ER transport
GO:0010951	2	1	1	1	28509	178146	0.320071	Overrepresented	0.256884	424.63	negative regulation of endopeptidase activity
GO:0009727	2	1	1	1	28509	178146	0.320071	Overrepresented	0.256884	424.63	detection of ethylene stimulus
GO:0009304	2	1	1	1	28509	178146	0.320071	Overrepresented	0.256884	424.63	tRNA transcription
GO:0006200	106	10	10	96	28500	178042	16.9638	Underrepresented	0.257822	426.181	ATP catabolic process
GO:0006913	59	11	11	48	28499	178089	9.44209	Overrepresented	0.259783	429.42	nucleocytoplasmic transport
GO:0012501	41	8	8	33	28502	178107	6.56145	Overrepresented	0.26165	432.508	programmed cell death
GO:0050790	41	8	8	33	28502	178107	6.56145	Overrepresented	0.26165	432.508	regulation of catalytic activity
GO:0035265	16	4	4	12	28506	178132	2.56057	Overrepresented	0.262611	434.095	organ growth
GO:0080170	16	4	4	12	28506	178132	2.56057	Overrepresented	0.262611	434.095	hydrogen peroxide transmembrane transport
GO:0006325	60	5	5	55	28505	178088	9.60213	Underrepresented	0.264079	436.522	chromatin organization
GO:0007126	137	14	14	123	28496	178011	21.9249	Underrepresented	0.26459	437.367	meiosis
GO:0042138	169	18	18	151	28492	177979	27.046	Underrepresented	0.265111	438.229	meiotic DNA double-strand break formation
GO:0019515	28	6	6	22	28504	178120	4.48099	Overrepresented	0.266198	440.026	lactose catabolic process via UDP-galactose
GO:0009089	28	6	6	22	28504	178120	4.48099	Overrepresented	0.266198	440.026	lysine biosynthetic process via diaminopimelate
GO:0019513	28	6	6	22	28504	178120	4.48099	Overrepresented	0.266198	440.026	lactose catabolic process, using glucoside 3-dehydrogenase
GO:0006857	336	39	39	297	28471	177812	53.7719	Underrepresented	0.267871	442.792	oligopeptide transport
GO:0000079	63	12	12	51	28498	178085	10.0822	Overrepresented	0.2695	445.484	regulation of cyclin-dependent protein serine/threonine kinase activity
GO:0009581	44	3	3	41	28507	178104	7.04156	Underrepresented	0.270443	447.042	detection of external stimulus
GO:0009410	174	29	29	145	28481	177974	27.8462	Overrepresented	0.27124	448.36	response to xenobiotic stimulus
GO:0051726	345	40	40	305	28470	177803	55.2122	Underrepresented	0.273549	452.176	regulation of cell cycle
GO:0034968	258	29	29	229	28481	177890	41.2892	Underrepresented	0.277726	459.081	histone lysine methylation
GO:0003333	29	6	6	23	28504	178119	4.64103	Overrepresented	0.278809	460.872	amino acid transmembrane transport
GO:0009785	29	6	6	23	28504	178119	4.64103	Overrepresented	0.278809	460.872	blue light signaling pathway
GO:0071368	29	6	6	23	28504	178119	4.64103	Overrepresented	0.278809	460.872	cellular response to cytokinin stimulus
GO:0046688	29	6	6	23	28504	178119	4.64103	Overrepresented	0.278809	460.872	response to copper ion
GO:2000762	17	4	4	13	28506	178131	2.7206	Overrepresented	0.27923	461.567	regulation of phenylpropanoid metabolic process
GO:0071398	17	4	4	13	28506	178131	2.7206	Overrepresented	0.27923	461.567	cellular response to fatty acid
GO:0006468	2386	348	348	2038	28162	175762	381.845	Underrepresented	0.282719	467.334	protein phosphorylation
GO:0009624	221	36	36	185	28474	177927	35.3678	Overrepresented	0.282814	467.491	response to nematode
GO:0009620	310	36	36	274	28474	177838	49.611	Underrepresented	0.284686	470.586	response to fungus
GO:0009106	121	12	12	109	28498	178027	19.3643	Underrepresented	0.28978	479.006	lipoate metabolic process
GO:0006733	121	12	12	109	28498	178027	19.3643	Underrepresented	0.28978	479.006	oxidoreduction coenzyme metabolic process
GO:0006766	121	12	12	109	28498	178027	19.3643	Underrepresented	0.28978	479.006	vitamin metabolic process
GO:0044272	121	12	12	109	28498	178027	19.3643	Underrepresented	0.28978	479.006	sulfur compound biosynthetic process
GO:0009108	121	12	12	109	28498	178027	19.3643	Underrepresented	0.28978	479.006	coenzyme biosynthetic process
GO:0048441	93	9	9	84	28501	178055	14.8833	Underrepresented	0.293729	485.534	petal development
GO:0043085	232	26	26	206	28484	177916	37.1282	Underrepresented	0.294321	486.512	positive regulation of catalytic activity
GO:0050832	941	141	141	800	28369	177207	150.593	Underrepresented	0.2973	491.438	defense response to fungus
GO:0019690	18	4	4	14	28506	178130	2.88064	Overrepresented	0.298997	494.242	pyrimidine deoxyribonucleoside interconversion
GO:0018106	18	4	4	14	28506	178130	2.88064	Overrepresented	0.298997	494.242	peptidyl-histidine phosphorylation
GO:0045787	18	4	4	14	28506	178130	2.88064	Overrepresented	0.298997	494.242	positive regulation of cell cycle
GO:0000302	97	17	17	80	28493	178051	15.5234	Overrepresented	0.300929	497.436	response to reactive oxygen species
GO:0055072	72	13	13	59	28497	178076	11.5226	Overrepresented	0.303291	501.341	iron ion homeostasis
GO:0009072	128	13	13	115	28497	178020	20.4845	Underrepresented	0.303563	501.789	aromatic amino acid family metabolic process
GO:0016337	8	2	2	6	28508	178140	1.28028	Overrepresented	0.30463	503.553	cell-cell adhesion
GO:0033591	8	2	2	6	28508	178140	1.28028	Overrepresented	0.30463	503.553	response to L-ascorbic acid
GO:0046473	8	2	2	6	28508	178140	1.28028	Overrepresented	0.30463	503.553	phosphatidic acid metabolic process
GO:0031365	8	2	2	6	28508	178140	1.28028	Overrepresented	0.30463	503.553	N-terminal protein amino acid modification
GO:0016554	8	2	2	6	28508	178140	1.28028	Overrepresented	0.30463	503.553	cytidine to uridine editing
GO:0080141	8	2	2	6	28508	178140	1.28028	Overrepresented	0.30463	503.553	regulation of jasmonic acid biosynthetic process
GO:0045900	8	2	2	6	28508	178140	1.28028	Overrepresented	0.30463	503.553	negative regulation of translational elongation
GO:0018345	8	2	2	6	28508	178140	1.28028	Overrepresented	0.30463	503.553	protein palmitoylation
GO:0043617	8	2	2	6	28508	178140	1.28028	Overrepresented	0.30463	503.553	cellular response to sucrose starvation
GO:0050793	8	2	2	6	28508	178140	1.28028	Overrepresented	0.30463	503.553	regulation of developmental process
GO:0071786	8	2	2	6	28508	178140	1.28028	Overrepresented	0.30463	503.553	endoplasmic reticulum tubular network organization
GO:0040014	8	2	2	6	28508	178140	1.28028	Overrepresented	0.30463	503.553	regulation of multicellular organism growth
GO:0006086	8	2	2	6	28508	178140	1.28028	Overrepresented	0.30463	503.553	acetyl-CoA biosynthetic process from pyruvate
GO:0032509	8	2	2	6	28508	178140	1.28028	Overrepresented	0.30463	503.553	endosome transport via multivesicular body sorting pathway
GO:0006793	8	2	2	6	28508	178140	1.28028	Overrepresented	0.30463	503.553	phosphorus metabolic process
GO:0006651	8	2	2	6	28508	178140	1.28028	Overrepresented	0.30463	503.553	diacylglycerol biosynthetic process
GO:0006298	31	2	2	29	28508	178117	4.9611	Underrepresented	0.305057	504.26	mismatch repair
GO:0044262	31	2	2	29	28508	178117	4.9611	Underrepresented	0.305057	504.26	cellular carbohydrate metabolic process
GO:0010076	31	2	2	29	28508	178117	4.9611	Underrepresented	0.305057	504.26	maintenance of floral meristem identity
GO:0009311	31	2	2	29	28508	178117	4.9611	Underrepresented	0.305057	504.26	oligosaccharide metabolic process
GO:0043067	32	2	2	30	28508	178116	5.12114	Underrepresented	0.305694	505.312	regulation of programmed cell death
GO:0009864	32	2	2	30	28508	178116	5.12114	Underrepresented	0.305694	505.312	induced systemic resistance, jasmonic acid mediated signaling pathway
GO:0009851	33	2	2	31	28508	178115	5.28117	Underrepresented	0.308701	510.283	auxin biosynthetic process
GO:0010197	52	4	4	48	28506	178096	8.32184	Underrepresented	0.310842	513.822	polar nucleus fusion
GO:0015770	34	7	7	27	28503	178114	5.44121	Overrepresented	0.313935	518.935	sucrose transport
GO:0000398	209	34	34	175	28476	177939	33.4474	Overrepresented	0.314789	520.347	mRNA splicing, via spliceosome
GO:0008356	74	13	13	61	28497	178074	11.8426	Overrepresented	0.315005	520.703	asymmetric cell division
GO:0009610	134	14	14	120	28496	178014	21.4448	Underrepresented	0.315641	521.755	response to symbiotic fungus
GO:0006164	75	7	7	68	28503	178073	12.0027	Underrepresented	0.316589	523.321	purine nucleotide biosynthetic process
GO:0010417	35	7	7	28	28503	178113	5.60124	Overrepresented	0.321231	530.995	glucuronoxylan biosynthetic process
GO:0015908	19	4	4	15	28506	178129	3.04067	Overrepresented	0.321352	531.195	fatty acid transport
GO:0071323	19	4	4	15	28506	178129	3.04067	Overrepresented	0.321352	531.195	cellular response to chitin
GO:0051049	54	10	10	44	28500	178094	8.64192	Overrepresented	0.321469	531.388	regulation of transport
GO:0000272	106	18	18	88	28492	178042	16.9638	Overrepresented	0.324935	537.118	polysaccharide catabolic process
GO:0009813	218	35	35	183	28475	177930	34.8877	Overrepresented	0.325986	538.855	flavonoid biosynthetic process
GO:0019722	141	15	15	126	28495	178007	22.565	Underrepresented	0.328327	542.724	calcium-mediated signaling
GO:0007018	184	30	30	154	28480	177964	29.4465	Overrepresented	0.334979	553.72	microtubule-based movement
GO:0009644	582	72	72	510	28438	177566	93.1406	Underrepresented	0.335947	555.32	response to high light intensity
GO:0001676	57	5	5	52	28505	178091	9.12202	Underrepresented	0.338894	560.191	long-chain fatty acid metabolic process
GO:0010440	113	19	19	94	28491	178035	18.084	Overrepresented	0.339841	561.758	stomatal lineage progression
GO:0009553	147	16	16	131	28494	178001	23.5252	Underrepresented	0.340297	562.512	embryo sac development
GO:0015931	37	7	7	30	28503	178111	5.92131	Overrepresented	0.341361	564.269	nucleobase-containing compound transport
GO:0009636	37	7	7	30	28503	178111	5.92131	Overrepresented	0.341361	564.269	response to toxic substance
GO:0040029	37	7	7	30	28503	178111	5.92131	Overrepresented	0.341361	564.269	regulation of gene expression, epigenetic
GO:0015031	286	45	45	241	28465	177862	45.7701	Underrepresented	0.344973	570.241	protein transport
GO:0009411	116	12	12	104	28498	178032	18.5641	Underrepresented	0.345315	570.806	response to UV
GO:0010262	20	4	4	16	28506	178128	3.20071	Overrepresented	0.345777	571.57	somatic embryogenesis
GO:0031087	21	1	1	20	28509	178127	3.36074	Underrepresented	0.346758	573.192	deadenylation-independent decapping of nuclear-transcribed mRNA
GO:0009850	21	1	1	20	28509	178127	3.36074	Underrepresented	0.346758	573.192	auxin metabolic process
GO:0009069	21	1	1	20	28509	178127	3.36074	Underrepresented	0.346758	573.192	serine family amino acid metabolic process
GO:0042939	21	1	1	20	28509	178127	3.36074	Underrepresented	0.346758	573.192	tripeptide transport
GO:0031347	345	41	41	304	28469	177803	55.2122	Underrepresented	0.348109	575.424	regulation of defense response
GO:0051604	118	20	20	98	28490	178030	18.8842	Overrepresented	0.348353	575.827	protein maturation
GO:0006464	87	15	15	72	28495	178061	13.9231	Overrepresented	0.349997	578.546	cellular protein modification process
GO:0080188	22	1	1	21	28509	178126	3.52078	Underrepresented	0.35021	578.896	RNA-directed DNA methylation
GO:0048827	22	1	1	21	28509	178126	3.52078	Underrepresented	0.35021	578.896	phyllome development
GO:0042938	22	1	1	21	28509	178126	3.52078	Underrepresented	0.35021	578.896	dipeptide transport
GO:0018401	22	1	1	21	28509	178126	3.52078	Underrepresented	0.35021	578.896	peptidyl-proline hydroxylation to 4-hydroxy-L-proline
GO:0045814	22	1	1	21	28509	178126	3.52078	Underrepresented	0.35021	578.896	negative regulation of gene expression, epigenetic
GO:0010380	38	7	7	31	28503	178110	6.08135	Overrepresented	0.353858	584.928	regulation of chlorophyll biosynthetic process
GO:0080168	38	7	7	31	28503	178110	6.08135	Overrepresented	0.353858	584.928	abscisic acid transport
GO:0010152	39	3	3	36	28507	178109	6.24138	Underrepresented	0.355809	588.152	pollen maturation
GO:0007140	39	3	3	36	28507	178109	6.24138	Underrepresented	0.355809	588.152	male meiosis
GO:0010039	62	11	11	51	28499	178086	9.9222	Overrepresented	0.356711	589.644	response to iron ion
GO:0006400	23	1	1	22	28509	178125	3.68082	Underrepresented	0.356935	590.014	tRNA modification
GO:0006544	23	1	1	22	28509	178125	3.68082	Underrepresented	0.356935	590.014	glycine metabolic process
GO:0009629	23	1	1	22	28509	178125	3.68082	Underrepresented	0.356935	590.014	response to gravity
GO:0006625	9	2	2	7	28508	178139	1.44032	Overrepresented	0.358493	592.589	protein targeting to peroxisome
GO:0006896	9	2	2	7	28508	178139	1.44032	Overrepresented	0.358493	592.589	Golgi to vacuole transport
GO:0010088	9	2	2	7	28508	178139	1.44032	Overrepresented	0.358493	592.589	phloem development
GO:0043433	9	2	2	7	28508	178139	1.44032	Overrepresented	0.358493	592.589	negative regulation of sequence-specific DNA binding transcription factor activity
GO:0009554	9	2	2	7	28508	178139	1.44032	Overrepresented	0.358493	592.589	megasporogenesis
GO:0060772	9	2	2	7	28508	178139	1.44032	Overrepresented	0.358493	592.589	leaf phyllotactic patterning
GO:0006541	9	2	2	7	28508	178139	1.44032	Overrepresented	0.358493	592.589	glutamine metabolic process
GO:0008285	9	2	2	7	28508	178139	1.44032	Overrepresented	0.358493	592.589	negative regulation of cell proliferation
GO:0015800	9	2	2	7	28508	178139	1.44032	Overrepresented	0.358493	592.589	acidic amino acid transport
GO:0009647	9	2	2	7	28508	178139	1.44032	Overrepresented	0.358493	592.589	skotomorphogenesis
GO:0023052	9	2	2	7	28508	178139	1.44032	Overrepresented	0.358493	592.589	signaling
GO:0006121	9	2	2	7	28508	178139	1.44032	Overrepresented	0.358493	592.589	mitochondrial electron transport, succinate to ubiquinone
GO:1902000	9	2	2	7	28508	178139	1.44032	Overrepresented	0.358493	592.589	homogentisate catabolic process
GO:0046398	3	1	1	2	28509	178145	0.480106	Overrepresented	0.359404	594.095	UDP-glucuronate metabolic process
GO:2000121	3	1	1	2	28509	178145	0.480106	Overrepresented	0.359404	594.095	regulation of removal of superoxide radicals
GO:1901672	3	1	1	2	28509	178145	0.480106	Overrepresented	0.359404	594.095	positive regulation of systemic acquired resistance
GO:0045143	3	1	1	2	28509	178145	0.480106	Overrepresented	0.359404	594.095	homologous chromosome segregation
GO:0048448	3	1	1	2	28509	178145	0.480106	Overrepresented	0.359404	594.095	stamen morphogenesis
GO:0006987	3	1	1	2	28509	178145	0.480106	Overrepresented	0.359404	594.095	activation of signaling protein activity involved in unfolded protein response
GO:0009399	3	1	1	2	28509	178145	0.480106	Overrepresented	0.359404	594.095	nitrogen fixation
GO:0031063	3	1	1	2	28509	178145	0.480106	Overrepresented	0.359404	594.095	regulation of histone deacetylation
GO:0042304	3	1	1	2	28509	178145	0.480106	Overrepresented	0.359404	594.095	regulation of fatty acid biosynthetic process
GO:0034508	3	1	1	2	28509	178145	0.480106	Overrepresented	0.359404	594.095	centromere complex assembly
GO:0051418	3	1	1	2	28509	178145	0.480106	Overrepresented	0.359404	594.095	microtubule nucleation by microtubule organizing center
GO:0051791	3	1	1	2	28509	178145	0.480106	Overrepresented	0.359404	594.095	medium-chain fatty acid metabolic process
GO:2000023	3	1	1	2	28509	178145	0.480106	Overrepresented	0.359404	594.095	regulation of lateral root development
GO:0006801	3	1	1	2	28509	178145	0.480106	Overrepresented	0.359404	594.095	superoxide metabolic process
GO:0019500	3	1	1	2	28509	178145	0.480106	Overrepresented	0.359404	594.095	cyanide catabolic process
GO:0051177	3	1	1	2	28509	178145	0.480106	Overrepresented	0.359404	594.095	meiotic sister chromatid cohesion
GO:2000234	3	1	1	2	28509	178145	0.480106	Overrepresented	0.359404	594.095	positive regulation of rRNA processing
GO:0046500	3	1	1	2	28509	178145	0.480106	Overrepresented	0.359404	594.095	S-adenosylmethionine metabolic process
GO:0048864	3	1	1	2	28509	178145	0.480106	Overrepresented	0.359404	594.095	stem cell development
GO:0042353	3	1	1	2	28509	178145	0.480106	Overrepresented	0.359404	594.095	fucose biosynthetic process
GO:0052573	3	1	1	2	28509	178145	0.480106	Overrepresented	0.359404	594.095	UDP-D-galactose metabolic process
GO:0042964	3	1	1	2	28509	178145	0.480106	Overrepresented	0.359404	594.095	thioredoxin biosynthetic process
GO:0019338	3	1	1	2	28509	178145	0.480106	Overrepresented	0.359404	594.095	pentachlorophenol catabolic process
GO:0007052	3	1	1	2	28509	178145	0.480106	Overrepresented	0.359404	594.095	mitotic spindle organization
GO:1901599	3	1	1	2	28509	178145	0.480106	Overrepresented	0.359404	594.095	(-)-pinoresinol biosynthetic process
GO:0015693	3	1	1	2	28509	178145	0.480106	Overrepresented	0.359404	594.095	magnesium ion transport
GO:2000013	3	1	1	2	28509	178145	0.480106	Overrepresented	0.359404	594.095	regulation of arginine biosynthetic process via ornithine
GO:1900424	3	1	1	2	28509	178145	0.480106	Overrepresented	0.359404	594.095	regulation of defense response to bacterium
GO:0048586	3	1	1	2	28509	178145	0.480106	Overrepresented	0.359404	594.095	regulation of long-day photoperiodism, flowering
GO:0006218	3	1	1	2	28509	178145	0.480106	Overrepresented	0.359404	594.095	uridine catabolic process
GO:0046900	3	1	1	2	28509	178145	0.480106	Overrepresented	0.359404	594.095	tetrahydrofolylpolyglutamate metabolic process
GO:0090305	3	1	1	2	28509	178145	0.480106	Overrepresented	0.359404	594.095	nucleic acid phosphodiester bond hydrolysis
GO:0006880	3	1	1	2	28509	178145	0.480106	Overrepresented	0.359404	594.095	intracellular sequestering of iron ion
GO:0051775	3	1	1	2	28509	178145	0.480106	Overrepresented	0.359404	594.095	response to redox state
GO:0090391	3	1	1	2	28509	178145	0.480106	Overrepresented	0.359404	594.095	granum assembly
GO:0007029	3	1	1	2	28509	178145	0.480106	Overrepresented	0.359404	594.095	endoplasmic reticulum organization
GO:0006152	3	1	1	2	28509	178145	0.480106	Overrepresented	0.359404	594.095	purine nucleoside catabolic process
GO:0015774	3	1	1	2	28509	178145	0.480106	Overrepresented	0.359404	594.095	polysaccharide transport
GO:0018874	3	1	1	2	28509	178145	0.480106	Overrepresented	0.359404	594.095	benzoate metabolic process
GO:0048478	3	1	1	2	28509	178145	0.480106	Overrepresented	0.359404	594.095	replication fork protection
GO:0016579	123	13	13	110	28497	178025	19.6844	Underrepresented	0.359839	594.814	protein deubiquitination
GO:0009642	41	3	3	38	28507	178107	6.56145	Underrepresented	0.360957	596.662	response to light intensity
GO:0010582	41	3	3	38	28507	178107	6.56145	Underrepresented	0.360957	596.662	floral meristem determinacy
GO:0016570	163	18	18	145	28492	177985	26.0858	Underrepresented	0.363192	600.357	histone modification
GO:0016197	63	11	11	52	28499	178085	10.0822	Overrepresented	0.363736	601.255	endosomal transport
GO:0002238	63	11	11	52	28499	178085	10.0822	Overrepresented	0.363736	601.255	response to molecule of fungal origin
GO:0000280	93	16	16	77	28494	178055	14.8833	Overrepresented	0.364931	603.231	nuclear division
GO:0009903	24	5	5	19	28505	178124	3.84085	Overrepresented	0.366597	605.984	chloroplast avoidance movement
GO:0010017	65	6	6	59	28504	178083	10.4023	Underrepresented	0.368386	608.942	red or far-red light signaling pathway
GO:0009751	380	46	46	334	28464	177768	60.8135	Underrepresented	0.371793	614.573	response to salicylic acid stimulus
GO:0010091	67	12	12	55	28498	178081	10.7224	Overrepresented	0.372914	616.426	trichome branching
GO:0042335	131	14	14	117	28496	178017	20.9646	Underrepresented	0.374224	618.592	cuticle development
GO:0009793	1180	152	152	1028	28358	176968	188.842	Underrepresented	0.374258	618.649	embryo development ending in seed dormancy
GO:0010351	98	10	10	88	28500	178050	15.6835	Underrepresented	0.378807	626.168	lithium ion transport
GO:0042178	25	5	5	20	28505	178123	4.00089	Overrepresented	0.378842	626.226	xenobiotic catabolic process
GO:0050776	25	5	5	20	28505	178123	4.00089	Overrepresented	0.378842	626.226	regulation of immune response
GO:0016070	44	8	8	36	28502	178104	7.04156	Overrepresented	0.381517	630.648	RNA metabolic process
GO:0033043	44	8	8	36	28502	178104	7.04156	Overrepresented	0.381517	630.648	regulation of organelle organization
GO:0009867	800	119	119	681	28391	177348	128.028	Underrepresented	0.38254	632.339	jasmonic acid mediated signaling pathway
GO:0048573	342	41	41	301	28469	177806	54.7321	Underrepresented	0.387608	640.715	photoperiodism, flowering
GO:0009617	407	62	62	345	28448	177741	65.1344	Underrepresented	0.388358	641.956	response to bacterium
GO:0009845	482	73	73	409	28437	177666	77.1371	Underrepresented	0.38999	644.654	seed germination
GO:0009934	45	8	8	37	28502	178103	7.2016	Overrepresented	0.391315	646.843	regulation of meristem structural organization
GO:0009585	45	8	8	37	28502	178103	7.2016	Overrepresented	0.391315	646.843	red, far-red light phototransduction
GO:0002213	72	7	7	65	28503	178076	11.5226	Underrepresented	0.393595	650.612	defense response to insect
GO:0000741	72	7	7	65	28503	178076	11.5226	Underrepresented	0.393595	650.612	karyogamy
GO:0006352	73	7	7	66	28503	178075	11.6826	Underrepresented	0.394778	652.569	DNA-dependent transcription, initiation
GO:0032204	105	11	11	94	28499	178043	16.8037	Underrepresented	0.395667	654.038	regulation of telomere maintenance
GO:0043247	105	11	11	94	28499	178043	16.8037	Underrepresented	0.395667	654.038	telomere maintenance in response to DNA damage
GO:0006974	46	4	4	42	28506	178102	7.36163	Underrepresented	0.396683	655.718	response to DNA damage stimulus
GO:0009686	106	11	11	95	28499	178042	16.9638	Underrepresented	0.396756	655.837	gibberellin biosynthetic process
GO:0018119	47	4	4	43	28506	178101	7.52167	Underrepresented	0.397465	657.01	peptidyl-cysteine S-nitrosylation
GO:0010118	108	18	18	90	28492	178040	17.2838	Overrepresented	0.401017	662.881	stomatal movement
GO:0010229	49	9	9	40	28501	178099	7.84174	Overrepresented	0.403681	667.285	inflorescence development
GO:0006457	779	99	99	680	28411	177369	124.668	Underrepresented	0.40503	669.514	protein folding
GO:0009943	13	3	3	10	28507	178135	2.08046	Overrepresented	0.407971	674.376	adaxial/abaxial axis specification
GO:0051693	13	3	3	10	28507	178135	2.08046	Overrepresented	0.407971	674.376	actin filament capping
GO:0019509	13	3	3	10	28507	178135	2.08046	Overrepresented	0.407971	674.376	L-methionine salvage from methylthioadenosine
GO:0048015	13	3	3	10	28507	178135	2.08046	Overrepresented	0.407971	674.376	phosphatidylinositol-mediated signaling
GO:0080143	13	3	3	10	28507	178135	2.08046	Overrepresented	0.407971	674.376	regulation of amino acid export
GO:0046283	13	3	3	10	28507	178135	2.08046	Overrepresented	0.407971	674.376	anthocyanin-containing compound metabolic process
GO:0006952	1116	144	144	972	28366	177032	178.6	Underrepresented	0.408374	675.043	defense response
GO:0006805	27	5	5	22	28505	178121	4.32096	Overrepresented	0.409752	677.321	xenobiotic metabolic process
GO:0048229	27	5	5	22	28505	178121	4.32096	Overrepresented	0.409752	677.321	gametophyte development
GO:0010584	114	12	12	102	28498	178034	18.244	Underrepresented	0.413591	683.665	pollen exine formation
GO:0052544	51	9	9	42	28501	178097	8.16181	Overrepresented	0.415546	686.898	defense response by callose deposition in cell wall
GO:0019752	29	2	2	27	28508	178119	4.64103	Underrepresented	0.419169	692.886	carboxylic acid metabolic process
GO:0006672	29	2	2	27	28508	178119	4.64103	Underrepresented	0.419169	692.886	ceramide metabolic process
GO:0030154	324	39	39	285	28471	177824	51.8515	Underrepresented	0.419705	693.773	cell differentiation
GO:0000911	471	71	71	400	28439	177677	75.3767	Underrepresented	0.422098	697.729	cytokinesis by cell plate formation
GO:0006561	30	2	2	28	28508	178118	4.80106	Underrepresented	0.423021	699.254	proline biosynthetic process
GO:0006006	30	2	2	28	28508	178118	4.80106	Underrepresented	0.423021	699.254	glucose metabolic process
GO:0009759	30	2	2	28	28508	178118	4.80106	Underrepresented	0.423021	699.254	indole glucosinolate biosynthetic process
GO:0043039	30	2	2	28	28508	178118	4.80106	Underrepresented	0.423021	699.254	tRNA aminoacylation
GO:0006665	14	3	3	11	28507	178134	2.2405	Overrepresented	0.427954	707.408	sphingolipid metabolic process
GO:0030026	14	3	3	11	28507	178134	2.2405	Overrepresented	0.427954	707.408	cellular manganese ion homeostasis
GO:0010942	14	3	3	11	28507	178134	2.2405	Overrepresented	0.427954	707.408	positive regulation of cell death
GO:0006621	14	3	3	11	28507	178134	2.2405	Overrepresented	0.427954	707.408	protein retention in ER lumen
GO:0090332	31	6	6	25	28504	178117	4.9611	Overrepresented	0.429157	709.396	stomatal closure
GO:0008202	31	6	6	25	28504	178117	4.9611	Overrepresented	0.429157	709.396	steroid metabolic process
GO:0006744	55	5	5	50	28505	178093	8.80195	Underrepresented	0.432572	715.042	ubiquinone biosynthetic process
GO:0008033	56	5	5	51	28505	178092	8.96199	Underrepresented	0.435426	719.758	tRNA processing
GO:0019915	222	26	26	196	28484	177926	35.5279	Underrepresented	0.435521	719.917	lipid storage
GO:0043687	222	26	26	196	28484	177926	35.5279	Underrepresented	0.435521	719.917	post-translational protein modification
GO:0006098	421	52	52	369	28458	177727	67.3749	Underrepresented	0.436338	721.267	pentose-phosphate shunt
GO:0080113	32	6	6	26	28504	178116	5.12114	Overrepresented	0.437363	722.961	regulation of seed growth
GO:0010588	33	6	6	27	28504	178115	5.28117	Overrepresented	0.447431	739.603	cotyledon vascular tissue pattern formation
GO:0006429	4	1	1	3	28509	178144	0.640142	Overrepresented	0.447781	740.182	leucyl-tRNA aminoacylation
GO:0006106	4	1	1	3	28509	178144	0.640142	Overrepresented	0.447781	740.182	fumarate metabolic process
GO:0010390	4	1	1	3	28509	178144	0.640142	Overrepresented	0.447781	740.182	histone monoubiquitination
GO:0051085	4	1	1	3	28509	178144	0.640142	Overrepresented	0.447781	740.182	chaperone mediated protein folding requiring cofactor
GO:0009991	4	1	1	3	28509	178144	0.640142	Overrepresented	0.447781	740.182	response to extracellular stimulus
GO:0006646	4	1	1	3	28509	178144	0.640142	Overrepresented	0.447781	740.182	phosphatidylethanolamine biosynthetic process
GO:0060862	4	1	1	3	28509	178144	0.640142	Overrepresented	0.447781	740.182	negative regulation of floral organ abscission
GO:0010398	4	1	1	3	28509	178144	0.640142	Overrepresented	0.447781	740.182	xylogalacturonan metabolic process
GO:0010159	4	1	1	3	28509	178144	0.640142	Overrepresented	0.447781	740.182	specification of organ position
GO:0048587	4	1	1	3	28509	178144	0.640142	Overrepresented	0.447781	740.182	regulation of short-day photoperiodism, flowering
GO:0006493	4	1	1	3	28509	178144	0.640142	Overrepresented	0.447781	740.182	protein O-linked glycosylation
GO:0006090	4	1	1	3	28509	178144	0.640142	Overrepresented	0.447781	740.182	pyruvate metabolic process
GO:0016119	4	1	1	3	28509	178144	0.640142	Overrepresented	0.447781	740.182	carotene metabolic process
GO:0019567	4	1	1	3	28509	178144	0.640142	Overrepresented	0.447781	740.182	arabinose biosynthetic process
GO:0032774	4	1	1	3	28509	178144	0.640142	Overrepresented	0.447781	740.182	RNA biosynthetic process
GO:0010366	4	1	1	3	28509	178144	0.640142	Overrepresented	0.447781	740.182	negative regulation of ethylene biosynthetic process
GO:0080119	4	1	1	3	28509	178144	0.640142	Overrepresented	0.447781	740.182	ER body organization
GO:0045116	4	1	1	3	28509	178144	0.640142	Overrepresented	0.447781	740.182	protein neddylation
GO:0015810	4	1	1	3	28509	178144	0.640142	Overrepresented	0.447781	740.182	aspartate transport
GO:0010080	4	1	1	3	28509	178144	0.640142	Overrepresented	0.447781	740.182	regulation of floral meristem growth
GO:0006680	4	1	1	3	28509	178144	0.640142	Overrepresented	0.447781	740.182	glucosylceramide catabolic process
GO:0010430	4	1	1	3	28509	178144	0.640142	Overrepresented	0.447781	740.182	fatty acid omega-oxidation
GO:0006011	4	1	1	3	28509	178144	0.640142	Overrepresented	0.447781	740.182	UDP-glucose metabolic process
GO:0080185	4	1	1	3	28509	178144	0.640142	Overrepresented	0.447781	740.182	effector dependent induction by symbiont of host immune response
GO:0080026	4	1	1	3	28509	178144	0.640142	Overrepresented	0.447781	740.182	response to indolebutyric acid stimulus
GO:0034756	4	1	1	3	28509	178144	0.640142	Overrepresented	0.447781	740.182	regulation of iron ion transport
GO:0045491	4	1	1	3	28509	178144	0.640142	Overrepresented	0.447781	740.182	xylan metabolic process
GO:0019320	4	1	1	3	28509	178144	0.640142	Overrepresented	0.447781	740.182	hexose catabolic process
GO:0019354	4	1	1	3	28509	178144	0.640142	Overrepresented	0.447781	740.182	siroheme biosynthetic process
GO:0015827	4	1	1	3	28509	178144	0.640142	Overrepresented	0.447781	740.182	tryptophan transport
GO:0006177	4	1	1	3	28509	178144	0.640142	Overrepresented	0.447781	740.182	GMP biosynthetic process
GO:0009583	4	1	1	3	28509	178144	0.640142	Overrepresented	0.447781	740.182	detection of light stimulus
GO:0006231	4	1	1	3	28509	178144	0.640142	Overrepresented	0.447781	740.182	dTMP biosynthetic process
GO:0010198	4	1	1	3	28509	178144	0.640142	Overrepresented	0.447781	740.182	synergid death
GO:0006545	4	1	1	3	28509	178144	0.640142	Overrepresented	0.447781	740.182	glycine biosynthetic process
GO:0061062	4	1	1	3	28509	178144	0.640142	Overrepresented	0.447781	740.182	regulation of nematode larval development
GO:0000045	4	1	1	3	28509	178144	0.640142	Overrepresented	0.447781	740.182	autophagic vacuole assembly
GO:0034757	4	1	1	3	28509	178144	0.640142	Overrepresented	0.447781	740.182	negative regulation of iron ion transport
GO:0080187	4	1	1	3	28509	178144	0.640142	Overrepresented	0.447781	740.182	floral organ senescence
GO:0051252	4	1	1	3	28509	178144	0.640142	Overrepresented	0.447781	740.182	regulation of RNA metabolic process
GO:0000740	4	1	1	3	28509	178144	0.640142	Overrepresented	0.447781	740.182	nuclear membrane fusion
GO:0090344	4	1	1	3	28509	178144	0.640142	Overrepresented	0.447781	740.182	negative regulation of cell aging
GO:2000014	4	1	1	3	28509	178144	0.640142	Overrepresented	0.447781	740.182	regulation of endosperm development
GO:0045694	4	1	1	3	28509	178144	0.640142	Overrepresented	0.447781	740.182	regulation of embryo sac egg cell differentiation
GO:0006723	4	1	1	3	28509	178144	0.640142	Overrepresented	0.447781	740.182	cuticle hydrocarbon biosynthetic process
GO:0080136	4	1	1	3	28509	178144	0.640142	Overrepresented	0.447781	740.182	priming of cellular response to stress
GO:0071475	4	1	1	3	28509	178144	0.640142	Overrepresented	0.447781	740.182	cellular hyperosmotic salinity response
GO:0036092	4	1	1	3	28509	178144	0.640142	Overrepresented	0.447781	740.182	phosphatidylinositol-3-phosphate biosynthetic process
GO:0009972	4	1	1	3	28509	178144	0.640142	Overrepresented	0.447781	740.182	cytidine deamination
GO:0048194	4	1	1	3	28509	178144	0.640142	Overrepresented	0.447781	740.182	Golgi vesicle budding
GO:0019375	234	36	36	198	28474	177914	37.4483	Underrepresented	0.449362	742.796	galactolipid biosynthetic process
GO:0007062	299	36	36	263	28474	177849	47.8506	Underrepresented	0.449626	743.232	sister chromatid cohesion
GO:0019676	15	3	3	12	28507	178133	2.40053	Overrepresented	0.450929	745.385	ammonia assimilation cycle
GO:0045493	15	3	3	12	28507	178133	2.40053	Overrepresented	0.450929	745.385	xylan catabolic process
GO:0048575	15	3	3	12	28507	178133	2.40053	Overrepresented	0.450929	745.385	short-day photoperiodism, flowering
GO:0006568	15	3	3	12	28507	178133	2.40053	Overrepresented	0.450929	745.385	tryptophan metabolic process
GO:0010019	15	3	3	12	28507	178133	2.40053	Overrepresented	0.450929	745.385	chloroplast-nucleus signaling pathway
GO:0019430	15	3	3	12	28507	178133	2.40053	Overrepresented	0.450929	745.385	removal of superoxide radicals
GO:0010025	59	10	10	49	28500	178089	9.44209	Overrepresented	0.451116	745.695	wax biosynthetic process
GO:0006662	92	15	15	77	28495	178056	14.7233	Overrepresented	0.451138	745.732	glycerol ether metabolic process
GO:0006302	96	10	10	86	28500	178052	15.3634	Underrepresented	0.457635	756.471	double-strand break repair
GO:0034660	187	22	22	165	28488	177961	29.9266	Underrepresented	0.459411	759.407	ncRNA metabolic process
GO:0008380	97	16	16	81	28494	178051	15.5234	Overrepresented	0.460058	760.475	RNA splicing
GO:0009408	659	84	84	575	28426	177489	105.463	Underrepresented	0.462265	764.125	response to heat
GO:0010189	35	3	3	32	28507	178113	5.60124	Underrepresented	0.469836	776.638	vitamin E biosynthetic process
GO:0009755	100	16	16	84	28494	178048	16.0035	Underrepresented	0.471394	779.214	hormone-mediated signaling pathway
GO:0006333	101	11	11	90	28499	178047	16.1636	Underrepresented	0.471537	779.45	chromatin assembly or disassembly
GO:0006754	101	11	11	90	28499	178047	16.1636	Underrepresented	0.471537	779.45	ATP biosynthetic process
GO:0009657	201	31	31	170	28479	177947	32.1671	Underrepresented	0.474832	784.898	plastid organization
GO:0006997	16	3	3	13	28507	178132	2.56057	Overrepresented	0.476071	786.945	nucleus organization
GO:0000919	16	3	3	13	28507	178132	2.56057	Overrepresented	0.476071	786.945	cell plate assembly
GO:0030259	16	3	3	13	28507	178132	2.56057	Overrepresented	0.476071	786.945	lipid glycosylation
GO:0035865	16	3	3	13	28507	178132	2.56057	Overrepresented	0.476071	786.945	cellular response to potassium ion
GO:0006812	266	32	32	234	28478	177882	42.5694	Underrepresented	0.476195	787.15	cation transport
GO:0000902	205	32	32	173	28478	177943	32.8073	Underrepresented	0.477468	789.254	cell morphogenesis
GO:0051555	39	7	7	32	28503	178109	6.24138	Overrepresented	0.482333	797.296	flavonol biosynthetic process
GO:0016569	69	7	7	62	28503	178079	11.0424	Underrepresented	0.485002	801.708	covalent chromatin modification
GO:0006891	157	18	18	139	28492	177991	25.1256	Underrepresented	0.486625	804.392	intra-Golgi vesicle-mediated transport
GO:0009416	440	55	55	385	28455	177708	70.4156	Underrepresented	0.488708	807.834	response to light stimulus
GO:0009641	40	7	7	33	28503	178108	6.40142	Overrepresented	0.48966	809.407	shade avoidance
GO:0031348	766	112	112	654	28398	177382	122.587	Underrepresented	0.495395	818.889	negative regulation of defense response
GO:0000266	17	1	1	16	28509	178131	2.7206	Underrepresented	0.49732	822.07	mitochondrial fission
GO:0009961	17	1	1	16	28509	178131	2.7206	Underrepresented	0.49732	822.07	response to 1-Aminocyclopropane-1-carboxylic Acid
GO:0009094	17	1	1	16	28509	178131	2.7206	Underrepresented	0.49732	822.07	L-phenylalanine biosynthetic process
GO:0071365	17	1	1	16	28509	178131	2.7206	Underrepresented	0.49732	822.07	cellular response to auxin stimulus
GO:0007165	1328	192	192	1136	28318	176820	212.527	Underrepresented	0.497486	822.344	signal transduction
GO:0042177	18	1	1	17	28509	178130	2.88064	Underrepresented	0.498056	823.286	negative regulation of protein catabolic process
GO:0010449	18	1	1	17	28509	178130	2.88064	Underrepresented	0.498056	823.286	root meristem growth
GO:0009653	18	1	1	17	28509	178130	2.88064	Underrepresented	0.498056	823.286	anatomical structure morphogenesis
GO:0009435	18	1	1	17	28509	178130	2.88064	Underrepresented	0.498056	823.286	NAD biosynthetic process
GO:0046907	18	1	1	17	28509	178130	2.88064	Underrepresented	0.498056	823.286	intracellular transport
GO:0010023	18	1	1	17	28509	178130	2.88064	Underrepresented	0.498056	823.286	proanthocyanidin biosynthetic process
GO:0010236	18	1	1	17	28509	178130	2.88064	Underrepresented	0.498056	823.286	plastoquinone biosynthetic process
GO:0045962	19	1	1	18	28509	178129	3.04067	Underrepresented	0.502479	830.598	positive regulation of development, heterochronic
GO:0046477	19	1	1	18	28509	178129	3.04067	Underrepresented	0.502479	830.598	glycosylceramide catabolic process
GO:0016139	19	1	1	18	28509	178129	3.04067	Underrepresented	0.502479	830.598	glycoside catabolic process
GO:0051322	19	1	1	18	28509	178129	3.04067	Underrepresented	0.502479	830.598	anaphase
GO:0006777	19	1	1	18	28509	178129	3.04067	Underrepresented	0.502479	830.598	Mo-molybdopterin cofactor biosynthetic process
GO:0006808	19	1	1	18	28509	178129	3.04067	Underrepresented	0.502479	830.598	regulation of nitrogen utilization
GO:0009098	19	1	1	18	28509	178129	3.04067	Underrepresented	0.502479	830.598	leucine biosynthetic process
GO:0048367	174	27	27	147	28483	177974	27.8462	Underrepresented	0.508978	841.341	shoot system development
GO:0019432	43	4	4	39	28506	178105	6.88153	Underrepresented	0.509856	842.792	triglyceride biosynthetic process
GO:0009966	20	1	1	19	28509	178128	3.20071	Underrepresented	0.510131	843.247	regulation of signal transduction
GO:0006563	20	1	1	19	28509	178128	3.20071	Underrepresented	0.510131	843.247	L-serine metabolic process
GO:0010020	44	4	4	40	28506	178104	7.04156	Underrepresented	0.511182	844.984	chloroplast fission
GO:0010564	125	14	14	111	28496	178023	20.0044	Underrepresented	0.515521	852.156	regulation of cell cycle process
GO:0003002	46	8	8	38	28502	178102	7.36163	Overrepresented	0.518203	856.589	regionalization
GO:0070370	21	4	4	17	28506	178127	3.36074	Overrepresented	0.520563	860.491	cellular heat acclimation
GO:0008284	187	29	29	158	28481	177961	29.9266	Underrepresented	0.523757	865.77	positive regulation of cell proliferation
GO:0015675	5	1	1	4	28509	178143	0.800177	Overrepresented	0.523965	866.115	nickel cation transport
GO:0010476	5	1	1	4	28509	178143	0.800177	Overrepresented	0.523965	866.115	gibberellin mediated signaling pathway
GO:0048577	5	1	1	4	28509	178143	0.800177	Overrepresented	0.523965	866.115	negative regulation of short-day photoperiodism, flowering
GO:0006573	5	1	1	4	28509	178143	0.800177	Overrepresented	0.523965	866.115	valine metabolic process
GO:0034635	5	1	1	4	28509	178143	0.800177	Overrepresented	0.523965	866.115	glutathione transport
GO:0010133	5	1	1	4	28509	178143	0.800177	Overrepresented	0.523965	866.115	proline catabolic process to glutamate
GO:0033234	5	1	1	4	28509	178143	0.800177	Overrepresented	0.523965	866.115	negative regulation of protein sumoylation
GO:0006435	5	1	1	4	28509	178143	0.800177	Overrepresented	0.523965	866.115	threonyl-tRNA aminoacylation
GO:0048102	5	1	1	4	28509	178143	0.800177	Overrepresented	0.523965	866.115	autophagic cell death
GO:0006551	5	1	1	4	28509	178143	0.800177	Overrepresented	0.523965	866.115	leucine metabolic process
GO:0030307	5	1	1	4	28509	178143	0.800177	Overrepresented	0.523965	866.115	positive regulation of cell growth
GO:0051410	5	1	1	4	28509	178143	0.800177	Overrepresented	0.523965	866.115	detoxification of nitrogen compound
GO:0033962	5	1	1	4	28509	178143	0.800177	Overrepresented	0.523965	866.115	cytoplasmic mRNA processing body assembly
GO:0006222	5	1	1	4	28509	178143	0.800177	Overrepresented	0.523965	866.115	UMP biosynthetic process
GO:0048638	5	1	1	4	28509	178143	0.800177	Overrepresented	0.523965	866.115	regulation of developmental growth
GO:0006562	5	1	1	4	28509	178143	0.800177	Overrepresented	0.523965	866.115	proline catabolic process
GO:0019499	5	1	1	4	28509	178143	0.800177	Overrepresented	0.523965	866.115	cyanide metabolic process
GO:1901430	5	1	1	4	28509	178143	0.800177	Overrepresented	0.523965	866.115	positive regulation of syringal lignin biosynthetic process
GO:0055071	5	1	1	4	28509	178143	0.800177	Overrepresented	0.523965	866.115	manganese ion homeostasis
GO:0055070	5	1	1	4	28509	178143	0.800177	Overrepresented	0.523965	866.115	copper ion homeostasis
GO:0048554	5	1	1	4	28509	178143	0.800177	Overrepresented	0.523965	866.115	positive regulation of metalloenzyme activity
GO:0010606	5	1	1	4	28509	178143	0.800177	Overrepresented	0.523965	866.115	positive regulation of cytoplasmic mRNA processing body assembly
GO:0030418	5	1	1	4	28509	178143	0.800177	Overrepresented	0.523965	866.115	nicotianamine biosynthetic process
GO:0000738	5	1	1	4	28509	178143	0.800177	Overrepresented	0.523965	866.115	DNA catabolic process, exonucleolytic
GO:0010447	5	1	1	4	28509	178143	0.800177	Overrepresented	0.523965	866.115	response to acidity
GO:0035725	84	9	9	75	28501	178064	13.443	Underrepresented	0.526221	869.843	sodium ion transmembrane transport
GO:0035304	337	42	42	295	28468	177811	53.932	Underrepresented	0.527278	871.591	regulation of protein dephosphorylation
GO:0009791	192	23	23	169	28487	177956	30.7268	Underrepresented	0.530178	876.384	post-embryonic development
GO:0032957	48	8	8	40	28502	178100	7.6817	Overrepresented	0.530418	876.781	inositol trisphosphate metabolic process
GO:0019344	459	68	68	391	28442	177689	73.4563	Underrepresented	0.541791	895.581	cysteine biosynthetic process
GO:0000003	50	5	5	45	28505	178098	8.00177	Underrepresented	0.541865	895.703	reproduction
GO:0051276	51	5	5	46	28505	178097	8.16181	Underrepresented	0.542574	896.875	chromosome organization
GO:0010016	23	4	4	19	28506	178125	3.68082	Overrepresented	0.548031	905.896	shoot system morphogenesis
GO:0006995	149	23	23	126	28487	177999	23.8453	Underrepresented	0.552194	912.777	cellular response to nitrogen starvation
GO:0034976	483	71	71	412	28439	177665	77.2971	Underrepresented	0.552395	913.11	response to endoplasmic reticulum stress
GO:2000377	55	9	9	46	28501	178093	8.80195	Overrepresented	0.557156	920.979	regulation of reactive oxygen species metabolic process
GO:0008219	157	24	24	133	28486	177991	25.1256	Underrepresented	0.563128	930.85	cell death
GO:0015812	24	4	4	20	28506	178124	3.84085	Overrepresented	0.564273	932.743	gamma-aminobutyric acid transport
GO:0006879	24	4	4	20	28506	178124	3.84085	Overrepresented	0.564273	932.743	cellular iron ion homeostasis
GO:0002229	24	4	4	20	28506	178124	3.84085	Overrepresented	0.564273	932.743	defense response to oomycetes
GO:0009902	230	28	28	202	28482	177918	36.8082	Underrepresented	0.565534	934.828	chloroplast relocation
GO:0051026	25	2	2	23	28508	178123	4.00089	Underrepresented	0.566667	936.7	chiasma assembly
GO:0009915	25	2	2	23	28508	178123	4.00089	Underrepresented	0.566667	936.7	phloem sucrose loading
GO:0032259	25	2	2	23	28508	178123	4.00089	Underrepresented	0.566667	936.7	methylation
GO:0019408	25	2	2	23	28508	178123	4.00089	Underrepresented	0.566667	936.7	dolichol biosynthetic process
GO:0008152	2095	280	280	1815	28230	176053	335.274	Underrepresented	0.566868	937.032	metabolic process
GO:0043069	525	77	77	448	28433	177623	84.0186	Underrepresented	0.568397	939.56	negative regulation of programmed cell death
GO:0010233	26	2	2	24	28508	178122	4.16092	Underrepresented	0.568739	940.125	phloem transport
GO:0042372	26	2	2	24	28508	178122	4.16092	Underrepresented	0.568739	940.125	phylloquinone biosynthetic process
GO:0016485	26	2	2	24	28508	178122	4.16092	Underrepresented	0.568739	940.125	protein processing
GO:0009695	417	53	53	364	28457	177731	66.7348	Underrepresented	0.569683	941.685	jasmonic acid biosynthetic process
GO:0015696	105	12	12	93	28498	178043	16.8037	Underrepresented	0.571905	945.36	ammonium transport
GO:0006071	27	2	2	25	28508	178121	4.32096	Underrepresented	0.57305	947.252	glycerol metabolic process
GO:0006415	27	2	2	25	28508	178121	4.32096	Underrepresented	0.57305	947.252	translational termination
GO:0010583	454	58	58	396	28452	177694	72.6561	Underrepresented	0.585658	968.093	response to cyclopentenone
GO:0006084	178	27	27	151	28483	177970	28.4863	Underrepresented	0.586528	969.53	acetyl-CoA metabolic process
GO:0080147	29	5	5	24	28505	178119	4.64103	Overrepresented	0.587478	971.102	root hair cell development
GO:0016558	258	32	32	226	28478	177890	41.2892	Underrepresented	0.587739	971.533	protein import into peroxisome matrix
GO:0015854	6	1	1	5	28509	178142	0.960213	Overrepresented	0.58964	974.674	guanine transport
GO:0046244	6	1	1	5	28509	178142	0.960213	Overrepresented	0.58964	974.674	salicylic acid catabolic process
GO:0035278	6	1	1	5	28509	178142	0.960213	Overrepresented	0.58964	974.674	negative regulation of translation involved in gene silencing by miRNA
GO:0018022	6	1	1	5	28509	178142	0.960213	Overrepresented	0.58964	974.674	peptidyl-lysine methylation
GO:0006303	6	1	1	5	28509	178142	0.960213	Overrepresented	0.58964	974.674	double-strand break repair via nonhomologous end joining
GO:0010479	6	1	1	5	28509	178142	0.960213	Overrepresented	0.58964	974.674	stele development
GO:0015786	6	1	1	5	28509	178142	0.960213	Overrepresented	0.58964	974.674	UDP-glucose transport
GO:0009102	6	1	1	5	28509	178142	0.960213	Overrepresented	0.58964	974.674	biotin biosynthetic process
GO:0051016	6	1	1	5	28509	178142	0.960213	Overrepresented	0.58964	974.674	barbed-end actin filament capping
GO:0006543	6	1	1	5	28509	178142	0.960213	Overrepresented	0.58964	974.674	glutamine catabolic process
GO:0017183	6	1	1	5	28509	178142	0.960213	Overrepresented	0.58964	974.674	peptidyl-diphthamide biosynthetic process from peptidyl-histidine
GO:0018298	6	1	1	5	28509	178142	0.960213	Overrepresented	0.58964	974.674	protein-chromophore linkage
GO:0050688	6	1	1	5	28509	178142	0.960213	Overrepresented	0.58964	974.674	regulation of defense response to virus
GO:0044419	6	1	1	5	28509	178142	0.960213	Overrepresented	0.58964	974.674	interspecies interaction between organisms
GO:0010450	6	1	1	5	28509	178142	0.960213	Overrepresented	0.58964	974.674	inflorescence meristem growth
GO:0010731	6	1	1	5	28509	178142	0.960213	Overrepresented	0.58964	974.674	protein glutathionylation
GO:0042754	6	1	1	5	28509	178142	0.960213	Overrepresented	0.58964	974.674	negative regulation of circadian rhythm
GO:0071457	6	1	1	5	28509	178142	0.960213	Overrepresented	0.58964	974.674	cellular response to ozone
GO:0043153	6	1	1	5	28509	178142	0.960213	Overrepresented	0.58964	974.674	entrainment of circadian clock by photoperiod
GO:0044205	6	1	1	5	28509	178142	0.960213	Overrepresented	0.58964	974.674	'de novo' UMP biosynthetic process
GO:0080005	6	1	1	5	28509	178142	0.960213	Overrepresented	0.58964	974.674	photosystem stoichiometry adjustment
GO:0070409	6	1	1	5	28509	178142	0.960213	Overrepresented	0.58964	974.674	carbamoyl phosphate biosynthetic process
GO:0051973	6	1	1	5	28509	178142	0.960213	Overrepresented	0.58964	974.674	positive regulation of telomerase activity
GO:0006032	6	1	1	5	28509	178142	0.960213	Overrepresented	0.58964	974.674	chitin catabolic process
GO:0009245	6	1	1	5	28509	178142	0.960213	Overrepresented	0.58964	974.674	lipid A biosynthetic process
GO:0019919	6	1	1	5	28509	178142	0.960213	Overrepresented	0.58964	974.674	peptidyl-arginine methylation, to asymmetrical-dimethyl arginine
GO:0090421	6	1	1	5	28509	178142	0.960213	Overrepresented	0.58964	974.674	embryonic meristem initiation
GO:0010046	6	1	1	5	28509	178142	0.960213	Overrepresented	0.58964	974.674	response to mycotoxin
GO:0006433	6	1	1	5	28509	178142	0.960213	Overrepresented	0.58964	974.674	prolyl-tRNA aminoacylation
GO:2000280	6	1	1	5	28509	178142	0.960213	Overrepresented	0.58964	974.674	regulation of root development
GO:0090239	6	1	1	5	28509	178142	0.960213	Overrepresented	0.58964	974.674	regulation of histone H4 acetylation
GO:0048869	6	1	1	5	28509	178142	0.960213	Overrepresented	0.58964	974.674	cellular developmental process
GO:1900111	6	1	1	5	28509	178142	0.960213	Overrepresented	0.58964	974.674	positive regulation of histone H3-K9 dimethylation
GO:2000031	6	1	1	5	28509	178142	0.960213	Overrepresented	0.58964	974.674	regulation of salicylic acid mediated signaling pathway
GO:0090213	6	1	1	5	28509	178142	0.960213	Overrepresented	0.58964	974.674	regulation of radial pattern formation
GO:0019395	6	1	1	5	28509	178142	0.960213	Overrepresented	0.58964	974.674	fatty acid oxidation
GO:0015853	6	1	1	5	28509	178142	0.960213	Overrepresented	0.58964	974.674	adenine transport
GO:0019605	6	1	1	5	28509	178142	0.960213	Overrepresented	0.58964	974.674	butyrate metabolic process
GO:0006617	6	1	1	5	28509	178142	0.960213	Overrepresented	0.58964	974.674	SRP-dependent cotranslational protein targeting to membrane, signal sequence recognition
GO:0035067	6	1	1	5	28509	178142	0.960213	Overrepresented	0.58964	974.674	negative regulation of histone acetylation
GO:0018131	6	1	1	5	28509	178142	0.960213	Overrepresented	0.58964	974.674	oxazole or thiazole biosynthetic process
GO:0044249	6	1	1	5	28509	178142	0.960213	Overrepresented	0.58964	974.674	cellular biosynthetic process
GO:0050982	6	1	1	5	28509	178142	0.960213	Overrepresented	0.58964	974.674	detection of mechanical stimulus
GO:0034484	6	1	1	5	28509	178142	0.960213	Overrepresented	0.58964	974.674	raffinose catabolic process
GO:0009446	6	1	1	5	28509	178142	0.960213	Overrepresented	0.58964	974.674	putrescine biosynthetic process
GO:0009584	6	1	1	5	28509	178142	0.960213	Overrepresented	0.58964	974.674	detection of visible light
GO:0017006	6	1	1	5	28509	178142	0.960213	Overrepresented	0.58964	974.674	protein-tetrapyrrole linkage
GO:0006729	6	1	1	5	28509	178142	0.960213	Overrepresented	0.58964	974.674	tetrahydrobiopterin biosynthetic process
GO:0006760	6	1	1	5	28509	178142	0.960213	Overrepresented	0.58964	974.674	folic acid-containing compound metabolic process
GO:0010540	64	10	10	54	28500	178084	10.2423	Underrepresented	0.590806	976.602	basipetal auxin transport
GO:0045088	64	10	10	54	28500	178084	10.2423	Underrepresented	0.590806	976.602	regulation of innate immune response
GO:0048608	67	7	7	60	28503	178081	10.7224	Underrepresented	0.593515	981.08	reproductive structure development
GO:0009753	756	99	99	657	28411	177392	120.987	Underrepresented	0.597693	987.986	response to jasmonic acid stimulus
GO:0048449	190	23	23	167	28487	177958	30.4067	Underrepresented	0.598276	988.95	floral organ formation
GO:0010029	122	19	19	103	28491	178026	19.5243	Underrepresented	0.598481	989.289	regulation of seed germination
GO:0032880	122	19	19	103	28491	178026	19.5243	Underrepresented	0.598481	989.289	regulation of protein localization
GO:0006417	70	11	11	59	28499	178078	11.2025	Underrepresented	0.6037	997.917	regulation of translation
GO:0042542	511	66	66	445	28444	177637	81.7781	Underrepresented	0.607538	1004.26	response to hydrogen peroxide
GO:0015698	31	5	5	26	28505	178117	4.9611	Overrepresented	0.608107	1005.2	inorganic anion transport
GO:0016045	31	5	5	26	28505	178117	4.9611	Overrepresented	0.608107	1005.2	detection of bacterium
GO:0009165	201	30	30	171	28480	177947	32.1671	Underrepresented	0.609605	1007.68	nucleotide biosynthetic process
GO:0006108	33	3	3	30	28507	178115	5.28117	Underrepresented	0.614137	1015.17	malate metabolic process
GO:0009957	33	3	3	30	28507	178115	5.28117	Underrepresented	0.614137	1015.17	epidermal cell fate specification
GO:0007568	136	16	16	120	28494	178012	21.7648	Underrepresented	0.618106	1021.73	aging
GO:0006346	306	45	45	261	28465	177842	48.9709	Underrepresented	0.619123	1023.41	methylation-dependent chromatin silencing
GO:0005986	35	6	6	29	28504	178113	5.60124	Overrepresented	0.620917	1026.38	sucrose biosynthetic process
GO:0010431	139	21	21	118	28489	178009	22.2449	Underrepresented	0.623125	1030.03	seed maturation
GO:0009220	315	40	40	275	28470	177833	50.4112	Underrepresented	0.624071	1031.59	pyrimidine ribonucleotide biosynthetic process
GO:0015996	140	21	21	119	28489	178008	22.405	Underrepresented	0.625552	1034.04	chlorophyll catabolic process
GO:0042732	79	9	9	70	28501	178069	12.6428	Underrepresented	0.626662	1035.87	D-xylose metabolic process
GO:0046854	79	9	9	70	28501	178069	12.6428	Underrepresented	0.626662	1035.87	phosphatidylinositol phosphorylation
GO:0032312	37	6	6	31	28504	178111	5.92131	Overrepresented	0.633257	1046.77	regulation of ARF GTPase activity
GO:0010200	1135	162	162	973	28348	177013	181.64	Underrepresented	0.635191	1049.97	response to chitin
GO:0006552	10	2	2	8	28508	178138	1.60035	Overrepresented	0.637333	1053.51	leucine catabolic process
GO:0045165	10	2	2	8	28508	178138	1.60035	Overrepresented	0.637333	1053.51	cell fate commitment
GO:0009081	10	2	2	8	28508	178138	1.60035	Overrepresented	0.637333	1053.51	branched-chain amino acid metabolic process
GO:0030835	10	2	2	8	28508	178138	1.60035	Overrepresented	0.637333	1053.51	negative regulation of actin filament depolymerization
GO:0019048	10	2	2	8	28508	178138	1.60035	Overrepresented	0.637333	1053.51	virus-host interaction
GO:0015671	10	2	2	8	28508	178138	1.60035	Overrepresented	0.637333	1053.51	oxygen transport
GO:0015746	10	2	2	8	28508	178138	1.60035	Overrepresented	0.637333	1053.51	citrate transport
GO:0043572	10	2	2	8	28508	178138	1.60035	Overrepresented	0.637333	1053.51	plastid fission
GO:0006555	10	2	2	8	28508	178138	1.60035	Overrepresented	0.637333	1053.51	methionine metabolic process
GO:0009612	152	23	23	129	28487	177996	24.3254	Underrepresented	0.637431	1053.67	response to mechanical stimulus
GO:0071456	38	6	6	32	28504	178110	6.08135	Underrepresented	0.641161	1059.84	cellular response to hypoxia
GO:0010252	38	6	6	32	28504	178110	6.08135	Underrepresented	0.641161	1059.84	auxin homeostasis
GO:0016571	156	19	19	137	28491	177992	24.9655	Underrepresented	0.642517	1062.08	histone methylation
GO:0080167	356	52	52	304	28458	177792	56.9726	Underrepresented	0.64454	1065.43	response to karrikin
GO:0008654	39	4	4	35	28506	178109	6.24138	Underrepresented	0.647384	1070.13	phospholipid biosynthetic process
GO:0010114	252	37	37	215	28473	177896	40.3289	Underrepresented	0.648359	1071.74	response to red light
GO:0072593	41	4	4	37	28506	178107	6.56145	Underrepresented	0.649399	1073.46	reactive oxygen species metabolic process
GO:0071472	42	4	4	38	28506	178106	6.72149	Underrepresented	0.652258	1078.18	cellular response to salt stress
GO:0002237	263	33	33	230	28477	177885	42.0893	Underrepresented	0.65431	1081.57	response to molecule of bacterial origin
GO:0040020	11	2	2	9	28508	178137	1.76039	Overrepresented	0.656103	1084.54	regulation of meiosis
GO:0000289	11	2	2	9	28508	178137	1.76039	Overrepresented	0.656103	1084.54	nuclear-transcribed mRNA poly(A) tail shortening
GO:0048833	11	2	2	9	28508	178137	1.76039	Overrepresented	0.656103	1084.54	specification of floral organ number
GO:0070919	11	2	2	9	28508	178137	1.76039	Overrepresented	0.656103	1084.54	production of siRNA involved in chromatin silencing by small RNA
GO:0010038	11	2	2	9	28508	178137	1.76039	Overrepresented	0.656103	1084.54	response to metal ion
GO:0006564	11	2	2	9	28508	178137	1.76039	Overrepresented	0.656103	1084.54	L-serine biosynthetic process
GO:0080169	11	2	2	9	28508	178137	1.76039	Overrepresented	0.656103	1084.54	cellular response to boron-containing substance deprivation
GO:0006081	11	2	2	9	28508	178137	1.76039	Overrepresented	0.656103	1084.54	cellular aldehyde metabolic process
GO:0009257	11	2	2	9	28508	178137	1.76039	Overrepresented	0.656103	1084.54	10-formyltetrahydrofolate biosynthetic process
GO:0080144	11	2	2	9	28508	178137	1.76039	Overrepresented	0.656103	1084.54	amino acid homeostasis
GO:0019318	11	2	2	9	28508	178137	1.76039	Overrepresented	0.656103	1084.54	hexose metabolic process
GO:0007094	11	2	2	9	28508	178137	1.76039	Overrepresented	0.656103	1084.54	mitotic spindle assembly checkpoint
GO:0071446	11	2	2	9	28508	178137	1.76039	Overrepresented	0.656103	1084.54	cellular response to salicylic acid stimulus
GO:0015804	11	2	2	9	28508	178137	1.76039	Overrepresented	0.656103	1084.54	neutral amino acid transport
GO:0043090	266	39	39	227	28471	177882	42.5694	Underrepresented	0.656809	1085.71	amino acid import
GO:0006862	101	12	12	89	28498	178047	16.1636	Underrepresented	0.666303	1101.4	nucleotide transport
GO:0043269	101	12	12	89	28498	178047	16.1636	Underrepresented	0.666303	1101.4	regulation of ion transport
GO:0030422	102	12	12	90	28498	178046	16.3236	Underrepresented	0.666634	1101.95	production of siRNA involved in RNA interference
GO:0015802	102	12	12	90	28498	178046	16.3236	Underrepresented	0.666634	1101.95	basic amino acid transport
GO:0009306	45	7	7	38	28503	178103	7.2016	Underrepresented	0.667184	1102.85	protein secretion
GO:0005983	45	7	7	38	28503	178103	7.2016	Underrepresented	0.667184	1102.85	starch catabolic process
GO:0032502	48	5	5	43	28505	178100	7.6817	Underrepresented	0.67497	1115.73	developmental process
GO:0000082	12	2	2	10	28508	178136	1.92043	Overrepresented	0.676597	1118.42	G1/S transition of mitotic cell cycle
GO:0009729	12	2	2	10	28508	178136	1.92043	Overrepresented	0.676597	1118.42	detection of brassinosteroid stimulus
GO:0006101	12	2	2	10	28508	178136	1.92043	Overrepresented	0.676597	1118.42	citrate metabolic process
GO:0010253	12	2	2	10	28508	178136	1.92043	Overrepresented	0.676597	1118.42	UDP-rhamnose biosynthetic process
GO:0010071	12	2	2	10	28508	178136	1.92043	Overrepresented	0.676597	1118.42	root meristem specification
GO:0006890	12	2	2	10	28508	178136	1.92043	Overrepresented	0.676597	1118.42	retrograde vesicle-mediated transport, Golgi to ER
GO:0032012	12	2	2	10	28508	178136	1.92043	Overrepresented	0.676597	1118.42	regulation of ARF protein signal transduction
GO:0007021	12	2	2	10	28508	178136	1.92043	Overrepresented	0.676597	1118.42	tubulin complex assembly
GO:0009107	12	2	2	10	28508	178136	1.92043	Overrepresented	0.676597	1118.42	lipoate biosynthetic process
GO:0006556	12	2	2	10	28508	178136	1.92043	Overrepresented	0.676597	1118.42	S-adenosylmethionine biosynthetic process
GO:0006882	49	5	5	44	28505	178099	7.84174	Underrepresented	0.676992	1119.07	cellular zinc ion homeostasis
GO:0007186	49	5	5	44	28505	178099	7.84174	Underrepresented	0.676992	1119.07	G-protein coupled receptor signaling pathway
GO:0009901	49	5	5	44	28505	178099	7.84174	Underrepresented	0.676992	1119.07	anther dehiscence
GO:0006312	110	13	13	97	28497	178038	17.6039	Underrepresented	0.677758	1120.33	mitotic recombination
GO:0006520	111	13	13	98	28497	178037	17.7639	Underrepresented	0.67882	1122.09	cellular amino acid metabolic process
GO:0046482	119	18	18	101	28492	178029	19.0442	Underrepresented	0.689319	1139.44	para-aminobenzoic acid metabolic process
GO:0019760	53	8	8	45	28502	178095	8.48188	Underrepresented	0.693669	1146.64	glucosinolate metabolic process
GO:0006887	54	6	6	48	28504	178094	8.64192	Underrepresented	0.695078	1148.96	exocytosis
GO:0006810	883	126	126	757	28384	177265	141.311	Underrepresented	0.695646	1149.9	transport
GO:0050826	221	28	28	193	28482	177927	35.3678	Underrepresented	0.696594	1151.47	response to freezing
GO:0007169	348	45	45	303	28465	177800	55.6923	Underrepresented	0.697464	1152.91	transmembrane receptor protein tyrosine kinase signaling pathway
GO:0006536	13	2	2	11	28508	178135	2.08046	Underrepresented	0.697982	1153.76	glutamate metabolic process
GO:2000034	13	2	2	11	28508	178135	2.08046	Underrepresented	0.697982	1153.76	regulation of seed maturation
GO:0090342	13	2	2	11	28508	178135	2.08046	Underrepresented	0.697982	1153.76	regulation of cell aging
GO:0043447	13	2	2	11	28508	178135	2.08046	Underrepresented	0.697982	1153.76	alkane biosynthetic process
GO:0009939	13	2	2	11	28508	178135	2.08046	Underrepresented	0.697982	1153.76	positive regulation of gibberellic acid mediated signaling pathway
GO:0000462	13	2	2	11	28508	178135	2.08046	Underrepresented	0.697982	1153.76	maturation of SSU-rRNA from tricistronic rRNA transcript (SSU-rRNA, 5.8S rRNA, LSU-rRNA)
GO:0080024	13	2	2	11	28508	178135	2.08046	Underrepresented	0.697982	1153.76	indolebutyric acid metabolic process
GO:0042550	13	2	2	11	28508	178135	2.08046	Underrepresented	0.697982	1153.76	photosystem I stabilization
GO:0051289	13	2	2	11	28508	178135	2.08046	Underrepresented	0.697982	1153.76	protein homotetramerization
GO:0010117	13	2	2	11	28508	178135	2.08046	Underrepresented	0.697982	1153.76	photoprotection
GO:0032922	13	2	2	11	28508	178135	2.08046	Underrepresented	0.697982	1153.76	circadian regulation of gene expression
GO:2000904	13	2	2	11	28508	178135	2.08046	Underrepresented	0.697982	1153.76	regulation of starch metabolic process
GO:0006897	57	9	9	48	28501	178091	9.12202	Underrepresented	0.699383	1156.08	endocytosis
GO:0009743	57	9	9	48	28501	178091	9.12202	Underrepresented	0.699383	1156.08	response to carbohydrate stimulus
GO:0015986	58	9	9	49	28501	178090	9.28206	Underrepresented	0.702341	1160.97	ATP synthesis coupled proton transport
GO:0034613	14	1	1	13	28509	178134	2.2405	Underrepresented	0.70833	1170.87	cellular protein localization
GO:0006072	14	1	1	13	28509	178134	2.2405	Underrepresented	0.70833	1170.87	glycerol-3-phosphate metabolic process
GO:0015780	14	1	1	13	28509	178134	2.2405	Underrepresented	0.70833	1170.87	nucleotide-sugar transport
GO:0009082	14	1	1	13	28509	178134	2.2405	Underrepresented	0.70833	1170.87	branched-chain amino acid biosynthetic process
GO:0010928	14	1	1	13	28509	178134	2.2405	Underrepresented	0.70833	1170.87	regulation of auxin mediated signaling pathway
GO:0006000	14	1	1	13	28509	178134	2.2405	Underrepresented	0.70833	1170.87	fructose metabolic process
GO:0016123	14	1	1	13	28509	178134	2.2405	Underrepresented	0.70833	1170.87	xanthophyll biosynthetic process
GO:0042362	14	1	1	13	28509	178134	2.2405	Underrepresented	0.70833	1170.87	fat-soluble vitamin biosynthetic process
GO:0006606	243	31	31	212	28479	177905	38.8886	Underrepresented	0.709857	1173.39	protein import into nucleus
GO:0006596	15	1	1	14	28509	178133	2.40053	Underrepresented	0.709887	1173.44	polyamine biosynthetic process
GO:0019464	15	1	1	14	28509	178133	2.40053	Underrepresented	0.709887	1173.44	glycine decarboxylation via glycine cleavage system
GO:0009250	15	1	1	14	28509	178133	2.40053	Underrepresented	0.709887	1173.44	glucan biosynthetic process
GO:0009649	15	1	1	14	28509	178133	2.40053	Underrepresented	0.709887	1173.44	entrainment of circadian clock
GO:0003006	15	1	1	14	28509	178133	2.40053	Underrepresented	0.709887	1173.44	developmental process involved in reproduction
GO:0006571	15	1	1	14	28509	178133	2.40053	Underrepresented	0.709887	1173.44	tyrosine biosynthetic process
GO:0016973	15	1	1	14	28509	178133	2.40053	Underrepresented	0.709887	1173.44	poly(A)+ mRNA export from nucleus
GO:0030148	15	1	1	14	28509	178133	2.40053	Underrepresented	0.709887	1173.44	sphingolipid biosynthetic process
GO:0006406	136	20	20	116	28490	178012	21.7648	Underrepresented	0.709957	1173.56	mRNA export from nucleus
GO:0009567	62	7	7	55	28503	178086	9.9222	Underrepresented	0.712966	1178.53	double fertilization forming a zygote and endosperm
GO:0007031	62	7	7	55	28503	178086	9.9222	Underrepresented	0.712966	1178.53	peroxisome organization
GO:0009739	250	32	32	218	28478	177898	40.0089	Underrepresented	0.713865	1180.02	response to gibberellin stimulus
GO:0010206	16	1	1	15	28509	178132	2.56057	Underrepresented	0.714183	1180.54	photosystem II repair
GO:0010375	16	1	1	15	28509	178132	2.56057	Underrepresented	0.714183	1180.54	stomatal complex patterning
GO:0048645	16	1	1	15	28509	178132	2.56057	Underrepresented	0.714183	1180.54	organ formation
GO:0000710	16	1	1	15	28509	178132	2.56057	Underrepresented	0.714183	1180.54	meiotic mismatch repair
GO:0080001	16	1	1	15	28509	178132	2.56057	Underrepresented	0.714183	1180.54	mucilage extrusion from seed coat
GO:0006559	16	1	1	15	28509	178132	2.56057	Underrepresented	0.714183	1180.54	L-phenylalanine catabolic process
GO:0019363	16	1	1	15	28509	178132	2.56057	Underrepresented	0.714183	1180.54	pyridine nucleotide biosynthetic process
GO:0010162	406	53	53	353	28457	177742	64.9744	Underrepresented	0.718863	1188.28	seed dormancy process
GO:0016559	17	3	3	14	28507	178131	2.7206	Overrepresented	0.720764	1191.42	peroxisome fission
GO:0019287	17	3	3	14	28507	178131	2.7206	Overrepresented	0.720764	1191.42	isopentenyl diphosphate biosynthetic process, mevalonate pathway
GO:0010031	17	3	3	14	28507	178131	2.7206	Overrepresented	0.720764	1191.42	circumnutation
GO:0032544	17	3	3	14	28507	178131	2.7206	Overrepresented	0.720764	1191.42	plastid translation
GO:0009821	17	3	3	14	28507	178131	2.7206	Overrepresented	0.720764	1191.42	alkaloid biosynthetic process
GO:0048443	263	38	38	225	28472	177885	42.0893	Underrepresented	0.721015	1191.84	stamen development
GO:0045893	1080	153	153	927	28357	177068	172.838	Underrepresented	0.723513	1195.97	positive regulation of transcription, DNA-dependent
GO:0010182	272	35	35	237	28475	177876	43.5296	Underrepresented	0.725067	1198.53	sugar mediated signaling pathway
GO:0019745	69	8	8	61	28502	178079	11.0424	Underrepresented	0.727623	1202.76	pentacyclic triterpenoid biosynthetic process
GO:0010305	70	8	8	62	28502	178078	11.2025	Underrepresented	0.728358	1203.98	leaf vascular tissue pattern formation
GO:0044070	18	3	3	15	28507	178130	2.88064	Overrepresented	0.729198	1205.36	regulation of anion transport
GO:0016125	18	3	3	15	28507	178130	2.88064	Overrepresented	0.729198	1205.36	sterol metabolic process
GO:0006796	18	3	3	15	28507	178130	2.88064	Overrepresented	0.729198	1205.36	phosphate-containing compound metabolic process
GO:0009969	18	3	3	15	28507	178130	2.88064	Overrepresented	0.729198	1205.36	xyloglucan biosynthetic process
GO:0051568	18	3	3	15	28507	178130	2.88064	Overrepresented	0.729198	1205.36	histone H3-K4 methylation
GO:0015840	18	3	3	15	28507	178130	2.88064	Overrepresented	0.729198	1205.36	urea transport
GO:0006221	18	3	3	15	28507	178130	2.88064	Overrepresented	0.729198	1205.36	pyrimidine nucleotide biosynthetic process
GO:0009817	158	23	23	135	28487	177990	25.2856	Underrepresented	0.730138	1206.92	defense response to fungus, incompatible interaction
GO:0010199	19	3	3	16	28507	178129	3.04067	Underrepresented	0.739095	1221.72	organ boundary specification between lateral organs and the meristem
GO:0009308	19	3	3	16	28507	178129	3.04067	Underrepresented	0.739095	1221.72	amine metabolic process
GO:0010190	19	3	3	16	28507	178129	3.04067	Underrepresented	0.739095	1221.72	cytochrome b6f complex assembly
GO:0055075	19	3	3	16	28507	178129	3.04067	Underrepresented	0.739095	1221.72	potassium ion homeostasis
GO:0022622	19	3	3	16	28507	178129	3.04067	Underrepresented	0.739095	1221.72	root system development
GO:0044242	19	3	3	16	28507	178129	3.04067	Underrepresented	0.739095	1221.72	cellular lipid catabolic process
GO:0006508	938	133	133	805	28377	177210	150.113	Underrepresented	0.739797	1222.88	proteolysis
GO:0048830	20	3	3	17	28507	178128	3.20071	Underrepresented	0.7501	1239.92	adventitious root development
GO:0030007	20	3	3	17	28507	178128	3.20071	Underrepresented	0.7501	1239.92	cellular potassium ion homeostasis
GO:0009231	20	3	3	17	28507	178128	3.20071	Underrepresented	0.7501	1239.92	riboflavin biosynthetic process
GO:0009682	20	3	3	17	28507	178128	3.20071	Underrepresented	0.7501	1239.92	induced systemic resistance
GO:0010359	83	10	10	73	28500	178065	13.2829	Underrepresented	0.75134	1241.96	regulation of anion channel activity
GO:0009625	83	10	10	73	28500	178065	13.2829	Underrepresented	0.75134	1241.96	response to insect
GO:0035194	21	2	2	19	28508	178127	3.36074	Underrepresented	0.758661	1254.07	posttranscriptional gene silencing by RNA
GO:0060548	21	2	2	19	28508	178127	3.36074	Underrepresented	0.758661	1254.07	negative regulation of cell death
GO:0045487	21	2	2	19	28508	178127	3.36074	Underrepresented	0.758661	1254.07	gibberellin catabolic process
GO:0006694	21	2	2	19	28508	178127	3.36074	Underrepresented	0.758661	1254.07	steroid biosynthetic process
GO:0010099	22	2	2	20	28508	178126	3.52078	Underrepresented	0.759107	1254.8	regulation of photomorphogenesis
GO:0007205	22	2	2	20	28508	178126	3.52078	Underrepresented	0.759107	1254.8	protein kinase C-activating G-protein coupled receptor signaling pathway
GO:0010148	22	2	2	20	28508	178126	3.52078	Underrepresented	0.759107	1254.8	transpiration
GO:0010497	22	2	2	20	28508	178126	3.52078	Underrepresented	0.759107	1254.8	plasmodesmata-mediated intercellular transport
GO:0009861	23	2	2	21	28508	178125	3.68082	Underrepresented	0.761191	1258.25	jasmonic acid and ethylene-dependent systemic resistance
GO:0010260	93	11	11	82	28499	178055	14.8833	Underrepresented	0.762885	1261.05	organ senescence
GO:0006506	24	2	2	22	28508	178124	3.84085	Underrepresented	0.764728	1264.1	GPI anchor biosynthetic process
GO:0048354	24	2	2	22	28508	178124	3.84085	Underrepresented	0.764728	1264.1	mucilage biosynthetic process involved in seed coat development
GO:0000105	24	2	2	22	28508	178124	3.84085	Underrepresented	0.764728	1264.1	histidine biosynthetic process
GO:0016042	24	2	2	22	28508	178124	3.84085	Underrepresented	0.764728	1264.1	lipid catabolic process
GO:0009740	212	27	27	185	28483	177936	33.9275	Underrepresented	0.764768	1264.16	gibberellic acid mediated signaling pathway
GO:0006014	25	4	4	21	28506	178123	4.00089	Underrepresented	0.769531	1272.04	D-ribose metabolic process
GO:0000278	398	57	57	341	28453	177750	63.6941	Underrepresented	0.770937	1274.36	mitotic cell cycle
GO:0009738	634	90	90	544	28420	177514	101.462	Underrepresented	0.773049	1277.85	abscisic acid mediated signaling pathway
GO:0055062	26	4	4	22	28506	178122	4.16092	Underrepresented	0.775413	1281.76	phosphate ion homeostasis
GO:0002679	420	60	60	360	28450	177728	67.2149	Underrepresented	0.776865	1284.16	respiratory burst involved in defense response
GO:0010048	240	31	31	209	28479	177908	38.4085	Underrepresented	0.778729	1287.24	vernalization response
GO:0015824	246	32	32	214	28478	177902	39.3687	Underrepresented	0.781779	1292.28	proline transport
GO:0080088	27	4	4	23	28506	178121	4.32096	Underrepresented	0.782198	1292.97	spermidine hydroxycinnamate conjugate biosynthetic process
GO:0043068	27	4	4	23	28506	178121	4.32096	Underrepresented	0.782198	1292.97	positive regulation of programmed cell death
GO:0010483	27	4	4	23	28506	178121	4.32096	Underrepresented	0.782198	1292.97	pollen tube reception
GO:0043900	264	38	38	226	28472	177884	42.2494	Underrepresented	0.788602	1303.56	regulation of multi-organism process
GO:0006567	28	3	3	25	28507	178120	4.48099	Underrepresented	0.789659	1305.31	threonine catabolic process
GO:0034605	28	3	3	25	28507	178120	4.48099	Underrepresented	0.789659	1305.31	cellular response to heat
GO:0009987	29	3	3	26	28507	178119	4.64103	Underrepresented	0.789665	1305.32	cellular process
GO:0009648	29	3	3	26	28507	178119	4.64103	Underrepresented	0.789665	1305.32	photoperiodism
GO:0009908	269	35	35	234	28475	177879	43.0495	Underrepresented	0.790693	1307.02	flower development
GO:0006349	30	3	3	27	28507	178118	4.80106	Underrepresented	0.790788	1307.17	regulation of gene expression by genetic imprinting
GO:0006535	31	3	3	28	28507	178117	4.9611	Underrepresented	0.792933	1310.72	cysteine biosynthetic process from serine
GO:0009595	278	40	40	238	28470	177870	44.4899	Underrepresented	0.793859	1312.25	detection of biotic stimulus
GO:0010078	32	5	5	27	28505	178116	5.12114	Underrepresented	0.796001	1315.79	maintenance of root meristem identity
GO:0010223	33	5	5	28	28505	178115	5.28117	Underrepresented	0.799889	1322.22	secondary shoot formation
GO:0010541	34	5	5	29	28505	178114	5.44121	Underrepresented	0.804497	1329.83	acropetal auxin transport
GO:0005985	34	5	5	29	28505	178114	5.44121	Underrepresented	0.804497	1329.83	sucrose metabolic process
GO:0009873	311	41	41	270	28469	177837	49.771	Underrepresented	0.805379	1331.29	ethylene mediated signaling pathway
GO:0009718	142	18	18	124	28492	178006	22.725	Underrepresented	0.807691	1335.11	anthocyanin-containing compound biosynthetic process
GO:0009816	143	18	18	125	28492	178005	22.8851	Underrepresented	0.808052	1335.71	defense response to bacterium, incompatible interaction
GO:0006790	35	5	5	30	28505	178113	5.60124	Underrepresented	0.809723	1338.47	sulfur compound metabolic process
GO:0046034	35	5	5	30	28505	178113	5.60124	Underrepresented	0.809723	1338.47	ATP metabolic process
GO:0006396	330	47	47	283	28463	177818	52.8117	Underrepresented	0.810548	1339.84	RNA processing
GO:0009954	37	4	4	33	28506	178111	5.92131	Underrepresented	0.811607	1341.59	proximal/distal pattern formation
GO:0000413	37	4	4	33	28506	178111	5.92131	Underrepresented	0.811607	1341.59	protein peptidyl-prolyl isomerization
GO:0048316	161	23	23	138	28487	177987	25.7657	Underrepresented	0.81944	1354.53	seed development
GO:0008299	41	6	6	35	28504	178107	6.56145	Underrepresented	0.821147	1357.36	isoprenoid biosynthetic process
GO:0055085	1061	149	149	912	28361	177087	169.798	Underrepresented	0.823449	1361.16	transmembrane transport
GO:0005990	42	6	6	36	28504	178106	6.72149	Underrepresented	0.824987	1363.7	lactose catabolic process
GO:0048528	43	5	5	38	28505	178105	6.88153	Underrepresented	0.826956	1366.96	post-embryonic root development
GO:0051865	44	5	5	39	28505	178104	7.04156	Underrepresented	0.827276	1367.49	protein autoubiquitination
GO:0018208	44	5	5	39	28505	178104	7.04156	Underrepresented	0.827276	1367.49	peptidyl-proline modification
GO:0000162	45	5	5	40	28505	178103	7.2016	Underrepresented	0.828198	1369.01	tryptophan biosynthetic process
GO:0010030	46	7	7	39	28503	178102	7.36163	Underrepresented	0.829686	1371.47	positive regulation of seed germination
GO:0044265	46	7	7	39	28503	178102	7.36163	Underrepresented	0.829686	1371.47	cellular macromolecule catabolic process
GO:0010026	46	7	7	39	28503	178102	7.36163	Underrepresented	0.829686	1371.47	trichome differentiation
GO:0010315	47	7	7	40	28503	178101	7.52167	Underrepresented	0.831698	1374.8	auxin efflux
GO:0006569	193	25	25	168	28485	177955	30.8868	Underrepresented	0.834535	1379.49	tryptophan catabolic process
GO:0048574	49	7	7	42	28503	178099	7.84174	Underrepresented	0.837123	1383.76	long-day photoperiodism, flowering
GO:0010044	51	6	6	45	28504	178097	8.16181	Underrepresented	0.839621	1387.89	response to aluminum ion
GO:0016114	52	6	6	46	28504	178096	8.32184	Underrepresented	0.840241	1388.92	terpenoid biosynthetic process
GO:0048510	53	6	6	47	28504	178095	8.48188	Underrepresented	0.841325	1390.71	regulation of timing of transition from vegetative to reproductive phase
GO:0034440	54	8	8	46	28502	178094	8.64192	Underrepresented	0.842845	1393.22	lipid oxidation
GO:0009691	60	7	7	53	28503	178088	9.60213	Underrepresented	0.850887	1406.52	cytokinin biosynthetic process
GO:0009790	263	37	37	226	28473	177885	42.0893	Underrepresented	0.858274	1418.73	embryo development
GO:0045087	274	36	36	238	28474	177874	43.8497	Underrepresented	0.860718	1422.77	innate immune response
GO:0007346	69	10	10	59	28500	178079	11.0424	Underrepresented	0.861052	1423.32	regulation of mitotic cell cycle
GO:0010227	69	10	10	59	28500	178079	11.0424	Underrepresented	0.861052	1423.32	floral organ abscission
GO:0051258	73	9	9	64	28501	178075	11.6826	Underrepresented	0.865366	1430.45	protein polymerization
GO:0006623	319	45	45	274	28465	177829	51.0513	Underrepresented	0.870867	1439.54	protein targeting to vacuole
GO:0000303	81	10	10	71	28500	178067	12.9629	Underrepresented	0.871785	1441.06	response to superoxide
GO:0006486	348	49	49	299	28461	177800	55.6923	Underrepresented	0.876319	1448.55	protein glycosylation
GO:0006631	86	11	11	75	28499	178062	13.7631	Underrepresented	0.87681	1449.37	fatty acid metabolic process
GO:0006914	138	18	18	120	28492	178010	22.0849	Underrepresented	0.901853	1490.76	autophagy
GO:0042793	169	22	22	147	28488	177979	27.046	Underrepresented	0.911021	1505.92	transcription from plastid promoter
GO:0048825	184	26	26	158	28484	177964	29.4465	Underrepresented	0.914716	1512.03	cotyledon development
GO:0009684	232	31	31	201	28479	177916	37.1282	Underrepresented	0.924203	1527.71	indoleacetic acid biosynthetic process
GO:0000226	379	51	51	328	28459	177769	60.6534	Underrepresented	0.940542	1554.72	microtubule cytoskeleton organization
GO:0035556	479	65	65	414	28445	177669	76.657	Underrepresented	0.947127	1565.6	intracellular signal transduction
GO:0006364	532	74	74	458	28436	177616	85.1389	Underrepresented	0.949796	1570.01	rRNA processing
GO:0016567	597	83	83	514	28427	177551	95.5412	Underrepresented	0.952599	1574.65	protein ubiquitination
GO:0048359	9	1	1	8	28509	178139	1.44032	Underrepresented	1	1653	mucilage metabolic process involved seed coat development
GO:0006984	39	5	5	34	28505	178109	6.24138	Underrepresented	1	1653	ER-nucleus signaling pathway
GO:0009646	91	12	12	79	28498	178057	14.5632	Underrepresented	1	1653	response to absence of light
GO:0006873	12	1	1	11	28509	178136	1.92043	Underrepresented	1	1653	cellular ion homeostasis
GO:0006572	7	1	1	6	28509	178141	1.12025	Underrepresented	1	1653	tyrosine catabolic process
GO:0042814	12	1	1	11	28509	178136	1.92043	Underrepresented	1	1653	monopolar cell growth
GO:0015977	28	4	4	24	28506	178120	4.48099	Underrepresented	1	1653	carbon fixation
GO:0048438	54	7	7	47	28503	178094	8.64192	Underrepresented	1	1653	floral whorl development
GO:0046373	9	1	1	8	28509	178139	1.44032	Underrepresented	1	1653	L-arabinose metabolic process
GO:0040034	8	1	1	7	28509	178140	1.28028	Underrepresented	1	1653	regulation of development, heterochronic
GO:0006517	7	1	1	6	28509	178141	1.12025	Underrepresented	1	1653	protein deglycosylation
GO:0006491	16	2	2	14	28508	178132	2.56057	Underrepresented	1	1653	N-glycan processing
GO:0010629	12	1	1	11	28509	178136	1.92043	Underrepresented	1	1653	negative regulation of gene expression
GO:0009685	14	2	2	12	28508	178134	2.2405	Underrepresented	1	1653	gibberellin metabolic process
GO:0010239	9	1	1	8	28509	178139	1.44032	Underrepresented	1	1653	chloroplast mRNA processing
GO:0019632	11	1	1	10	28509	178137	1.76039	Underrepresented	1	1653	shikimate metabolic process
GO:0005991	8	1	1	7	28509	178140	1.28028	Underrepresented	1	1653	trehalose metabolic process
GO:0010205	16	2	2	14	28508	178132	2.56057	Underrepresented	1	1653	photoinhibition
GO:0006102	24	3	3	21	28507	178124	3.84085	Underrepresented	1	1653	isocitrate metabolic process
GO:0010188	10	1	1	9	28509	178138	1.60035	Underrepresented	1	1653	response to microbial phytotoxin
GO:0006540	11	1	1	10	28509	178137	1.76039	Underrepresented	1	1653	glutamate decarboxylation to succinate
GO:0009615	90	12	12	78	28498	178058	14.4032	Underrepresented	1	1653	response to virus
GO:0009688	53	7	7	46	28503	178095	8.48188	Underrepresented	1	1653	abscisic acid biosynthetic process
GO:0050821	22	3	3	19	28507	178126	3.52078	Underrepresented	1	1653	protein stabilization
GO:0000002	10	1	1	9	28509	178138	1.60035	Underrepresented	1	1653	mitochondrial genome maintenance
GO:0008360	8	1	1	7	28509	178140	1.28028	Underrepresented	1	1653	regulation of cell shape
GO:0018342	12	1	1	11	28509	178136	1.92043	Underrepresented	1	1653	protein prenylation
GO:0006013	10	1	1	9	28509	178138	1.60035	Underrepresented	1	1653	mannose metabolic process
GO:0009942	24	3	3	21	28507	178124	3.84085	Underrepresented	1	1653	longitudinal axis specification
GO:0006461	16	2	2	14	28508	178132	2.56057	Underrepresented	1	1653	protein complex assembly
GO:0071482	26	3	3	23	28507	178122	4.16092	Underrepresented	1	1653	cellular response to light stimulus
GO:0080027	33	4	4	29	28506	178115	5.28117	Underrepresented	1	1653	response to herbivore
GO:2000022	7	1	1	6	28509	178141	1.12025	Underrepresented	1	1653	regulation of jasmonic acid mediated signaling pathway
GO:0052325	14	2	2	12	28508	178134	2.2405	Underrepresented	1	1653	cell wall pectin biosynthetic process
GO:0046740	7	1	1	6	28509	178141	1.12025	Underrepresented	1	1653	spread of virus in host, cell to cell
GO:0042218	32	4	4	28	28506	178116	5.12114	Underrepresented	1	1653	1-aminocyclopropane-1-carboxylate biosynthetic process
GO:0035195	10	1	1	9	28509	178138	1.60035	Underrepresented	1	1653	gene silencing by miRNA
GO:0045793	9	1	1	8	28509	178139	1.44032	Underrepresented	1	1653	positive regulation of cell size
GO:0000910	92	12	12	80	28498	178056	14.7233	Underrepresented	1	1653	cytokinesis
GO:0006820	143	19	19	124	28491	178005	22.8851	Underrepresented	1	1653	anion transport
GO:0048281	11	1	1	10	28509	178137	1.76039	Underrepresented	1	1653	inflorescence morphogenesis
GO:0080163	8	1	1	7	28509	178140	1.28028	Underrepresented	1	1653	regulation of protein serine/threonine phosphatase activity
GO:0010268	16	2	2	14	28508	178132	2.56057	Underrepresented	1	1653	brassinosteroid homeostasis
GO:0055046	33	4	4	29	28506	178115	5.28117	Underrepresented	1	1653	microgametogenesis
GO:0042753	18	2	2	16	28508	178130	2.88064	Underrepresented	1	1653	positive regulation of circadian rhythm
GO:0010599	10	1	1	9	28509	178138	1.60035	Underrepresented	1	1653	production of lsiRNA involved in RNA interference
GO:0045910	16	2	2	14	28508	178132	2.56057	Underrepresented	1	1653	negative regulation of DNA recombination
GO:0019243	186	25	25	161	28485	177962	29.7666	Underrepresented	1	1653	methylglyoxal catabolic process to D-lactate
GO:0006021	8	1	1	7	28509	178140	1.28028	Underrepresented	1	1653	inositol biosynthetic process
GO:0048446	36	5	5	31	28505	178112	5.76128	Underrepresented	1	1653	petal morphogenesis
GO:0006955	22	3	3	19	28507	178126	3.52078	Underrepresented	1	1653	immune response
GO:0006397	76	10	10	66	28500	178072	12.1627	Underrepresented	1	1653	mRNA processing
GO:0010052	17	2	2	15	28508	178131	2.7206	Underrepresented	1	1653	guard cell differentiation
GO:0010098	7	1	1	6	28509	178141	1.12025	Underrepresented	1	1653	suspensor development
GO:0010623	7	1	1	6	28509	178141	1.12025	Underrepresented	1	1653	developmental programmed cell death
GO:0009704	27	3	3	24	28507	178121	4.32096	Underrepresented	1	1653	de-etiolation
GO:0048766	11	1	1	10	28509	178137	1.76039	Underrepresented	1	1653	root hair initiation
GO:0010255	9	1	1	8	28509	178139	1.44032	Underrepresented	1	1653	glucose mediated signaling pathway
GO:0006814	64	8	8	56	28502	178084	10.2423	Underrepresented	1	1653	sodium ion transport
GO:0015969	8	1	1	7	28509	178140	1.28028	Underrepresented	1	1653	guanosine tetraphosphate metabolic process
GO:0010271	7	1	1	6	28509	178141	1.12025	Underrepresented	1	1653	regulation of chlorophyll catabolic process
GO:0009693	270	37	37	233	28473	177878	43.2096	Underrepresented	1	1653	ethylene biosynthetic process
GO:0010183	40	5	5	35	28505	178108	6.40142	Underrepresented	1	1653	pollen tube guidance
GO:0001558	15	2	2	13	28508	178133	2.40053	Underrepresented	1	1653	regulation of cell growth
GO:0006560	7	1	1	6	28509	178141	1.12025	Underrepresented	1	1653	proline metabolic process
GO:0071483	12	1	1	11	28509	178136	1.92043	Underrepresented	1	1653	cellular response to blue light
GO:0010265	7	1	1	6	28509	178141	1.12025	Underrepresented	1	1653	SCF complex assembly
GO:0051938	7	1	1	6	28509	178141	1.12025	Underrepresented	1	1653	L-glutamate import
GO:0080158	13	1	1	12	28509	178135	2.08046	Underrepresented	1	1653	chloroplast ribulose bisphosphate carboxylase complex biogenesis
GO:0010104	9	1	1	8	28509	178139	1.44032	Underrepresented	1	1653	regulation of ethylene mediated signaling pathway
GO:0006168	14	2	2	12	28508	178134	2.2405	Underrepresented	1	1653	adenine salvage
GO:0080053	8	1	1	7	28509	178140	1.28028	Underrepresented	1	1653	response to phenylalanine
GO:0010225	10	1	1	9	28509	178138	1.60035	Underrepresented	1	1653	response to UV-C
GO:0010589	16	2	2	14	28508	178132	2.56057	Underrepresented	1	1653	leaf proximal/distal pattern formation
GO:1901703	7	1	1	6	28509	178141	1.12025	Underrepresented	1	1653	protein localization involved in auxin polar transport
GO:0031930	7	1	1	6	28509	178141	1.12025	Underrepresented	1	1653	mitochondria-nucleus signaling pathway
GO:0005513	20	2	2	18	28508	178128	3.20071	Underrepresented	1	1653	detection of calcium ion
GO:0051090	9	1	1	8	28509	178139	1.44032	Underrepresented	1	1653	regulation of sequence-specific DNA binding transcription factor activity
GO:1902065	10	1	1	9	28509	178138	1.60035	Underrepresented	1	1653	response to L-glutamate
GO:0080117	7	1	1	6	28509	178141	1.12025	Underrepresented	1	1653	secondary growth
GO:0010500	17	2	2	15	28508	178131	2.7206	Underrepresented	1	1653	transmitting tissue development
GO:0006183	15	2	2	13	28508	178133	2.40053	Underrepresented	1	1653	GTP biosynthetic process
GO:0006241	15	2	2	13	28508	178133	2.40053	Underrepresented	1	1653	CTP biosynthetic process
GO:0071484	8	1	1	7	28509	178140	1.28028	Underrepresented	1	1653	cellular response to light intensity
GO:0010165	8	1	1	7	28509	178140	1.28028	Underrepresented	1	1653	response to X-ray
GO:0009234	9	1	1	8	28509	178139	1.44032	Underrepresented	1	1653	menaquinone biosynthetic process
GO:0010248	8	1	1	7	28509	178140	1.28028	Underrepresented	1	1653	establishment or maintenance of transmembrane electrochemical gradient
GO:0010109	10	1	1	9	28509	178138	1.60035	Underrepresented	1	1653	regulation of photosynthesis
GO:0010143	34	4	4	30	28506	178114	5.44121	Underrepresented	1	1653	cutin biosynthetic process
GO:0006378	18	2	2	16	28508	178130	2.88064	Underrepresented	1	1653	mRNA polyadenylation
GO:0042761	24	3	3	21	28507	178124	3.84085	Underrepresented	1	1653	very long-chain fatty acid biosynthetic process
GO:0009773	121	16	16	105	28494	178027	19.3643	Underrepresented	1	1653	photosynthetic electron transport in photosystem I
GO:0019305	15	2	2	13	28508	178133	2.40053	Underrepresented	1	1653	dTDP-rhamnose biosynthetic process
GO:2000030	10	1	1	9	28509	178138	1.60035	Underrepresented	1	1653	regulation of response to red or far red light
GO:0043132	8	1	1	7	28509	178140	1.28028	Underrepresented	1	1653	NAD transport
GO:0048440	176	24	24	152	28486	177972	28.1662	Underrepresented	1	1653	carpel development
GO:0030388	7	1	1	6	28509	178141	1.12025	Underrepresented	1	1653	fructose 1,6-bisphosphate metabolic process
GO:0022904	10	1	1	9	28509	178138	1.60035	Underrepresented	1	1653	respiratory electron transport chain
GO:0038032	8	1	1	7	28509	178140	1.28028	Underrepresented	1	1653	termination of G-protein coupled receptor signaling pathway
GO:0046345	8	1	1	7	28509	178140	1.28028	Underrepresented	1	1653	abscisic acid catabolic process
GO:0030308	7	1	1	6	28509	178141	1.12025	Underrepresented	1	1653	negative regulation of cell growth
GO:0010337	29	4	4	25	28506	178119	4.64103	Underrepresented	1	1653	regulation of salicylic acid metabolic process
GO:0051762	8	1	1	7	28509	178140	1.28028	Underrepresented	1	1653	sesquiterpene biosynthetic process
GO:0042176	11	1	1	10	28509	178137	1.76039	Underrepresented	1	1653	regulation of protein catabolic process
GO:0080051	15	2	2	13	28508	178133	2.40053	Underrepresented	1	1653	cutin transport
GO:0046739	12	1	1	11	28509	178136	1.92043	Underrepresented	1	1653	spread of virus in multicellular host
GO:0006419	8	1	1	7	28509	178140	1.28028	Underrepresented	1	1653	alanyl-tRNA aminoacylation
GO:0006807	62	8	8	54	28502	178086	9.9222	Underrepresented	1	1653	nitrogen compound metabolic process
GO:0009789	67	9	9	58	28501	178081	10.7224	Underrepresented	1	1653	positive regulation of abscisic acid mediated signaling pathway
GO:0042594	19	2	2	17	28508	178129	3.04067	Underrepresented	1	1653	response to starvation
GO:0009051	8	1	1	7	28509	178140	1.28028	Underrepresented	1	1653	pentose-phosphate shunt, oxidative branch
GO:0016106	13	1	1	12	28509	178135	2.08046	Underrepresented	1	1653	sesquiterpenoid biosynthetic process
GO:0006516	11	1	1	10	28509	178137	1.76039	Underrepresented	1	1653	glycoprotein catabolic process
GO:0010971	7	1	1	6	28509	178141	1.12025	Underrepresented	1	1653	positive regulation of G2/M transition of mitotic cell cycle
GO:0010024	7	1	1	6	28509	178141	1.12025	Underrepresented	1	1653	phytochromobilin biosynthetic process
GO:0006542	11	1	1	10	28509	178137	1.76039	Underrepresented	1	1653	glutamine biosynthetic process
GO:0035279	12	1	1	11	28509	178136	1.92043	Underrepresented	1	1653	mRNA cleavage involved in gene silencing by miRNA
GO:0015743	16	2	2	14	28508	178132	2.56057	Underrepresented	1	1653	malate transport
GO:0046168	8	1	1	7	28509	178140	1.28028	Underrepresented	1	1653	glycerol-3-phosphate catabolic process
GO:0070417	29	4	4	25	28506	178119	4.64103	Underrepresented	1	1653	cellular response to cold
GO:0043201	8	1	1	7	28509	178140	1.28028	Underrepresented	1	1653	response to leucine
GO:0006611	9	1	1	8	28509	178139	1.44032	Underrepresented	1	1653	protein export from nucleus
GO:0010411	29	4	4	25	28506	178119	4.64103	Underrepresented	1	1653	xyloglucan metabolic process
GO:0030397	31	4	4	27	28506	178117	4.9611	Underrepresented	1	1653	membrane disassembly
GO:0010018	10	1	1	9	28509	178138	1.60035	Underrepresented	1	1653	far-red light signaling pathway
GO:2000072	8	1	1	7	28509	178140	1.28028	Underrepresented	1	1653	regulation of defense response to fungus, incompatible interaction
GO:2001289	7	1	1	6	28509	178141	1.12025	Underrepresented	1	1653	lipid X metabolic process
GO:0009116	39	5	5	34	28505	178109	6.24138	Underrepresented	1	1653	nucleoside metabolic process
GO:0019563	10	1	1	9	28509	178138	1.60035	Underrepresented	1	1653	glycerol catabolic process
GO:0010100	39	5	5	34	28505	178109	6.24138	Underrepresented	1	1653	negative regulation of photomorphogenesis
GO:0006388	12	1	1	11	28509	178136	1.92043	Underrepresented	1	1653	tRNA splicing, via endonucleolytic cleavage and ligation
GO:0009558	12	1	1	11	28509	178136	1.92043	Underrepresented	1	1653	embryo sac cellularization
GO:0007143	10	1	1	9	28509	178138	1.60035	Underrepresented	1	1653	female meiosis
GO:0015798	14	2	2	12	28508	178134	2.2405	Underrepresented	1	1653	myo-inositol transport
GO:0010343	9	1	1	8	28509	178139	1.44032	Underrepresented	1	1653	singlet oxygen-mediated programmed cell death
GO:0050691	13	1	1	12	28509	178135	2.08046	Underrepresented	1	1653	regulation of defense response to virus by host
GO:0006379	7	1	1	6	28509	178141	1.12025	Underrepresented	1	1653	mRNA cleavage
GO:0060918	17	2	2	15	28508	178131	2.7206	Underrepresented	1	1653	auxin transport
GO:0009590	12	1	1	11	28509	178136	1.92043	Underrepresented	1	1653	detection of gravity
GO:0015865	9	1	1	8	28509	178139	1.44032	Underrepresented	1	1653	purine nucleotide transport
GO:0009823	19	2	2	17	28508	178129	3.04067	Underrepresented	1	1653	cytokinin catabolic process
GO:0006228	15	2	2	13	28508	178133	2.40053	Underrepresented	1	1653	UTP biosynthetic process
GO:0031146	18	2	2	16	28508	178130	2.88064	Underrepresented	1	1653	SCF-dependent proteasomal ubiquitin-dependent protein catabolic process
GO:0006409	7	1	1	6	28509	178141	1.12025	Underrepresented	1	1653	tRNA export from nucleus
GO:0007034	24	3	3	21	28507	178124	3.84085	Underrepresented	1	1653	vacuolar transport
GO:0032504	58	8	8	50	28502	178090	9.28206	Underrepresented	1	1653	multicellular organism reproduction
GO:0006166	8	1	1	7	28509	178140	1.28028	Underrepresented	1	1653	purine ribonucleoside salvage
GO:0045727	49	6	6	43	28504	178099	7.84174	Underrepresented	1	1653	positive regulation of translation
GO:0006725	8	1	1	7	28509	178140	1.28028	Underrepresented	1	1653	cellular aromatic compound metabolic process
GO:0010161	23	3	3	20	28507	178125	3.68082	Underrepresented	1	1653	red light signaling pathway
GO:0009937	8	1	1	7	28509	178140	1.28028	Underrepresented	1	1653	regulation of gibberellic acid mediated signaling pathway
GO:0006753	8	1	1	7	28509	178140	1.28028	Underrepresented	1	1653	nucleoside phosphate metabolic process
GO:0007584	7	1	1	6	28509	178141	1.12025	Underrepresented	1	1653	response to nutrient
GO:0010047	26	3	3	23	28507	178122	4.16092	Underrepresented	1	1653	fruit dehiscence
GO:0009992	9	1	1	8	28509	178139	1.44032	Underrepresented	1	1653	cellular water homeostasis
GO:0010201	12	1	1	11	28509	178136	1.92043	Underrepresented	1	1653	response to continuous far red light stimulus by the high-irradiance response system
GO:2000025	7	1	1	6	28509	178141	1.12025	Underrepresented	1	1653	regulation of leaf formation
GO:0006165	15	2	2	13	28508	178133	2.40053	Underrepresented	1	1653	nucleoside diphosphate phosphorylation
GO:0017148	16	2	2	14	28508	178132	2.56057	Underrepresented	1	1653	negative regulation of translation
GO:0000917	7	1	1	6	28509	178141	1.12025	Underrepresented	1	1653	barrier septum assembly
GO:0006370	12	1	1	11	28509	178136	1.92043	Underrepresented	1	1653	7-methylguanosine mRNA capping
GO:0006513	9	1	1	8	28509	178139	1.44032	Underrepresented	1	1653	protein monoubiquitination
GO:0080052	8	1	1	7	28509	178140	1.28028	Underrepresented	1	1653	response to histidine
GO:0080086	22	3	3	19	28507	178126	3.52078	Underrepresented	1	1653	stamen filament development
GO:0006344	7	1	1	6	28509	178141	1.12025	Underrepresented	1	1653	maintenance of chromatin silencing
GO:0048358	7	1	1	6	28509	178141	1.12025	Underrepresented	1	1653	mucilage pectin biosynthetic process
GO:1900150	9	1	1	8	28509	178139	1.44032	Underrepresented	1	1653	regulation of defense response to fungus
GO:0005987	9	1	1	8	28509	178139	1.44032	Underrepresented	1	1653	sucrose catabolic process
GO:0010617	10	1	1	9	28509	178138	1.60035	Underrepresented	1	1653	circadian regulation of calcium ion oscillation
GO:0042147	15	2	2	13	28508	178133	2.40053	Underrepresented	1	1653	retrograde transport, endosome to Golgi
GO:0006888	311	43	43	268	28467	177837	49.771	Underrepresented	1	1653	ER to Golgi vesicle-mediated transport
GO:0010158	24	3	3	21	28507	178124	3.84085	Underrepresented	1	1653	abaxial cell fate specification
GO:0090351	27	3	3	24	28507	178121	4.32096	Underrepresented	1	1653	seedling development
GO:0010374	44	6	6	38	28504	178104	7.04156	Underrepresented	1	1653	stomatal complex development
GO:0015689	7	1	1	6	28509	178141	1.12025	Underrepresented	1	1653	molybdate ion transport
GO:2000652	48	6	6	42	28504	178100	7.6817	Underrepresented	1	1653	regulation of secondary cell wall biogenesis
GO:0009920	12	1	1	11	28509	178136	1.92043	Underrepresented	1	1653	cell plate formation involved in plant-type cell wall biogenesis
GO:0044206	7	1	1	6	28509	178141	1.12025	Underrepresented	1	1653	UMP salvage
GO:0006624	9	1	1	8	28509	178139	1.44032	Underrepresented	1	1653	vacuolar protein processing
GO:0010212	45	6	6	39	28504	178103	7.2016	Underrepresented	1	1653	response to ionizing radiation
GO:0010208	13	1	1	12	28509	178135	2.08046	Underrepresented	1	1653	pollen wall assembly
GO:0045226	14	2	2	12	28508	178134	2.2405	Underrepresented	1	1653	extracellular polysaccharide biosynthetic process
GO:0006207	19	2	2	17	28508	178129	3.04067	Underrepresented	1	1653	'de novo' pyrimidine nucleobase biosynthetic process
GO:0042631	190	26	26	164	28484	177958	30.4067	Underrepresented	1	1653	cellular response to water deprivation
GO:0071577	15	2	2	13	28508	178133	2.40053	Underrepresented	1	1653	zinc ion transmembrane transport
GO:0051457	9	1	1	8	28509	178139	1.44032	Underrepresented	1	1653	maintenance of protein location in nucleus
GO:0033345	8	1	1	7	28509	178140	1.28028	Underrepresented	1	1653	asparagine catabolic process via L-aspartate
GO:0055074	9	1	1	8	28509	178139	1.44032	Underrepresented	1	1653	calcium ion homeostasis
GO:0000184	16	2	2	14	28508	178132	2.56057	Underrepresented	1	1653	nuclear-transcribed mRNA catabolic process, nonsense-mediated decay
GO:0030048	148	20	20	128	28490	178000	23.6853	Underrepresented	1	1653	actin filament-based movement
GO:0048522	53	7	7	46	28503	178095	8.48188	Underrepresented	1	1653	positive regulation of cellular process
GO:0006904	78	10	10	68	28500	178070	12.4828	Underrepresented	1	1653	vesicle docking involved in exocytosis
GO:0032784	11	1	1	10	28509	178137	1.76039	Underrepresented	1	1653	regulation of DNA-dependent transcription, elongation
GO:0019303	12	1	1	11	28509	178136	1.92043	Underrepresented	1	1653	D-ribose catabolic process
GO:0017004	16	2	2	14	28508	178132	2.56057	Underrepresented	1	1653	cytochrome complex assembly
GO:0002215	22	3	3	19	28507	178126	3.52078	Underrepresented	1	1653	defense response to nematode
GO:0046417	12	1	1	11	28509	178136	1.92043	Underrepresented	1	1653	chorismate metabolic process
GO:0009690	58	8	8	50	28502	178090	9.28206	Underrepresented	1	1653	cytokinin metabolic process
GO:0009830	46	6	6	40	28504	178102	7.36163	Underrepresented	1	1653	cell wall modification involved in abscission
GO:0006308	9	1	1	8	28509	178139	1.44032	Underrepresented	1	1653	DNA catabolic process
GO:0010507	7	1	1	6	28509	178141	1.12025	Underrepresented	1	1653	negative regulation of autophagy
GO:0010216	20	2	2	18	28508	178128	3.20071	Underrepresented	1	1653	maintenance of DNA methylation
GO:0010021	15	2	2	13	28508	178133	2.40053	Underrepresented	1	1653	amylopectin biosynthetic process
GO:0031507	19	2	2	17	28508	178129	3.04067	Underrepresented	1	1653	heterochromatin assembly
GO:0009696	15	2	2	13	28508	178133	2.40053	Underrepresented	1	1653	salicylic acid metabolic process
GO:0046939	21	3	3	18	28507	178127	3.36074	Underrepresented	1	1653	nucleotide phosphorylation
GO:0009413	7	1	1	6	28509	178141	1.12025	Underrepresented	1	1653	response to flooding
GO:0006605	56	7	7	49	28503	178092	8.96199	Underrepresented	1	1653	protein targeting
GO:0009911	139	19	19	120	28491	178009	22.2449	Underrepresented	1	1653	positive regulation of flower development
GO:0006367	34	4	4	30	28506	178114	5.44121	Underrepresented	1	1653	transcription initiation from RNA polymerase II promoter
GO:0043091	11	1	1	10	28509	178137	1.76039	Underrepresented	1	1653	L-arginine import
GO:0031053	11	1	1	10	28509	178137	1.76039	Underrepresented	1	1653	primary miRNA processing
GO:0009933	233	32	32	201	28478	177915	37.2883	Underrepresented	1	1653	meristem structural organization
GO:0006163	7	1	1	6	28509	178141	1.12025	Underrepresented	1	1653	purine nucleotide metabolic process
GO:0045857	7	1	1	6	28509	178141	1.12025	Underrepresented	1	1653	negative regulation of molecular function, epigenetic

## Sheet: F040_C_96_0p5_GOBP
GO enrichment analysis for Biological Process categories for F040 pathogenic strain at 96 hours post inoculation for all genes that were significantly differentially expressed, which we define as genes with a Qvalue less than 0.05.
GO_id	Genome_GO_count	Expressed_GO	FisherA	FisherB	FisherC	FisherD	Expected_expression	Status	Two_Tail_P	Corrected_P	GO_desc
GO:0008150	12002	27	27	11975	882	106550	92.0256	Underrepresented	3.71209e-16	1.27325e-13	biological_process
GO:0010043	137	10	10	127	899	118415	1.05045	Overrepresented	1.19195e-07	4.08838e-05	response to zinc ion
GO:0006355	4060	7	7	4053	902	114492	31.1301	Underrepresented	3.05115e-07	0.000104655	regulation of transcription, DNA-dependent
GO:0019953	59	7	7	52	902	118493	0.452384	Overrepresented	3.49281e-07	0.000119803	sexual reproduction
GO:0055072	72	7	7	65	902	118480	0.552062	Overrepresented	1.38439e-06	0.000474846	iron ion homeostasis
GO:0006879	24	4	4	20	905	118528	0.184021	Overrepresented	3.1351e-05	0.0107534	cellular iron ion homeostasis
GO:0009828	84	6	6	78	903	118468	0.644072	Overrepresented	4.68799e-05	0.0160798	plant-type cell wall loosening
GO:0010167	479	13	13	466	896	118073	3.67274	Overrepresented	9.90628e-05	0.0339786	response to nitrate
GO:0010039	62	5	5	57	904	118490	0.475386	Overrepresented	0.000114071	0.0391262	response to iron ion
GO:0015706	486	13	13	473	896	118066	3.72642	Overrepresented	0.000114281	0.0391982	nitrate transport
GO:0006468	2386	4	4	2382	905	116166	18.2947	Underrepresented	0.000115399	0.0395819	protein phosphorylation
GO:2000379	4	2	2	2	907	118548	0.0306701	Overrepresented	0.000343527	0.11783	positive regulation of reactive oxygen species metabolic process
GO:0006875	19	3	3	16	906	118533	0.145683	Overrepresented	0.000388525	0.133264	cellular metal ion homeostasis
GO:0006979	632	14	14	618	895	117920	4.84587	Overrepresented	0.000432817	0.148456	response to oxidative stress
GO:0000302	97	5	5	92	904	118455	0.74375	Overrepresented	0.000913145	0.313209	response to reactive oxygen species
GO:0009699	34	3	3	31	906	118518	0.260696	Overrepresented	0.0022042	0.75604	phenylpropanoid biosynthetic process
GO:0009061	35	3	3	32	906	118517	0.268363	Overrepresented	0.00239729	0.822271	anaerobic respiration
GO:0006865	444	10	10	434	899	118108	3.40438	Overrepresented	0.0024241	0.831465	amino acid transport
GO:0019692	10	2	2	8	907	118542	0.0766752	Overrepresented	0.0024994	0.857295	deoxyribose phosphate metabolic process
GO:0006826	241	7	7	234	902	118311	1.84787	Overrepresented	0.00267847	0.918714	iron ion transport
GO:0001666	195	6	6	189	903	118357	1.49517	Overrepresented	0.0040143	1.37691	response to hypoxia
GO:0042362	14	2	2	12	907	118538	0.107345	Overrepresented	0.00495339	1.69901	fat-soluble vitamin biosynthetic process
GO:0006828	15	2	2	13	907	118537	0.115013	Overrepresented	0.00568674	1.95055	manganese ion transport
GO:0031408	96	4	4	92	905	118456	0.736082	Overrepresented	0.00636658	2.18374	oxylipin biosynthetic process
GO:0015691	16	2	2	14	907	118536	0.12268	Overrepresented	0.0064665	2.21801	cadmium ion transport
GO:0060321	1	1	1	0	908	118551	0.00766752	Overrepresented	0.00760924	2.60997	acceptance of pollen
GO:0019690	18	2	2	16	907	118534	0.138015	Overrepresented	0.0081623	2.79967	pyrimidine deoxyribonucleoside interconversion
GO:0009218	19	2	2	17	907	118533	0.145683	Overrepresented	0.00907686	3.11336	pyrimidine ribonucleotide metabolic process
GO:0010262	20	2	2	18	907	118532	0.15335	Overrepresented	0.0100349	3.44197	somatic embryogenesis
GO:0006508	938	1	1	937	908	117614	7.19214	Underrepresented	0.0125403	4.30132	proteolysis
GO:0006144	2	1	1	1	908	118550	0.015335	Overrepresented	0.0151606	5.2001	purine nucleobase metabolic process
GO:0009915	25	2	2	23	907	118527	0.191688	Overrepresented	0.0154526	5.30025	phloem sucrose loading
GO:0015692	28	2	2	26	907	118524	0.214691	Overrepresented	0.0191806	6.57895	lead ion transport
GO:0009826	274	6	6	268	903	118278	2.1009	Overrepresented	0.0192441	6.60071	unidimensional cell growth
GO:0071281	78	3	3	75	906	118474	0.598067	Overrepresented	0.0219143	7.51659	cellular response to iron ion
GO:0016998	78	3	3	75	906	118474	0.598067	Overrepresented	0.0219143	7.51659	cell wall macromolecule catabolic process
GO:0033611	3	1	1	2	908	118549	0.0230026	Overrepresented	0.0226547	7.77055	oxalate catabolic process
GO:0018874	3	1	1	2	908	118549	0.0230026	Overrepresented	0.0226547	7.77055	benzoate metabolic process
GO:0019216	81	3	3	78	906	118471	0.621069	Overrepresented	0.0241724	8.29114	regulation of lipid metabolic process
GO:0010189	35	2	2	33	907	118517	0.268363	Overrepresented	0.0291573	10.0009	vitamin E biosynthetic process
GO:0090344	4	1	1	3	908	118548	0.0306701	Overrepresented	0.0300917	10.3215	negative regulation of cell aging
GO:0015994	90	3	3	87	906	118462	0.690077	Overrepresented	0.0316709	10.8631	chlorophyll metabolic process
GO:0030418	5	1	1	4	908	118547	0.0383376	Overrepresented	0.0374722	12.853	nicotianamine biosynthetic process
GO:0010362	5	1	1	4	908	118547	0.0383376	Overrepresented	0.0374722	12.853	negative regulation of anion channel activity by blue light
GO:0009617	407	7	7	400	902	118145	3.12068	Overrepresented	0.0377594	12.9515	response to bacterium
GO:0015824	246	5	5	241	904	118306	1.88621	Overrepresented	0.0410268	14.0722	proline transport
GO:0030001	247	5	5	242	904	118305	1.89388	Overrepresented	0.0416234	14.2768	metal ion transport
GO:0046244	6	1	1	5	908	118546	0.0460051	Overrepresented	0.0447966	15.3652	salicylic acid catabolic process
GO:0009862	688	10	10	678	899	117864	5.27525	Overrepresented	0.0452467	15.5196	systemic acquired resistance, salicylic acid mediated signaling pathway
GO:0009909	744	1	1	743	908	117808	5.70464	Underrepresented	0.0517305	17.7436	regulation of flower development
GO:0010228	754	1	1	753	908	117798	5.78131	Underrepresented	0.0527965	18.1092	vegetative to reproductive phase transition of meristem
GO:0009908	269	5	5	264	904	118283	2.06256	Overrepresented	0.0560768	19.2343	flower development
GO:0010054	51	2	2	49	907	118501	0.391044	Overrepresented	0.0577295	19.8012	trichoblast differentiation
GO:0006021	8	1	1	7	908	118544	0.0613402	Overrepresented	0.0592788	20.3326	inositol biosynthetic process
GO:0080175	8	1	1	7	908	118544	0.0613402	Overrepresented	0.0592788	20.3326	phragmoplast microtubule organization
GO:0016114	52	2	2	50	907	118500	0.398711	Overrepresented	0.0597443	20.4923	terpenoid biosynthetic process
GO:0042542	511	8	8	503	901	118041	3.9181	Overrepresented	0.063768	21.8724	response to hydrogen peroxide
GO:0005992	54	2	2	52	907	118498	0.414046	Overrepresented	0.0638453	21.8989	trehalose biosynthetic process
GO:0009108	121	3	3	118	906	118431	0.92777	Overrepresented	0.0655238	22.4746	coenzyme biosynthetic process
GO:0009106	121	3	3	118	906	118431	0.92777	Overrepresented	0.0655238	22.4746	lipoate metabolic process
GO:0006733	121	3	3	118	906	118431	0.92777	Overrepresented	0.0655238	22.4746	oxidoreduction coenzyme metabolic process
GO:0044272	121	3	3	118	906	118431	0.92777	Overrepresented	0.0655238	22.4746	sulfur compound biosynthetic process
GO:0006766	121	3	3	118	906	118431	0.92777	Overrepresented	0.0655238	22.4746	vitamin metabolic process
GO:0006541	9	1	1	8	908	118543	0.0690077	Overrepresented	0.0664375	22.7881	glutamine metabolic process
GO:0010310	535	8	8	527	901	118017	4.10212	Overrepresented	0.0710139	24.3578	regulation of hydrogen peroxide metabolic process
GO:0006598	126	3	3	123	906	118426	0.966108	Overrepresented	0.072078	24.7227	polyamine catabolic process
GO:0009081	10	1	1	9	908	118542	0.0766752	Overrepresented	0.0735417	25.2248	branched-chain amino acid metabolic process
GO:0009871	10	1	1	9	908	118542	0.0766752	Overrepresented	0.0735417	25.2248	jasmonic acid and ethylene-dependent systemic resistance, ethylene mediated signaling pathway
GO:0009072	128	3	3	125	906	118424	0.981443	Overrepresented	0.0747788	25.6491	aromatic amino acid family metabolic process
GO:0045893	1080	3	3	1077	906	117472	8.28092	Underrepresented	0.0752165	25.7993	positive regulation of transcription, DNA-dependent
GO:0042398	130	3	3	127	906	118422	0.996778	Overrepresented	0.0775238	26.5907	cellular modified amino acid biosynthetic process
GO:0019632	11	1	1	10	908	118541	0.0843427	Overrepresented	0.080592	27.643	shikimate metabolic process
GO:0019748	135	3	3	132	906	118417	1.03512	Overrepresented	0.0845758	29.0095	secondary metabolic process
GO:0046274	64	2	2	62	907	118488	0.490721	Overrepresented	0.0856543	29.3794	lignin catabolic process
GO:0000096	137	3	3	134	906	118415	1.05045	Overrepresented	0.0874706	30.0024	sulfur amino acid metabolic process
GO:0033523	12	1	1	11	908	118540	0.0920103	Overrepresented	0.0875886	30.0429	histone H2B ubiquitination
GO:0032527	12	1	1	11	908	118540	0.0920103	Overrepresented	0.0875886	30.0429	protein exit from endoplasmic reticulum
GO:0015976	12	1	1	11	908	118540	0.0920103	Overrepresented	0.0875886	30.0429	carbon utilization
GO:0045736	65	2	2	63	907	118487	0.498389	Overrepresented	0.0879442	30.1649	negative regulation of cyclin-dependent protein serine/threonine kinase activity
GO:0080029	13	1	1	12	908	118539	0.0996778	Overrepresented	0.0945321	32.4245	cellular response to boron-containing substance levels
GO:0046713	13	1	1	12	908	118539	0.0996778	Overrepresented	0.0945321	32.4245	borate transport
GO:0006820	143	3	3	140	906	118409	1.09646	Overrepresented	0.0964003	33.0653	anion transport
GO:0015749	14	1	1	13	908	118538	0.107345	Overrepresented	0.101423	34.788	monosaccharide transport
GO:0000914	14	1	1	13	908	118538	0.107345	Overrepresented	0.101423	34.788	phragmoplast assembly
GO:0009809	147	3	3	144	906	118405	1.12713	Overrepresented	0.102551	35.1749	lignin biosynthetic process
GO:0009117	150	3	3	147	906	118402	1.15013	Overrepresented	0.107263	36.7913	nucleotide metabolic process
GO:0009819	15	1	1	14	908	118537	0.115013	Overrepresented	0.108261	37.1335	drought recovery
GO:0009696	15	1	1	14	908	118537	0.115013	Overrepresented	0.108261	37.1335	salicylic acid metabolic process
GO:0006829	15	1	1	14	908	118537	0.115013	Overrepresented	0.108261	37.1335	zinc ion transport
GO:0006559	16	1	1	15	908	118536	0.12268	Overrepresented	0.115047	39.4612	L-phenylalanine catabolic process
GO:0006546	157	3	3	154	906	118395	1.2038	Overrepresented	0.118577	40.6718	glycine catabolic process
GO:0000266	17	1	1	16	908	118535	0.130348	Overrepresented	0.121782	41.7712	mitochondrial fission
GO:0009793	1180	4	4	1176	905	117372	9.04768	Underrepresented	0.125238	42.9565	embryo development ending in seed dormancy
GO:0009698	163	3	3	160	906	118389	1.24981	Overrepresented	0.128609	44.1128	phenylpropanoid metabolic process
GO:0009627	751	2	2	749	907	117801	5.75831	Underrepresented	0.138922	47.6503	systemic acquired resistance
GO:0006412	763	2	2	761	907	117789	5.85032	Underrepresented	0.13968	47.9104	translation
GO:0009904	20	1	1	19	908	118532	0.15335	Overrepresented	0.141681	48.5964	chloroplast accumulation movement
GO:0048509	21	1	1	20	908	118531	0.161018	Overrepresented	0.148213	50.837	regulation of meristem development
GO:0009808	21	1	1	20	908	118531	0.161018	Overrepresented	0.148213	50.837	lignin metabolic process
GO:0002215	22	1	1	21	908	118530	0.168685	Overrepresented	0.154695	53.0605	defense response to nematode
GO:0009626	182	3	3	179	906	118370	1.39549	Overrepresented	0.162185	55.6296	plant-type hypersensitive response
GO:0015979	452	6	6	446	903	118100	3.46572	Overrepresented	0.1648	56.5265	photosynthesis
GO:0009903	24	1	1	23	908	118528	0.184021	Overrepresented	0.167513	57.457	chloroplast avoidance movement
GO:0009269	98	2	2	96	907	118454	0.751417	Overrepresented	0.171456	58.8093	response to desiccation
GO:0042538	461	6	6	455	903	118091	3.53473	Overrepresented	0.171661	58.8796	hyperosmotic salinity response
GO:0050776	25	1	1	24	908	118527	0.191688	Overrepresented	0.173849	59.6302	regulation of immune response
GO:0006810	883	3	3	880	906	117669	6.77042	Underrepresented	0.174179	59.7433	transport
GO:0006862	101	2	2	99	907	118451	0.77442	Overrepresented	0.179592	61.6002	nucleotide transport
GO:0043269	101	2	2	99	907	118451	0.77442	Overrepresented	0.179592	61.6002	regulation of ion transport
GO:0010233	26	1	1	25	908	118526	0.199356	Overrepresented	0.180137	61.7869	phloem transport
GO:0015802	102	2	2	100	907	118450	0.782087	Overrepresented	0.182318	62.5349	basic amino acid transport
GO:0008652	193	3	3	190	906	118359	1.47983	Overrepresented	0.1827	62.6663	cellular amino acid biosynthetic process
GO:0071369	27	1	1	26	908	118525	0.207023	Overrepresented	0.186377	63.9272	cellular response to ethylene stimulus
GO:0009737	1254	5	5	1249	904	117298	9.61507	Underrepresented	0.187087	64.171	response to abscisic acid stimulus
GO:0015696	105	2	2	103	907	118447	0.80509	Overrepresented	0.190528	65.3513	ammonium transport
GO:0019513	28	1	1	27	908	118524	0.214691	Overrepresented	0.192569	66.0512	lactose catabolic process, using glucoside 3-dehydrogenase
GO:0019515	28	1	1	27	908	118524	0.214691	Overrepresented	0.192569	66.0512	lactose catabolic process via UDP-galactose
GO:0043407	28	1	1	27	908	118524	0.214691	Overrepresented	0.192569	66.0512	negative regulation of MAP kinase activity
GO:0032940	28	1	1	27	908	118524	0.214691	Overrepresented	0.192569	66.0512	secretion by cell
GO:0007243	28	1	1	27	908	118524	0.214691	Overrepresented	0.192569	66.0512	intracellular protein kinase cascade
GO:0009910	106	2	2	104	907	118446	0.812757	Overrepresented	0.193276	66.2938	negative regulation of flower development
GO:0010413	495	1	1	494	908	118057	3.79542	Underrepresented	0.195428	67.0317	glucuronoxylan metabolic process
GO:0045492	497	1	1	496	908	118055	3.81076	Underrepresented	0.195513	67.061	xylan biosynthetic process
GO:0009640	502	1	1	501	908	118050	3.8491	Underrepresented	0.195847	67.1755	photomorphogenesis
GO:0080167	356	5	5	351	904	118196	2.72964	Overrepresented	0.203054	69.6474	response to karrikin
GO:0007030	539	1	1	538	908	118013	4.13279	Underrepresented	0.20339	69.7626	Golgi organization
GO:0006636	204	3	3	201	906	118348	1.56417	Overrepresented	0.203856	69.9226	unsaturated fatty acid biosynthetic process
GO:0009733	1020	4	4	1016	905	117532	7.82087	Underrepresented	0.205927	70.6329	response to auxin stimulus
GO:0006499	1045	4	4	1041	905	117507	8.01256	Underrepresented	0.207232	71.0805	N-terminal protein myristoylation
GO:0055085	1061	4	4	1057	905	117491	8.13524	Underrepresented	0.209154	71.74	transmembrane transport
GO:0016045	31	1	1	30	908	118521	0.237693	Overrepresented	0.210865	72.3268	detection of bacterium
GO:0010440	113	2	2	111	907	118439	0.86643	Overrepresented	0.212642	72.9361	stomatal lineage progression
GO:0009409	1117	12	12	1105	897	117435	8.56462	Overrepresented	0.222207	76.2171	response to cold
GO:0055046	33	1	1	32	908	118519	0.253028	Overrepresented	0.222832	76.4315	microgametogenesis
GO:0055114	2341	23	23	2318	886	116211	17.9497	Overrepresented	0.227297	77.9629	oxidation-reduction process
GO:0046482	119	2	2	117	907	118433	0.912435	Overrepresented	0.22938	78.6775	para-aminobenzoic acid metabolic process
GO:0032880	122	2	2	120	907	118430	0.935438	Overrepresented	0.237783	81.5596	regulation of protein localization
GO:0071732	36	1	1	35	908	118516	0.276031	Overrepresented	0.240444	82.4721	cellular response to nitric oxide
GO:0071456	38	1	1	37	908	118514	0.291366	Overrepresented	0.251962	86.4231	cellular response to hypoxia
GO:0009697	653	2	2	651	907	117899	5.00689	Underrepresented	0.254396	87.2578	salicylic acid biosynthetic process
GO:0009695	417	5	5	412	904	118135	3.19736	Overrepresented	0.25494	87.4444	jasmonic acid biosynthetic process
GO:0009408	659	2	2	657	907	117893	5.0529	Underrepresented	0.255298	87.5673	response to heat
GO:0006096	661	2	2	659	907	117891	5.06823	Underrepresented	0.255642	87.6852	glycolysis
GO:0050832	941	10	10	931	899	117611	7.21514	Overrepresented	0.256888	88.1127	defense response to fungus
GO:0051555	39	1	1	38	908	118513	0.299033	Overrepresented	0.257656	88.3761	flavonol biosynthetic process
GO:0008654	39	1	1	38	908	118513	0.299033	Overrepresented	0.257656	88.3761	phospholipid biosynthetic process
GO:0002679	420	5	5	415	904	118132	3.22036	Overrepresented	0.258071	88.5182	respiratory burst involved in defense response
GO:0007165	1328	6	6	1322	903	117224	10.1825	Underrepresented	0.262598	90.0711	signal transduction
GO:0010214	40	1	1	39	908	118512	0.306701	Overrepresented	0.263307	90.3142	seed coat development
GO:0009638	40	1	1	39	908	118512	0.306701	Overrepresented	0.263307	90.3142	phototropism
GO:0012501	41	1	1	40	908	118511	0.314368	Overrepresented	0.268914	92.2376	programmed cell death
GO:0010106	237	3	3	234	906	118315	1.8172	Overrepresented	0.270037	92.6228	cellular response to iron ion starvation
GO:0051567	443	1	1	442	908	118109	3.39671	Underrepresented	0.273274	93.7329	histone H3-K9 methylation
GO:0006833	451	1	1	450	908	118101	3.45805	Underrepresented	0.274091	94.0133	water transport
GO:0009807	42	1	1	41	908	118510	0.322036	Overrepresented	0.274479	94.1464	lignan biosynthetic process
GO:0005990	42	1	1	41	908	118510	0.322036	Overrepresented	0.274479	94.1464	lactose catabolic process
GO:0009860	460	1	1	459	908	118092	3.52706	Underrepresented	0.275624	94.5389	pollen tube growth
GO:0006094	463	1	1	462	908	118089	3.55006	Underrepresented	0.276275	94.7622	gluconeogenesis
GO:0045892	468	1	1	467	908	118084	3.5884	Underrepresented	0.277512	95.1865	negative regulation of transcription, DNA-dependent
GO:0000911	471	1	1	470	908	118081	3.6114	Underrepresented	0.278344	95.4718	cytokinesis by cell plate formation
GO:0006914	138	2	2	136	907	118414	1.05812	Overrepresented	0.282736	96.9785	autophagy
GO:0016311	44	1	1	43	908	118508	0.337371	Overrepresented	0.285482	97.9205	dephosphorylation
GO:0010030	46	1	1	45	908	118506	0.352706	Overrepresented	0.296319	101.637	positive regulation of seed germination
GO:0008272	49	1	1	48	908	118503	0.375709	Overrepresented	0.312267	107.107	sulfate transport
GO:0006811	49	1	1	48	908	118503	0.375709	Overrepresented	0.312267	107.107	ion transport
GO:0030154	324	4	4	320	905	118228	2.48428	Overrepresented	0.318364	109.199	cell differentiation
GO:0010044	51	1	1	50	908	118501	0.391044	Overrepresented	0.322697	110.685	response to aluminum ion
GO:0048366	332	4	4	328	905	118220	2.54562	Overrepresented	0.326436	111.967	leaf development
GO:0031347	345	4	4	341	905	118207	2.64529	Overrepresented	0.340492	116.789	regulation of defense response
GO:2000377	55	1	1	54	908	118497	0.421714	Overrepresented	0.343087	117.679	regulation of reactive oxygen species metabolic process
GO:0009651	1845	10	10	1835	899	116707	14.1466	Underrepresented	0.343164	117.705	response to salt stress
GO:0006605	56	1	1	55	908	118496	0.429381	Overrepresented	0.348088	119.394	protein targeting
GO:0008610	57	1	1	56	908	118495	0.437049	Overrepresented	0.353051	121.096	lipid biosynthetic process
GO:0042742	1063	5	5	1058	904	117489	8.15058	Underrepresented	0.372385	127.728	defense response to bacterium
GO:0000226	379	1	1	378	908	118173	2.90599	Underrepresented	0.380176	130.4	microtubule cytoskeleton organization
GO:0009751	380	1	1	379	908	118172	2.91366	Underrepresented	0.380183	130.403	response to salicylic acid stimulus
GO:0008283	388	1	1	387	908	118164	2.975	Underrepresented	0.38059	130.542	cell proliferation
GO:0048765	396	1	1	395	908	118156	3.03634	Underrepresented	0.381599	130.888	root hair cell differentiation
GO:0016197	63	1	1	62	908	118489	0.483054	Overrepresented	0.382046	131.042	endosomal transport
GO:0002238	63	1	1	62	908	118489	0.483054	Overrepresented	0.382046	131.042	response to molecule of fungal origin
GO:0006952	1116	11	11	1105	898	117436	8.55695	Overrepresented	0.382316	131.134	defense response
GO:0048364	401	1	1	400	908	118151	3.07468	Underrepresented	0.382524	131.206	root development
GO:0010162	406	1	1	405	908	118146	3.11301	Underrepresented	0.383668	131.598	seed dormancy process
GO:0006306	421	1	1	420	908	118131	3.22803	Underrepresented	0.38836	133.207	DNA methylation
GO:0006098	421	1	1	420	908	118131	3.22803	Underrepresented	0.38836	133.207	pentose-phosphate shunt
GO:0009753	756	3	3	753	906	117796	5.79665	Underrepresented	0.394317	135.251	response to jasmonic acid stimulus
GO:0009416	440	5	5	435	904	118112	3.37371	Overrepresented	0.396819	136.109	response to light stimulus
GO:0048608	67	1	1	66	908	118485	0.513724	Overrepresented	0.400651	137.423	reproductive structure development
GO:0006073	67	1	1	66	908	118485	0.513724	Overrepresented	0.400651	137.423	cellular glucan metabolic process
GO:0009958	68	1	1	67	908	118484	0.521391	Overrepresented	0.405214	138.988	positive gravitropism
GO:0051707	255	3	3	252	906	118297	1.95522	Overrepresented	0.4494	154.144	response to other organism
GO:0042023	257	3	3	254	906	118295	1.97055	Overrepresented	0.451375	154.822	DNA endoreduplication
GO:0043090	266	3	3	263	906	118286	2.03956	Overrepresented	0.460671	158.01	amino acid import
GO:0046685	82	1	1	81	908	118470	0.628737	Overrepresented	0.465571	159.691	response to arsenic-containing substance
GO:0016310	84	1	1	83	908	118468	0.644072	Overrepresented	0.473679	162.472	phosphorylation
GO:0010224	278	3	3	275	906	118274	2.13157	Overrepresented	0.473996	162.58	response to UV-B
GO:0006869	279	3	3	276	906	118273	2.13924	Overrepresented	0.475148	162.976	lipid transport
GO:0009963	300	3	3	297	906	118252	2.30026	Overrepresented	0.500596	171.704	positive regulation of flavonoid biosynthetic process
GO:0009646	91	1	1	90	908	118461	0.697744	Overrepresented	0.501101	171.878	response to absence of light
GO:0006301	92	1	1	91	908	118460	0.705412	Overrepresented	0.5049	173.181	postreplication repair
GO:0000280	93	1	1	92	908	118459	0.713079	Overrepresented	0.508671	174.474	nuclear division
GO:0009723	726	7	7	719	902	117826	5.56662	Overrepresented	0.514299	176.405	response to ethylene stimulus
GO:0051225	98	1	1	97	908	118454	0.751417	Overrepresented	0.527096	180.794	spindle assembly
GO:0009855	326	1	1	325	908	118226	2.49961	Underrepresented	0.527416	180.904	determination of bilateral symmetry
GO:0016036	330	1	1	329	908	118222	2.53028	Underrepresented	0.527675	180.993	cellular response to phosphate starvation
GO:0006857	336	1	1	335	908	118216	2.57629	Underrepresented	0.528351	181.225	oligopeptide transport
GO:0048573	342	1	1	341	908	118210	2.62229	Underrepresented	0.529361	181.571	photoperiodism, flowering
GO:0006970	345	1	1	344	908	118207	2.64529	Underrepresented	0.529987	181.785	response to osmotic stress
GO:0009058	348	1	1	347	908	118204	2.6683	Underrepresented	0.530691	182.027	biosynthetic process
GO:0019761	349	1	1	348	908	118203	2.67596	Underrepresented	0.530942	182.113	glucosinolate biosynthetic process
GO:0009694	100	1	1	99	908	118452	0.766752	Overrepresented	0.534271	183.255	jasmonic acid metabolic process
GO:0009750	362	1	1	361	908	118190	2.77564	Underrepresented	0.534965	183.493	response to fructose stimulus
GO:0016126	363	1	1	362	908	118189	2.78331	Underrepresented	0.53533	183.618	sterol biosynthetic process
GO:0006754	101	1	1	100	908	118451	0.77442	Overrepresented	0.537818	184.472	ATP biosynthetic process
GO:0006333	101	1	1	100	908	118451	0.77442	Overrepresented	0.537818	184.472	chromatin assembly or disassembly
GO:0010207	372	1	1	371	908	118180	2.85232	Underrepresented	0.53895	184.86	photosystem II assembly
GO:0006813	103	1	1	102	908	118449	0.789755	Overrepresented	0.544831	186.877	potassium ion transport
GO:0000160	103	1	1	102	908	118449	0.789755	Overrepresented	0.544831	186.877	phosphorelay signal transduction system
GO:0000038	104	1	1	103	908	118448	0.797422	Overrepresented	0.548297	188.066	very long-chain fatty acid metabolic process
GO:0048868	105	1	1	104	908	118447	0.80509	Overrepresented	0.551738	189.246	pollen tube development
GO:0006200	106	1	1	105	908	118446	0.812757	Overrepresented	0.555151	190.417	ATP catabolic process
GO:0009686	106	1	1	105	908	118446	0.812757	Overrepresented	0.555151	190.417	gibberellin biosynthetic process
GO:0007015	115	1	1	114	908	118437	0.881765	Overrepresented	0.584732	200.563	actin filament organization
GO:0019344	459	2	2	457	907	118093	3.51939	Underrepresented	0.593232	203.479	cysteine biosynthetic process
GO:0046777	477	2	2	475	907	118075	3.65741	Underrepresented	0.594697	203.981	protein autophosphorylation
GO:0035556	479	2	2	477	907	118073	3.67274	Underrepresented	0.594978	204.078	intracellular signal transduction
GO:0048767	504	2	2	502	907	118048	3.86443	Underrepresented	0.600335	205.915	root hair elongation
GO:0043069	525	5	5	520	904	118027	4.02545	Overrepresented	0.607249	208.287	negative regulation of programmed cell death
GO:0006629	534	5	5	529	904	118018	4.09446	Overrepresented	0.61081	209.508	lipid metabolic process
GO:0009407	535	5	5	530	904	118017	4.10212	Overrepresented	0.611226	209.651	toxin catabolic process
GO:0006334	128	1	1	127	908	118424	0.981443	Overrepresented	0.624024	214.04	nucleosome assembly
GO:0006511	619	3	3	616	906	117933	4.7462	Underrepresented	0.639367	219.303	ubiquitin-dependent protein catabolic process
GO:0042546	185	2	2	183	907	118367	1.41849	Overrepresented	0.654594	224.526	cell wall biogenesis
GO:0007154	186	2	2	184	907	118366	1.42616	Overrepresented	0.65537	224.792	cell communication
GO:0009805	186	2	2	184	907	118366	1.42616	Overrepresented	0.65537	224.792	coumarin biosynthetic process
GO:0042631	190	2	2	188	907	118362	1.45683	Overrepresented	0.658557	225.885	cellular response to water deprivation
GO:0010155	191	2	2	189	907	118361	1.4645	Overrepresented	0.659373	226.165	regulation of proton transport
GO:0000041	201	2	2	199	907	118351	1.54117	Overrepresented	0.667914	229.095	transition metal ion transport
GO:0031348	766	4	4	762	905	117786	5.87332	Underrepresented	0.672829	230.78	negative regulation of defense response
GO:0016556	220	2	2	218	907	118332	1.68685	Overrepresented	0.685655	235.18	mRNA modification
GO:0009414	888	5	5	883	904	117664	6.80876	Underrepresented	0.695857	238.679	response to water deprivation
GO:0007275	236	2	2	234	907	118316	1.80954	Overrepresented	0.701616	240.654	multicellular organismal development
GO:0008152	2095	17	17	2078	892	116457	16.0635	Overrepresented	0.704416	241.615	metabolic process
GO:0048443	263	1	1	262	908	118289	2.01656	Underrepresented	0.727996	249.703	stamen development
GO:0002237	263	1	1	262	908	118289	2.01656	Underrepresented	0.727996	249.703	response to molecule of bacterial origin
GO:0009790	263	1	1	262	908	118289	2.01656	Underrepresented	0.727996	249.703	embryo development
GO:0042545	266	1	1	265	908	118286	2.03956	Underrepresented	0.728047	249.72	cell wall modification
GO:0006812	266	1	1	265	908	118286	2.03956	Underrepresented	0.728047	249.72	cation transport
GO:0006260	270	1	1	269	908	118282	2.07023	Underrepresented	0.728223	249.78	DNA replication
GO:0030003	274	1	1	273	908	118278	2.1009	Underrepresented	0.728519	249.882	cellular cation homeostasis
GO:0000271	274	1	1	273	908	118278	2.1009	Underrepresented	0.728519	249.882	polysaccharide biosynthetic process
GO:0045087	274	1	1	273	908	118278	2.1009	Underrepresented	0.728519	249.882	innate immune response
GO:0015995	294	1	1	293	908	118258	2.25425	Underrepresented	0.731661	250.96	chlorophyll biosynthetic process
GO:0006972	305	1	1	304	908	118247	2.33859	Underrepresented	0.734453	251.917	hyperosmotic response
GO:0006346	306	1	1	305	908	118246	2.34626	Underrepresented	0.73474	252.016	methylation-dependent chromatin silencing
GO:0009620	310	1	1	309	908	118242	2.37693	Underrepresented	0.735944	252.429	response to fungus
GO:0009832	313	1	1	312	908	118239	2.39993	Underrepresented	0.736901	252.757	plant-type cell wall biogenesis
GO:0009220	315	1	1	314	908	118237	2.41527	Underrepresented	0.737565	252.985	pyrimidine ribonucleotide biosynthetic process
GO:0009658	316	1	1	315	908	118236	2.42294	Underrepresented	0.737904	253.101	chloroplast organization
GO:0051726	345	3	3	342	906	118207	2.64529	Overrepresented	0.749631	257.123	regulation of cell cycle
GO:0009266	362	3	3	359	906	118190	2.77564	Overrepresented	0.757908	259.962	response to temperature stimulus
GO:0000278	398	2	2	396	907	118154	3.05167	Underrepresented	0.774768	265.745	mitotic cell cycle
GO:0009555	405	2	2	403	907	118147	3.10535	Underrepresented	0.775001	265.825	pollen development
GO:0051788	426	2	2	424	907	118126	3.26636	Underrepresented	0.776886	266.472	response to misfolded protein
GO:0009965	489	4	4	485	905	118063	3.74942	Overrepresented	0.791304	271.417	leaf morphogenesis
GO:0030968	501	4	4	497	905	118051	3.84143	Overrepresented	0.795204	272.755	endoplasmic reticulum unfolded protein response
GO:0019288	581	3	3	578	906	117971	4.45483	Underrepresented	0.807602	277.007	isopentenyl diphosphate biosynthetic process, mevalonate-independent pathway
GO:0006944	717	4	4	713	905	117835	5.49761	Underrepresented	0.826905	283.628	cellular membrane fusion
GO:0005975	911	7	7	904	902	117641	6.98511	Overrepresented	0.84874	291.118	carbohydrate metabolic process
GO:0010363	1019	8	8	1011	901	117533	7.8132	Overrepresented	0.855577	293.463	regulation of plant-type hypersensitive response
GO:0006612	1020	8	8	1012	901	117532	7.82087	Overrepresented	0.855687	293.501	protein targeting to membrane
GO:0009611	1031	8	8	1023	901	117521	7.90521	Overrepresented	0.856951	293.934	response to wounding
GO:0010200	1135	9	9	1126	900	117417	8.70264	Overrepresented	0.862704	295.907	response to chitin
GO:0009944	203	1	1	202	908	118349	1.55651	Underrepresented	1	343	polarity specification of adaxial/abaxial axis
GO:0000165	575	4	4	571	905	117977	4.40882	Underrepresented	1	343	MAPK cascade
GO:0015996	140	1	1	139	908	118412	1.07345	Underrepresented	1	343	chlorophyll catabolic process
GO:0009553	147	1	1	146	908	118405	1.12713	Underrepresented	1	343	embryo sac development
GO:0044237	148	1	1	147	908	118404	1.13479	Underrepresented	1	343	cellular metabolic process
GO:0016117	259	1	1	258	908	118293	1.98589	Underrepresented	1	343	carotenoid biosynthetic process
GO:0006655	176	1	1	175	908	118376	1.34948	Underrepresented	1	343	phosphatidylglycerol biosynthetic process
GO:0009664	337	2	2	335	907	118215	2.58395	Underrepresented	1	343	plant-type cell wall organization
GO:0009073	139	1	1	138	908	118413	1.06579	Underrepresented	1	343	aromatic amino acid family biosynthetic process
GO:0010817	212	1	1	211	908	118340	1.62551	Underrepresented	1	343	regulation of hormone levels
GO:0009740	212	1	1	211	908	118340	1.62551	Underrepresented	1	343	gibberellic acid mediated signaling pathway
GO:0043481	310	2	2	308	907	118242	2.37693	Underrepresented	1	343	anthocyanin accumulation in tissues in response to UV light
GO:0009749	195	1	1	194	908	118357	1.49517	Underrepresented	1	343	response to glucose stimulus
GO:0006406	136	1	1	135	908	118416	1.04278	Underrepresented	1	343	mRNA export from nucleus
GO:0009637	269	2	2	267	907	118283	2.06256	Underrepresented	1	343	response to blue light
GO:0006633	237	1	1	236	908	118315	1.8172	Underrepresented	1	343	fatty acid biosynthetic process
GO:0010150	230	1	1	229	908	118322	1.76353	Underrepresented	1	343	leaf senescence
GO:0010075	450	3	3	447	906	118102	3.45038	Underrepresented	1	343	regulation of meristem growth
GO:0006888	311	2	2	309	907	118241	2.3846	Underrepresented	1	343	ER to Golgi vesicle-mediated transport
GO:0010014	342	2	2	340	907	118210	2.62229	Underrepresented	1	343	meristem initiation
GO:0044036	222	1	1	221	908	118330	1.70219	Underrepresented	1	343	cell wall macromolecule metabolic process
GO:0019375	234	1	1	233	908	118318	1.7942	Underrepresented	1	343	galactolipid biosynthetic process
GO:0010389	155	1	1	154	908	118397	1.18847	Underrepresented	1	343	regulation of G2/M transition of mitotic cell cycle
GO:0009644	582	4	4	578	905	117970	4.4625	Underrepresented	1	343	response to high light intensity
GO:0010114	252	1	1	251	908	118300	1.93222	Underrepresented	1	343	response to red light
GO:0006270	159	1	1	158	908	118393	1.21914	Underrepresented	1	343	DNA replication initiation
GO:0071555	448	3	3	445	906	118104	3.43505	Underrepresented	1	343	cell wall organization
GO:0010218	251	1	1	250	908	118301	1.92455	Underrepresented	1	343	response to far red light
GO:0009863	458	3	3	455	906	118094	3.51172	Underrepresented	1	343	salicylic acid mediated signaling pathway
GO:0007568	136	1	1	135	908	118416	1.04278	Underrepresented	1	343	aging
GO:0043900	264	2	2	262	907	118288	2.02423	Underrepresented	1	343	regulation of multi-organism process
GO:0043161	282	2	2	280	907	118270	2.16224	Underrepresented	1	343	proteasomal ubiquitin-dependent protein catabolic process
GO:0010119	172	1	1	171	908	118380	1.31881	Underrepresented	1	343	regulation of stomatal movement
GO:0009932	248	1	1	247	908	118304	1.90155	Underrepresented	1	343	cell tip growth
GO:0009744	531	4	4	527	905	118021	4.07145	Underrepresented	1	343	response to sucrose stimulus
GO:0010089	225	1	1	224	908	118327	1.72519	Underrepresented	1	343	xylem development
GO:0008361	144	1	1	143	908	118408	1.10412	Underrepresented	1	343	regulation of cell size
GO:0006661	183	1	1	182	908	118369	1.40316	Underrepresented	1	343	phosphatidylinositol biosynthetic process
GO:0006606	243	1	1	242	908	118309	1.86321	Underrepresented	1	343	protein import into nucleus
GO:0006413	131	1	1	130	908	118421	1.00445	Underrepresented	1	343	translational initiation
GO:0051607	145	1	1	144	908	118407	1.11179	Underrepresented	1	343	defense response to virus
GO:0042335	131	1	1	130	908	118421	1.00445	Underrepresented	1	343	cuticle development
GO:0009845	482	3	3	479	906	118070	3.69575	Underrepresented	1	343	seed germination
GO:0031048	261	1	1	260	908	118291	2.00122	Underrepresented	1	343	chromatin silencing by small RNA
GO:0006635	455	3	3	452	906	118097	3.48872	Underrepresented	1	343	fatty acid beta-oxidation
GO:0016572	159	1	1	158	908	118393	1.21914	Underrepresented	1	343	histone phosphorylation
GO:0009410	174	1	1	173	908	118378	1.33415	Underrepresented	1	343	response to xenobiotic stimulus
GO:0009867	800	6	6	794	903	117752	6.13402	Underrepresented	1	343	jasmonic acid mediated signaling pathway
GO:0019243	186	1	1	185	908	118366	1.42616	Underrepresented	1	343	methylglyoxal catabolic process to D-lactate
GO:0010583	454	3	3	451	906	118098	3.48105	Underrepresented	1	343	response to cyclopentenone
GO:0009825	265	2	2	263	907	118287	2.03189	Underrepresented	1	343	multidimensional cell growth
GO:0080129	319	2	2	317	907	118233	2.44594	Underrepresented	1	343	proteasome core complex assembly
GO:0009738	634	4	4	630	905	117918	4.86121	Underrepresented	1	343	abscisic acid mediated signaling pathway
GO:0034976	483	3	3	480	906	118069	3.70341	Underrepresented	1	343	response to endoplasmic reticulum stress
GO:0009926	251	1	1	250	908	118301	1.92455	Underrepresented	1	343	auxin polar transport
GO:0070838	237	1	1	236	908	118315	1.8172	Underrepresented	1	343	divalent metal ion transport
GO:0009739	250	1	1	249	908	118302	1.91688	Underrepresented	1	343	response to gibberellin stimulus
GO:0006457	779	5	5	774	904	117773	5.973	Underrepresented	1	343	protein folding
GO:0046686	1310	9	9	1301	900	117242	10.0445	Underrepresented	1	343	response to cadmium ion
GO:0001510	418	3	3	415	906	118134	3.20502	Underrepresented	1	343	RNA methylation
GO:0016132	271	2	2	269	907	118281	2.0779	Underrepresented	1	343	brassinosteroid biosynthetic process
GO:0009813	218	1	1	217	908	118334	1.67152	Underrepresented	1	343	flavonoid biosynthetic process
GO:0045454	263	2	2	261	907	118289	2.01656	Underrepresented	1	343	cell redox homeostasis
GO:0009595	278	2	2	276	907	118274	2.13157	Underrepresented	1	343	detection of biotic stimulus
GO:0008219	157	1	1	156	908	118395	1.2038	Underrepresented	1	343	cell death
GO:0042744	189	1	1	188	908	118363	1.44916	Underrepresented	1	343	hydrogen peroxide catabolic process
GO:0006623	319	2	2	317	907	118233	2.44594	Underrepresented	1	343	protein targeting to vacuole
GO:0048653	173	1	1	172	908	118379	1.32648	Underrepresented	1	343	anther development
GO:0006275	255	1	1	254	908	118297	1.95522	Underrepresented	1	343	regulation of DNA replication
GO:0009817	158	1	1	157	908	118394	1.21147	Underrepresented	1	343	defense response to fungus, incompatible interaction

## Sheet: mapman_F036_C_72_0p5
This file was generated in Mapman using the Additional File 4 Table S4 as the input file for the mappings that correspond to bin categories in column B. The subset of genes used for visualization were for differentially expressed genes between F036 inoculated and control at 72 hours post inoculation and a Qvalue cutoff of 0.05. Qvalue is the Benjamini Hochberg corrected Wilcox Rank Sum p-value (C…
Bin	Name	Elements	Qvalue
26.12	misc.peroxidases	13	0.0446107
10.8	cell wall.pectin*esterases	7	0.0446107
10.8.1	cell wall.pectin*esterases.PME	6	0.0736162
20.1	stress.biotic	30	0.350185
16	secondary metabolism	28	0.363108
20.1.7.6	stress.biotic.PR-proteins.proteinase inhibitors	5	0.390538
20.1.7.6.1	stress.biotic.PR-proteins.proteinase inhibitors.trypsin inhibitor	5	0.390538
20.1.7	stress.biotic.PR-proteins	18	0.488332
34.7	transport.phosphate	2	0.667043
13.2	amino acid metabolism.degradation	2	0.667043
20.2.99	stress.abiotic.unspecified	10	0.667043
20.2.2	stress.abiotic.cold	2	0.667043
16.1	secondary metabolism.isoprenoids	4	0.667043
30.2.19	signalling.receptor kinases.legume-lectin	1	0.784318
16.2.1	secondary metabolism.phenylpropanoids.lignin biosynthesis	6	0.784318
26.21	misc.protease inhibitor/seed storage/lipid transfer protein (LTP) family protein	2	0.784318
34.16	transport.ABC transporters and multidrug resistance systems	2	0.784318
1.3	PS.calvin cycle	1	0.784318
1.3.10	PS.calvin cycle.Rib5P Isomerase	1	0.784318
7.2	OPP.non-reductive PP	1	0.784318
7.2.4	OPP.non-reductive PP.ribose 5-phosphate isomerase	1	0.784318
27.3.65	RNA.regulation of transcription.Polycomb Group (PcG)	1	0.784318
11.1.15	lipid metabolism.FA synthesis and FA elongation.ACP desaturase	1	0.784318
16.8.3.3	secondary metabolism.flavonoids.dihydroflavonols.flavonoid 3''-monooxygenase	3	0.784318
16.1.5	secondary metabolism.isoprenoids.terpenoids	2	0.784318
16.2.1.8	secondary metabolism.phenylpropanoids.lignin biosynthesis.F5H	2	0.784318
30.12	signalling.gravity	1	0.784318
13.2.7	amino acid metabolism.degradation.histidine	1	0.784318
17.7	hormone metabolism.jasmonate	4	0.784318
17.7.1	hormone metabolism.jasmonate.synthesis-degradation	4	0.784318
16.2	secondary metabolism.phenylpropanoids	8	0.784318
21	redox	2	0.784318
21.2	redox.ascorbate and glutathione	2	0.784318
21.2.2	redox.ascorbate and glutathione.glutathione	2	0.784318
20.2	stress.abiotic	19	0.784318
26.1	misc.cytochrome P450	11	0.784318
30.3	signalling.calcium	1	0.784318
34.14	transport.unspecified cations	2	0.784318
27.3.11	RNA.regulation of transcription.C2H2 zinc finger family	1	0.784318
15.1	metal handling.acquisition	1	0.784318
34.2	transport.sugars	4	0.784318
13.2.6	amino acid metabolism.degradation.aromatic aa	1	0.784318
13.2.6.2	amino acid metabolism.degradation.aromatic aa.tyrosine	1	0.784318
17.6	hormone metabolism.gibberelin	3	0.785541
17.6.1	hormone metabolism.gibberelin.synthesis-degradation	3	0.785541
30.2.8	signalling.receptor kinases.leucine rich repeat VIII	3	0.805013
20	stress	47	0.805013
20.1.2	stress.biotic.receptors	1	0.805013
16.99	secondary metabolism.unspecified	1	0.805013
29.1.30	protein.aa activation.pseudouridylate synthase	1	0.805013
13	amino acid metabolism	4	0.805013
26.8	misc.nitrilases, *nitrile lyases, berberine bridge enzymes, reticuline oxidases, troponine reductases	2	0.805013
34	transport	20	0.805013
16.7	secondary metabolism.wax	2	0.805013
26.18	misc.invertase/pectin methylesterase inhibitor family protein	1	0.805013
29.5.1	protein.degradation.subtilases	4	0.805013
10.5.2	cell wall.cell wall proteins.proline rich proteins	1	0.805013
29.1.5	protein.aa activation.isoleucine-tRNA ligase	1	0.805013
29.4	protein.postranslational modification	4	0.805013
29.4.1	protein.postranslational modification.kinase	4	0.805013
20.1.1	stress.biotic.respiratory burst	1	0.805013
17.7.1.10	hormone metabolism.jasmonate.synthesis-degradation.jasmonate-O-methyltransferase	1	0.805013
17.8	hormone metabolism.salicylic acid	1	0.805013
17.8.1	hormone metabolism.salicylic acid.synthesis-degradation	1	0.805013
17.8.1.1	hormone metabolism.salicylic acid.synthesis-degradation.synthesis	1	0.805013
17.8.1.1.7	hormone metabolism.salicylic acid.synthesis-degradation.synthesis.methyl-SA methylesterase	1	0.805013
10.8.99	cell wall.pectin*esterases.misc	1	0.805013
30.2.8.2	signalling.receptor kinases.leucine rich repeat VIII.VIII-2	3	0.805013
30.2.1	signalling.receptor kinases.leucine rich repeat I	2	0.823987
26.16	misc.myrosinases-lectin-jacalin	1	0.828014
7	OPP	2	0.828014
16.1.3	secondary metabolism.isoprenoids.tocopherol biosynthesis	1	0.828014
16.1.3.2	secondary metabolism.isoprenoids.tocopherol biosynthesis.homogentisate phytyltransferase	1	0.828014
28	DNA	2	0.828014
11.9.3	lipid metabolism.lipid degradation.lysophospholipases	1	0.828014
11.9.3.5	lipid metabolism.lipid degradation.lysophospholipases.phosphoinositide phospholipase C	1	0.828014
26.28	misc.GDSL-motif lipase	6	0.828014
29.3	protein.targeting	1	0.828014
29.3.4	protein.targeting.secretory pathway	1	0.828014
29.3.4.99	protein.targeting.secretory pathway.unspecified	1	0.828014
17.7.1.5	hormone metabolism.jasmonate.synthesis-degradation.12-Oxo-PDA-reductase	1	0.828014
35.1	not assigned.no ontology	8	0.830437
10.5	cell wall.cell wall proteins	2	0.830437
33.2	development.late embryogenesis abundant	1	0.839877
26.3.4	misc.gluco-, galacto- and mannosidases.endoglucanase	1	0.839877
26.9	misc.glutathione S transferases	3	0.839877
16.8.5	secondary metabolism.flavonoids.isoflavones	1	0.839877
16.8.5.1	secondary metabolism.flavonoids.isoflavones.isoflavone reductase	1	0.839877
34.12	transport.metal	1	0.839877
10	cell wall	30	0.839877
24	Biodegradation of Xenobiotics	1	0.839877
24.2	Biodegradation of Xenobiotics.lactoylglutathione lyase	1	0.839877
28.99	DNA.unspecified	1	0.839877
16.8	secondary metabolism.flavonoids	13	0.839877
17.3.2	hormone metabolism.brassinosteroid.signal transduction	1	0.839877
17.3.2.99	hormone metabolism.brassinosteroid.signal transduction.other	1	0.839877
29.5.5	protein.degradation.serine protease	1	0.839877
9	mitochondrial electron transport / ATP synthesis	1	0.839877
9.1	mitochondrial electron transport / ATP synthesis.NADH-DH	1	0.839877
9.1.1	mitochondrial electron transport / ATP synthesis.NADH-DH.complex I	1	0.839877
16.8.3.1	secondary metabolism.flavonoids.dihydroflavonols.dihydroflavonol 4-reductase	3	0.839877
35.2	not assigned.unknown	65	0.839877
11.1.8	lipid metabolism.FA synthesis and FA elongation.acyl coa ligase	1	0.839877
11.1.10	lipid metabolism.FA synthesis and FA elongation.beta ketoacyl CoA synthase	1	0.839877
31.1	cell.organisation	3	0.839877
31	cell	4	0.839877
11.6	lipid metabolism.lipid transfer proteins etc	2	0.839877
10.6	cell wall.degradation	5	0.839877
10.6.3	cell wall.degradation.pectate lyases and polygalacturonases	5	0.839877
30	signalling	15	0.839877
3.2	minor CHO metabolism.trehalose	1	0.839877
3.2.2	minor CHO metabolism.trehalose.TPP	1	0.839877
3.1	minor CHO metabolism.raffinose family	1	0.839877
3.1.1	minor CHO metabolism.raffinose family.galactinol synthases	1	0.839877
3.1.1.1	minor CHO metabolism.raffinose family.galactinol synthases.known	1	0.839877
16.1	secondary metabolism.simple phenols	3	0.839877
23.3	nucleotide metabolism.salvage	1	0.839877
23.3.3	nucleotide metabolism.salvage.NUDIX hydrolases	1	0.839877
16.2.1.10	secondary metabolism.phenylpropanoids.lignin biosynthesis.CAD	1	0.839877
27.3.12	RNA.regulation of transcription.C3H zinc finger family	1	0.839877
34.8	transport.metabolite transporters at the envelope membrane	1	0.839877
34.9	transport.metabolite transporters at the mitochondrial membrane	1	0.839877
20.2.3	stress.abiotic.drought/salt	1	0.839877
26.13	misc.acid and other phosphatases	2	0.839877
16.5	secondary metabolism.sulfur-containing	1	0.839877
16.5.1	secondary metabolism.sulfur-containing.glucosinolates	1	0.839877
16.5.1.1	secondary metabolism.sulfur-containing.glucosinolates.synthesis	1	0.839877
16.5.1.1.1	secondary metabolism.sulfur-containing.glucosinolates.synthesis.aliphatic	1	0.839877
16.5.1.1.1.10	secondary metabolism.sulfur-containing.glucosinolates.synthesis.aliphatic.flavin-containing monooxygenase	1	0.839877
6	gluconeogenesis / glyoxylate cycle	1	0.839877
6.4	gluconeogenesis / glyoxylate cycle.PEPCK	1	0.839877
17.2	hormone metabolism.auxin	2	0.839877
17.2.2	hormone metabolism.auxin.signal transduction	2	0.839877
29.5	protein.degradation	8	0.839877
20.2.1	stress.abiotic.heat	2	0.839877
33.1	development.storage proteins	1	0.839877
16.8.1.12	secondary metabolism.flavonoids.anthocyanins.anthocyanidin 3-O-glucosyltransferase	1	0.839877
13.1.6	amino acid metabolism.synthesis.aromatic aa	1	0.839877
13.1.6.1	amino acid metabolism.synthesis.aromatic aa.chorismate	1	0.839877
13.1.6.1.10	amino acid metabolism.synthesis.aromatic aa.chorismate.dehydroquinate/shikimate dehydrogenase	1	0.839877
26.6	misc.O-methyl transferases	1	0.839877
34.99	transport.misc	3	0.852203
1.1	PS.lightreaction	8	0.852203
16.1.1	secondary metabolism.isoprenoids.non-mevalonate pathway	1	0.852203
16.1.1.1	secondary metabolism.isoprenoids.non-mevalonate pathway.DXS	1	0.852203
27.3.32	RNA.regulation of transcription.WRKY domain transcription factor family	1	0.852203
11.9	lipid metabolism.lipid degradation	2	0.852203
17.6.1.13	hormone metabolism.gibberelin.synthesis-degradation.GA2 oxidase	1	0.852203
2.2.1	major CHO metabolism.degradation.sucrose	1	0.861034
2.2.1.3	major CHO metabolism.degradation.sucrose.invertases	1	0.861034
2.2.1.3.2	major CHO metabolism.degradation.sucrose.invertases.cell wall	1	0.861034
3.5	minor CHO metabolism.others	1	0.861034
11.8	lipid metabolism.'exotics'(steroids, squalene etc)	1	0.865895
27.3.25	RNA.regulation of transcription.MYB domain transcription factor family	1	0.872089
15	metal handling	2	0.872089
26.22	misc.short chain dehydrogenase/reductase (SDR)	2	0.872089
1.1.1	PS.lightreaction.photosystem II	5	0.872089
33	development	12	0.872089
28.1	DNA.synthesis/chromatin structure	1	0.872089
15.2	metal handling.binding, chelation and storage	1	0.872089
17.3	hormone metabolism.brassinosteroid	2	0.872089
5.1	fermentation.aldehyde dehydrogenase	1	0.872089
33.99	development.unspecified	10	0.872089
23.1	nucleotide metabolism.synthesis	1	0.872089
23.1.1	nucleotide metabolism.synthesis.pyrimidine	1	0.872089
23.1.1.10	nucleotide metabolism.synthesis.pyrimidine.CTP synthetase	1	0.872089
2.2.2	major CHO metabolism.degradation.starch	1	0.872089
2.2.2.1	major CHO metabolism.degradation.starch.starch cleavage	1	0.872089
2.2.2.1.2	major CHO metabolism.degradation.starch.starch cleavage.beta amylase	1	0.872089
30.2.21	signalling.receptor kinases.lysine motif	1	0.881885
30.5	signalling.G-proteins	3	0.881885
26	misc	60	0.892624
23.2	nucleotide metabolism.degradation	2	0.893857
34.19	transport.Major Intrinsic Proteins	1	0.893857
34.19.2	transport.Major Intrinsic Proteins.TIP	1	0.893857
16.8.3	secondary metabolism.flavonoids.dihydroflavonols	10	0.893857
1.1.1.2	PS.lightreaction.photosystem II.PSII polypeptide subunits	2	0.893857
17.7.1.2	hormone metabolism.jasmonate.synthesis-degradation.lipoxygenase	2	0.893857
29.5.3	protein.degradation.cysteine protease	2	0.895849
27.3.40	RNA.regulation of transcription.Aux/IAA family	1	0.896014
35	not assigned	73	0.915615
34.3	transport.amino acids	1	0.915615
29.4.1.61	protein.postranslational modification.kinase.receptor like cytoplasmatic kinase X	1	0.929798
26.3.1	misc.gluco-, galacto- and mannosidases.alpha-galactosidase	1	0.929798
13.1.1	amino acid metabolism.synthesis.central amino acid metabolism	1	0.929798
13.1.1.2	amino acid metabolism.synthesis.central amino acid metabolism.aspartate	1	0.929798
13.1.1.2.1	amino acid metabolism.synthesis.central amino acid metabolism.aspartate.aspartate aminotransferase	1	0.929798
27.1	RNA.processing	3	0.929798
27.1.19	RNA.processing.ribonucleases	3	0.929798
29	protein	15	0.929798
27.3.3	RNA.regulation of transcription.AP2/EREBP, APETALA2/Ethylene-responsive element binding protein family	4	0.929798
1.1.1.1	PS.lightreaction.photosystem II.LHC-II	3	0.929798
4	glycolysis	1	0.929798
4.2	glycolysis.plastid branch	1	0.929798
4.2.4	glycolysis.plastid branch.phosphofructokinase (PFK)	1	0.929798
16.8.1	secondary metabolism.flavonoids.anthocyanins	2	0.929798
3	minor CHO metabolism	3	0.929798
20.1.3	stress.biotic.signalling	1	0.929798
20.1.3.1	stress.biotic.signalling.MLO-like	1	0.929798
11	lipid metabolism	8	0.934675
30.2	signalling.receptor kinases	9	0.941503
22.1.7	polyamine metabolism.synthesis.spermine synthase	1	0.944006
30.2.11	signalling.receptor kinases.leucine rich repeat XI	1	0.9628
23	nucleotide metabolism	4	0.9628
26.3	misc.gluco-, galacto- and mannosidases	4	0.9628
23.2.1	nucleotide metabolism.degradation.pyrimidine	1	0.9628
23.2.1.2	nucleotide metabolism.degradation.pyrimidine.uridine nucleosidase	1	0.9628
1.1.5	PS.lightreaction.other electron carrier (ox/red)	2	0.9628
1.1.5.2	PS.lightreaction.other electron carrier (ox/red).ferredoxin	1	0.9628
10.5.1	cell wall.cell wall proteins.AGPs	1	0.9628
10.5.1.1	cell wall.cell wall proteins.AGPs.AGP	1	0.9628
34.6	transport.sulphate	3	0.9628
20.2.4	stress.abiotic.touch/wounding	1	0.9628
30.2.99	signalling.receptor kinases.misc	1	0.9628
27.3.6	RNA.regulation of transcription.bHLH,Basic Helix-Loop-Helix family	7	0.9628
22	polyamine metabolism	2	0.9628
22.1	polyamine metabolism.synthesis	2	0.9628
17.4	hormone metabolism.cytokinin	1	0.9628
17.4.1	hormone metabolism.cytokinin.synthesis-degradation	1	0.9628
30.11	signalling.light	1	0.9628
30.11.1	signalling.light.COP9 signalosome	1	0.9628
5	fermentation	3	0.9628
26.2	misc.UDP glucosyl and glucoronyl transferases	6	0.9628
13.1	amino acid metabolism.synthesis	2	0.9628
31.4	cell.vesicle transport	1	0.9628
17	hormone metabolism	13	0.9628
16.8.1.2	secondary metabolism.flavonoids.anthocyanins.anthocyanidin reductase	1	0.9628
12	N-metabolism	1	0.9628
12.2	N-metabolism.ammonia metabolism	1	0.9628
12.2.1	N-metabolism.ammonia metabolism.glutamate synthase	1	0.9628
12.2.1.2	N-metabolism.ammonia metabolism.glutamate synthase.NADH dependent	1	0.9628
26.4	misc.beta 1,3 glucan hydrolases	3	0.9628
26.4.1	misc.beta 1,3 glucan hydrolases.glucan endo-1,3-beta-glucosidase	3	0.9628
1.1.2	PS.lightreaction.photosystem I	1	0.9628
1.1.2.1	PS.lightreaction.photosystem I.LHC-I	1	0.9628
29.5.9	protein.degradation.AAA type	1	0.9628
19	tetrapyrrole synthesis	1	0.9628
19.14	tetrapyrrole synthesis.protochlorophyllide reductase	1	0.9628
11.9.4	lipid metabolism.lipid degradation.beta-oxidation	1	0.9628
11.9.4.5	lipid metabolism.lipid degradation.beta-oxidation.acyl-CoA thioesterase	1	0.9628
27.3.35	RNA.regulation of transcription.bZIP transcription factor family	1	0.9628
5.3	fermentation.ADH	2	0.9628
1.1.5.1	PS.lightreaction.other electron carrier (ox/red).plastocyanin	1	0.9628
34.15	transport.potassium	1	0.9628
27	RNA	21	0.9628
10.7	cell wall.modification	13	0.9628
17.3.1	hormone metabolism.brassinosteroid.synthesis-degradation	1	0.9628
17.3.1.2	hormone metabolism.brassinosteroid.synthesis-degradation.sterols	1	0.9628
17.3.1.2.99	hormone metabolism.brassinosteroid.synthesis-degradation.sterols.other	1	0.9628
1	PS	9	0.970434
10.2.1	cell wall.cellulose synthesis.cellulose synthase	1	0.970434
16.8.4	secondary metabolism.flavonoids.flavonols	1	0.970434
16.8.4.2	secondary metabolism.flavonoids.flavonols.flavonol 3-O-glycosyltransferase	1	0.970434
26.7	misc.oxidases - copper, flavone etc	4	0.970434
16.2.1.1	secondary metabolism.phenylpropanoids.lignin biosynthesis.PAL	1	0.970434
11.1	lipid metabolism.FA synthesis and FA elongation	3	0.970434
29.1	protein.aa activation	2	0.971696
2	major CHO metabolism	2	0.971696
2.2	major CHO metabolism.degradation	2	0.971696
10.2	cell wall.cellulose synthesis	2	0.973464
10.1	cell wall.precursor synthesis	1	0.990027
10.1.5	cell wall.precursor synthesis.UXS	1	0.990027
27.3	RNA.regulation of transcription	18	0.990027
22.1.6	polyamine metabolism.synthesis.spermidine synthase	1	0.999904
7.1	OPP.oxidative PP	1	1
7.1.3	OPP.oxidative PP.6-phosphogluconate dehydrogenase	1	1

## Sheet: mapman_F036_C_96_0p5
This file was generated in Mapman using the Additional File 4 Table S4 as the input file for the mappings that correspond to bin categories in column B. The subset of genes used for visualization were for differentially expressed genes between F036 inoculated and control at 96 hours post inoculation and a Qvalue cutoff of 0.05. Qvalue is the Benjamini Hochberg corrected Wilcox Rank Sum p-value (C…
Bin	Name	Elements	Qvalue
26.1	misc.cytochrome P450	4	0.186282
26	misc	11	0.661636
16.2	secondary metabolism.phenylpropanoids	4	0.725876
16	secondary metabolism	5	0.725876
26.12	misc.peroxidases	2	0.725876
26.13	misc.acid and other phosphatases	1	0.725876
16.2.1	secondary metabolism.phenylpropanoids.lignin biosynthesis	2	0.725876
16.99	secondary metabolism.unspecified	1	0.725876
10.8	cell wall.pectin*esterases	1	0.725876
10.8.1	cell wall.pectin*esterases.PME	1	0.725876
10.8.99	cell wall.pectin*esterases.misc	1	0.725876
16.2.1.8	secondary metabolism.phenylpropanoids.lignin biosynthesis.F5H	1	0.725876
16.8	secondary metabolism.flavonoids	1	0.725876
16.8.3	secondary metabolism.flavonoids.dihydroflavonols	1	0.725876
16.8.3.3	secondary metabolism.flavonoids.dihydroflavonols.flavonoid 3''-monooxygenase	1	0.725876
33	development	4	0.725876
26.19	misc.plastocyanin-like	2	0.725876
17.7	hormone metabolism.jasmonate	1	0.725876
17.7.1	hormone metabolism.jasmonate.synthesis-degradation	1	0.725876
17.7.1.5	hormone metabolism.jasmonate.synthesis-degradation.12-Oxo-PDA-reductase	1	0.725876
27.3.26	RNA.regulation of transcription.MYB-related transcription factor family	1	0.725876
33.2	development.late embryogenesis abundant	2	0.725876
27.3	RNA.regulation of transcription	10	0.725876
35.1	not assigned.no ontology	6	0.725876
10.7	cell wall.modification	1	0.725876
13	amino acid metabolism	2	0.725876
17.6	hormone metabolism.gibberelin	2	0.725876
17.6.3	hormone metabolism.gibberelin.induced-regulated-responsive-activated	2	0.725876
35	not assigned	45	0.725876
27	RNA	11	0.725876
26.9	misc.glutathione S transferases	1	0.725876
30	signalling	5	0.725876
11	lipid metabolism	2	0.725876
11.9	lipid metabolism.lipid degradation	2	0.725876
11.9.4	lipid metabolism.lipid degradation.beta-oxidation	2	0.725876
11.9.4.5	lipid metabolism.lipid degradation.beta-oxidation.acyl-CoA thioesterase	2	0.725876
17.5	hormone metabolism.ethylene	3	0.725876
30.3	signalling.calcium	2	0.725876
11.9.3	lipid metabolism.lipid degradation.lysophospholipases	1	0.725876
11.9.3.2	lipid metabolism.lipid degradation.lysophospholipases.carboxylesterase	1	0.725876
24	Biodegradation of Xenobiotics	1	0.725876
13.1	amino acid metabolism.synthesis	1	0.725876
13.1.5	amino acid metabolism.synthesis.serine-glycine-cysteine group	1	0.725876
13.1.5.3	amino acid metabolism.synthesis.serine-glycine-cysteine group.cysteine	1	0.725876
13.1.5.3.2	amino acid metabolism.synthesis.serine-glycine-cysteine group.cysteine.SAT	1	0.725876
34	transport	1	0.728164
34.6	transport.sulphate	1	0.728164
20.1	stress.biotic	8	0.794919
20.2.3	stress.abiotic.drought/salt	1	0.842823
17.5.2	hormone metabolism.ethylene.signal transduction	2	0.842823
3.1	minor CHO metabolism.raffinose family	1	0.842823
3.1.1	minor CHO metabolism.raffinose family.galactinol synthases	1	0.842823
3.1.1.1	minor CHO metabolism.raffinose family.galactinol synthases.known	1	0.842823
20	stress	11	0.842823
16.2.1.1	secondary metabolism.phenylpropanoids.lignin biosynthesis.PAL	1	0.842823
17.5.1	hormone metabolism.ethylene.synthesis-degradation	1	0.842823
17.5.1.2	hormone metabolism.ethylene.synthesis-degradation.1-aminocyclopropane-1-carboxylate oxidase	1	0.842823
33.99	development.unspecified	2	0.842823
35.1.5	not assigned.no ontology.pentatricopeptide (PPR) repeat-containing protein	1	0.854852
27.3.6	RNA.regulation of transcription.bHLH,Basic Helix-Loop-Helix family	1	0.874564
13.2	amino acid metabolism.degradation	1	0.899733
13.2.2	amino acid metabolism.degradation.glutamate family	1	0.899733
13.2.2.2	amino acid metabolism.degradation.glutamate family.proline	1	0.899733
17	hormone metabolism	8	0.899733
35.2	not assigned.unknown	39	0.899733
27.3.30	RNA.regulation of transcription.Trihelix, Triple-Helix transcription factor family	3	0.899733
20.1.7	stress.biotic.PR-proteins	6	0.925211
30.5	signalling.G-proteins	1	0.925211
19	tetrapyrrole synthesis	1	0.925211
19.14	tetrapyrrole synthesis.protochlorophyllide reductase	1	0.925211
20.2.1	stress.abiotic.heat	2	0.925211
28	DNA	2	0.956695
28.1	DNA.synthesis/chromatin structure	2	0.956695
17.3	hormone metabolism.brassinosteroid	1	0.956695
17.3.2	hormone metabolism.brassinosteroid.signal transduction	1	0.956695
17.3.2.99	hormone metabolism.brassinosteroid.signal transduction.other	1	0.956695
30.2.20	signalling.receptor kinases.wheat LRK10 like	1	0.959196
16.1	secondary metabolism.isoprenoids	1	0.959196
16.1.1	secondary metabolism.isoprenoids.non-mevalonate pathway	1	0.959196
16.1.1.1	secondary metabolism.isoprenoids.non-mevalonate pathway.DXS	1	0.959196
3	minor CHO metabolism	2	0.959196
27.3.22	RNA.regulation of transcription.HB,Homeobox transcription factor family	2	0.959196
26.21	misc.protease inhibitor/seed storage/lipid transfer protein (LTP) family protein	2	0.959196
3.4	minor CHO metabolism.myo-inositol	1	0.959196
3.4.3	minor CHO metabolism.myo-inositol.InsP Synthases	1	0.959196
27.1	RNA.processing	1	0.959196
27.1.1	RNA.processing.splicing	1	0.959196
15	metal handling	3	0.959196
15.2	metal handling.binding, chelation and storage	3	0.959196
10	cell wall	2	0.959196
2	major CHO metabolism	1	0.959196
2.2	major CHO metabolism.degradation	1	0.959196
2.2.1	major CHO metabolism.degradation.sucrose	1	0.959196
2.2.1.5	major CHO metabolism.degradation.sucrose.Susy	1	0.959196
30.4	signalling.phosphinositides	1	0.959196
30.4.1	signalling.phosphinositides.phosphatidylinositol-4-phosphate 5-kinase	1	0.959196
20.1.7.6	stress.biotic.PR-proteins.proteinase inhibitors	1	0.959196
20.1.7.6.1	stress.biotic.PR-proteins.proteinase inhibitors.trypsin inhibitor	1	0.959196
30.2	signalling.receptor kinases	1	0.959196
27.3.50	RNA.regulation of transcription.General Transcription	1	0.959196
31	cell	1	0.959196
31.1	cell.organisation	1	0.959196
20.1.2	stress.biotic.receptors	2	0.959196
17.1	hormone metabolism.abscisic acid	1	0.959196
17.1.2	hormone metabolism.abscisic acid.signal transduction	1	0.959196
27.3.67	RNA.regulation of transcription.putative transcription regulator	1	0.959196
29	protein	1	0.959196
29.4	protein.postranslational modification	1	0.959196
27.3.3	RNA.regulation of transcription.AP2/EREBP, APETALA2/Ethylene-responsive element binding protein family	1	0.974998
35.1.27	not assigned.no ontology.tetratricopeptide repeat (TPR)	1	0.982708
20.2	stress.abiotic	3	0.982708
6	gluconeogenesis / glyoxylate cycle	1	0.988086
6.4	gluconeogenesis / glyoxylate cycle.PEPCK	1	0.988086

## Sheet: mapman_F040_C_72_0p5
This file was generated in Mapman using the Additional File 4 Table S4 as the input file for the mappings that correspond to bin categories in column B. The subset of genes used for visualization were for differentially expressed genes between F040 inoculated and control at 72 hours post inoculation and a Qvalue cutoff of 0.05. Q-value is the Benjamini Hochberg corrected Wilcox Rank Sum p-value (…
Bin	Name	Elements	Qvalue
35.2	not assigned.unknown	2027	0	0
35	not assigned	2499	0	0
29.2.1	protein.synthesis.ribosomal protein	258	4.33431e-13	0
29.2	protein.synthesis	318	2.92566e-12	0
29.4	protein.postranslational modification	258	5.60656e-12	0
29.2.1.2	protein.synthesis.ribosomal protein.eukaryotic	211	1.27862e-11	0
1.1	PS.lightreaction	48	5.68569e-08	1
1	PS	52	1.00027e-07	1
29.2.1.2.2	protein.synthesis.ribosomal protein.eukaryotic.60S subunit	133	1.00027e-07	0
35.1.5	not assigned.no ontology.pentatricopeptide (PPR) repeat-containing protein	29	2.78448e-07	1
29.4.1	protein.postranslational modification.kinase	77	6.32318e-06	1
27.3.40	RNA.regulation of transcription.Aux/IAA family	21	9.46401e-05	1
30.4	signalling.phosphinositides	31	0.00055462	1
30	signalling	472	0.000737662	0
31.1.1	cell.organisation.cytoskeleton	45	0.000752141	1
1.1.1	PS.lightreaction.photosystem II	20	0.000851864	1
27.3.8	RNA.regulation of transcription.C2C2(Zn) DOF zinc finger family	26	0.000851864	1
31	cell	299	0.00104214	0
1.1.2	PS.lightreaction.photosystem I	18	0.00111308	1
29.2.1.2.1	protein.synthesis.ribosomal protein.eukaryotic.40S subunit	78	0.00125514	1
17.6.1	hormone metabolism.gibberelin.synthesis-degradation	17	0.00131563	1
34	transport	341	0.00131563	0
34.15	transport.potassium	18	0.0013988	1
10.2	cell wall.cellulose synthesis	31	0.00174002	1
10.8	cell wall.pectin*esterases	28	0.0032431	1
31.1	cell.organisation	142	0.00542091	0
20.1.2	stress.biotic.receptors	8	0.00613543	1
26.12	misc.peroxidases	55	0.00613543	1
1.1.2.2	PS.lightreaction.photosystem I.PSI polypeptide subunits	15	0.007578	1
27.3	RNA.regulation of transcription	706	0.0095701	0
10	cell wall	244	0.0111281	0
11.9.3.1	lipid metabolism.lipid degradation.lysophospholipases.phospholipase D	9	0.0118987	1
34.16	transport.ABC transporters and multidrug resistance systems	49	0.0127728	1
30.11	signalling.light	36	0.013176	1
27	RNA	896	0.0183502	0
20.1.7.6	stress.biotic.PR-proteins.proteinase inhibitors	14	0.0188063	1
20.1.7.6.1	stress.biotic.PR-proteins.proteinase inhibitors.trypsin inhibitor	14	0.0188063	1
26.2	misc.UDP glucosyl and glucoronyl transferases	64	0.0189074	1
30.2.21	signalling.receptor kinases.lysine motif	6	0.0199968	1
20.1.7	stress.biotic.PR-proteins	103	0.0205043	1
16.5.1	secondary metabolism.sulfur-containing.glucosinolates	18	0.0308604	1
27.3.4	RNA.regulation of transcription.ARF, Auxin Response Factor family	15	0.0379732	1
1.1.1.2	PS.lightreaction.photosystem II.PSII polypeptide subunits	12	0.0383863	1
31.4	cell.vesicle transport	74	0.0387564	1
16.5	secondary metabolism.sulfur-containing	20	0.0417975	1
30.4.1	signalling.phosphinositides.phosphatidylinositol-4-phosphate 5-kinase	13	0.0428343	1
27.3.32	RNA.regulation of transcription.WRKY domain transcription factor family	45	0.0428343	1
26.3.2	misc.gluco-, galacto- and mannosidases.beta-galactosidase	11	0.0455271	1
30.2.12	signalling.receptor kinases.leucine rich repeat XII	8	0.0474493	1
26.14	misc.oxygenases	4	0.0481046	1
29.2.1.1	protein.synthesis.ribosomal protein.prokaryotic	44	0.0481046	1
1.1.1.1	PS.lightreaction.photosystem II.LHC-II	8	0.0499417	1
31.1.1.2	cell.organisation.cytoskeleton.mikrotubuli	18	0.0499417	1
11	lipid metabolism	114	0.0510408
31.1.1.3	cell.organisation.cytoskeleton.Myosin	13	0.052999
35.1	not assigned.no ontology	472	0.0539065
34.7	transport.phosphate	4	0.0561521
30.2.8	signalling.receptor kinases.leucine rich repeat VIII	15	0.0601864
10.8.1	cell wall.pectin*esterases.PME	21	0.0601864
30.2.16	signalling.receptor kinases.Catharanthus roseus-like RLK1	9	0.0706349
27.3.30	RNA.regulation of transcription.Trihelix, Triple-Helix transcription factor family	20	0.0706356
29.4.1.57	protein.postranslational modification.kinase.receptor like cytoplasmatic kinase VII	12	0.0724897
27.3.5	RNA.regulation of transcription.ARR	16	0.0724897
16.5.1.1.1.13	secondary metabolism.sulfur-containing.glucosinolates.synthesis.aliphatic.2-oxoglutarate-dependent dioxygenase	4	0.0787533
16.5.1.1.1	secondary metabolism.sulfur-containing.glucosinolates.synthesis.aliphatic	10	0.0787533
10.2.1	cell wall.cellulose synthesis.cellulose synthase	15	0.0787533
27.3.22	RNA.regulation of transcription.HB,Homeobox transcription factor family	50	0.0903368
17.5.1.1	hormone metabolism.ethylene.synthesis-degradation.1-aminocyclopropane-1-carboxylate synthase	3	0.104557
16.8.3	secondary metabolism.flavonoids.dihydroflavonols	28	0.113743
21.4	redox.glutaredoxins	20	0.113985
5.1	fermentation.aldehyde dehydrogenase	9	0.13394
29.5.1	protein.degradation.subtilases	25	0.138374
3	minor CHO metabolism	42	0.138374
11.8	lipid metabolism.'exotics'(steroids, squalene etc)	22	0.139787
20.1.1	stress.biotic.respiratory burst	5	0.140427
30.2.8.1	signalling.receptor kinases.leucine rich repeat VIII.VIII-1	6	0.144859
10.8.99	cell wall.pectin*esterases.misc	8	0.144859
17.6.3	hormone metabolism.gibberelin.induced-regulated-responsive-activated	8	0.144859
26	misc	450	0.144859
29.5.11.5	protein.degradation.ubiquitin.ubiquitin protease	6	0.146314
34.1	transport.p- and v-ATPases	28	0.146314
16.4	secondary metabolism.N misc	7	0.147002
16.4.1	secondary metabolism.N misc.alkaloid-like	7	0.147002
26.19	misc.plastocyanin-like	22	0.147002
11.9.3	lipid metabolism.lipid degradation.lysophospholipases	26	0.151681
16.7	secondary metabolism.wax	3	0.153018
17.1.3	hormone metabolism.abscisic acid.induced-regulated-responsive-activated	14	0.153018
26.11	misc.alcohol dehydrogenases	5	0.155258
11.9.3.3	lipid metabolism.lipid degradation.lysophospholipases.glycerophosphodiester phosphodiesterase	3	0.1736
31.1.1.3.11	cell.organisation.cytoskeleton.Myosin.Class XI	8	0.176982
34.19.3	transport.Major Intrinsic Proteins.NIP	3	0.177934
2.2.1.3.3	major CHO metabolism.degradation.sucrose.invertases.vacuolar	3	0.177934
27.3.60	RNA.regulation of transcription.NIN-like bZIP-related family	4	0.177934
21	redox	88	0.179716
27.3.14	RNA.regulation of transcription.CCAAT box binding factor family, HAP2	8	0.182856
2.2.1.3	major CHO metabolism.degradation.sucrose.invertases	8	0.182856
17.4.2	hormone metabolism.cytokinin.signal transduction	10	0.182856
29.2.1.1.3	protein.synthesis.ribosomal protein.prokaryotic.unknown organellar	24	0.184371
33.99	development.unspecified	247	0.192237
29.4.1.58	protein.postranslational modification.kinase.receptor like cytoplasmatic kinase VIII	3	0.192258
10.1	cell wall.precursor synthesis	31	0.192258
16.5.1.1	secondary metabolism.sulfur-containing.glucosinolates.synthesis	14	0.192538
2.1.1	major CHO metabolism.synthesis.sucrose	2	0.199148
17.7.1.10	hormone metabolism.jasmonate.synthesis-degradation.jasmonate-O-methyltransferase	2	0.201232
17.8.1.1.7	hormone metabolism.salicylic acid.synthesis-degradation.synthesis.methyl-SA methylesterase	2	0.201232
29.2.1.2.2.26	protein.synthesis.ribosomal protein.eukaryotic.60S subunit.L26	5	0.201232
29.5.11.4.3.2	protein.degradation.ubiquitin.E3.SCF.FBOX	39	0.201232
13	amino acid metabolism	68	0.201232
16.2.1.7	secondary metabolism.phenylpropanoids.lignin biosynthesis.CCR1	4	0.201433
35.1.8	not assigned.no ontology.BSD domain-containing protein	5	0.203771
5.3	fermentation.ADH	3	0.209898
27.3.12	RNA.regulation of transcription.C3H zinc finger family	15	0.209898
9	mitochondrial electron transport / ATP synthesis	56	0.209898
29.2.1.1.3.2	protein.synthesis.ribosomal protein.prokaryotic.unknown organellar.50S subunit	20	0.215594
27.3.15	RNA.regulation of transcription.CCAAT box binding factor family, HAP3	3	0.225396
17.3.1.1	hormone metabolism.brassinosteroid.synthesis-degradation.BRs	5	0.225396
29.7	protein.glycosylation	8	0.225396
1.1.5	PS.lightreaction.other electron carrier (ox/red)	5	0.231368
26.4	misc.beta 1,3 glucan hydrolases	24	0.236155
3.2.2	minor CHO metabolism.trehalose.TPP	6	0.238437
29.2.1.2.2.527	protein.synthesis.ribosomal protein.eukaryotic.60S subunit.L27A	6	0.242934
26.9	misc.glutathione S transferases	16	0.242934
1.1.2.1	PS.lightreaction.photosystem I.LHC-I	3	0.250114
3.6	minor CHO metabolism.callose	2	0.250967
29.2.1.2.1.27	protein.synthesis.ribosomal protein.eukaryotic.40S subunit.S27	8	0.255295
29.3.1	protein.targeting.nucleus	16	0.256424
16.8.3.1	secondary metabolism.flavonoids.dihydroflavonols.dihydroflavonol 4-reductase	9	0.263562
27.3.6	RNA.regulation of transcription.bHLH,Basic Helix-Loop-Helix family	61	0.265572
1.1.5.2	PS.lightreaction.other electron carrier (ox/red).ferredoxin	4	0.267253
10.6.2	cell wall.degradation.mannan-xylose-arabinose-fucose	24	0.268041
17.7.1.5	hormone metabolism.jasmonate.synthesis-degradation.12-Oxo-PDA-reductase	3	0.269366
29.4.1.54	protein.postranslational modification.kinase.receptor like cytoplasmatic kinase IV	3	0.285876
17.6.1.11	hormone metabolism.gibberelin.synthesis-degradation.GA20 oxidase	2	0.288537
13.1	amino acid metabolism.synthesis	49	0.288537
29.5.11.4.3	protein.degradation.ubiquitin.E3.SCF	51	0.288537
30.2.26	signalling.receptor kinases.crinkly like	3	0.29679
29.2.2.3	protein.synthesis.ribosome biogenesis.Pre-rRNA processing and modifications	20	0.29679
28.1.3.2	DNA.synthesis/chromatin structure.histone.core	53	0.29679
13.1.6.5	amino acid metabolism.synthesis.aromatic aa.tryptophan	7	0.30563
34.2	transport.sugars	23	0.306476
28.1.3	DNA.synthesis/chromatin structure.histone	54	0.308115
31.1.1.2.5	cell.organisation.cytoskeleton.mikrotubuli.MAP70	5	0.320665
23.2.2	nucleotide metabolism.degradation.purine	3	0.325952
34.6	transport.sulphate	7	0.330204
34.23	transport.hormones	5	0.334304
34.23.1	transport.hormones.auxin	5	0.334304
26.24	misc.GCN5-related N-acetyltransferase	7	0.338479
13.1.1.3.11	amino acid metabolism.synthesis.central amino acid metabolism.alanine.alanine-glyoxylate aminotransferase	2	0.347041
17.5.1.2	hormone metabolism.ethylene.synthesis-degradation.1-aminocyclopropane-1-carboxylate oxidase	5	0.347041
16.2.1.8	secondary metabolism.phenylpropanoids.lignin biosynthesis.F5H	5	0.347041
29.2.1.2.2.35	protein.synthesis.ribosomal protein.eukaryotic.60S subunit.L35	6	0.347041
29.4.1.56	protein.postranslational modification.kinase.receptor like cytoplasmatic kinase VI	9	0.347041
29.2.2.3.1	protein.synthesis.ribosome biogenesis.Pre-rRNA processing and modifications.snoRNPs	13	0.347041
29.3.2	protein.targeting.mitochondria	19	0.347041
29.2.2	protein.synthesis.ribosome biogenesis	25	0.347041
11.9	lipid metabolism.lipid degradation	43	0.347041
33	development	275	0.347041
16.5.1.2	secondary metabolism.sulfur-containing.glucosinolates.regulation	3	0.348477
16.5.1.2.3	secondary metabolism.sulfur-containing.glucosinolates.regulation.indole	3	0.348477
30.2.17	signalling.receptor kinases.DUF 26	25	0.358788
13.2.2.2	amino acid metabolism.degradation.glutamate family.proline	2	0.358856
10.1.2	cell wall.precursor synthesis.UGE	2	0.358856
10.1.1	cell wall.precursor synthesis.NDP sugar pyrophosphorylase	5	0.36773
27.3.35	RNA.regulation of transcription.bZIP transcription factor family	25	0.36773
23.2.1	nucleotide metabolism.degradation.pyrimidine	5	0.374817
33.2	development.late embryogenesis abundant	5	0.390181
30.6	signalling.MAP kinases	30	0.390181
11.9.3.2	lipid metabolism.lipid degradation.lysophospholipases.carboxylesterase	7	0.390812
20.1	stress.biotic	188	0.391449
11.5	lipid metabolism.glyceral metabolism	2	0.412732
13.1.1	amino acid metabolism.synthesis.central amino acid metabolism	9	0.412732
4.1.15	glycolysis.cytosolic branch.phospho-enol-pyruvate carboxylase (PEPC)	3	0.413944
27.3.83	RNA.regulation of transcription.GRF zinc finger family	2	0.419974
29.2.1.2.2.37	protein.synthesis.ribosomal protein.eukaryotic.60S subunit.L37	4	0.419974
13.1.1.3	amino acid metabolism.synthesis.central amino acid metabolism.alanine	3	0.426995
30.7	signalling.14-3-3 proteins	2	0.428435
2.1.2	major CHO metabolism.synthesis.starch	5	0.428435
27.4	RNA.RNA binding	63	0.428435
8.2.10	TCA / org transformation.other organic acid transformatons.malic	3	0.436482
28.1.3.2.3	DNA.synthesis/chromatin structure.histone.core.H3	13	0.438102
11.9.3.4	lipid metabolism.lipid degradation.lysophospholipases.phospholipase A2	2	0.440773
29.2.1.2.2.27	protein.synthesis.ribosomal protein.eukaryotic.60S subunit.L27	4	0.440773
10.1.1.1	cell wall.precursor synthesis.NDP sugar pyrophosphorylase.GDP mannose	4	0.441857
11.1.5	lipid metabolism.FA synthesis and FA elongation.beta hydroxyacyl ACP dehydratase	1	0.443271
16.8.3.3	secondary metabolism.flavonoids.dihydroflavonols.flavonoid 3''-monooxygenase	5	0.443271
2.1.1.3	major CHO metabolism.synthesis.sucrose.FBPase	1	0.445457
13.1.1.1	amino acid metabolism.synthesis.central amino acid metabolism.GABA	2	0.445457
13.1.1.1.1	amino acid metabolism.synthesis.central amino acid metabolism.GABA.Glutamate decarboxylase	2	0.445457
34.4	transport.nitrate	4	0.445457
35.1.3	not assigned.no ontology.armadillo/beta-catenin repeat family protein	4	0.445457
35.1.21	not assigned.no ontology.epsin N-terminal homology (ENTH) domain-containing protein	5	0.445457
9.1	mitochondrial electron transport / ATP synthesis.NADH-DH	23	0.453915
17.3.1.1.99	hormone metabolism.brassinosteroid.synthesis-degradation.BRs.other	2	0.457359
30.2.8.2	signalling.receptor kinases.leucine rich repeat VIII.VIII-2	9	0.457359
27.3.21	RNA.regulation of transcription.GRAS transcription factor family	2	0.466289
23.1.1	nucleotide metabolism.synthesis.pyrimidine	4	0.468142
16.5.1.1.1.8	secondary metabolism.sulfur-containing.glucosinolates.synthesis.aliphatic.UDP-glycosyltransferase	1	0.471753
16.5.1.3	secondary metabolism.sulfur-containing.glucosinolates.degradation	1	0.471963
16.5.1.3.1	secondary metabolism.sulfur-containing.glucosinolates.degradation.myrosinase	1	0.471963
27.3.41	RNA.regulation of transcription.B3 transcription factor family	1	0.471963
8.1.1.3	TCA / org transformation.TCA.pyruvate DH.E3	1	0.471963
22.1.7	polyamine metabolism.synthesis.spermine synthase	2	0.471963
21.3	redox.heme	2	0.471963
14.1	S-assimilation.ATPS	2	0.471963
29.2.1.2.2.536	protein.synthesis.ribosomal protein.eukaryotic.60S subunit.L36A	4	0.471963
22	polyamine metabolism	5	0.471963
22.1	polyamine metabolism.synthesis	5	0.471963
27.3.63	RNA.regulation of transcription.PHD finger transcription factor	7	0.471963
13.1.2.3.31	amino acid metabolism.synthesis.glutamate family.arginine.aspartate racemase	1	0.472617
11.1.31	lipid metabolism.FA synthesis and FA elongation.pyruvate DH	2	0.474316
27.3.37	RNA.regulation of transcription.AS2,Lateral Organ Boundaries Gene Family	6	0.474316
29.2.1.1.1	protein.synthesis.ribosomal protein.prokaryotic.chloroplast	17	0.474998
27.3.69	RNA.regulation of transcription.SET-domain transcriptional regulator family	10	0.479227
5.2	fermentation.PDC	4	0.480431
30.3	signalling.calcium	80	0.480913
16.2.1.2	secondary metabolism.phenylpropanoids.lignin biosynthesis.C4H	1	0.482137
11.4	lipid metabolism.TAG synthesis	1	0.482137
11.9.3.5	lipid metabolism.lipid degradation.lysophospholipases.phosphoinositide phospholipase C	1	0.482137
29.2.1.1.3.2.1185	protein.synthesis.ribosomal protein.prokaryotic.unknown organellar.50S subunit.L18/L5	1	0.482137
30.4.4	signalling.phosphinositides.phosphoinositide phospholipase C	2	0.482137
10.1.30	cell wall.precursor synthesis.sugar kinases	2	0.482137
27.3.16	RNA.regulation of transcription.CCAAT box binding factor family, HAP5	3	0.482137
16.2.1.5	secondary metabolism.phenylpropanoids.lignin biosynthesis.C3H	3	0.482137
29.5.11.4.3.3	protein.degradation.ubiquitin.E3.SCF.cullin	4	0.482137
29.2.1.2.1.17	protein.synthesis.ribosomal protein.eukaryotic.40S subunit.S17	4	0.482137
29.3.4.2	protein.targeting.secretory pathway.golgi	6	0.482137
27.3.23	RNA.regulation of transcription.HSF,Heat-shock transcription factor family	8	0.482137
31.1.1.1.3	cell.organisation.cytoskeleton.actin.actin binding	8	0.482137
31.1.1.1	cell.organisation.cytoskeleton.actin	14	0.482137
20.2.4	stress.abiotic.touch/wounding	16	0.482137
17.5.3	hormone metabolism.ethylene.induced-regulated-responsive-activated	19	0.482137
2.2	major CHO metabolism.degradation	27	0.482137
17.6	hormone metabolism.gibberelin	28	0.482137
20.2.1	stress.abiotic.heat	49	0.482137
2.2.1.5	major CHO metabolism.degradation.sucrose.Susy	1	0.486238
17.3.1.1.2	hormone metabolism.brassinosteroid.synthesis-degradation.BRs.DWF4	2	0.486238
4	glycolysis	21	0.486238
27.2	RNA.transcription	32	0.486238
2.1.1.1	major CHO metabolism.synthesis.sucrose.SPS	1	0.496758
11.8.10	lipid metabolism.'exotics' (steroids, squalene etc).phosphatidylcholinesterol O-acyltransferase	2	0.496758
34.3	transport.H+ transporting pyrophosphatase	1	0.498465
16.1.3.2	secondary metabolism.isoprenoids.tocopherol biosynthesis.homogentisate phytyltransferase	1	0.498465
29.5.11.4	protein.degradation.ubiquitin.E3	157	0.498465
29.2.1.2.1.15	protein.synthesis.ribosomal protein.eukaryotic.40S subunit.S15	3	0.502109
13.1.3.1	amino acid metabolism.synthesis.aspartate family.asparagine	3	0.502109
13.1.3.1.1	amino acid metabolism.synthesis.aspartate family.asparagine.asparagine synthetase	3	0.502109
27.3.57	RNA.regulation of transcription.JUMONJI family	4	0.502109
16.2.1.3	secondary metabolism.phenylpropanoids.lignin biosynthesis.4CL	4	0.502109
2	major CHO metabolism	34	0.502109
11.1.15	lipid metabolism.FA synthesis and FA elongation.ACP desaturase	1	0.517736
23.1.1.10	nucleotide metabolism.synthesis.pyrimidine.CTP synthetase	2	0.520113
30.2.22	signalling.receptor kinases.proline extensin like	6	0.521408
27.1.3.1	RNA.processing.3' end processing.PAP	4	0.537192
29.2.1.2.2.8	protein.synthesis.ribosomal protein.eukaryotic.60S subunit.L8	4	0.537192
29.4.1.59	protein.postranslational modification.kinase.receptor like cytoplasmatic kinase IX	7	0.537192
18.3	Co-factor and vitamine metabolism.riboflavin	3	0.538253
3.1.1	minor CHO metabolism.raffinose family.galactinol synthases	1	0.543841
3.1.1.1	minor CHO metabolism.raffinose family.galactinol synthases.known	1	0.543841
23.1.99	nucleotide metabolism.synthesis.unspecified	1	0.549151
11.1.1.1	lipid metabolism.FA synthesis and FA elongation.Acetyl CoA Carboxylation.homomeric Enzyme	2	0.549264
23.2.1.4	nucleotide metabolism.degradation.pyrimidine.dihydropyrimidinase	2	0.549264
16.8.4.2	secondary metabolism.flavonoids.flavonols.flavonol 3-O-glycosyltransferase	3	0.549264
2.2.1	major CHO metabolism.degradation.sucrose	17	0.549264
16.5.1.1.4.3	secondary metabolism.sulfur-containing.glucosinolates.synthesis.shared.UDP-glycosyltransferase	1	0.55329
30.2.7	signalling.receptor kinases.leucine rich repeat VII	7	0.55329
27.3.50	RNA.regulation of transcription.General Transcription	11	0.554468
17.3.1	hormone metabolism.brassinosteroid.synthesis-degradation	8	0.555561
16.8.1	secondary metabolism.flavonoids.anthocyanins	13	0.560796
3.5	minor CHO metabolism.others	14	0.560796
17.2.2	hormone metabolism.auxin.signal transduction	26	0.560796
20.2	stress.abiotic	152	0.560796
23.3	nucleotide metabolism.salvage	17	0.561746
16.8.4.1	secondary metabolism.flavonoids.flavonols.flavonol synthase (FLS)	1	0.562962
29.2.1.1.1.1.17	protein.synthesis.ribosomal protein.prokaryotic.chloroplast.30S subunit.S17	2	0.562962
29.5.11.4.3.4	protein.degradation.ubiquitin.E3.SCF.RBX	4	0.562962
29.2.1.1.1.2	protein.synthesis.ribosomal protein.prokaryotic.chloroplast.50S subunit	12	0.562962
29.2.2.3.99	protein.synthesis.ribosome biogenesis.Pre-rRNA processing and modifications.misc	3	0.563886
10.8.2	cell wall.pectin*esterases.acetyl esterase	4	0.567077
12.2.1.2	N-metabolism.ammonia metabolism.glutamate synthase.NADH dependent	3	0.571185
21.2	redox.ascorbate and glutathione	28	0.572287
11.5.2	lipid metabolism.glyceral metabolism.Glycerol-3-phosphate dehydrogenase (NAD+)	1	0.573607
13.1.3.4.12	amino acid metabolism.synthesis.aspartate family.methionine.homocysteine S-methyltransferase	1	0.573607
35.1.25	not assigned.no ontology.paired amphipathic helix repeat-containing protein	3	0.573607
17.1.2	hormone metabolism.abscisic acid.signal transduction	9	0.573607
16.2	secondary metabolism.phenylpropanoids	46	0.573607
10.1.30.1	cell wall.precursor synthesis.sugar kinases.galacturonic acid kinase	1	0.576538
23.3.1.1	nucleotide metabolism.salvage.phosphoribosyltransferases.aprt	1	0.576872
2.1.2.2	major CHO metabolism.synthesis.starch.starch synthase	2	0.576872
27.3.73	RNA.regulation of transcription.Zn-finger(CCHC)	2	0.576872
16.1.5	secondary metabolism.isoprenoids.terpenoids	3	0.576872
12.2.1	N-metabolism.ammonia metabolism.glutamate synthase	4	0.576872
29.4.1.55	protein.postranslational modification.kinase.receptor like cytoplasmatic kinase V	5	0.576872
13.2.4	amino acid metabolism.degradation.branched chain group	5	0.576872
34.9	transport.metabolite transporters at the mitochondrial membrane	11	0.576872
26.4.1	misc.beta 1,3 glucan hydrolases.glucan endo-1,3-beta-glucosidase	17	0.576872
16.8.2.2	secondary metabolism.flavonoids.chalcones.chalcone isomerase	1	0.57949
10.1.3	cell wall.precursor synthesis.AXS	3	0.580271
29.2.3	protein.synthesis.initiation	34	0.584204
29.2.1.1.2.1	protein.synthesis.ribosomal protein.prokaryotic.mitochondrion.30S subunit	3	0.588284
29.2.1.1.2.1.27	protein.synthesis.ribosomal protein.prokaryotic.mitochondrion.30S subunit.S27	3	0.588284
16.8	secondary metabolism.flavonoids	61	0.588284
34.1.1.4	transport.p- and v-ATPases.H+-transporting two-sector ATPase.subunit E	2	0.590708
3.4.3	minor CHO metabolism.myo-inositol.InsP Synthases	1	0.599396
4.1.9	glycolysis.cytosolic branch.non-phosphorylating glyceraldehyde 3-phosphate dehydrogenase (NPGAP-DH)	1	0.599396
26.3.5	misc.gluco-, galacto- and mannosidases.glycosyl hydrolase family 5	1	0.599396
27.3.19	RNA.regulation of transcription.EIN3-like(EIL) transcription factor family	1	0.599396
16.5.1.1.1.10	secondary metabolism.sulfur-containing.glucosinolates.synthesis.aliphatic.flavin-containing monooxygenase	1	0.599396
13.1.3.5	amino acid metabolism.synthesis.aspartate family.lysine	1	0.599396
13.1.3.5.5	amino acid metabolism.synthesis.aspartate family.lysine.diaminopimelate decarboxylase	1	0.599396
13.1.6.2	amino acid metabolism.synthesis.aromatic aa.phenylalanine and tyrosine	1	0.599396
13.1.6.2.1	amino acid metabolism.synthesis.aromatic aa.phenylalanine and tyrosine.chorismate mutase	1	0.599396
35.1.14	not assigned.no ontology.S RNA-binding domain-containing protein	2	0.599396
10.4	cell wall.pectin synthesis	3	0.599396
3.1.2	minor CHO metabolism.raffinose family.raffinose synthases	3	0.599396
3.1.2.2	minor CHO metabolism.raffinose family.raffinose synthases.putative	3	0.599396
11.1.1	lipid metabolism.FA synthesis and FA elongation.Acetyl CoA Carboxylation	5	0.599396
29.2.1.2.2.38	protein.synthesis.ribosomal protein.eukaryotic.60S subunit.L38	5	0.599396
26.28	misc.GDSL-motif lipase	22	0.599396
30.2	signalling.receptor kinases	175	0.599396
13.1.6.1.10	amino acid metabolism.synthesis.aromatic aa.chorismate.dehydroquinate/shikimate dehydrogenase	1	0.601768
11.6	lipid metabolism.lipid transfer proteins etc	5	0.602654
29.2.1.2.2.34	protein.synthesis.ribosomal protein.eukaryotic.60S subunit.L34	8	0.603779
13.2	amino acid metabolism.degradation	16	0.609037
17.7.2	hormone metabolism.jasmonate.signal transduction	2	0.615517
10.5.5	cell wall.cell wall proteins.RGP	3	0.615517
29.2.1.2.1.23	protein.synthesis.ribosomal protein.eukaryotic.40S subunit.S23	3	0.615517
29.2.1.2.2.537	protein.synthesis.ribosomal protein.eukaryotic.60S subunit.L37A	5	0.615517
35.1.27	not assigned.no ontology.tetratricopeptide repeat (TPR)	5	0.615517
9.1.1	mitochondrial electron transport / ATP synthesis.NADH-DH.complex I	8	0.615517
23.1	nucleotide metabolism.synthesis	9	0.615517
34.22	transport.cyclic nucleotide or calcium regulated channels	11	0.615517
34.3	transport.amino acids	45	0.615517
13.1.2	amino acid metabolism.synthesis.glutamate family	4	0.617353
29.2.1.2.2.1730	protein.synthesis.ribosomal protein.eukaryotic.60S subunit.L7/L30/S12	7	0.62077
21.2.2	redox.ascorbate and glutathione.glutathione	3	0.620969
16.5.1.1.1.1	secondary metabolism.sulfur-containing.glucosinolates.synthesis.aliphatic.branched-chain amino acid aminotransferase (BCAT/MAAT)	1	0.62471
29.5.11.3	protein.degradation.ubiquitin.E2	33	0.62471
34.1	transport.nucleotides	4	0.637282
27.3.75	RNA.regulation of transcription.GRP	4	0.637282
29.3.4	protein.targeting.secretory pathway	58	0.637282
10.3.2	cell wall.hemicellulose synthesis.glucuronoxylan	5	0.641568
4.1	glycolysis.cytosolic branch	16	0.641568
29.2.1.1.2	protein.synthesis.ribosomal protein.prokaryotic.mitochondrion	5	0.642771
26.3.4	misc.gluco-, galacto- and mannosidases.endoglucanase	12	0.642771
29.4.1.61	protein.postranslational modification.kinase.receptor like cytoplasmatic kinase X	5	0.643531
30.11.1	signalling.light.COP9 signalosome	5	0.643531
35.1.19	not assigned.no ontology.C2 domain-containing protein	15	0.643531
34.19.1	transport.Major Intrinsic Proteins.PIP	12	0.646627
8.1.8	TCA / org transformation.TCA.fumarase	1	0.650963
16.99	secondary metabolism.unspecified	1	0.650963
7.1.3	OPP.oxidative PP.6-phosphogluconate dehydrogenase	2	0.650963
10.5.1	cell wall.cell wall proteins.AGPs	15	0.650963
10.5.1.1	cell wall.cell wall proteins.AGPs.AGP	15	0.650963
8.2	TCA / org transformation.other organic acid transformations	4	0.651074
9.1.2	mitochondrial electron transport / ATP synthesis.NADH-DH.localisation not clear	15	0.651685
3.2	minor CHO metabolism.trehalose	12	0.654564
30.2.25	signalling.receptor kinases.wall associated kinase	3	0.656073
34.1.1	transport.p- and v-ATPases.H+-transporting two-sector ATPase	11	0.656073
29.2.1.2.2.15	protein.synthesis.ribosomal protein.eukaryotic.60S subunit.L15	4	0.656758
16.5.1.1.4.1	secondary metabolism.sulfur-containing.glucosinolates.synthesis.shared.CYP83B1 phenylacetaldoxime monooxygenase	4	0.657246
17.2.3	hormone metabolism.auxin.induced-regulated-responsive-activated	53	0.660952
13.1.2.3	amino acid metabolism.synthesis.glutamate family.arginine	2	0.662694
11.5.1	lipid metabolism.glyceral metabolism.glycerol kinase	1	0.663612
27.3.44	RNA.regulation of transcription.Chromatin Remodeling Factors	10	0.666202
10.6.3	cell wall.degradation.pectate lyases and polygalacturonases	32	0.669233
29.2.1.2.1.20	protein.synthesis.ribosomal protein.eukaryotic.40S subunit.S20	5	0.672687
29.2.1.2.1.31	protein.synthesis.ribosomal protein.eukaryotic.40S subunit.SA	2	0.674022
17.3	hormone metabolism.brassinosteroid	23	0.676297
27.3.29	RNA.regulation of transcription.TCP transcription factor family	1	0.679616
29.2.1.1.3.2.18	protein.synthesis.ribosomal protein.prokaryotic.unknown organellar.50S subunit.L18	3	0.679616
27.3.27	RNA.regulation of transcription.NAC domain transcription factor family	9	0.679616
31.3.1	cell.cycle.peptidylprolyl isomerase	13	0.679616
31.1.1.3.8	cell.organisation.cytoskeleton.Myosin.Class VII	2	0.684516
4.2.4	glycolysis.plastid branch.phosphofructokinase (PFK)	1	0.685193
10.4.4	cell wall.pectin synthesis.Xylogalacturonan	1	0.685193
10.4.4.1	cell wall.pectin synthesis.Xylogalacturonan.Xylose Transferase	1	0.685193
16.1.4	secondary metabolism.isoprenoids.carotenoids	1	0.685193
16.1.4.6	secondary metabolism.isoprenoids.carotenoids.carotenoid beta ring hydroxylase	1	0.685193
2.2.1.3.2	major CHO metabolism.degradation.sucrose.invertases.cell wall	4	0.685193
9.7	mitochondrial electron transport / ATP synthesis.cytochrome c oxidase	8	0.685193
29.6	protein.folding	17	0.685193
26.21	misc.protease inhibitor/seed storage/lipid transfer protein (LTP) family protein	22	0.685193
29.2.1.1.1.2.34	protein.synthesis.ribosomal protein.prokaryotic.chloroplast.50S subunit.L34	1	0.68817
1.3	PS.calvin cycle	1	0.68817
1.3.2	PS.calvin cycle.rubisco small subunit	1	0.68817
23.3.1.3	nucleotide metabolism.salvage.phosphoribosyltransferases.upp	2	0.68817
30.4.2	signalling.phosphinositides.phosphatidylinositol 4-kinase	2	0.68817
13.1.5.1	amino acid metabolism.synthesis.serine-glycine-cysteine group.serine	2	0.68817
13.1.5.1.1	amino acid metabolism.synthesis.serine-glycine-cysteine group.serine.phosphoglycerate dehydrogenase	2	0.68817
13.2.4.1	amino acid metabolism.degradation.branched chain group.shared	3	0.68817
29.2.1.2.1.16	protein.synthesis.ribosomal protein.eukaryotic.40S subunit.S16	3	0.68817
29.2.1.2.1.9	protein.synthesis.ribosomal protein.eukaryotic.40S subunit.S9	4	0.68817
17.8	hormone metabolism.salicylic acid	5	0.68817
17.8.1	hormone metabolism.salicylic acid.synthesis-degradation	5	0.68817
17.8.1.1	hormone metabolism.salicylic acid.synthesis-degradation.synthesis	5	0.68817
29.5.3	protein.degradation.cysteine protease	18	0.68817
17.4	hormone metabolism.cytokinin	27	0.68817
20.2.5	stress.abiotic.light	2	0.690175
29.5.11.4.6	protein.degradation.ubiquitin.E3.DCX	2	0.690175
18.3.1	Co-factor and vitamine metabolism.riboflavin.GTP cyclohydrolase II	2	0.690175
29.2.1.2.1.26	protein.synthesis.ribosomal protein.eukaryotic.40S subunit.S26	6	0.690175
29.2.1.2.2.31	protein.synthesis.ribosomal protein.eukaryotic.60S subunit.L31	2	0.691958
27.3.1	RNA.regulation of transcription.ABI3/VP1-related B3-domain-containing transcription factor family	2	0.692661
27.3.3	RNA.regulation of transcription.AP2/EREBP, APETALA2/Ethylene-responsive element binding protein family	36	0.692661
29.2.1.2.1.29	protein.synthesis.ribosomal protein.eukaryotic.40S subunit.S29	1	0.694626
27.1.3.2	RNA.processing.3' end processing.CPSF160	1	0.694626
16.8.1.12	secondary metabolism.flavonoids.anthocyanins.anthocyanidin 3-O-glucosyltransferase	1	0.697307
1.1.3	PS.lightreaction.cytochrome b6/f	2	0.70656
29.2.1.2.1.12	protein.synthesis.ribosomal protein.eukaryotic.40S subunit.S12	2	0.710057
10.3.1	cell wall.hemicellulose synthesis.xyloglucan	1	0.712226
10.3.1.1	cell wall.hemicellulose synthesis.xyloglucan.XXXG galactose Transferase	1	0.712226
23.1.1.5	nucleotide metabolism.synthesis.pyrimidine.orotate phosphoribosyltransferase	1	0.712226
16.5.1.1.1.7	secondary metabolism.sulfur-containing.glucosinolates.synthesis.aliphatic.CYP83A1 phenylacetaldoxime monooxygenase	1	0.712226
25.1	C1-metabolism.glycine hydroxymethyltransferase	1	0.712226
23.1.3	nucleotide metabolism.synthesis.PRS-PP	1	0.712226
27.3.17	RNA.regulation of transcription.CPP(Zn),CPP1-related transcription factor family	2	0.712226
10.1.10	cell wall.precursor synthesis.RHM	2	0.712226
19.15	tetrapyrrole synthesis.chlorophyll synthase	2	0.712226
17.3.3	hormone metabolism.brassinosteroid.induced-regulated-responsive-activated	2	0.712226
27.3.64	RNA.regulation of transcription.PHOR1	3	0.712226
30.2.1	signalling.receptor kinases.leucine rich repeat I	4	0.712226
10.2.2	cell wall.cellulose synthesis.COBRA	4	0.712226
29.3.99	protein.targeting.unknown	4	0.712226
4.2	glycolysis.plastid branch	5	0.712226
9.5	mitochondrial electron transport / ATP synthesis.cytochrome c reductase	7	0.712226
29.2.4	protein.synthesis.elongation	9	0.712226
9.9	mitochondrial electron transport / ATP synthesis.F1-ATPase	9	0.712226
28.1.3.2.4	DNA.synthesis/chromatin structure.histone.core.H4	10	0.712226
29.5.4	protein.degradation.aspartate protease	27	0.712226
20.2.3	stress.abiotic.drought/salt	27	0.712226
11.1.7	lipid metabolism.FA synthesis and FA elongation.ACP thioesterase	1	0.713525
10.5.4	cell wall.cell wall proteins.HRGP	2	0.713525
29.2.1.2.2.9	protein.synthesis.ribosomal protein.eukaryotic.60S subunit.L9	3	0.713525
11.1.12	lipid metabolism.FA synthesis and FA elongation.ACP protein	3	0.713525
23.3.1	nucleotide metabolism.salvage.phosphoribosyltransferases	4	0.713525
27.3.80	RNA.regulation of transcription.zf-HD	4	0.713525
16.8.5	secondary metabolism.flavonoids.isoflavones	9	0.713525
16.8.5.1	secondary metabolism.flavonoids.isoflavones.isoflavone reductase	9	0.713525
29.1	protein.aa activation	15	0.713525
19.2	tetrapyrrole synthesis.ferrochelatase	1	0.716164
14.2	S-assimilation.APR	2	0.71683
29.3.5	protein.targeting.peroxisomes	4	0.721029
20.1.3.1	stress.biotic.signalling.MLO-like	10	0.721029
27.3.54	RNA.regulation of transcription.Histone acetyltransferases	2	0.724988
27.3.52	RNA.regulation of transcription.Global transcription factor group	3	0.72669
16.1	secondary metabolism.simple phenols	16	0.72669
28.1.3.2.1	DNA.synthesis/chromatin structure.histone.core.H2A	30	0.72669
17.6.1.4	hormone metabolism.gibberelin.synthesis-degradation.ent-kaurenoic acid hydroxylase/oxygenase	1	0.727422
10.5	cell wall.cell wall proteins	29	0.734837
8.1.1.1	TCA / org transformation.TCA.pyruvate DH.E1	1	0.734889
26.16	misc.myrosinases-lectin-jacalin	7	0.736175
23.2.1.2	nucleotide metabolism.degradation.pyrimidine.uridine nucleosidase	1	0.741243
7.1.1	OPP.oxidative PP.G6PD	1	0.741243
11.1.10	lipid metabolism.FA synthesis and FA elongation.beta ketoacyl CoA synthase	2	0.741243
17.6.2	hormone metabolism.gibberelin.signal transduction	3	0.741243
17.1.1.1.11	hormone metabolism.abscisic acid.synthesis-degradation.synthesis.short chain alcohol dehydrogenmase (ABA2)	4	0.741243
30.2.23	signalling.receptor kinases.RKF3 like	1	0.74163
29.2.1.2.2.32	protein.synthesis.ribosomal protein.eukaryotic.60S subunit.L32	1	0.74163
11.8.6	lipid metabolism.'exotics' (steroids, squalene etc).cycloartenol synthase	1	0.74163
17.3.1.2.99	hormone metabolism.brassinosteroid.synthesis-degradation.sterols.other	1	0.74163
22.1.6	polyamine metabolism.synthesis.spermidine synthase	2	0.74163
10.1.4	cell wall.precursor synthesis.UDP-Glc dehydrogenase (UGD)	3	0.74163
18.7	Co-factor and vitamine metabolism.iron-sulphur clusters	3	0.74163
29.2.1.2.1.2	protein.synthesis.ribosomal protein.eukaryotic.40S subunit.S2	3	0.74163
27.3.39	RNA.regulation of transcription.AtSR Transcription Factor family	4	0.74163
17.2.1	hormone metabolism.auxin.synthesis-degradation	5	0.74163
12	N-metabolism	7	0.74163
12.2	N-metabolism.ammonia metabolism	7	0.74163
27.3.99	RNA.regulation of transcription.unclassified	75	0.74163
29.3	protein.targeting	110	0.74163
34.13	transport.peptides and oligopeptides	13	0.741662
29.2.1.1.1.2.11	protein.synthesis.ribosomal protein.prokaryotic.chloroplast.50S subunit.L11	2	0.744257
29.2.1.1.3.2.32	protein.synthesis.ribosomal protein.prokaryotic.unknown organellar.50S subunit.L32	3	0.744632
34.1.1.6	transport.p- and v-ATPases.H+-transporting two-sector ATPase.subunit H	1	0.745225
27.3.18	RNA.regulation of transcription.E2F/DP transcription factor family	1	0.745225
29.3.4.4	protein.targeting.secretory pathway.plasma membrane	1	0.745225
13.2.2.1	amino acid metabolism.degradation.glutamate family.glutamine	2	0.745225
18.4	Co-factor and vitamine metabolism.pantothenate	4	0.745225
29.2.1.2.2.18	protein.synthesis.ribosomal protein.eukaryotic.60S subunit.L18	5	0.745225
35.1.20	not assigned.no ontology.formin homology 2 domain-containing protein	8	0.745225
30.2.24	signalling.receptor kinases.S-locus glycoprotein like	13	0.745225
23.3.1.2	nucleotide metabolism.salvage.phosphoribosyltransferases.hgprt	1	0.746857
29.2.1.2.2.40	protein.synthesis.ribosomal protein.eukaryotic.60S subunit.L40	3	0.746857
29.5.11	protein.degradation.ubiquitin	252	0.74907
24	Biodegradation of Xenobiotics	8	0.755846
29.2.1.2.2.12	protein.synthesis.ribosomal protein.eukaryotic.60S subunit.L12	2	0.756199
27.3.31	RNA.regulation of transcription.TUB transcription factor family	1	0.757513
30.12	signalling.gravity	1	0.757513
31.1.1.1.1	cell.organisation.cytoskeleton.actin.Actin	1	0.757894
29.2.1.2.1.21	protein.synthesis.ribosomal protein.eukaryotic.40S subunit.S21	2	0.760323
3.8	minor CHO metabolism.galactose	2	0.760323
8	TCA / org transformation	18	0.760323
20.2.99	stress.abiotic.unspecified	33	0.760323
2.1.2.1	major CHO metabolism.synthesis.starch.AGPase	2	0.760889
27.1.2	RNA.processing.RNA helicase	8	0.764961
29.2.1.2.2.23	protein.synthesis.ribosomal protein.eukaryotic.60S subunit.L23	4	0.770334
10.1.30.2	ell wall.precursor synthesis.sugar kinases.arabinose-1-kinase	1	0.77523
11.3.5	lipid metabolism.Phospholipid synthesis.diacylglycerol kinase	2	0.77523
29.2.1.2.2.28	protein.synthesis.ribosomal protein.eukaryotic.60S subunit.L28	3	0.77523
30.8	signalling.misc	6	0.77523
29.2.1.2.1.7	protein.synthesis.ribosomal protein.eukaryotic.40S subunit.S7	4	0.777384
29.1.4	protein.aa activation.leucine-tRNA ligase	1	0.780192
2.2.1.4	major CHO metabolism.degradation.sucrose.hexokinase	2	0.780192
2.2.2.2	major CHO metabolism.degradation.starch.starch phosphorylase	2	0.780192
26.5	misc.acyl transferases	2	0.780192
16.1.3	secondary metabolism.isoprenoids.tocopherol biosynthesis	3	0.783328
30.2.20	signalling.receptor kinases.wheat LRK10 like	2	0.787757
29.2.1.2.2.518	protein.synthesis.ribosomal protein.eukaryotic.60S subunit.L18A	3	0.79035
13.2.3.5	amino acid metabolism.degradation.aspartate family.lysine	1	0.791373
13.2.3.5.1	mino acid metabolism.degradation.aspartate family.lysine.lysine decarboxylase	1	0.791373
13.1.6.1.5	amino acid metabolism.synthesis.aromatic aa.chorismate.shikimate kinase	1	0.791373
20.1.7.10	stress.biotic.PR-proteins.NPR	1	0.791373
13.1.6.3	amino acid metabolism.synthesis.aromatic aa.phenylalanine	1	0.791373
13.1.6.3.1	amino acid metabolism.synthesis.aromatic aa.phenylalanine.arogenate dehydratase / prephenate dehydratase	1	0.791373
29.2.1.2.2.141	protein.synthesis.ribosomal protein.eukaryotic.60S subunit.L4/L1	2	0.791373
30.2.18	signalling.receptor kinases.extensin	3	0.791373
29.2.1.1.1.1	protein.synthesis.ribosomal protein.prokaryotic.chloroplast.30S subunit	5	0.791373
26.6	misc.O-methyl transferases	9	0.791373
6.2	gluconeogenesis / glyoxylate cycle.malate synthase	1	0.793528
13.2.4.4	amino acid metabolism.degradation.branched chain group.leucine	2	0.795573
29.2.1.1.1.2.31	protein.synthesis.ribosomal protein.prokaryotic.chloroplast.50S subunit.L31	2	0.797475
8.1.3	TCA / org transformation.TCA.aconitase	2	0.799944
30.2.14	signalling.receptor kinases.leucine rich repeat XIV	3	0.799944
27.3.46	RNA.regulation of transcription.DNA methyltransferases	3	0.799944
23	nucleotide metabolism	57	0.799944
17.7.1.4	hormone metabolism.jasmonate.synthesis-degradation.allene oxidase cyclase	1	0.802439
2.1.2.3	major CHO metabolism.synthesis.starch.starch branching	1	0.802439
1.1.30	PS.lightreaction.state transition	2	0.802439
29.5.11.4.5	protein.degradation.ubiquitin.E3.BTB/POZ Cullin3	3	0.802439
29.2.1.2.2.57	protein.synthesis.ribosomal protein.eukaryotic.60S subunit.L7A	6	0.802439
23.5.4	nucleotide metabolism.deoxynucleotide metabolism.ribonucleoside-diphosphate reductase	2	0.802956
13.1.4.1.4	amino acid metabolism.synthesis.branched chain group.common.branched-chain amino acid aminotransferase	3	0.802956
18.4.1	Co-factor and vitamine metabolism.pantothenate.branched-chain amino acid aminotransferase	3	0.802956
31.2.5	cell.division.plastid	1	0.81281
17.1	hormone metabolism.abscisic acid	30	0.81281
29.2.1.1.3.1	protein.synthesis.ribosomal protein.prokaryotic.unknown organellar.30S subunit	4	0.813194
16.1.3.3	secondary metabolism.isoprenoids.tocopherol biosynthesis.MPBQ/MSBQ methyltransferase	1	0.814592
3.8.1	minor CHO metabolism.galactose.galactokinases	1	0.814592
4.1.16	glycolysis.cytosolic branch.phospho-enol-pyruvate carboxylase kinase (PPCK)	1	0.814592
17.3.2.2	hormone metabolism.brassinosteroid.signal transduction.BZR	1	0.814592
34.8	transport.metabolite transporters at the envelope membrane	2	0.814592
29.2.1.2.1.10	protein.synthesis.ribosomal protein.eukaryotic.40S subunit.S10	4	0.814592
29.4.1.52	protein.postranslational modification.kinase.receptor like cytoplasmatic kinase II	7	0.814592
13.1.6	amino acid metabolism.synthesis.aromatic aa	14	0.814592
29.5.9	protein.degradation.AAA type	14	0.814592
29.3.4.99	protein.targeting.secretory pathway.unspecified	37	0.814592
15	metal handling	47	0.814592
27.3.68	RNA.regulation of transcription.PWWP domain protein	1	0.818824
13.1.5.3.1	amino acid metabolism.synthesis.serine-glycine-cysteine group.cysteine.OASTL	2	0.818824
29.1.3	protein.aa activation.threonine-tRNA ligase	1	0.819261
2.2.2.8	major CHO metabolism.degradation.starch.ISA3	1	0.820499
26.11.1	misc.alcohol dehydrogenases.cinnamyl alcohol dehydrogenase	1	0.820499
30.2.6	signalling.receptor kinases.leucine rich repeat VI	2	0.820499
21.5	redox.peroxiredoxin	3	0.820499
16	secondary metabolism	160	0.820499
25.1	C1-metabolism.formate dehydrogenase	1	0.821109
29.5.11.4.5.2	protein.degradation.ubiquitin.E3.BTB/POZ Cullin3.BTB/POZ	2	0.821109
9.2	mitochondrial electron transport / ATP synthesis.NADH-DH	2	0.821109
9.2.1	mitochondrial electron transport / ATP synthesis.NADH-DH.type II	2	0.821109
29.2.1.1.3.1.16	protein.synthesis.ribosomal protein.prokaryotic.unknown organellar.30S subunit.S16	3	0.821109
24.2	Biodegradation of Xenobiotics.lactoylglutathione lyase	6	0.821109
29.2.1.2.2.6	protein.synthesis.ribosomal protein.eukaryotic.60S subunit.L6	4	0.822274
10.1.1.20	cell wall.precursor synthesis.NDP sugar pyrophosphorylase.multiple NDP-Sugars	1	0.824107
17.5.1.20	hormone metabolism.ethylene.synthesis-degradation.XBAT32	1	0.824107
18.1	Co-factor and vitamine metabolism.molybdenum cofactor	1	0.824107
27.1.3	RNA.processing.3' end processing	7	0.824107
27.3.26	RNA.regulation of transcription.MYB-related transcription factor family	17	0.824107
9.8	mitochondrial electron transport / ATP synthesis.uncoupling protein	1	0.825349
1.1.5.1	PS.lightreaction.other electron carrier (ox/red).plastocyanin	1	0.825349
2.2.2	major CHO metabolism.degradation.starch	10	0.825533
29.2.1.1.3.2.35	protein.synthesis.ribosomal protein.prokaryotic.unknown organellar.50S subunit.L35	1	0.82693
10.1.5	cell wall.precursor synthesis.UXS	3	0.82693
35.1.7	not assigned.no ontology.AT hook motif-containing protein	1	0.827568
13.1.4	amino acid metabolism.synthesis.branched chain group	4	0.827568
13.1.4.1	amino acid metabolism.synthesis.branched chain group.common	4	0.827568
34.12	transport.metal	27	0.827568
34.1.1.1	transport.p- and v-ATPases.H+-transporting two-sector ATPase.subunit B	2	0.828896
29.2.1.2.2.99	protein.synthesis.ribosomal protein.eukaryotic.60S subunit.unknown	1	0.829002
9.2.1.4	mitochondrial electron transport / ATP synthesis.NADH-DH.type II.internal matrix	1	0.829464
13.1.5	amino acid metabolism.synthesis.serine-glycine-cysteine group	6	0.830741
29.2.1.2.2.83	protein.synthesis.ribosomal protein.eukaryotic.60S subunit.P3	2	0.832548
21.6	redox.dismutases and catalases	2	0.836817
29.2.1.1.3.2.20	protein.synthesis.ribosomal protein.prokaryotic.unknown organellar.50S subunit.L20	1	0.838907
29.2.1.1.3.2.9	protein.synthesis.ribosomal protein.prokaryotic.unknown organellar.50S subunit.L9	2	0.841573
29.2.1.2.2.17	protein.synthesis.ribosomal protein.eukaryotic.60S subunit.L17	2	0.841573
3.4	minor CHO metabolism.myo-inositol	7	0.841645
8.1.4	TCA / org transformation.TCA.IDH	1	0.841867
8.2.4	TCA / org transformation.other organic acid transformatons.IDH	1	0.841867
18.8	Co-factor and vitamine metabolism.ubiquinone	1	0.841867
18.8.1	Co-factor and vitamine metabolism.ubiquinone.hexaprenyldihydroxybenzoate methyltransferase	1	0.841867
10.7	cell wall.modification	55	0.841867
29.2.1.2.2.30	protein.synthesis.ribosomal protein.eukaryotic.60S subunit.L30	4	0.846272
29.2.1.1.3.2.19	protein.synthesis.ribosomal protein.prokaryotic.unknown organellar.50S subunit.L19	2	0.847466
4.1.13	glycolysis.cytosolic branch.enolase	2	0.847466
29.2.1.2.2.81	protein.synthesis.ribosomal protein.eukaryotic.60S subunit.P1	1	0.848281
10.1.20	cell wall.precursor synthesis.phosphomannose isomerase	2	0.854161
27.3.65	RNA.regulation of transcription.Polycomb Group (PcG)	4	0.855245
29.2.1.1.3.2.17	protein.synthesis.ribosomal protein.prokaryotic.unknown organellar.50S subunit.L17	1	0.859958
17.5	hormone metabolism.ethylene	67	0.859958
23.5.3	nucleotide metabolism.deoxynucleotide metabolism.cytosine deaminase	1	0.861047
29.2.1.2.2.523	protein.synthesis.ribosomal protein.eukaryotic.60S subunit.L23A	1	0.862313
27.3.25	RNA.regulation of transcription.MYB domain transcription factor family	35	0.862313
27.1.1	RNA.processing.splicing	24	0.862506
29.1.7	protein.aa activation.alanine-tRNA ligase	1	0.863854
30.2.2	signalling.receptor kinases.leucine rich repeat II	4	0.863854
8.1.1.2	TCA / org transformation.TCA.pyruvate DH.E2	1	0.86527
11.1.9	lipid metabolism.FA synthesis and FA elongation.long chain fatty acid CoA ligase	3	0.8662
18.5	Co-factor and vitamine metabolism.folate & vitamine K	1	0.868598
18.5.2	Co-factor and vitamine metabolism.folate & vitamine K.vitamine K	1	0.868598
18.5.2.8	Co-factor and vitamine metabolism.folate & vitamine K.vitamine K.2-phytyl-1,4-naphthoquinone methyltransferase	1	0.868598
18.5.2.8.1	Co-factor and vitamine metabolism.folate & vitamine K.vitamine K.2-phytyl-1,4-naphthoquinone methyltransferase.PHYLLO	1	0.868598
13.1.2.2	amino acid metabolism.synthesis.glutamate family.proline	2	0.868598
13.1.2.2.1	amino acid metabolism.synthesis.glutamate family.proline.delta 1-pyrroline-5-carboxylate synthetase	2	0.868598
2.2.1.99	major CHO metabolism.degradation.sucrose.misc	2	0.868598
13.1.3.6.1.2	amino acid metabolism.synthesis.aspartate family.misc.homoserine.aspartate semialdehyde dehydrogenase	2	0.868598
29.2.1.2.2.22	protein.synthesis.ribosomal protein.eukaryotic.60S subunit.L22	3	0.868598
2.2.1.1	major CHO metabolism.degradation.sucrose.fructokinase	4	0.868598
17.1.1.1	hormone metabolism.abscisic acid.synthesis-degradation.synthesis	5	0.868598
29.3.4.1	protein.targeting.secretory pathway.ER	6	0.868598
10.6.1	cell wall.degradation.cellulases and beta -1,4-glucanases	7	0.868598
11.1	lipid metabolism.FA synthesis and FA elongation	31	0.868598
29.5	protein.degradation	413	0.868598
23.2.1.3	nucleotide metabolism.degradation.pyrimidine.dihydrouracil dehydrogenase	1	0.871408
16.1.1.1	secondary metabolism.isoprenoids.non-mevalonate pathway.DXS	1	0.871408
23.2.1.5	nucleotide metabolism.degradation.pyrimidine.beta-ureidopropionase	1	0.871408
21.2.1.5	redox.ascorbate and glutathione.ascorbate.L-Galactono-1,4-lactone dehydrogenase	1	0.871408
11.3.2	lipid metabolism.Phospholipid synthesis.choline kinase	1	0.871408
29.2.1.2.2.21	protein.synthesis.ribosomal protein.eukaryotic.60S subunit.L21	2	0.871408
30.2.5	signalling.receptor kinases.leucine rich repeat V	3	0.871408
29.2.1.2.1.4	protein.synthesis.ribosomal protein.eukaryotic.40S subunit.S4	3	0.871408
26.1	misc.misc2	10	0.871408
28.1.3.2.2	DNA.synthesis/chromatin structure.histone.core.H2B	12	0.871408
19.3	tetrapyrrole synthesis.uroporphyrin-III C-methyltransferase	1	0.872486
29.2.2.3.5	protein.synthesis.ribosome biogenesis.Pre-rRNA processing and modifications.DExD-box helicases	2	0.878345
23.4.10	nucleotide metabolism.phosphotransfer and pyrophosphatases.nucleoside diphosphate kinase	2	0.879269
13.2.2	amino acid metabolism.degradation.glutamate family	5	0.880028
25.9	C1-metabolism.dihydroneopterin aldolase	1	0.881919
17.1.1.1.12	hormone metabolism.abscisic acid.synthesis-degradation.synthesis.abscisic aldehyde oxidase	1	0.881919
29.1.40	protein.aa activation.bifunctional aminoacyl-tRNA synthetase	1	0.881919
5.1	fermentation.LDH	1	0.881919
1.1.4	PS.lightreaction.ATP synthase	1	0.881919
1.1.4.9	PS.lightreaction.ATP synthase.subunit B_ (ATPX)	1	0.881919
11.8.3	lipid metabolism.'exotics' (steroids, squalene etc).UDP-glucose:sterol glucosyltransferase	3	0.881919
13.2.3	amino acid metabolism.degradation.aspartate family	3	0.881919
10.5.3	cell wall.cell wall proteins.LRR	5	0.881919
29.1.5	protein.aa activation.isoleucine-tRNA ligase	5	0.881919
27.3.7	RNA.regulation of transcription.C2C2(Zn) CO-like, Constans-like zinc finger family	5	0.881919
33.3	development.squamosa promoter binding like (SPL)	7	0.881919
30.2.3	signalling.receptor kinases.leucine rich repeat III	12	0.881919
26.22	misc.short chain dehydrogenase/reductase (SDR)	19	0.881919
30.5	signalling.G-proteins	95	0.884906
16.5.1.1.1.4	secondary metabolism.sulfur-containing.glucosinolates.synthesis.aliphatic.methylthioalkylmalate isomerase small subunit (MAM-IS)	1	0.885041
27.3.84	RNA.regulation of transcription.BBR/BPC	2	0.885041
30.2.11	signalling.receptor kinases.leucine rich repeat XI	12	0.885041
20.1.3	stress.biotic.signalling	13	0.885041
26.3.1	misc.gluco-, galacto- and mannosidases.alpha-galactosidase	2	0.892063
2.2.2.1.2	major CHO metabolism.degradation.starch.starch cleavage.beta amylase	2	0.892063
17.3.1.2	hormone metabolism.brassinosteroid.synthesis-degradation.sterols	3	0.892554
29.5.11.4.4	protein.degradation.ubiquitin.E3.APC	1	0.892793
29.2.1.1.2.2	protein.synthesis.ribosomal protein.prokaryotic.mitochondrion.50S subunit	1	0.892793
29.2.1.1.2.2.29	protein.synthesis.ribosomal protein.prokaryotic.mitochondrion.50S subunit.L29	1	0.892793
4.2.14	glycolysis.plastid branch.pyruvate kinase (PK)	1	0.892793
11.1.30	lipid metabolism.FA synthesis and FA elongation.pyruvate kinase	1	0.892793
11.3.6	lipid metabolism.Phospholipid synthesis.choline-phosphate cytidylyltransferase	2	0.892793
13.1.3.4.11	amino acid metabolism.synthesis.aspartate family.methionine.S-adenosylmethionine synthetase	2	0.892793
3.2.3	minor CHO metabolism.trehalose.potential TPS/TPP	6	0.892793
29.3.4.3	protein.targeting.secretory pathway.vacuole	8	0.892793
20	stress	341	0.892793
11.1.1.2	lipid metabolism.FA synthesis and FA elongation.Acetyl CoA Carboxylation.heteromeric Complex	3	0.89461
25	C1-metabolism	7	0.89461
30.2.13	signalling.receptor kinases.leucine rich repeat XIII	3	0.896509
23.4	nucleotide metabolism.phosphotransfer and pyrophosphatases	10	0.896685
31.1.1.2.6	cell.organisation.cytoskeleton.mikrotubuli.MAP65	1	0.90027
21.1	redox.thioredoxin	26	0.905323
9.6	mitochondrial electron transport / ATP synthesis.cytochrome c	1	0.908708
3.8.2	minor CHO metabolism.galactose.alpha-galactosidases	1	0.908708
11.2	lipid metabolism.FA desaturation	1	0.908708
11.2.4	lipid metabolism.FA desaturation.omega 6 desaturase	1	0.908708
21.2.1	redox.ascorbate and glutathione.ascorbate	5	0.908708
7	OPP	6	0.908708
18.4.5	Co-factor and vitamine metabolism.pantothenate.pantothenate kinase (PANK)	1	0.909961
17.8.1.1.4	hormone metabolism.salicylic acid.synthesis-degradation.synthesis.SA glucosyltransferase ether bond making SAG	3	0.909961
17.8.1.1.5	hormone metabolism.salicylic acid.synthesis-degradation.synthesis.SA glucosyltransferase ester and ether bond making SGE, SAG	3	0.909961
30.2.15	signalling.receptor kinases.thaumatin like	4	0.909961
14	S-assimilation	4	0.915467
8.1	TCA / org transformation.TCA	11	0.915467
23.4.1	nucleotide metabolism.phosphotransfer and pyrophosphatases.adenylate kinase	2	0.91628
29.2.1.2.2.11	protein.synthesis.ribosomal protein.eukaryotic.60S subunit.L11	3	0.91628
29.2.1.2.2.16	protein.synthesis.ribosomal protein.eukaryotic.60S subunit.L16	3	0.91628
34.19.2	transport.Major Intrinsic Proteins.TIP	5	0.91628
35.1.41	not assigned.no ontology.hydroxyproline rich proteins	11	0.91628
27.3.86	RNA.regulation of transcription.BSD domain containing family	1	0.919221
11.1.1.2.1	lipid metabolism.FA synthesis and FA elongation.Acetyl CoA Carboxylation.heteromeric Complex.alpha Carboxyltransferase	2	0.919221
11.9.4.2	lipid metabolism.lipid degradation.beta-oxidation.acyl CoA DH	2	0.919221
27.1.20	RNA.processing.degradation dicer	2	0.919221
27.3.89	RNA.regulation of transcription.ovate family OFP	4	0.919221
30.2.9	signalling.receptor kinases.leucine rich repeat IX	5	0.919221
8.3	TCA / org transformation.carbonic anhydrases	4	0.92358
17.4.1	hormone metabolism.cytokinin.synthesis-degradation	17	0.92358
29.2.1.1.3.2.25	protein.synthesis.ribosomal protein.prokaryotic.unknown organellar.50S subunit.L25	1	0.927055
7.1	OPP.oxidative PP	3	0.927055
34.21	transport.calcium	13	0.927055
17.7	hormone metabolism.jasmonate	16	0.927055
29.2.1.1.1.2.19	protein.synthesis.ribosomal protein.prokaryotic.chloroplast.50S subunit.L19	3	0.928683
27.3.24	RNA.regulation of transcription.MADS box transcription factor family	4	0.932557
29.5.11.20	protein.degradation.ubiquitin.proteasom	25	0.932557
11.9.2.1	lipid metabolism.lipid degradation.lipases.triacylglycerol lipase	7	0.933564
13.1.6.4	amino acid metabolism.synthesis.aromatic aa.tyrosine	1	0.934147
13.1.6.4.1	amino acid metabolism.synthesis.aromatic aa.tyrosine.arogenate dehydrogenase \& prephenate dehydrogenase	1	0.934147
13.1.6.4.2	amino acid metabolism.synthesis.aromatic aa.tyrosine.prephenate dehydrogenase	1	0.934147
3.4.5	minor CHO metabolism.myo-inositol.inositol phosphatase	3	0.934147
30.99	signalling.unspecified	1	0.935213
16.1.1.2	secondary metabolism.isoprenoids.non-mevalonate pathway.DXR	1	0.935213
7.2	OPP.non-reductive PP	1	0.935213
7.2.3	OPP.non-reductive PP.ribulose-phosphate 3-epimerase	1	0.935213
3.1	minor CHO metabolism.raffinose family	4	0.935213
16.5.1.1.4	secondary metabolism.sulfur-containing.glucosinolates.synthesis.shared	5	0.936078
29.2.2.3.3	protein.synthesis.ribosome biogenesis.Pre-rRNA processing and modifications.methylotransferases	2	0.93772
29.4.1.51	protein.postranslational modification.kinase.receptor like cytoplasmatic kinase I	1	0.938278
23.5.2	nucleotide metabolism.deoxynucleotide metabolism.pseudouridine synthase	1	0.938278
29.1.30	protein.aa activation.pseudouridylate synthase	1	0.938278
2.2.2.10	major CHO metabolism.degradation.starch.laforin like phosphoglucan phosphatase (SEX4)	1	0.938278
29.2.1.99.2	protein.synthesis.ribosomal protein.unknown.large subunit	1	0.938278
29.2.1.99.2.23	protein.synthesis.ribosomal protein.unknown.large subunit.L23	1	0.938278
27.3.58	RNA.regulation of transcription.LUG	1	0.938278
33.3	development.multitarget	1	0.938278
33.30.1	development.multitarget.target of rapamycin	1	0.938278
3.3	minor CHO metabolism.sugar alcohols	1	0.938278
11.8.7	lipid metabolism.'exotics' (steroids, squalene etc).trans-2-enoyl-CoA reductase (NADPH)	1	0.938278
13.1.1.3.1	amino acid metabolism.synthesis.central amino acid metabolism.alanine.alanine aminotransferase	1	0.938278
11.9.4.9	lipid metabolism.lipid degradation.beta-oxidation.multifunctional	1	0.938278
4.1.12	glycolysis.cytosolic branch.phosphoglycerate mutase	2	0.938278
15.3	metal handling.regulation	2	0.938278
29.2.1.2.2.13	protein.synthesis.ribosomal protein.eukaryotic.60S subunit.L13	2	0.938278
29.2.1.2.1.8	protein.synthesis.ribosomal protein.eukaryotic.40S subunit.S8	3	0.938278
15.1	metal handling.acquisition	4	0.938278
23.4.99	nucleotide metabolism.phosphotransfer and pyrophosphatases.misc	4	0.938278
29.8	protein.assembly and cofactor ligation	5	0.938278
21.99	redox.misc	7	0.938278
18	Co-factor and vitamine metabolism	17	0.938278
23.2	nucleotide metabolism.degradation	18	0.938278
27.3.11	RNA.regulation of transcription.C2H2 zinc finger family	24	0.938278
17.5.2	hormone metabolism.ethylene.signal transduction	27	0.938278
15.2	metal handling.binding, chelation and storage	34	0.938278
31.3	cell.cycle	48	0.938278
10.6	cell wall.degradation	66	0.938278
23.3.2	nucleotide metabolism.salvage.nucleoside kinases	1	0.940608
23.3.2.2	nucleotide metabolism.salvage.nucleoside kinases.uridine kinase	1	0.940608
17.3.1.1.1	hormone metabolism.brassinosteroid.synthesis-degradation.BRs.DET2	1	0.940608
16.1.2.3	secondary metabolism.isoprenoids.mevalonate pathway.HMG-CoA reductase	3	0.940861
34.99	transport.misc	56	0.940861
27.3.55	RNA.regulation of transcription.HDA	1	0.943367
34.18	transport.unspecified anions	3	0.944
27.3.62	RNA.regulation of transcription.Nucleosome/chromatin assembly factor group	2	0.944011
13.1.5.3.2	amino acid metabolism.synthesis.serine-glycine-cysteine group.cysteine.SAT	1	0.944593
9.2.1.2	mitochondrial electron transport / ATP synthesis.NADH-DH.type II.external	1	0.944593
12.2.1.1	N-metabolism.ammonia metabolism.glutamate synthase.ferredoxin dependent	1	0.944593
2.2.1.3.1	major CHO metabolism.degradation.sucrose.invertases.neutral	1	0.944593
29.5.11.4.5.1	protein.degradation.ubiquitin.E3.BTB/POZ Cullin3.Cullin3	1	0.944593
29.2.1.1.1.2.21	protein.synthesis.ribosomal protein.prokaryotic.chloroplast.50S subunit.L21	1	0.944593
23.5.5	nucleotide metabolism.deoxynucleotide metabolism.dUTP diphosphatase	1	0.944593
13.1.6.1.7	amino acid metabolism.synthesis.aromatic aa.chorismate.chorismate synthase	1	0.944593
27.3.38	RNA.regulation of transcription.AT-rich interaction domain containing transcription factor family	2	0.944593
29.2.1.2.2.19	protein.synthesis.ribosomal protein.eukaryotic.60S subunit.L19	2	0.944593
29.2.1.1.1.2.24	protein.synthesis.ribosomal protein.prokaryotic.chloroplast.50S subunit.L24	2	0.944593
11.9.4.5	lipid metabolism.lipid degradation.beta-oxidation.acyl-CoA thioesterase	2	0.944593
29.1.15	protein.aa activation.proline-tRNA ligase	2	0.944593
29.2.1.2.1.515	protein.synthesis.ribosomal protein.eukaryotic.40S subunit.S15A	2	0.944593
13.1.3.6	amino acid metabolism.synthesis.aspartate family.misc	3	0.944593
13.1.3.6.1	amino acid metabolism.synthesis.aspartate family.misc.homoserine	3	0.944593
16.1.1	secondary metabolism.isoprenoids.non-mevalonate pathway	4	0.944593
16.8.1.21	secondary metabolism.flavonoids.anthocyanins.anthocyanin 5-aromatic acyltransferase	4	0.944593
30.2.19	signalling.receptor kinases.legume-lectin	5	0.944593
16.8.4	secondary metabolism.flavonoids.flavonols	14	0.944593
20.2.2	stress.abiotic.cold	14	0.944593
33.1	development.storage proteins	15	0.944593
27.1.19	RNA.processing.ribonucleases	18	0.944593
34.19	transport.Major Intrinsic Proteins	24	0.944593
26.3	misc.gluco-, galacto- and mannosidases	42	0.944593
27.3.20	RNA.regulation of transcription.G2-like transcription factor family, GARP	19	0.945103
23.4.3	nucleotide metabolism.phosphotransfer and pyrophosphatases.uridylate kinase	1	0.949228
29.5.11.1	protein.degradation.ubiquitin.ubiquitin	14	0.950524
13.1.3.6.1.1	amino acid metabolism.synthesis.aspartate family.misc.homoserine.aspartate kinase	1	0.95079
18.2	Co-factor and vitamine metabolism.thiamine	1	0.95079
23.4.2	nucleotide metabolism.phosphotransfer and pyrophosphatases.guanylate kinase	1	0.95079
29.7.5	protein.glycosylation.alpha-1,3-mannosyl-glycoprotein-beta-1,2-N-acetylglucosaminyltransferase(GnTI)	1	0.95079
29.7.8	protein.glycosylation.alpha-1,6-mannosyl-glycoprotein-beta-1,2-N-acetylglucosaminyltransferase(GnTII)	1	0.95079
4.2.12	glycolysis.plastid branch.phosphoglycerate mutase	2	0.95079
4.3	glycolysis.unclear/dually targeted	2	0.95079
4.3.12	glycolysis.unclear/dually targeted.phosphoglycerate mutase	2	0.95079
29.5.11.4.1	protein.degradation.ubiquitin.E3.HECT	6	0.95079
30.1	signalling.in sugar and nutrient physiology	12	0.95079
27.3.67	RNA.regulation of transcription.putative transcription regulator	50	0.95079
11.3.4	lipid metabolism.Phospholipid synthesis.CDP-diacylglycerol-inositol 3-phosphatidyltransferase	1	0.950852
16.1.1.6	secondary metabolism.isoprenoids.non-mevalonate pathway.HDS	1	0.952714
17.3.2.99	hormone metabolism.brassinosteroid.signal transduction.other	8	0.952714
17	hormone metabolism	277	0.952714
29.2.1.1.3.1.15	protein.synthesis.ribosomal protein.prokaryotic.unknown organellar.30S subunit.S15	1	0.959116
29.2.1.2.2.513	protein.synthesis.ribosomal protein.eukaryotic.60S subunit.L13A	4	0.959116
13.2.5	amino acid metabolism.degradation.serine-glycine-cysteine group	1	0.960041
13.2.5.2	amino acid metabolism.degradation.serine-glycine-cysteine group.glycine	1	0.960041
13.1.3.4.13	amino acid metabolism.synthesis.aspartate family.methionine.methionine S-methyltransferase	1	0.960041
4.2.3	glycolysis.plastid branch.glucose-6-phosphate isomerase	1	0.960041
11.8.1	lipid metabolism.'exotics' (steroids, squalene etc).sphingolipids	3	0.960041
34.1.2	transport.p- and v-ATPases.H+-exporting ATPase	4	0.960041
34.19.4	transport.Major Intrinsic Proteins.SIP	4	0.960041
31.1.1.1.2	cell.organisation.cytoskeleton.actin.actin depolymerizing factors	5	0.960041
2.1	major CHO metabolism.synthesis	7	0.960041
17.1.1	hormone metabolism.abscisic acid.synthesis-degradation	8	0.960041
11.3	lipid metabolism.Phospholipid synthesis	8	0.960041
27.3.9	RNA.regulation of transcription.C2C2(Zn) GATA transcription factor family	10	0.960041
34.14	transport.unspecified cations	15	0.960041
29.2.1.1.3.2.36	protein.synthesis.ribosomal protein.prokaryotic.unknown organellar.50S subunit.L36	1	0.960618
8.1.2	TCA / org transformation.TCA.CS	1	0.960618
2.2.2.6	major CHO metabolism.degradation.starch.transporter	1	0.960618
23.1.2.9	nucleotide metabolism.synthesis.purine.AICAR transformylase	1	0.960618
16.1.2.4	secondary metabolism.isoprenoids.mevalonate pathway.mevalonate kinase	1	0.960618
11.1.1.2.4	lipid metabolism.FA synthesis and FA elongation.Acetyl CoA Carboxylation.heteromeric Complex.Biotin Carboxylase	1	0.960618
29.2.1.2.1.6	protein.synthesis.ribosomal protein.eukaryotic.40S subunit.S6	2	0.960618
2.2.2.1.1	major CHO metabolism.degradation.starch.starch cleavage.alpha amylase	3	0.960618
29.2.1.2.2.36	protein.synthesis.ribosomal protein.eukaryotic.60S subunit.L36	3	0.960618
13.99	amino acid metabolism.misc	4	0.960618
27.3.66	RNA.regulation of transcription.Psudo ARR transcription factor family	4	0.960618
29.5.5	protein.degradation.serine protease	25	0.960618
29.2.1.1.3.2.34	protein.synthesis.ribosomal protein.prokaryotic.unknown organellar.50S subunit.L34	1	0.961032
35.1.2	not assigned.no ontology.agenet domain-containing protein	2	0.961032
29.2.1.2.1.14	protein.synthesis.ribosomal protein.eukaryotic.40S subunit.S14	5	0.961032
26.18	misc.invertase/pectin methylesterase inhibitor family protein	11	0.961032
30.9	signalling.lipids	3	0.96124
34.2.1	transport.sugars.sucrose	3	0.961258
31.99	cell.unspecified	2	0.961716
4.1.8	glycolysis.cytosolic branch.glyceraldehyde 3-phosphate dehydrogenase (GAP-DH)	2	0.961716
21.1.1	redox.thioredoxin.PDIL	1	0.962824
16.2.1	secondary metabolism.phenylpropanoids.lignin biosynthesis	30	0.96712
9.3	mitochondrial electron transport / ATP synthesis.electron transfer flavoprotein	2	0.96801
16.1	secondary metabolism.isoprenoids	16	0.96801
13.1.7	amino acid metabolism.synthesis.histidine	1	0.969462
13.1.7.6	amino acid metabolism.synthesis.histidine.imidazoleglycerol-phosphate dehydratase	1	0.969462
29.2.1.2.1.13	protein.synthesis.ribosomal protein.eukaryotic.40S subunit.S13	2	0.969462
29.2.1.99.99	protein.synthesis.ribosomal protein.unknown.unknown	3	0.969462
11.1.13	lipid metabolism.FA synthesis and FA elongation.acyl-CoA binding protein	4	0.969462
26.17	misc.dynamin	5	0.969462
23.1.2.30	nucleotide metabolism.synthesis.purine.IMP dehydrogenase	1	0.971137
23.1.1.1	nucleotide metabolism.synthesis.pyrimidine.carbamoyl phosphate synthetase	1	0.973616
13.1.3.4	amino acid metabolism.synthesis.aspartate family.methionine	4	0.974445
29.2.1.1.3.2.2	protein.synthesis.ribosomal protein.prokaryotic.unknown organellar.50S subunit.L2	1	0.976606
11.3.1	lipid metabolism.Phospholipid synthesis.1-acylglycerol-3-phosphate O-acyltransferase	1	0.976606
23.5.1	nucleotide metabolism.deoxynucleotide metabolism.dihydrofolate reductase-thymidylate synthase	1	0.977323
10.1.21	cell wall.precursor synthesis.phosphomannomutase	1	0.977323
16.1.2	secondary metabolism.isoprenoids.mevalonate pathway	4	0.977323
35.1.42	not assigned.no ontology.proline rich family	6	0.977323
26.8	misc.nitrilases, *nitrile lyases, berberine bridge enzymes, reticuline oxidases, troponine reductases	16	0.977323
12.2.2	N-metabolism.ammonia metabolism.glutamine synthetase	3	0.98301
26.26	misc.aminotransferases	2	0.983257
26.26.1	misc.aminotransferases.aminotransferase class IV family protein	2	0.983257
26.7	misc.oxidases - copper, flavone etc	29	0.983257
26.1	misc.cytochrome P450	39	0.983257
16.8.1.2	secondary metabolism.flavonoids.anthocyanins.anthocyanidin reductase	3	0.983705
29.5.7	protein.degradation.metalloprotease	7	0.983705
29.2.1.1.1.2.6	protein.synthesis.ribosomal protein.prokaryotic.chloroplast.50S subunit.L6	1	0.987337
10.1.6	cell wall.precursor synthesis.GAE	5	0.987337
26.3.3	misc.gluco-, galacto- and mannosidases.alpha-mannosidase	1	0.987823
11.8.1.1	lipid metabolism.'exotics' (steroids, squalene etc).sphingolipids.ceramidase	1	0.987823
16.5.99	secondary metabolism.sulfur-containing.misc	2	0.987823
16.5.99.1	secondary metabolism.sulfur-containing.misc.alliinase	2	0.987823
10.5.2	cell wall.cell wall proteins.proline rich proteins	2	0.987823
3.4.4	minor CHO metabolism.myo-inositol.myo inositol oxygenases	3	0.987823
29.5.2	protein.degradation.autophagy	5	0.987823
11.9.4	lipid metabolism.lipid degradation.beta-oxidation	7	0.987823
17.7.1.2	hormone metabolism.jasmonate.synthesis-degradation.lipoxygenase	8	0.987823
10.3	cell wall.hemicellulose synthesis	8	0.987823
1.2	PS.photorespiration	1	0.991306
1.2.4	PS.photorespiration.glycine cleavage	1	0.991306
1.2.4.4	PS.photorespiration.glycine cleavage.H protein	1	0.991306
27.3.34	RNA.regulation of transcription.Orphan family	1	0.991306
26.3	misc. other Ferredoxins and Rieske domain	2	0.991306
8.1.7	TCA / org transformation.TCA.succinate dehydrogenase	2	0.991306
2.2.2.1	major CHO metabolism.degradation.starch.starch cleavage	5	0.991306
29.2.1.1.3.2.510	protein.synthesis.ribosomal protein.prokaryotic.unknown organellar.50S subunit.L10A	1	0.9914
29.2.1.2.2.510	protein.synthesis.ribosomal protein.eukaryotic.60S subunit.L10A	1	0.9914
18.6	Co-factor and vitamine metabolism.biotin	1	0.991495
18.6.1	Co-factor and vitamine metabolism.biotin.biotin synthase	1	0.991495
13.2.2.3	amino acid metabolism.degradation.glutamate family.arginine	1	0.99155
29.2.1.1.1.1.20	protein.synthesis.ribosomal protein.prokaryotic.chloroplast.30S subunit.S20	2	0.99155
29.2.1.1.2.51	protein.synthesis.ribosomal protein.prokaryotic.mitochondrion.L51/S25/CI-B8	1	0.99352
13.1.6.1.1	amino acid metabolism.synthesis.aromatic aa.chorismate.3-deoxy-D-arabino-heptulosonate 7-phosphate synthase	1	0.99352
29.2.2.1	protein.synthesis.ribosome biogenesis.export from nucleus	1	0.99352
29.2.1.2.1.19	protein.synthesis.ribosomal protein.eukaryotic.40S subunit.S19	3	0.99352
4.1.14	glycolysis.cytosolic branch.pyruvate kinase (PK)	5	0.99352
29.3.3	protein.targeting.chloroplast	9	0.99352
13.1.3	amino acid metabolism.synthesis.aspartate family	11	0.99352
30.2.99	signalling.receptor kinases.misc	23	0.99352
16.2.1.1	secondary metabolism.phenylpropanoids.lignin biosynthesis.PAL	1	0.994048
13.2.3.2	amino acid metabolism.degradation.aspartate family.threonine	1	0.994048
29.2.1.2.1.25	protein.synthesis.ribosomal protein.eukaryotic.40S subunit.S25	2	0.994048
24.3	Biodegradation of Xenobiotics.3-hydroxybutyryl-CoA dehydrogenase	1	0.997997
29.2.1.99.1	protein.synthesis.ribosomal protein.unknown.small subunit	1	0.997997
29.2.1.99.1.4	protein.synthesis.ribosomal protein.unknown.small subunit.S4	1	0.997997
8.1.6	TCA / org transformation.TCA.succinyl-CoA ligase	1	0.997997
34.2	transport.porins	1	0.997997
27.3.51	RNA.regulation of transcription.General Transcription, TBP-binding protein	1	0.997997
30.4.3	signalling.phosphinositides.bis(5''-nucleosyl)-tetraphosphatase	1	0.997997
29.2.1.2.2.14	protein.synthesis.ribosomal protein.eukaryotic.60S subunit.L14	1	0.997997
17.6.1.1	hormone metabolism.gibberelin.synthesis-degradation.copalyl diphosphate synthase	1	0.997997
30.4.5	signalling.phosphinositides.inositol-1,3,4-trisphosphate 5/6-kinase	1	0.997997
28.1.3.1	DNA.synthesis/chromatin structure.histone.H1	1	0.997997
27.3.71	RNA.regulation of transcription.SNF7	1	0.997997
27.3.48	RNA.regulation of transcription.FHA transcription factor	1	0.997997
29.2.2.50	protein.synthesis.ribosome biogenesis.BRIX	1	0.997997
23.1.2.7	nucleotide metabolism.synthesis.purine.SAICAR synthetase	1	0.997997
13.1.4.1.1	amino acid metabolism.synthesis.branched chain group.common.acetolactate synthase	1	0.997997
16.5.1.1.1.12	secondary metabolism.sulfur-containing.glucosinolates.synthesis.aliphatic.benzoate-CoA ligase	1	0.997997
10.1.9	cell wall.precursor synthesis.MUR4	1	0.997997
13.2.3.1	amino acid metabolism.degradation.aspartate family.asparagine	1	0.997997
13.2.3.1.1	amino acid metabolism.degradation.aspartate family.asparagine.L-asparaginase	1	0.997997
29.2.1.1.3.2.12	protein.synthesis.ribosomal protein.prokaryotic.unknown organellar.50S subunit.L12	1	0.997997
29.2.1.2.2.7	protein.synthesis.ribosomal protein.eukaryotic.60S subunit.L7	1	0.997997
31.1.1.1.3.5	cell.organisation.cytoskeleton.actin.actin binding.actin capping	1	0.997997
31.1.1.1.3.5.2	cell.organisation.cytoskeleton.actin.actin binding.actin capping.beta SU	1	0.997997
22.1.5	polyamine metabolism.synthesis.N-carbamoylputrescine amidohydrolase	1	0.997997
26.23	misc.rhodanese	1	0.997997
29.2.1.1.1.1.5	protein.synthesis.ribosomal protein.prokaryotic.chloroplast.30S subunit.S5	1	0.997997
9.99	mitochondrial electron transport / ATP synthesis.unspecified	1	0.997997
11.9.4.13	lipid metabolism.lipid degradation.beta-oxidation.acyl CoA reductase	2	0.997997
13.2.6	amino acid metabolism.degradation.aromatic aa	2	0.997997
13.2.6.2	amino acid metabolism.degradation.aromatic aa.tyrosine	2	0.997997
35.1.9	not assigned.no ontology.BTB/POZ domain-containing protein	2	0.997997
27.3.2	RNA.regulation of transcription.Alfin-like	2	0.997997
20.1.5	stress.biotic.regulation of transcription	2	0.997997
29.2.1.2.2.535	protein.synthesis.ribosomal protein.eukaryotic.60S subunit.L35A	2	0.997997
17.6.1.12	hormone metabolism.gibberelin.synthesis-degradation.GA3 oxidase	2	0.997997
29.2.5	protein.synthesis.release	2	0.997997
29.2.1.2.2.10	protein.synthesis.ribosomal protein.eukaryotic.60S subunit.L10	2	0.997997
29.2.1.2.1.5	protein.synthesis.ribosomal protein.eukaryotic.40S subunit.S5	2	0.997997
6	gluconeogenesis / glyoxylate cycle	2	0.997997
17.6.1.13	hormone metabolism.gibberelin.synthesis-degradation.GA2 oxidase	2	0.997997
7.3	OPP.electron transfer	2	0.997997
17.3.1.2.2	hormone metabolism.brassinosteroid.synthesis-degradation.sterols.SMT2	2	0.997997
27.1.3.17	RNA.processing.3' end processing.PabN	2	0.997997
13.1.6.5.5	amino acid metabolism.synthesis.aromatic aa.tryptophan.tryptophan synthase	3	0.997997
29.2.99	protein.synthesis.misc	3	0.997997
8.1.1	TCA / org transformation.TCA.pyruvate DH	3	0.997997
19.99	tetrapyrrole synthesis.unspecified	3	0.997997
16.2.1.6	secondary metabolism.phenylpropanoids.lignin biosynthesis.CCoAOMT	3	0.997997
23.1.2	nucleotide metabolism.synthesis.purine	3	0.997997
13.1.5.3	amino acid metabolism.synthesis.serine-glycine-cysteine group.cysteine	4	0.997997
13.1.1.2	amino acid metabolism.synthesis.central amino acid metabolism.aspartate	4	0.997997
13.1.1.2.1	amino acid metabolism.synthesis.central amino acid metabolism.aspartate.aspartate aminotransferase	4	0.997997
17.3.2.1	hormone metabolism.brassinosteroid.signal transduction.BRI	4	0.997997
13.1.6.1	amino acid metabolism.synthesis.aromatic aa.chorismate	4	0.997997
29.5.11.4.3.1	protein.degradation.ubiquitin.E3.SCF.SKP	4	0.997997
16.8.2	secondary metabolism.flavonoids.chalcones	5	0.997997
29.2.1.99	protein.synthesis.ribosomal protein.unknown	5	0.997997
34.1.1.2	transport.p- and v-ATPases.H+-transporting two-sector ATPase.subunit C	5	0.997997
23.5	nucleotide metabolism.deoxynucleotide metabolism	6	0.997997
16.2.1.9	secondary metabolism.phenylpropanoids.lignin biosynthesis.COMT	7	0.997997
19	tetrapyrrole synthesis	7	0.997997
11.9.2	lipid metabolism.lipid degradation.lipases	8	0.997997
11.1.8	lipid metabolism.FA synthesis and FA elongation.acyl coa ligase	8	0.997997
23.3.3	nucleotide metabolism.salvage.NUDIX hydrolases	9	0.997997
28.2	DNA.repair	10	0.997997
35.1.40	not assigned.no ontology.glycine rich proteins	11	0.997997
17.3.2	hormone metabolism.brassinosteroid.signal transduction	13	0.997997
17.7.1	hormone metabolism.jasmonate.synthesis-degradation	14	0.997997
5	fermentation	17	0.997997
17.5.1	hormone metabolism.ethylene.synthesis-degradation	21	0.997997
26.13	misc.acid and other phosphatases	25	0.997997
28.99	DNA.unspecified	30	0.997997
31.2	cell.division	38	0.997997
17.2	hormone metabolism.auxin	84	0.997997
28.1	DNA.synthesis/chromatin structure	94	0.997997
29.5.11.4.2	protein.degradation.ubiquitin.E3.RING	94	0.997997
27.1	RNA.processing	101	0.997997
28	DNA	134	0.997997
29	protein	1128	0.997997
13.1.2.3.2	amino acid metabolism.synthesis.glutamate family.arginine.acetylglutamate kinase	1	0.99822

## Sheet: mapman_F040_C_96_0p5
This file was generated in Mapman using the Additional File 4 Table S4 as the input file for the mappings that correspond to bin categories in column B. The subset of genes used for visualization were for differentially expressed genes between F040 inoculated and control at 96 hours post inoculation and a Qvalue cutoff of 0.05. Qvalue is the Benjamini Hochberg corrected Wilcox Rank Sum p-value (C…
Bin	Name	Elements	Qvalue
26.12	misc.peroxidases	8	0.0704352
15	metal handling	9	0.232893
15.2	metal handling.binding, chelation and storage	8	0.25452
10.7	cell wall.modification	7	0.626681
20.1.2	stress.biotic.receptors	2	0.657372
20.2.2	stress.abiotic.cold	2	0.750789
2	major CHO metabolism	1	0.769292
2.2	major CHO metabolism.degradation	1	0.769292
2.2.1	major CHO metabolism.degradation.sucrose	1	0.769292
2.2.1.3	major CHO metabolism.degradation.sucrose.invertases	1	0.769292
2.2.1.3.2	major CHO metabolism.degradation.sucrose.invertases.cell wall	1	0.769292
3.4	minor CHO metabolism.myo-inositol	1	0.769292
3.4.3	minor CHO metabolism.myo-inositol.InsP Synthases	1	0.769292
3.5	minor CHO metabolism.others	1	0.769292
5	fermentation	1	0.769292
5.1	fermentation.aldehyde dehydrogenase	1	0.769292
10	cell wall	10	0.769292
10.6.3	cell wall.degradation.pectate lyases and polygalacturonases	1	0.769292
13.1.4	amino acid metabolism.synthesis.branched chain group	1	0.769292
13.1.4.1	amino acid metabolism.synthesis.branched chain group.common	1	0.769292
13.1.4.1.4	amino acid metabolism.synthesis.branched chain group.common.branched-chain amino acid aminotransferase	1	0.769292
16	secondary metabolism	13	0.769292
16.1	secondary metabolism.isoprenoids	3	0.769292
16.1.3	secondary metabolism.isoprenoids.tocopherol biosynthesis	2	0.769292
16.1.3.2	secondary metabolism.isoprenoids.tocopherol biosynthesis.homogentisate phytyltransferase	2	0.769292
16.2.1.8	secondary metabolism.phenylpropanoids.lignin biosynthesis.F5H	1	0.769292
16.2.1.9	secondary metabolism.phenylpropanoids.lignin biosynthesis.COMT	1	0.769292
16.5.1.1.1.8	secondary metabolism.sulfur-containing.glucosinolates.synthesis.aliphatic.UDP-glycosyltransferase	1	0.769292
16.8.3	secondary metabolism.flavonoids.dihydroflavonols	1	0.769292
16.8.3.3	secondary metabolism.flavonoids.dihydroflavonols.flavonoid 3''-monooxygenase	1	0.769292
16.8.4	secondary metabolism.flavonoids.flavonols	2	0.769292
16.8.4.2	secondary metabolism.flavonoids.flavonols.flavonol 3-O-glycosyltransferase	2	0.769292
16.1	secondary metabolism.simple phenols	1	0.769292
17	hormone metabolism	15	0.769292
17.2	hormone metabolism.auxin	8	0.769292
17.2.3	hormone metabolism.auxin.induced-regulated-responsive-activated	7	0.769292
17.8.1.1.4	hormone metabolism.salicylic acid.synthesis-degradation.synthesis.SA glucosyltransferase ether bond making SAG	1	0.769292
17.8.1.1.5	hormone metabolism.salicylic acid.synthesis-degradation.synthesis.SA glucosyltransferase ester and ether bond making SGE, SAG	1	0.769292
18	Co-factor and vitamine metabolism	1	0.769292
18.4	Co-factor and vitamine metabolism.pantothenate	1	0.769292
18.4.1	Co-factor and vitamine metabolism.pantothenate.branched-chain amino acid aminotransferase	1	0.769292
20.1.7.6	stress.biotic.PR-proteins.proteinase inhibitors	5	0.769292
20.1.7.6.1	stress.biotic.PR-proteins.proteinase inhibitors.trypsin inhibitor	5	0.769292
26	misc	31	0.769292
26.3	misc.gluco-, galacto- and mannosidases	2	0.769292
26.3.2	misc.gluco-, galacto- and mannosidases.beta-galactosidase	2	0.769292
26.9	misc.glutathione S transferases	3	0.769292
26.1	misc.cytochrome P450	6	0.769292
26.26	misc.aminotransferases	1	0.769292
26.26.1	misc.aminotransferases.aminotransferase class IV family protein	1	0.769292
27	RNA	10	0.769292
27.1	RNA.processing	1	0.769292
27.3.3	RNA.regulation of transcription.AP2/EREBP, APETALA2/Ethylene-responsive element binding protein family	2	0.769292
27.3.6	RNA.regulation of transcription.bHLH,Basic Helix-Loop-Helix family	1	0.769292
27.3.67	RNA.regulation of transcription.putative transcription regulator	1	0.769292
27.3.80	RNA.regulation of transcription.zf-HD	2	0.769292
27.3.99	RNA.regulation of transcription.unclassified	2	0.769292
28	DNA	1	0.769292
28.1	DNA.synthesis/chromatin structure	1	0.769292
28.1.3	DNA.synthesis/chromatin structure.histone	1	0.769292
28.1.3.2	DNA.synthesis/chromatin structure.histone.core	1	0.769292
28.1.3.2.4	DNA.synthesis/chromatin structure.histone.core.H4	1	0.769292
29.2	protein.synthesis	3	0.769292
29.2.1	protein.synthesis.ribosomal protein	2	0.769292
29.2.1.2	protein.synthesis.ribosomal protein.eukaryotic	2	0.769292
29.2.1.2.2	protein.synthesis.ribosomal protein.eukaryotic.60S subunit	2	0.769292
29.2.1.2.2.26	protein.synthesis.ribosomal protein.eukaryotic.60S subunit.L26	2	0.769292
29.4	protein.postranslational modification	4	0.769292
29.5.11	protein.degradation.ubiquitin	3	0.769292
29.5.11.4	protein.degradation.ubiquitin.E3	2	0.769292
29.5.11.4.3	protein.degradation.ubiquitin.E3.SCF	1	0.769292
29.5.11.4.3.2	protein.degradation.ubiquitin.E3.SCF.FBOX	1	0.769292
30.2	signalling.receptor kinases	1	0.769292
30.2.19	signalling.receptor kinases.legume-lectin	1	0.769292
30.5	signalling.G-proteins	1	0.769292
30.11	signalling.light	1	0.769292
31.1	cell.organisation	1	0.769292
31.3	cell.cycle	2	0.769292
33.1	development.storage proteins	1	0.769292
34.1	transport.p- and v-ATPases	1	0.769292
34.1.2	transport.p- and v-ATPases.H+-exporting ATPase	1	0.769292
34.3	transport.amino acids	2	0.769292
34.6	transport.sulphate	1	0.769292
34.23	transport.hormones	1	0.769292
34.23.1	transport.hormones.auxin	1	0.769292
35	not assigned	71	0.769292
35.1	not assigned.no ontology	5	0.769292
35.2	not assigned.unknown	66	0.769292
27.3	RNA.regulation of transcription	9	0.794362
29.5.4	protein.degradation.aspartate protease	1	0.803013
7	OPP	1	0.825582
7.1	OPP.oxidative PP	1	0.825582
7.1.3	OPP.oxidative PP.6-phosphogluconate dehydrogenase	1	0.825582
10.6.2	cell wall.degradation.mannan-xylose-arabinose-fucose	2	0.825582
11	lipid metabolism	2	0.825582
13	amino acid metabolism	2	0.825582
13.1	amino acid metabolism.synthesis	2	0.825582
16.2	secondary metabolism.phenylpropanoids	4	0.825582
16.2.1	secondary metabolism.phenylpropanoids.lignin biosynthesis	4	0.825582
16.2.1.1	secondary metabolism.phenylpropanoids.lignin biosynthesis.PAL	1	0.825582
17.2.2	hormone metabolism.auxin.signal transduction	1	0.825582
17.8	hormone metabolism.salicylic acid	3	0.825582
17.8.1	hormone metabolism.salicylic acid.synthesis-degradation	3	0.825582
17.8.1.1	hormone metabolism.salicylic acid.synthesis-degradation.synthesis	3	0.825582
20.2	stress.abiotic	8	0.825582
21.4	redox.glutaredoxins	2	0.825582
23	nucleotide metabolism	3	0.825582
23.2	nucleotide metabolism.degradation	3	0.825582
26.28	misc.GDSL-motif lipase	4	0.825582
29.5	protein.degradation	4	0.825582
31	cell	3	0.825582
34.15	transport.potassium	1	0.825582
20.2.99	stress.abiotic.unspecified	3	0.827251
29.5.11.3	protein.degradation.ubiquitin.E2	1	0.827251
26.19	misc.plastocyanin-like	1	0.834496
11.8	lipid metabolism.'exotics'(steroids, squalene etc)	1	0.837696
16.5	secondary metabolism.sulfur-containing	2	0.837696
16.5.1	secondary metabolism.sulfur-containing.glucosinolates	2	0.837696
16.5.1.1	secondary metabolism.sulfur-containing.glucosinolates.synthesis	2	0.837696
16.5.1.1.1	secondary metabolism.sulfur-containing.glucosinolates.synthesis.aliphatic	2	0.837696
16.7	secondary metabolism.wax	1	0.837696
17.1	hormone metabolism.abscisic acid	1	0.837696
17.1.1	hormone metabolism.abscisic acid.synthesis-degradation	1	0.837696
17.1.1.1	hormone metabolism.abscisic acid.synthesis-degradation.synthesis	1	0.837696
17.1.1.1.11	hormone metabolism.abscisic acid.synthesis-degradation.synthesis.short chain alcohol dehydrogenmase (ABA2)	1	0.837696
26.22	misc.short chain dehydrogenase/reductase (SDR)	1	0.837696
27.3.35	RNA.regulation of transcription.bZIP transcription factor family	1	0.837696
34.13	transport.peptides and oligopeptides	1	0.837696
16.5.1.1.1.13	secondary metabolism.sulfur-containing.glucosinolates.synthesis.aliphatic.2-oxoglutarate-dependent dioxygenase	1	0.871645
17.5	hormone metabolism.ethylene	1	0.871645
17.5.1	hormone metabolism.ethylene.synthesis-degradation	1	0.871645
21.2	redox.ascorbate and glutathione	1	0.871645
1	PS	1	0.877716
1.1	PS.lightreaction	1	0.877716
1.1.1	PS.lightreaction.photosystem II	1	0.877716
1.1.1.2	PS.lightreaction.photosystem II.PSII polypeptide subunits	1	0.877716
3.2.2	minor CHO metabolism.trehalose.TPP	1	0.877716
8	TCA / org transformation	1	0.877716
8.3	TCA / org transformation.carbonic anhydrases	1	0.877716
10.8	cell wall.pectin*esterases	1	0.877716
10.8.1	cell wall.pectin*esterases.PME	1	0.877716
11.1	lipid metabolism.FA synthesis and FA elongation	1	0.877716
11.1.8	lipid metabolism.FA synthesis and FA elongation.acyl coa ligase	1	0.877716
16.8	secondary metabolism.flavonoids	3	0.877716
27.3.32	RNA.regulation of transcription.WRKY domain transcription factor family	1	0.877716
29	protein	11	0.877716
30	signalling	5	0.877716
33	development	9	0.877716
34	transport	10	0.877716
34.2	transport.sugars	1	0.877716
27.3.27	RNA.regulation of transcription.NAC domain transcription factor family	1	0.884168
20	stress	25	0.892233
21	redox	3	0.901999
16.2.1.7	secondary metabolism.phenylpropanoids.lignin biosynthesis.CCR1	1	0.922215
3.2	minor CHO metabolism.trehalose	2	0.924448
13.1.6	amino acid metabolism.synthesis.aromatic aa	1	0.924448
13.1.6.1	amino acid metabolism.synthesis.aromatic aa.chorismate	1	0.924448
13.1.6.1.10	amino acid metabolism.synthesis.aromatic aa.chorismate.dehydroquinate/shikimate dehydrogenase	1	0.924448
16.1.1	secondary metabolism.isoprenoids.non-mevalonate pathway	1	0.924448
16.1.1.1	secondary metabolism.isoprenoids.non-mevalonate pathway.DXS	1	0.924448
20.1	stress.biotic	18	0.924448
26.4	misc.beta 1,3 glucan hydrolases	1	0.924448
26.4.1	misc.beta 1,3 glucan hydrolases.glucan endo-1,3-beta-glucosidase	1	0.924448
26.2	misc.UDP glucosyl and glucoronyl transferases	4	0.930889
20.1.7	stress.biotic.PR-proteins	12	0.947372
29.2.3	protein.synthesis.initiation	1	0.947377
9	mitochondrial electron transport / ATP synthesis	1	0.962503
9.1	mitochondrial electron transport / ATP synthesis.NADH-DH	1	0.962503
9.1.1	mitochondrial electron transport / ATP synthesis.NADH-DH.complex I	1	0.962503
17.7	hormone metabolism.jasmonate	3	0.962503
17.7.1	hormone metabolism.jasmonate.synthesis-degradation	3	0.962503
17.7.1.10	hormone metabolism.jasmonate.synthesis-degradation.jasmonate-O-methyltransferase	3	0.962503
29.5.11.4.2	protein.degradation.ubiquitin.E3.RING	1	0.962503
30.3	signalling.calcium	2	0.962503
34.12	transport.metal	2	0.962503
10.6	cell wall.degradation	3	0.979085
3.2.3	minor CHO metabolism.trehalose.potential TPS/TPP	1	0.988949
3	minor CHO metabolism	4	0.990397
26.18	misc.invertase/pectin methylesterase inhibitor family protein	1	0.990397
17.6	hormone metabolism.gibberelin	1	0.993222
17.6.3	hormone metabolism.gibberelin.induced-regulated-responsive-activated	1	0.993222
20.2.1	stress.abiotic.heat	3	0.993222
33.99	development.unspecified	8	0.993222
17.8.1.1.7	hormone metabolism.salicylic acid.synthesis-degradation.synthesis.methyl-SA methylesterase	2	1
