# Supplementary material for: Transcriptome profiling of soybean (Glycine max) roots challenged with pathogenic and non-pathogenic isolates of Fusarium oxysporum
Source: BMC Genomics. 2015 Dec 21;16:1089. doi: 10.1186/s12864-015-2318-2 (PMC4687377; doi:10.1186/s12864-015-2318-2)
Supplement: Additional file 6: Table S6. — Expression levels and annotation results of soybean highly differentially expressed genes (HDEGs) modulated by inoculation with non-pathogenic (FO36) and pathogenic (FO40) isolates of F. oxysporum at 72 and 96 h post inoculation (hpi). HDEGs were identified using QuasiSeq package using a Qvalue <0.05. The fold changes and functional annotations are reported for each gene. HDEGs modulated at the different conditions in response to each isolate and time-point are provided in separate sheets for easier access. (XLSX 3049 kb) [file 12864_2015_2318_MOESM6_ESM.xlsx]

## Sheet: 72 hpi FO36
Expression levels and annotation results of soybean highly differentially expressed genes modulated by inoculation with non-pathogenic FO36 F. oxysporum isolate at 72 hpi.
Highly differentially expressed genes (203 genes) showing statistically significant differential expression, with a Qvalue < 5% and an absolute fold change (FC) greater than 1.9 (Column A). Expression values calculated as the average of normalized counts for the three biological replicates in control and FO36 inoculated Forrest genotype at 72 hpi (Columns B-C) are reported, along with the Pvalues…
Glyma_gene_id	Control 72 hpi	FO36 72 hpi	FC(FO36 72 hpi/Control)	Pvalues	Qvalues	Seq. Description	Functional Category	Enzyme Codes	InterProScan
Glyma.09G149500	29.3333	4	-7.33333	3.98342e-05	0.014824	kinesin-like protein kin12b-like	Cell component	EC:2.4.1	IPR002659 (PANTHER); PTHR11214:SF95 (PANTHER)
Glyma.11G147600	163.333	70.3333	-2.32227	0.000363195	0.0402605	root cap late embryogenesis-like protein	Cell component	-	Coil (COILS); IPR009646 (PFAM); PTHR31656 (PANTHER); PTHR31656:SF0 (PANTHER); SIGNAL_PEPTIDE_N_REGION (PHOBIUS); SIGNAL_PEPTIDE (PHOBIUS); SIGNAL_PEPTIDE_C_REGION (PHOBIUS); NON_CYTOPLASMIC_DOMAIN (PHOBIUS); SIGNAL_PEPTIDE_H_REGION (PHOBIUS); SignalP-TM (SIGNALP_GRAM_POSITIVE); SignalP-TM (SIGNALP_GRAM_NEGATIVE); SignalP-noTM (SIGNALP_EUK); TMhelix (TMHMM)
Glyma.04G220300	77	40.3333	-1.90909	0.000303911	0.0374281	transmembrane protein, putative	Cell component	-	NON_CYTOPLASMIC_DOMAIN (PHOBIUS); SIGNAL_PEPTIDE_N_REGION (PHOBIUS); SIGNAL_PEPTIDE (PHOBIUS); SIGNAL_PEPTIDE_C_REGION (PHOBIUS); SIGNAL_PEPTIDE_H_REGION (PHOBIUS)
Glyma.17G140000	740.333	351.667	-2.10521	0.000360798	0.0401371	14 kda proline-rich	Cell wall	-	IPR016140 (SMART); G3DSA:1.10.110.10 (GENE3D); IPR027923 (PFAM); PTHR31731:SF0 (PANTHER); PTHR31731 (PANTHER); SIGNAL_PEPTIDE_C_REGION (PHOBIUS); SIGNAL_PEPTIDE_N_REGION (PHOBIUS); NON_CYTOPLASMIC_DOMAIN (PHOBIUS); SIGNAL_PEPTIDE_H_REGION (PHOBIUS); SIGNAL_PEPTIDE (PHOBIUS); PS51257 (PROSITE_PROFILES); SignalP-TM (SIGNALP_GRAM_POSITIVE); SignalP-noTM (SIGNALP_EUK); SignalP-noTM (SIGNALP_GRAM_NEGA…
Glyma.09G014400	260.667	46.6667	-5.58571	0.000116238	0.0239052	14 kda proline-rich	Cell wall	-	IPR016140 (SMART); G3DSA:1.10.110.10 (GENE3D); IPR027923 (PFAM); PTHR31731 (PANTHER); PTHR31731:SF0 (PANTHER); SIGNAL_PEPTIDE (PHOBIUS); SIGNAL_PEPTIDE_N_REGION (PHOBIUS); SIGNAL_PEPTIDE_C_REGION (PHOBIUS); SIGNAL_PEPTIDE_H_REGION (PHOBIUS); NON_CYTOPLASMIC_DOMAIN (PHOBIUS); SignalP-noTM (SIGNALP_EUK); IPR016140 (SUPERFAMILY); TMhelix (TMHMM)
Glyma.13G336600	179	381	2.12849	0.000417034	0.0423262	alpha-expansin 1 family protein	Cell wall	-	no IPS match
Glyma.12G054000	106	43.6667	-2.42748	1.40639e-05	0.00915949	beta-glucosidase 12-like	Cell wall	-	IPR001360 (PRINTS); IPR001360 (PFAM); IPR013781 (G3DSA:3.20.20.GENE3D); PTHR10353:SF37 (PANTHER); IPR001360 (PANTHER); IPR018120 (PROSITE_PATTERNS); IPR018120 (PROSITE_PATTERNS); CYTOPLASMIC_DOMAIN (PHOBIUS); NON_CYTOPLASMIC_DOMAIN (PHOBIUS); TRANSMEMBRANE (PHOBIUS); IPR017853 (SUPERFAMILY)
Glyma.10G103200	0	5.33333	Inf	0.0002944	0.0372057	endo polygalacturonase	Cell wall	EC:3.2.1.15; EC:3.2.1.67	IPR006626 (SMART); IPR012334 (G3DSA:2.160.20.GENE3D); IPR000743 (PFAM); PTHR31375 (PANTHER); PTHR31375:SF3 (PANTHER); IPR000743 (PROSITE_PATTERNS); NON_CYTOPLASMIC_DOMAIN (PHOBIUS); TRANSMEMBRANE (PHOBIUS); CYTOPLASMIC_DOMAIN (PHOBIUS); IPR011050 (SUPERFAMILY); TMhelix (TMHMM)
Glyma.12G027200	370	159.333	-2.32218	1.57008e-05	0.00915949	endoglucanase 5	Cell wall	EC:3.2.1.4	TRANSMEMBRANE (PHOBIUS); NON_CYTOPLASMIC_DOMAIN (PHOBIUS); TRANSMEMBRANE (PHOBIUS); CYTOPLASMIC_DOMAIN (PHOBIUS); NON_CYTOPLASMIC_DOMAIN (PHOBIUS)
Glyma.12G150900	25.6667	6	-4.27778	0.000142477	0.0267171	expansin-a12-like	Cell wall	-	IPR007118 (PRINTS); IPR002963 (PRINTS); IPR007112 (SMART); IPR014733 (G3DSA:2.40.40.GENE3D); IPR007117 (PFAM); IPR009009 (PFAM); IPR007117 (G3DSA:2.60.40.GENE3D); PTHR31867 (PANTHER); PTHR31867:SF6 (PANTHER); SIGNAL_PEPTIDE (PHOBIUS); SIGNAL_PEPTIDE_N_REGION (PHOBIUS); SIGNAL_PEPTIDE_C_REGION (PHOBIUS); SIGNAL_PEPTIDE_H_REGION (PHOBIUS); NON_CYTOPLASMIC_DOMAIN (PHOBIUS); IPR007117 (PROSITE_PROFIL…
Glyma.11G027600	133	59.6667	-2.22905	0.000218208	0.0325408	expansin-a7-like	Cell wall	-	IPR002963 (PRINTS); IPR007118 (PRINTS); IPR007112 (SMART); IPR009009 (PFAM); IPR007117 (PFAM); IPR007117 (G3DSA:2.60.40.GENE3D); IPR014733 (G3DSA:2.40.40.GENE3D); PTHR31867 (PANTHER); PTHR31867:SF2 (PANTHER); SIGNAL_PEPTIDE_C_REGION (PHOBIUS); NON_CYTOPLASMIC_DOMAIN (PHOBIUS); SIGNAL_PEPTIDE_H_REGION (PHOBIUS); SIGNAL_PEPTIDE (PHOBIUS); SIGNAL_PEPTIDE_N_REGION (PHOBIUS); IPR007117 (PROSITE_PROFIL…
Glyma.05G065300	0	69.6667	Inf	3.60703e-05	0.0146436	expansin-like b1-like	Cell wall	-	IPR007118 (PRINTS); IPR007112 (SMART); IPR009009 (PFAM); IPR007117 (PFAM); IPR007117 (G3DSA:2.60.40.GENE3D); IPR014733 (G3DSA:2.40.40.GENE3D); PTHR31692:SF2 (PANTHER); PTHR31692 (PANTHER); SIGNAL_PEPTIDE_N_REGION (PHOBIUS); SIGNAL_PEPTIDE_H_REGION (PHOBIUS); SIGNAL_PEPTIDE_C_REGION (PHOBIUS); NON_CYTOPLASMIC_DOMAIN (PHOBIUS); SIGNAL_PEPTIDE (PHOBIUS); IPR007112 (PROSITE_PROFILES); IPR007117 (PROS…
Glyma.17G147400	4.33333	75	17.3077	9.96696e-05	0.021195	expansin-like b1-like	Cell wall	-	IPR007118 (PRINTS); IPR007112 (SMART); IPR014733 (G3DSA:2.40.40.GENE3D); IPR007117 (G3DSA:2.60.40.GENE3D); IPR009009 (PFAM); IPR007117 (PFAM); PTHR31692 (PANTHER); PTHR31692:SF2 (PANTHER); SIGNAL_PEPTIDE (PHOBIUS); SIGNAL_PEPTIDE_N_REGION (PHOBIUS); NON_CYTOPLASMIC_DOMAIN (PHOBIUS); SIGNAL_PEPTIDE_C_REGION (PHOBIUS); SIGNAL_PEPTIDE_H_REGION (PHOBIUS); IPR007112 (PROSITE_PROFILES); IPR007117 (PROS…
Glyma.05G065700	13.3333	119.333	8.95	6.28628e-05	0.0172376	expansin-like b1-like	Cell wall	-	IPR007118 (PRINTS); IPR014733 (G3DSA:2.40.40.GENE3D); IPR007117 (G3DSA:2.60.40.GENE3D); IPR009009 (PFAM); IPR007117 (PFAM); PTHR31692:SF2 (PANTHER); PTHR31692 (PANTHER); NON_CYTOPLASMIC_DOMAIN (PHOBIUS); SIGNAL_PEPTIDE_N_REGION (PHOBIUS); SIGNAL_PEPTIDE_C_REGION (PHOBIUS); SIGNAL_PEPTIDE_H_REGION (PHOBIUS); SIGNAL_PEPTIDE (PHOBIUS); IPR007112 (PROSITE_PROFILES); IPR007117 (PROSITE_PROFILES); Sign…
Glyma.17G147500	202.667	521.667	2.57401	6.45897e-08	0.000415508	expansin-like b1-like	Cell wall	-	IPR007118 (PRINTS); IPR009009 (PFAM); IPR014733 (G3DSA:2.40.40.GENE3D); IPR007117 (PFAM); IPR007117 (G3DSA:2.60.40.GENE3D); PTHR31692:SF2 (PANTHER); PTHR31692 (PANTHER); SIGNAL_PEPTIDE_C_REGION (PHOBIUS); SIGNAL_PEPTIDE_H_REGION (PHOBIUS); SIGNAL_PEPTIDE (PHOBIUS); NON_CYTOPLASMIC_DOMAIN (PHOBIUS); SIGNAL_PEPTIDE_N_REGION (PHOBIUS); IPR007117 (PROSITE_PROFILES); IPR007112 (PROSITE_PROFILES); Sign…
Glyma.11G095100	29	89	3.06897	3.63993e-06	0.00486102	glucan endo- -beta-glucosidase	Cell wall	EC:3.2.1.39	IPR013781 (G3DSA:3.20.20.GENE3D); IPR000490 (PFAM); PTHR32227 (PANTHER); IPR000490 (PROSITE_PATTERNS); CYTOPLASMIC_DOMAIN (PHOBIUS); NON_CYTOPLASMIC_DOMAIN (PHOBIUS); TRANSMEMBRANE (PHOBIUS); IPR017853 (SUPERFAMILY); TMhelix (TMHMM)
Glyma.03G029400	1003	408.667	-2.45432	5.0221e-05	0.0166784	pectinesterase 2-like	Cell wall	EC:3.1.1.11	IPR012334 (G3DSA:2.160.20.GENE3D); IPR000070 (PFAM); PTHR31707 (PANTHER); PTHR31707:SF1 (PANTHER); IPR018040 (PROSITE_PATTERNS); IPR018040 (PROSITE_PATTERNS); IPR011050 (SUPERFAMILY)
Glyma.15G223800	354.333	152	-2.33114	0.000448484	0.0439486	pectinesterase pectinesterase inhibitor 24-like	Cell wall	EC:3.1.1.11	IPR006501 (SMART); IPR006501 (TIGRFAM); IPR000070 (PFAM); IPR006501 (G3DSA:1.20.140.GENE3D); IPR012334 (G3DSA:2.160.20.GENE3D); IPR006501 (PFAM); PTHR31707:SF1 (PANTHER); PTHR31707 (PANTHER); IPR018040 (PROSITE_PATTERNS); IPR018040 (PROSITE_PATTERNS); TRANSMEMBRANE (PHOBIUS); CYTOPLASMIC_DOMAIN (PHOBIUS); NON_CYTOPLASMIC_DOMAIN (PHOBIUS); SignalP-TM (SIGNALP_GRAM_POSITIVE); IPR011050 (SUPERFAMILY…
Glyma.06G314100	98.3333	37.3333	-2.63393	0.000304118	0.0374281	pectinesterase pectinesterase inhibitor 24-like	Cell wall	EC:3.1.1.11	no IPS match
Glyma.13G186100	171.667	55	-3.12121	4.51333e-05	0.0160927	pectinesterase pectinesterase inhibitor 24-like	Cell wall	EC:3.1.1.11	IPR006501 (SMART); IPR006501 (G3DSA:1.20.140.GENE3D); IPR000070 (PFAM); IPR006501 (TIGRFAM); IPR006501 (PFAM); IPR012334 (G3DSA:2.160.20.GENE3D); PTHR31707 (PANTHER); PTHR31707:SF1 (PANTHER); IPR018040 (PROSITE_PATTERNS); NON_CYTOPLASMIC_DOMAIN (PHOBIUS); TRANSMEMBRANE (PHOBIUS); CYTOPLASMIC_DOMAIN (PHOBIUS); IPR011050 (SUPERFAMILY); IPR006501 (SUPERFAMILY); TMhelix (TMHMM)
Glyma.03G188300	350.333	167	-2.0978	9.94467e-05	0.021195	pistil-specific extensin-like protein	Cell wall	-	CYTOPLASMIC_DOMAIN (PHOBIUS); NON_CYTOPLASMIC_DOMAIN (PHOBIUS); TRANSMEMBRANE (PHOBIUS); TMhelix (TMHMM)
Glyma.03G215900	111	39.3333	-2.82203	0.00038686	0.0411222	probable pectinesterase pectinesterase inhibitor 41-like	Cell wall	EC:3.1.1.11	no IPS match
Glyma.10G150600	133	41.6667	-3.192	2.48328e-06	0.00456631	probable pectinesterase pectinesterase inhibitor 41-like	Cell wall	EC:3.1.1.11	no IPS match
Glyma.19G212400	24	7	-3.42857	0.000149516	0.0270677	probable pectinesterase pectinesterase inhibitor 41-like	Cell wall	EC:3.1.1.11	IPR006501 (SMART); IPR006501 (TIGRFAM); IPR006501 (G3DSA:1.20.140.GENE3D); IPR006501 (PFAM); IPR000070 (PFAM); IPR012334 (G3DSA:2.160.20.GENE3D); PTHR31707:SF7 (PANTHER); PTHR31707 (PANTHER); IPR018040 (PROSITE_PATTERNS); SIGNAL_PEPTIDE (PHOBIUS); SIGNAL_PEPTIDE_H_REGION (PHOBIUS); SIGNAL_PEPTIDE_C_REGION (PHOBIUS); NON_CYTOPLASMIC_DOMAIN (PHOBIUS); SIGNAL_PEPTIDE_N_REGION (PHOBIUS); SignalP-noTM…
Glyma.09G193500	239.667	106.667	-2.24688	0.00012557	0.0250617	probable xyloglucan endotransglucosylase hydrolase protein 26-like	Cell wall	EC:2.4.1.207	IPR016455 (PIRSF); IPR000757 (PFAM); IPR013320 (G3DSA:2.60.120.GENE3D); IPR010713 (PFAM); PTHR31062 (PANTHER); PTHR31062:SF17 (PANTHER); IPR008263 (PROSITE_PATTERNS); SIGNAL_PEPTIDE_H_REGION (PHOBIUS); SIGNAL_PEPTIDE_C_REGION (PHOBIUS); NON_CYTOPLASMIC_DOMAIN (PHOBIUS); SIGNAL_PEPTIDE_N_REGION (PHOBIUS); SIGNAL_PEPTIDE (PHOBIUS); SignalP-TM (SIGNALP_EUK); IPR008985 (SUPERFAMILY); TMhelix (TMHMM)
Glyma.01G146000	123.667	48.3333	-2.55862	9.6798e-05	0.021195	probable xyloglucan endotransglucosylase hydrolase protein 26-like	Cell wall	EC:2.4.1.207	IPR016455 (PIRSF); IPR000757 (PFAM); IPR013320 (G3DSA:2.60.120.GENE3D); IPR010713 (PFAM); PTHR31062:SF17 (PANTHER); PTHR31062 (PANTHER); IPR008263 (PROSITE_PATTERNS); NON_CYTOPLASMIC_DOMAIN (PHOBIUS); SIGNAL_PEPTIDE_C_REGION (PHOBIUS); SIGNAL_PEPTIDE (PHOBIUS); SIGNAL_PEPTIDE_N_REGION (PHOBIUS); SIGNAL_PEPTIDE_H_REGION (PHOBIUS); SignalP-TM (SIGNALP_EUK); IPR008985 (SUPERFAMILY); TMhelix (TMHMM)
Glyma.13G322500	287.333	145.667	-1.97254	0.000477214	0.0453425	probable xyloglucan endotransglucosylase hydrolase protein 32-like isoform x1	Cell wall	EC:2.4.1.207	IPR016455 (PIRSF); IPR013320 (G3DSA:2.60.120.GENE3D); IPR010713 (PFAM); IPR000757 (PFAM); PTHR31062 (PANTHER); PTHR31062:SF18 (PANTHER); TRANSMEMBRANE (PHOBIUS); NON_CYTOPLASMIC_DOMAIN (PHOBIUS); NON_CYTOPLASMIC_DOMAIN (PHOBIUS); TRANSMEMBRANE (PHOBIUS); CYTOPLASMIC_DOMAIN (PHOBIUS); IPR008985 (SUPERFAMILY); TMhelix (TMHMM); TMhelix (TMHMM)
Glyma.15G199700	267	1040	3.89513	3.88333e-05	0.0147778	proline-rich protein	Cell wall	-	IPR002964 (PRINTS); IPR003883 (PFAM); SIGNAL_PEPTIDE_C_REGION (PHOBIUS); SIGNAL_PEPTIDE_N_REGION (PHOBIUS); SIGNAL_PEPTIDE (PHOBIUS); NON_CYTOPLASMIC_DOMAIN (PHOBIUS); SIGNAL_PEPTIDE_H_REGION (PHOBIUS); SignalP-TM (SIGNALP_GRAM_NEGATIVE); SignalP-noTM (SIGNALP_EUK); SignalP-TM (SIGNALP_GRAM_POSITIVE); TMhelix (TMHMM)
Glyma.18G025200	497.333	207.667	-2.39486	0.000128746	0.0254722	proline-rich protein 1	Cell wall	-	IPR006041 (PFAM); SIGNAL_PEPTIDE (PHOBIUS); SIGNAL_PEPTIDE_N_REGION (PHOBIUS); SIGNAL_PEPTIDE_C_REGION (PHOBIUS); NON_CYTOPLASMIC_DOMAIN (PHOBIUS); SIGNAL_PEPTIDE_H_REGION (PHOBIUS); SignalP-TM (SIGNALP_GRAM_POSITIVE); SignalP-noTM (SIGNALP_GRAM_NEGATIVE); SignalP-noTM (SIGNALP_EUK)
Glyma.11G232100	274.667	142	-1.93427	6.26072e-05	0.0172376	proline-rich protein 1-like	Cell wall	-	IPR006041 (PFAM); NON_CYTOPLASMIC_DOMAIN (PHOBIUS); SIGNAL_PEPTIDE_C_REGION (PHOBIUS); SIGNAL_PEPTIDE_N_REGION (PHOBIUS); SIGNAL_PEPTIDE_H_REGION (PHOBIUS); SIGNAL_PEPTIDE (PHOBIUS); PS51257 (PROSITE_PROFILES); SignalP-noTM (SIGNALP_GRAM_NEGATIVE); SignalP-TM (SIGNALP_GRAM_POSITIVE); SignalP-noTM (SIGNALP_EUK)
Glyma.04G005400	20.6667	74.6667	3.6129	0.000272833	0.0364476	proline-rich protein 4-like	Cell wall	-	PR01217 (PRINTS); IPR006041 (PFAM); PTHR23201:SF0 (PANTHER); PTHR23201 (PANTHER); SIGNAL_PEPTIDE_N_REGION (PHOBIUS); SIGNAL_PEPTIDE (PHOBIUS); SIGNAL_PEPTIDE_H_REGION (PHOBIUS); NON_CYTOPLASMIC_DOMAIN (PHOBIUS); SIGNAL_PEPTIDE_C_REGION (PHOBIUS); SignalP-noTM (SIGNALP_EUK)
Glyma.13G196500	99	226	2.28283	9.39279e-05	0.021195	nadph:quinone oxidoreductase	Electr./energy	EC:1.6.5.2	IPR029039 (G3DSA:3.40.50.GENE3D); IPR005025 (PFAM); PTHR30543:SF2 (PANTHER); PTHR30543 (PANTHER); IPR029039 (SUPERFAMILY)
Glyma.13G109800	110.333	289	2.61934	6.19005e-07	0.00215001	12-oxophytodienoate reductase 3	Electr./energy	EC:1.3.1.42	IPR013785 (G3DSA:3.20.20.GENE3D); IPR001155 (PFAM); PTHR22893 (PANTHER); PTHR22893:SF34 (PANTHER); SSF51395 (SUPERFAMILY)
Glyma.13G340500	51.3333	99	1.92857	9.58902e-05	0.021195	adp atp carrier 2 isoform 1	Electr./energy	-	NON_CYTOPLASMIC_DOMAIN (PHOBIUS); CYTOPLASMIC_DOMAIN (PHOBIUS); TRANSMEMBRANE (PHOBIUS); TRANSMEMBRANE (PHOBIUS); NON_CYTOPLASMIC_DOMAIN (PHOBIUS)
Glyma.17G149300	17	1.66667	-10.2	5.45319e-05	0.0168955	casein kinase ii subunit beta-like isoform x2	Metabolic process	-	IPR000704 (PRINTS); IPR000704 (SMART); IPR000704 (PFAM); IPR016149 (G3DSA:1.10.1820.GENE3D); IPR016150 (G3DSA:2.20.25.GENE3D); PTHR11740:SF1 (PANTHER); IPR000704 (PANTHER); IPR000704 (PROSITE_PATTERNS); IPR000704 (SUPERFAMILY)
Glyma.17G080500	75	30.6667	-2.44565	5.94826e-05	0.017018	cytochrome p450 78a5-like	Metabolic process	EC:1.14.13.88	no IPS match
Glyma.01G135200	122	298.333	2.44536	0.00028038	0.03658	cytochrome p450 82a4-like	Metabolic process	-	IPR001128 (PRINTS); IPR002401 (PRINTS); IPR001128 (PFAM); IPR001128 (G3DSA:1.10.630.GENE3D); PTHR24298 (PANTHER); PTHR24298:SF61 (PANTHER); IPR017972 (PROSITE_PATTERNS); TRANSMEMBRANE (PHOBIUS); NON_CYTOPLASMIC_DOMAIN (PHOBIUS); CYTOPLASMIC_DOMAIN (PHOBIUS); IPR001128 (SUPERFAMILY); TMhelix (TMHMM)
Glyma.01G169200	364.667	731.667	2.0064	0.000214582	0.0325408	cytochrome p450 84a1-like	Metabolic process	-	no IPS match
Glyma.19G146800	51	146.667	2.87582	0.000334259	0.0382745	cytochrome p450 93a3-like	Metabolic process	-	Coil (COILS); IPR001128 (PRINTS); IPR002401 (PRINTS); IPR001128 (G3DSA:1.10.630.GENE3D); IPR001128 (PFAM); PTHR24298 (PANTHER); IPR017972 (PROSITE_PATTERNS); SIGNAL_PEPTIDE_H_REGION (PHOBIUS); SIGNAL_PEPTIDE_C_REGION (PHOBIUS); SIGNAL_PEPTIDE_N_REGION (PHOBIUS); SIGNAL_PEPTIDE (PHOBIUS); NON_CYTOPLASMIC_DOMAIN (PHOBIUS); IPR001128 (SUPERFAMILY); TMhelix (TMHMM)
Glyma.08G140600	32	139.667	4.36458	2.28369e-06	0.00446176	cytochrome p450 cyp736a12-like	Metabolic process	EC:1.14.13.88	IPR002401 (PRINTS); IPR001128 (PRINTS); IPR001128 (PFAM); IPR001128 (G3DSA:1.10.630.GENE3D); PTHR24298 (PANTHER); IPR017972 (PROSITE_PATTERNS); SIGNAL_PEPTIDE_C_REGION (PHOBIUS); NON_CYTOPLASMIC_DOMAIN (PHOBIUS); SIGNAL_PEPTIDE (PHOBIUS); SIGNAL_PEPTIDE_N_REGION (PHOBIUS); SIGNAL_PEPTIDE_H_REGION (PHOBIUS); SignalP-noTM (SIGNALP_EUK); IPR001128 (SUPERFAMILY); TMhelix (TMHMM)
Glyma.09G279100	72.3333	35.6667	-2.02804	0.000351752	0.0395531	cytochrome p450 family 71 protein	Metabolic process	-	Coil (COILS); IPR001128 (PRINTS); IPR002401 (PRINTS); IPR001128 (G3DSA:1.10.630.GENE3D); IPR001128 (PFAM); PTHR24298 (PANTHER); PTHR24298:SF58 (PANTHER); IPR017972 (PROSITE_PATTERNS); SIGNAL_PEPTIDE_N_REGION (PHOBIUS); SIGNAL_PEPTIDE_C_REGION (PHOBIUS); NON_CYTOPLASMIC_DOMAIN (PHOBIUS); SIGNAL_PEPTIDE (PHOBIUS); SIGNAL_PEPTIDE_H_REGION (PHOBIUS); IPR001128 (SUPERFAMILY); TMhelix (TMHMM)
Glyma.13G200400	464.333	887	1.91027	1.48817e-05	0.00915949	flavin containing monooxygenase fmo gs-ox-like protein	Metabolic process	EC:1.14.13.8	IPR000960 (PRINTS); IPR020946 (PFAM); G3DSA:3.50.50.60 (GENE3D); PTHR23023:SF4 (PANTHER); PTHR23023 (PANTHER); SIGNAL_PEPTIDE_H_REGION (PHOBIUS); SIGNAL_PEPTIDE_C_REGION (PHOBIUS); NON_CYTOPLASMIC_DOMAIN (PHOBIUS); SIGNAL_PEPTIDE (PHOBIUS); SIGNAL_PEPTIDE_N_REGION (PHOBIUS); SSF51905 (SUPERFAMILY)
Glyma.03G116100	19.6667	4.33333	-4.53846	8.76873e-05	0.021195	hydroquinone glucosyltransferase-like	Metabolic process	-	IPR002213 (PFAM); G3DSA:3.40.50.2000 (GENE3D); IPR002213 (PANTHER); PTHR11926:SF140 (PANTHER); IPR002213 (PROSITE_PATTERNS); SSF53756 (SUPERFAMILY)
Glyma.15G009500	125.333	56	-2.2381	0.00023339	0.0334668	lactoylglutathione lyase glyoxalase i family protein	Metabolic process	-	IPR025870 (PFAM); IPR029068 (G3DSA:3.10.180.GENE3D); PTHR10374 (PANTHER); PTHR10374:SF1 (PANTHER); SIGNAL_PEPTIDE_N_REGION (PHOBIUS); SIGNAL_PEPTIDE_C_REGION (PHOBIUS); SIGNAL_PEPTIDE (PHOBIUS); SIGNAL_PEPTIDE_H_REGION (PHOBIUS); NON_CYTOPLASMIC_DOMAIN (PHOBIUS); SignalP-noTM (SIGNALP_EUK); IPR029068 (SUPERFAMILY)
Glyma.09G150400	0.333333	58.3333	175	1.0205e-05	0.00839493	lectin precursor	Metabolic process	-	IPR001220 (PFAM); IPR013320 (G3DSA:2.60.120.GENE3D); PTHR32401 (PANTHER); PTHR32401:SF2 (PANTHER); IPR019825 (PROSITE_PATTERNS); IPR000985 (PROSITE_PATTERNS); CYTOPLASMIC_DOMAIN (PHOBIUS); TRANSMEMBRANE (PHOBIUS); NON_CYTOPLASMIC_DOMAIN (PHOBIUS); IPR008985 (SUPERFAMILY)
Glyma.U039500	49.3333	16	-3.08333	0.000221727	0.0325408	trna pseudouridine synthase-like	Metabolic process	EC:5.4.99.12	IPR020094 (G3DSA:3.30.70.GENE3D); IPR020095 (G3DSA:3.30.70.GENE3D); IPR020097 (PFAM); IPR001406 (PANTHER); PTHR11142:SF4 (PANTHER); NON_CYTOPLASMIC_DOMAIN (PHOBIUS); TRANSMEMBRANE (PHOBIUS); CYTOPLASMIC_DOMAIN (PHOBIUS); IPR020103 (SUPERFAMILY); IPR020103 (SUPERFAMILY); TMhelix (TMHMM)
Glyma.04G039900	15	67.6667	4.51111	9.60095e-06	0.00833682	uncharacterized acetyltransferase at3g50280-like	Metabolic process	-	IPR023213 (G3DSA:3.30.559.GENE3D); IPR003480 (PFAM); IPR023213 (G3DSA:3.30.559.GENE3D); PTHR31896 (PANTHER); PTHR31896:SF3 (PANTHER)
Glyma.17G183700	32.6667	67.6667	2.07143	0.000496133	0.0464345	3-ketoacyl- synthase 19-like	Metabolic process	-	IPR012392 (PIRSF); IPR016038 (G3DSA:3.40.47.GENE3D); IPR013601 (PFAM); IPR013747 (PFAM); PTHR31561:SF3 (PANTHER); PTHR31561 (PANTHER); TRANSMEMBRANE (PHOBIUS); TRANSMEMBRANE (PHOBIUS); CYTOPLASMIC_DOMAIN (PHOBIUS); CYTOPLASMIC_DOMAIN (PHOBIUS); NON_CYTOPLASMIC_DOMAIN (PHOBIUS); IPR016039 (SUPERFAMILY); TMhelix (TMHMM)
Glyma.15G147100	0	9.33333	Inf	1.85067e-05	0.00995076	5 -3 exoribonuclease 3-like isoform x1	Metabolic process	EC:3.1.13	IPR027073 (PANTHER); PTHR12341:SF30 (PANTHER)
Glyma.09G253900	15	49.3333	3.28889	0.000193897	0.0312141	7-methylxanthosine synthase 1-like	Metabolic process	-	CYTOPLASMIC_DOMAIN (PHOBIUS); TRANSMEMBRANE (PHOBIUS); NON_CYTOPLASMIC_DOMAIN (PHOBIUS); TMhelix (TMHMM); TMhelix (TMHMM)
Glyma.17G081300	164.333	81	-2.02881	0.000311623	0.0375544	adenine nucleotide alpha hydrolases-like superfamily	Metabolic process	-	no IPS match
Glyma.16G043400	85.6667	216.333	2.52529	0.000328895	0.0380891	apyrase	Metabolic process	EC:3.6.1.15	no IPS match
Glyma.10G043100	25.6667	117.333	4.57143	3.0455e-05	0.0128652	atp-dependent rna helicase a-like	Metabolic process	-	SIGNAL_PEPTIDE (PHOBIUS); SIGNAL_PEPTIDE_N_REGION (PHOBIUS); NON_CYTOPLASMIC_DOMAIN (PHOBIUS); SIGNAL_PEPTIDE_H_REGION (PHOBIUS); SIGNAL_PEPTIDE_C_REGION (PHOBIUS); SignalP-noTM (SIGNALP_GRAM_NEGATIVE); SignalP-noTM (SIGNALP_EUK); SignalP-TM (SIGNALP_GRAM_POSITIVE)
Glyma.13G130600	32.6667	120	3.67347	5.67744e-05	0.0169026	atp-dependent rna helicase a-like	Metabolic process	-	no IPS match
Glyma.03G170800	29	83.6667	2.88506	4.95099e-05	0.0166784	atp-dependent rna helicase a-like	Metabolic process	-	SIGNAL_PEPTIDE_C_REGION (PHOBIUS); NON_CYTOPLASMIC_DOMAIN (PHOBIUS); SIGNAL_PEPTIDE_H_REGION (PHOBIUS); SIGNAL_PEPTIDE (PHOBIUS); SIGNAL_PEPTIDE_N_REGION (PHOBIUS); SignalP-noTM (SIGNALP_EUK); SignalP-noTM (SIGNALP_GRAM_NEGATIVE); SignalP-TM (SIGNALP_GRAM_POSITIVE)
Glyma.17G210100	53.6667	6.33333	-8.47368	2.9601e-06	0.00486102	atp-dependent rna helicase sub2-2	Metabolic process	-	CYTOPLASMIC_DOMAIN (PHOBIUS); TRANSMEMBRANE (PHOBIUS); NON_CYTOPLASMIC_DOMAIN (PHOBIUS)
Glyma.15G101800	11.3333	34.3333	3.02941	0.000505324	0.0468736	beta-amyrin synthase	Metabolic process	-	IPR018333 (TIGRFAM); IPR008930 (G3DSA:1.50.10.GENE3D); PF13249 (PFAM); IPR001330 (PFAM); PTHR11764:SF12 (PANTHER); PTHR11764 (PANTHER); IPR008930 (SUPERFAMILY)
Glyma.15G065600	12.6667	32.3333	2.55263	0.000553216	0.0487997	beta-amyrin synthase	Metabolic process	-	IPR018333 (TIGRFAM); PF13249 (PFAM); IPR008930 (G3DSA:1.50.10.GENE3D); IPR008930 (G3DSA:1.50.10.GENE3D); PTHR11764:SF12 (PANTHER); PTHR11764 (PANTHER); IPR008930 (SUPERFAMILY)
Glyma.15G264300	9.66667	44	4.55172	1.23776e-05	0.00879369	gdsl esterase lipase 5-like	Metabolic process	-	IPR001087 (PFAM); IPR013831 (G3DSA:3.40.50.GENE3D); PTHR22835:SF149 (PANTHER); PTHR22835 (PANTHER); SIGNAL_PEPTIDE_H_REGION (PHOBIUS); SIGNAL_PEPTIDE_C_REGION (PHOBIUS); SIGNAL_PEPTIDE (PHOBIUS); SIGNAL_PEPTIDE_N_REGION (PHOBIUS); NON_CYTOPLASMIC_DOMAIN (PHOBIUS); SignalP-noTM (SIGNALP_EUK); SSF52266 (SUPERFAMILY)
Glyma.15G264200	35.3333	84	2.37736	5.45886e-05	0.0168955	gdsl esterase lipase 5-like	Metabolic process	-	IPR001087 (PFAM); IPR013831 (G3DSA:3.40.50.GENE3D); PTHR22835:SF149 (PANTHER); PTHR22835 (PANTHER); SIGNAL_PEPTIDE (PHOBIUS); SIGNAL_PEPTIDE_N_REGION (PHOBIUS); NON_CYTOPLASMIC_DOMAIN (PHOBIUS); SIGNAL_PEPTIDE_H_REGION (PHOBIUS); SIGNAL_PEPTIDE_C_REGION (PHOBIUS); SignalP-noTM (SIGNALP_EUK); SSF52266 (SUPERFAMILY)
Glyma.20G221200	29.3333	64	2.18182	0.000221089	0.0325408	gdsl esterase lipase at5g33370-like	Metabolic process	-	IPR013831 (G3DSA:3.40.50.GENE3D); IPR001087 (PFAM); PTHR22835 (PANTHER); PTHR22835:SF142 (PANTHER); TRANSMEMBRANE (PHOBIUS); CYTOPLASMIC_DOMAIN (PHOBIUS); NON_CYTOPLASMIC_DOMAIN (PHOBIUS); SignalP-noTM (SIGNALP_EUK); SignalP-TM (SIGNALP_GRAM_POSITIVE); SSF52266 (SUPERFAMILY); TMhelix (TMHMM)
Glyma.03G252700	394	194.333	-2.02744	0.000410381	0.0420607	gdsl esterase lipase at5g33370-like	Metabolic process	-	IPR001087 (PFAM); IPR013831 (G3DSA:3.40.50.GENE3D); PTHR22835:SF142 (PANTHER); PTHR22835 (PANTHER); SIGNAL_PEPTIDE (PHOBIUS); NON_CYTOPLASMIC_DOMAIN (PHOBIUS); SIGNAL_PEPTIDE_N_REGION (PHOBIUS); SIGNAL_PEPTIDE_C_REGION (PHOBIUS); SIGNAL_PEPTIDE_H_REGION (PHOBIUS); SignalP-TM (SIGNALP_EUK); SSF52266 (SUPERFAMILY); TMhelix (TMHMM)
Glyma.14G220900	16	64	4	0.000565764	0.0494016	gdsl-like lipase acylhydrolase	Metabolic process	EC:3.1.1	IPR001087 (PFAM); IPR013831 (G3DSA:3.40.50.GENE3D); PTHR22835 (PANTHER); PTHR22835:SF119 (PANTHER); NON_CYTOPLASMIC_DOMAIN (PHOBIUS); TRANSMEMBRANE (PHOBIUS); CYTOPLASMIC_DOMAIN (PHOBIUS)
Glyma.14G220600	154.667	65.3333	-2.36735	1.59565e-05	0.00915949	gdsl-like lipase acylhydrolase	Metabolic process	EC:3.1.1	IPR001087 (PFAM); IPR013831 (G3DSA:3.40.50.GENE3D); PTHR22835 (PANTHER); PTHR22835:SF119 (PANTHER); IPR008265 (PROSITE_PATTERNS); NON_CYTOPLASMIC_DOMAIN (PHOBIUS); SIGNAL_PEPTIDE_H_REGION (PHOBIUS); SIGNAL_PEPTIDE_C_REGION (PHOBIUS); SIGNAL_PEPTIDE_N_REGION (PHOBIUS); SIGNAL_PEPTIDE (PHOBIUS); SignalP-noTM (SIGNALP_EUK)
Glyma.03G009600	32	11	-2.90909	0.000570792	0.0495644	gibberellin 3-beta-dioxygenase 4-like	Metabolic process	EC:1.13.11; EC:1.14.11.15	no IPS match
Glyma.01G134600	76	209.333	2.75439	3.54074e-05	0.0145636	glycinol 4-dimethylallyltransferase-like	Metabolic process	EC:2.5.1	IPR000537 (PFAM); PTHR11048 (PANTHER); PTHR11048:SF1 (PANTHER); TRANSMEMBRANE (PHOBIUS); NON_CYTOPLASMIC_DOMAIN (PHOBIUS); CYTOPLASMIC_DOMAIN (PHOBIUS); CYTOPLASMIC_DOMAIN (PHOBIUS); NON_CYTOPLASMIC_DOMAIN (PHOBIUS); NON_CYTOPLASMIC_DOMAIN (PHOBIUS); CYTOPLASMIC_DOMAIN (PHOBIUS); TRANSMEMBRANE (PHOBIUS); NON_CYTOPLASMIC_DOMAIN (PHOBIUS); TRANSMEMBRANE (PHOBIUS); TRANSMEMBRANE (PHOBIUS); NON_CYTOP…
Glyma.18G182800	1032.67	469.667	-2.19872	3.91761e-05	0.0147778	haloacid dehalogenase-like hydrolase	Metabolic process	-	IPR023214 (G3DSA:3.40.50.GENE3D); IPR023214 (PFAM); IPR006439 (TIGRFAM); IPR010237 (TIGRFAM); PTHR12725 (PANTHER); PTHR12725:SF49 (PANTHER); IPR023214 (SUPERFAMILY)
Glyma.11G190500	44.6667	13.3333	-3.35	9.63484e-05	0.021195	histone h1-like isoform x1	Metabolic process	-	no IPS match
Glyma.11G224900	0	19.3333	Inf	0.00014423	0.0267171	lipid binding	Metabolic process	-	IPR016140 (PFAM); SIGNAL_PEPTIDE_H_REGION (PHOBIUS); SIGNAL_PEPTIDE_N_REGION (PHOBIUS); SIGNAL_PEPTIDE (PHOBIUS); NON_CYTOPLASMIC_DOMAIN (PHOBIUS); SIGNAL_PEPTIDE_C_REGION (PHOBIUS); SignalP-noTM (SIGNALP_EUK); IPR016140 (SUPERFAMILY)
Glyma.18G032500	0	14	Inf	0.000520874	0.0474594	lipid binding	Metabolic process	-	SIGNAL_PEPTIDE_C_REGION (PHOBIUS); SIGNAL_PEPTIDE (PHOBIUS); SIGNAL_PEPTIDE_H_REGION (PHOBIUS); NON_CYTOPLASMIC_DOMAIN (PHOBIUS); SIGNAL_PEPTIDE_N_REGION (PHOBIUS); TMhelix (TMHMM)
Glyma.18G033100	0	6	Inf	0.000219663	0.0325408	lipid binding	Metabolic process	-	no IPS match
Glyma.13G038700	6.66667	0.333333	-20	0.000522547	0.0474594	mutant stearoyl-acp desaturase c	Metabolic process	EC:1.14.19.2	Coil (COILS); IPR005067 (PIRSF); IPR005067 (PFAM); IPR012348 (G3DSA:1.10.620.GENE3D); PTHR31155 (PANTHER); PTHR31155:SF3 (PANTHER); IPR005803 (PROSITE_PATTERNS); IPR009078 (SUPERFAMILY)
Glyma.03G092800	66.3333	28	-2.36905	0.000349735	0.0394683	non-specific phospholipase c4-like	Metabolic process	-	IPR007312 (PFAM); PTHR31956:SF4 (PANTHER); PTHR31956 (PANTHER); IPR017850 (SUPERFAMILY)
Glyma.09G006000	143	59	-2.42373	0.000209412	0.0324071	pectate lyase 2-like	Metabolic process	-	no IPS match
Glyma.10G122800	15.3333	1.66667	-9.2	9.84983e-05	0.021195	phosphatidylinositol 4-kinase beta 1-like	Metabolic process	-	no IPS match
Glyma.01G019200	421	216	-1.94907	1.8781e-05	0.00995076	phosphoenolpyruvate carboxykinase	Metabolic process	EC:4.1.1.49	no IPS match
Glyma.18G177000	195.333	379.333	1.94198	3.37568e-06	0.00486102	probable mannitol dehydrogenase	Metabolic process	-	IPR016040 (G3DSA:3.40.50.GENE3D); IPR013154 (PFAM); IPR011032 (G3DSA:3.90.180.GENE3D); IPR013149 (PFAM); IPR002085 (PANTHER); PTHR11695:SF426 (PANTHER); SSF51735 (SUPERFAMILY); IPR011032 (SUPERFAMILY)
Glyma.08G214700	5	0	-Inf	0.000489576	0.046042	probable ribose-5-phosphate isomerase chloroplastic	Metabolic process	EC:5.3.1.6	IPR004788 (PFAM); G3DSA:3.40.50.1360 (GENE3D); PTHR11934:SF1 (PANTHER); IPR004788 (PANTHER); NON_CYTOPLASMIC_DOMAIN (PHOBIUS); SIGNAL_PEPTIDE (PHOBIUS); SIGNAL_PEPTIDE_H_REGION (PHOBIUS); SIGNAL_PEPTIDE_N_REGION (PHOBIUS); SIGNAL_PEPTIDE_C_REGION (PHOBIUS); SignalP-TM (SIGNALP_GRAM_POSITIVE); SSF100950 (SUPERFAMILY)
Glyma.05G179800	113.667	56.6667	-2.00588	0.000184492	0.0308898	probable trehalose-phosphate phosphatase j-like	Metabolic process	EC:3.1.3.12	IPR006379 (TIGRFAM); IPR003337 (PFAM); IPR003337 (TIGRFAM); IPR023214 (G3DSA:3.40.50.GENE3D); PTHR10788 (PANTHER); PTHR10788:SF19 (PANTHER); IPR023214 (SUPERFAMILY)
Glyma.03G101200	14.6667	36.3333	2.47727	0.000401997	0.0414733	protein eceriferum 1-like	Metabolic process	EC:4.1.99	IPR006694 (PFAM); IPR021940 (PFAM); PTHR11863 (PANTHER); PTHR11863:SF25 (PANTHER); TRANSMEMBRANE (PHOBIUS); NON_CYTOPLASMIC_DOMAIN (PHOBIUS); TRANSMEMBRANE (PHOBIUS); NON_CYTOPLASMIC_DOMAIN (PHOBIUS); TRANSMEMBRANE (PHOBIUS); TRANSMEMBRANE (PHOBIUS); TRANSMEMBRANE (PHOBIUS); CYTOPLASMIC_DOMAIN (PHOBIUS); CYTOPLASMIC_DOMAIN (PHOBIUS); TRANSMEMBRANE (PHOBIUS); CYTOPLASMIC_DOMAIN (PHOBIUS); NON_CYTO…
Glyma.15G024200	25	65	2.6	0.000194725	0.0312141	protein hothead-like	Metabolic process	EC:4.1.2.10; EC:1.1.99.1	IPR012132 (PIRSF); IPR007867 (PFAM); IPR000172 (PFAM); G3DSA:3.50.50.60 (GENE3D); PTHR11552 (PANTHER); PTHR11552:SF69 (PANTHER); IPR000172 (PROSITE_PATTERNS); NON_CYTOPLASMIC_DOMAIN (PHOBIUS); SIGNAL_PEPTIDE_H_REGION (PHOBIUS); SIGNAL_PEPTIDE_N_REGION (PHOBIUS); SIGNAL_PEPTIDE_C_REGION (PHOBIUS); SIGNAL_PEPTIDE (PHOBIUS); SignalP-noTM (SIGNALP_EUK); SSF54373 (SUPERFAMILY); SSF51905 (SUPERFAMILY)
Glyma.07G045500	303.333	143	-2.12121	0.000106944	0.0224367	protein lurp-one-related 11-like	Metabolic process	-	IPR007612 (PFAM); PTHR31087:SF2 (PANTHER); PTHR31087 (PANTHER); IPR025659 (SUPERFAMILY)
Glyma.01G048400	117	53.6667	-2.18012	0.000206518	0.0321182	ribonuclease 3-like	Metabolic process	EC:3.1.27.1	IPR001568 (G3DSA:3.90.730.GENE3D); IPR001568 (PFAM); IPR001568 (PANTHER); IPR018188 (PROSITE_PATTERNS); IPR018188 (PROSITE_PATTERNS); SIGNAL_PEPTIDE_C_REGION (PHOBIUS); SIGNAL_PEPTIDE_H_REGION (PHOBIUS); NON_CYTOPLASMIC_DOMAIN (PHOBIUS); SIGNAL_PEPTIDE (PHOBIUS); SIGNAL_PEPTIDE_N_REGION (PHOBIUS); SignalP-noTM (SIGNALP_EUK); IPR001568 (SUPERFAMILY)
Glyma.02G064100	57.3333	18	-3.18519	1.77318e-05	0.00989814	ribonuclease s-2-like	Metabolic process	EC:3.1.27.1	IPR001568 (PFAM); IPR001568 (G3DSA:3.90.730.GENE3D); IPR001568 (PANTHER); NON_CYTOPLASMIC_DOMAIN (PHOBIUS); SIGNAL_PEPTIDE (PHOBIUS); SIGNAL_PEPTIDE_N_REGION (PHOBIUS); SIGNAL_PEPTIDE_H_REGION (PHOBIUS); SIGNAL_PEPTIDE_C_REGION (PHOBIUS); SignalP-noTM (SIGNALP_GRAM_NEGATIVE); SignalP-noTM (SIGNALP_EUK); IPR001568 (SUPERFAMILY)
Glyma.02G204700	110.667	51.6667	-2.14194	0.000145295	0.0267171	serine carboxypeptidase 24-like	Metabolic process	EC:3.4.16	IPR001563 (PRINTS); IPR029058 (G3DSA:3.40.50.GENE3D); IPR001563 (PFAM); PTHR11802:SF17 (PANTHER); IPR001563 (PANTHER); IPR018202 (PROSITE_PATTERNS); IPR018202 (PROSITE_PATTERNS); SIGNAL_PEPTIDE_H_REGION (PHOBIUS); SIGNAL_PEPTIDE_N_REGION (PHOBIUS); SIGNAL_PEPTIDE_C_REGION (PHOBIUS); NON_CYTOPLASMIC_DOMAIN (PHOBIUS); SIGNAL_PEPTIDE (PHOBIUS); SignalP-noTM (SIGNALP_EUK); SignalP-TM (SIGNALP_GRAM_PO…
Glyma.10G226200	1	26.6667	26.6667	1.45627e-05	0.00915949	serine decarboxylase	Metabolic process	EC:4.1.1.22	IPR002129 (PFAM); IPR015421 (G3DSA:3.40.640.GENE3D); PTHR11999:SF58 (PANTHER); PTHR11999 (PANTHER); IPR021115 (PROSITE_PATTERNS); IPR015424 (SUPERFAMILY)
Glyma.13G034000	73	27	-2.7037	0.000145276	0.0267171	short-chain dehydrogenase tic chloroplastic-like	Metabolic process	EC:1.3.1.33	IPR016040 (G3DSA:3.40.50.GENE3D); PTHR24322:SF17 (PANTHER); PTHR24322 (PANTHER); SSF51735 (SUPERFAMILY)
Glyma.08G144500	238.333	122.333	-1.94823	9.92438e-06	0.00838476	type i inositol -trisphosphate 5-phosphatase cvp2-like	Metabolic process	-	no IPS match
Glyma.06G235900	14.3333	77.3333	5.39535	0.000137004	0.025956	tyrosine aminotransferase	Metabolic process	EC:2.6.1.80; EC:2.6.1.5	IPR021178 (PIRSF); IPR015421 (G3DSA:3.40.640.GENE3D); IPR004839 (PFAM); IPR015422 (G3DSA:3.90.1150.GENE3D); IPR005958 (TIGRFAM); PTHR11751 (PANTHER); PTHR11751:SF322 (PANTHER); IPR015424 (SUPERFAMILY)
Glyma.18G220500	277	116	-2.38793	2.26361e-05	0.0109718	vestitone reductase	Metabolic process	-	IPR016040 (G3DSA:3.40.50.GENE3D); IPR001509 (PFAM); PTHR10366:SF304 (PANTHER); PTHR10366 (PANTHER); SSF51735 (SUPERFAMILY)
Glyma.08G150500	17.3333	48.6667	2.80769	9.7134e-05	0.021195	vicianin hydrolase-like	Metabolic process	EC:3.2.1.119	IPR001360 (PRINTS); IPR013781 (G3DSA:3.20.20.GENE3D); IPR001360 (PFAM); PTHR10353:SF37 (PANTHER); IPR001360 (PANTHER); IPR018120 (PROSITE_PATTERNS); SIGNAL_PEPTIDE_N_REGION (PHOBIUS); SIGNAL_PEPTIDE_C_REGION (PHOBIUS); NON_CYTOPLASMIC_DOMAIN (PHOBIUS); SIGNAL_PEPTIDE_H_REGION (PHOBIUS); SIGNAL_PEPTIDE (PHOBIUS); SignalP-noTM (SIGNALP_GRAM_NEGATIVE); SignalP-TM (SIGNALP_GRAM_POSITIVE); SignalP-noT…
Glyma.19G099600	116.667	59	-1.9774	0.000183549	0.0308898	bro1 domain-containing protein brox homolog	Miscellanea	-	IPR004328 (SMART); IPR004328 (PFAM); IPR004328 (G3DSA:1.25.40.GENE3D); PTHR23032 (PANTHER); PTHR23032:SF2 (PANTHER); IPR004328 (PROSITE_PROFILES)
Glyma.15G062500	13.3333	49.6667	3.725	5.64807e-05	0.0169026	cysteine-rich secretory antigen 5	Miscellanea	-	IPR002413 (PRINTS); IPR001283 (PRINTS); IPR014044 (SMART); IPR014044 (PFAM); IPR014044 (G3DSA:3.40.33.GENE3D); PTHR10334:SF170 (PANTHER); IPR001283 (PANTHER); IPR018244 (PROSITE_PATTERNS); SIGNAL_PEPTIDE (PHOBIUS); NON_CYTOPLASMIC_DOMAIN (PHOBIUS); SIGNAL_PEPTIDE_H_REGION (PHOBIUS); SIGNAL_PEPTIDE_N_REGION (PHOBIUS); SIGNAL_PEPTIDE_C_REGION (PHOBIUS); SignalP-noTM (SIGNALP_GRAM_NEGATIVE); SignalP…
Glyma.13G357100	45.6667	113	2.47445	0.000323023	0.0380831	homeobox-leucine zipper protein glabra 2-like	Miscellanea	-	Coil (COILS); Coil (COILS); IPR002913 (SMART); IPR001356 (SMART); IPR001356 (PFAM); IPR002913 (PFAM); IPR009057 (G3DSA:1.10.10.GENE3D); PTHR24325:SF15 (PANTHER); PTHR24325 (PANTHER); IPR017970 (PROSITE_PATTERNS); CYTOPLASMIC_DOMAIN (PHOBIUS); NON_CYTOPLASMIC_DOMAIN (PHOBIUS); TRANSMEMBRANE (PHOBIUS); IPR001356 (PROSITE_PROFILES); IPR002913 (PROSITE_PROFILES); SSF55961 (SUPERFAMILY); IPR009057 (SU…
Glyma.08G045200	68.3333	34.3333	-1.99029	0.000324464	0.0380831	nudix hydrolase mitochondrial-like	Miscellanea	EC:3.6.1.52	IPR000086 (PFAM); IPR015797 (G3DSA:3.90.79.GENE3D); PTHR12629 (PANTHER); PTHR12629:SF4 (PANTHER); IPR020084 (PROSITE_PATTERNS); IPR000086 (PROSITE_PROFILES); IPR015797 (SUPERFAMILY)
Glyma.02G241800	98	44.3333	-2.21053	0.00011416	0.0236333	phagocytic receptor 1b-like	Miscellanea	-	no IPS match
Glyma.20G130000	34.3333	83	2.41748	0.000179367	0.0306394	plant basic secretory protein family protein	Miscellanea	EC:3.6.1.15	IPR007541 (PFAM); NON_CYTOPLASMIC_DOMAIN (PHOBIUS); SIGNAL_PEPTIDE_N_REGION (PHOBIUS); SIGNAL_PEPTIDE_C_REGION (PHOBIUS); SIGNAL_PEPTIDE (PHOBIUS); SIGNAL_PEPTIDE_H_REGION (PHOBIUS); SignalP-TM (SIGNALP_GRAM_POSITIVE); SignalP-noTM (SIGNALP_GRAM_NEGATIVE); SignalP-noTM (SIGNALP_EUK)
Glyma.10G016600	998.667	468	-2.1339	1.21685e-05	0.00879369	pollen ole e i family allergen	Miscellanea	-	IPR006041 (PFAM); SIGNAL_PEPTIDE (PHOBIUS); SIGNAL_PEPTIDE_N_REGION (PHOBIUS); NON_CYTOPLASMIC_DOMAIN (PHOBIUS); SIGNAL_PEPTIDE_C_REGION (PHOBIUS); SIGNAL_PEPTIDE_H_REGION (PHOBIUS); TMhelix (TMHMM)
Glyma.02G016200	670.333	282.667	-2.37146	0.000292226	0.0372057	pollen ole e i family allergen	Miscellanea	-	IPR006041 (PFAM); SIGNAL_PEPTIDE_C_REGION (PHOBIUS); SIGNAL_PEPTIDE_H_REGION (PHOBIUS); SIGNAL_PEPTIDE_N_REGION (PHOBIUS); NON_CYTOPLASMIC_DOMAIN (PHOBIUS); SIGNAL_PEPTIDE (PHOBIUS); SignalP-noTM (SIGNALP_EUK); SignalP-TM (SIGNALP_GRAM_POSITIVE); SignalP-noTM (SIGNALP_GRAM_NEGATIVE)
Glyma.07G265200	88.6667	46	-1.92754	0.000165141	0.0286795	rho gdp-dissociation inhibitor 1-like	Miscellanea	-	IPR000406 (PRINTS); IPR000406 (PFAM); IPR024792 (G3DSA:2.70.50.GENE3D); IPR000406 (PANTHER); PTHR10980:SF3 (PANTHER); IPR014756 (SUPERFAMILY)
Glyma.14G136300	385.333	133.667	-2.88279	3.95617e-07	0.00154587	phytochromobilin:ferredoxin chloroplastic-like	Photosynthesis	EC:1.3.7.4	no IPS match
Glyma.10G282200	154.667	74.6667	-2.07143	1.5375e-05	0.00915949	zeaxanthin chloroplastic-like	Photosynthesis	-	IPR003042 (PRINTS); G3DSA:3.50.50.60 (GENE3D); IPR002938 (PFAM); PTHR13789 (PANTHER); PTHR13789:SF185 (PANTHER); SSF51905 (SUPERFAMILY)
Glyma.02G028400	1667.33	334.333	-4.98704	1.53394e-06	0.00342507	matrix metalloproteinase precursor	Proteolysis	-	NON_CYTOPLASMIC_DOMAIN (PHOBIUS); SIGNAL_PEPTIDE_H_REGION (PHOBIUS); SIGNAL_PEPTIDE (PHOBIUS); SIGNAL_PEPTIDE_C_REGION (PHOBIUS); SIGNAL_PEPTIDE_N_REGION (PHOBIUS); SignalP-noTM (SIGNALP_EUK); SignalP-TM (SIGNALP_GRAM_POSITIVE); SignalP-noTM (SIGNALP_GRAM_NEGATIVE)
Glyma.14G047800	7.33333	24	3.27273	0.000223815	0.0325417	subtilisin-like protease-like	Proteolysis	EC:3.4.21	IPR015500 (PRINTS); IPR000209 (G3DSA:3.40.50.GENE3D); G3DSA:3.50.30.30 (GENE3D); IPR010259 (PFAM); IPR000209 (PFAM); IPR003137 (PFAM); PTHR10795:SF3 (PANTHER); IPR015500 (PANTHER); IPR023828 (PROSITE_PATTERNS); SIGNAL_PEPTIDE_H_REGION (PHOBIUS); SIGNAL_PEPTIDE_N_REGION (PHOBIUS); SIGNAL_PEPTIDE_C_REGION (PHOBIUS); SIGNAL_PEPTIDE (PHOBIUS); NON_CYTOPLASMIC_DOMAIN (PHOBIUS); IPR000209 (SUPERFAMILY)
Glyma.16G201700	53	111.333	2.10063	3.39196e-05	0.0141377	subtilisin-like protease-like	Proteolysis	EC:3.4.21	IPR015500 (PRINTS); IPR010259 (PFAM); IPR000209 (PFAM); G3DSA:3.50.30.30 (GENE3D); IPR003137 (PFAM); IPR000209 (G3DSA:3.40.50.GENE3D); PTHR10795:SF322 (PANTHER); IPR015500 (PANTHER); IPR023828 (PROSITE_PATTERNS); SIGNAL_PEPTIDE_N_REGION (PHOBIUS); SIGNAL_PEPTIDE (PHOBIUS); NON_CYTOPLASMIC_DOMAIN (PHOBIUS); SIGNAL_PEPTIDE_H_REGION (PHOBIUS); SIGNAL_PEPTIDE_C_REGION (PHOBIUS); SignalP-noTM (SIGNALP…
Glyma.15G062400	22	90.3333	4.10606	1.33633e-05	0.0090812	basic form of pathogenesis-related protein 1-like	Resistance	-	no IPS match
Glyma.01G160100	12.3333	56.3333	4.56757	0.000188416	0.0311911	chitinase (class ib) hevein	Resistance	EC:3.2.1.14	IPR016283 (PIRSF); G3DSA:1.10.530.10 (GENE3D); G3DSA:3.30.20.10 (GENE3D); IPR000726 (PFAM); PTHR22595 (PANTHER); PTHR22595:SF34 (PANTHER); IPR000726 (PROSITE_PATTERNS); IPR000726 (PROSITE_PATTERNS); SIGNAL_PEPTIDE_H_REGION (PHOBIUS); SIGNAL_PEPTIDE_N_REGION (PHOBIUS); SIGNAL_PEPTIDE_C_REGION (PHOBIUS); SIGNAL_PEPTIDE (PHOBIUS); NON_CYTOPLASMIC_DOMAIN (PHOBIUS); SignalP-noTM (SIGNALP_EUK); SignalP…
Glyma.02G042500	126	479.667	3.80688	3.60521e-09	0.000112699	chitinase (class ib) hevein	Resistance	EC:3.2.1.14	IPR001002 (PRINTS); IPR016283 (PIRSF); IPR001002 (SMART); IPR001002 (PFAM); G3DSA:1.10.530.10 (GENE3D); IPR001002 (G3DSA:3.30.60.GENE3D); G3DSA:3.30.20.10 (GENE3D); IPR000726 (PFAM); PTHR22595 (PANTHER); PTHR22595:SF34 (PANTHER); IPR000726 (PROSITE_PATTERNS); IPR018371 (PROSITE_PATTERNS); NON_CYTOPLASMIC_DOMAIN (PHOBIUS); SIGNAL_PEPTIDE_C_REGION (PHOBIUS); SIGNAL_PEPTIDE (PHOBIUS); SIGNAL_PEPTIDE…
Glyma.19G151100	106	278.333	2.62579	6.51724e-06	0.00619724	disease resistance response protein	Resistance	-	IPR004265 (PFAM); PTHR21495 (PANTHER); SIGNAL_PEPTIDE_N_REGION (PHOBIUS); SIGNAL_PEPTIDE_H_REGION (PHOBIUS); NON_CYTOPLASMIC_DOMAIN (PHOBIUS); SIGNAL_PEPTIDE (PHOBIUS); SIGNAL_PEPTIDE_C_REGION (PHOBIUS); SignalP-noTM (SIGNALP_EUK); TMhelix (TMHMM)
Glyma.19G151200	83.3333	168.667	2.024	0.000175533	0.0303158	disease resistance response protein	Resistance	-	no IPS match
Glyma.03G147700	387.333	760	1.96213	2.91875e-06	0.00486102	disease resistance response protein	Resistance	-	IPR004265 (PFAM); PTHR21495 (PANTHER); SIGNAL_PEPTIDE_H_REGION (PHOBIUS); NON_CYTOPLASMIC_DOMAIN (PHOBIUS); SIGNAL_PEPTIDE (PHOBIUS); SIGNAL_PEPTIDE_C_REGION (PHOBIUS); SIGNAL_PEPTIDE_N_REGION (PHOBIUS); SignalP-noTM (SIGNALP_EUK); TMhelix (TMHMM)
Glyma.13G346700	57.6667	165	2.86127	6.9147e-06	0.00635745	endochitinase pr4-like	Resistance	EC:3.2.1.14	SIGNAL_PEPTIDE (PHOBIUS); NON_CYTOPLASMIC_DOMAIN (PHOBIUS); SIGNAL_PEPTIDE_C_REGION (PHOBIUS); SIGNAL_PEPTIDE_H_REGION (PHOBIUS); SIGNAL_PEPTIDE_N_REGION (PHOBIUS); SignalP-noTM (SIGNALP_EUK)
Glyma.11G124500	26.6667	63.3333	2.375	0.000189068	0.0311911	endochitinase pr4-like	Resistance	EC:3.2.1.14	IPR016283 (PIRSF); G3DSA:3.30.20.10 (GENE3D); IPR000726 (PFAM); G3DSA:1.10.530.10 (GENE3D); PTHR22595:SF37 (PANTHER); PTHR22595 (PANTHER); IPR000726 (PROSITE_PATTERNS); IPR000726 (PROSITE_PATTERNS); CYTOPLASMIC_DOMAIN (PHOBIUS); TRANSMEMBRANE (PHOBIUS); NON_CYTOPLASMIC_DOMAIN (PHOBIUS); SignalP-TM (SIGNALP_GRAM_POSITIVE); IPR023346 (SUPERFAMILY); TMhelix (TMHMM)
Glyma.05G204800	87.6667	232.333	2.65019	6.8315e-05	0.0184097	osmotin 34	Resistance	-	IPR001938 (PRINTS); IPR001938 (PIRSF); IPR001938 (SMART); IPR001938 (G3DSA:2.60.110.GENE3D); IPR001938 (PFAM); IPR001938 (PANTHER); IPR017949 (PROSITE_PATTERNS); SIGNAL_PEPTIDE_N_REGION (PHOBIUS); SIGNAL_PEPTIDE_C_REGION (PHOBIUS); SIGNAL_PEPTIDE (PHOBIUS); NON_CYTOPLASMIC_DOMAIN (PHOBIUS); SIGNAL_PEPTIDE_H_REGION (PHOBIUS); IPR001938 (PROSITE_PROFILES); SignalP-noTM (SIGNALP_GRAM_NEGATIVE); Sign…
Glyma.05G204600	568.333	1366.67	2.40469	0.000389662	0.0411515	osmotin 34	Resistance	-	no IPS match
Glyma.07G243500	2006	5075.67	2.53024	2.8199e-08	0.000360587	pathogen-related protein	Resistance	-	NON_CYTOPLASMIC_DOMAIN (PHOBIUS); TRANSMEMBRANE (PHOBIUS); CYTOPLASMIC_DOMAIN (PHOBIUS)
Glyma.04G069800	130.667	54.3333	-2.40491	0.000432146	0.043577	pleiotropic drug resistance protein 1-like	Resistance	EC:3.6.3.31; EC:3.6.3.28	IPR003593 (SMART); IPR027417 (G3DSA:3.40.50.GENE3D); IPR003439 (PFAM); IPR029481 (PFAM); IPR013581 (PFAM); IPR013525 (PFAM); PTHR19241 (PANTHER); PTHR19241:SF165 (PANTHER); TRANSMEMBRANE (PHOBIUS); CYTOPLASMIC_DOMAIN (PHOBIUS); CYTOPLASMIC_DOMAIN (PHOBIUS); NON_CYTOPLASMIC_DOMAIN (PHOBIUS); TRANSMEMBRANE (PHOBIUS); TRANSMEMBRANE (PHOBIUS); TRANSMEMBRANE (PHOBIUS); NON_CYTOPLASMIC_DOMAIN (PHOBIUS)…
Glyma.03G039800	708.667	301	-2.35437	0.000280027	0.03658	cationic peroxidase 1-like	Resistance	EC:1.11.1.7	IPR000823 (PRINTS); IPR002016 (PRINTS); IPR002016 (PFAM); G3DSA:1.10.420.10 (GENE3D); G3DSA:1.10.520.10 (GENE3D); PTHR31388 (PANTHER); IPR019793 (PROSITE_PATTERNS); IPR019794 (PROSITE_PATTERNS); NON_CYTOPLASMIC_DOMAIN (PHOBIUS); SIGNAL_PEPTIDE (PHOBIUS); SIGNAL_PEPTIDE_C_REGION (PHOBIUS); SIGNAL_PEPTIDE_H_REGION (PHOBIUS); SIGNAL_PEPTIDE_N_REGION (PHOBIUS); IPR002016 (PROSITE_PROFILES); SignalP-T…
Glyma.17G143900	71.3333	34.6667	-2.05769	0.0001931	0.0312141	ethylene-responsive transcription factor erf034-like	Resistance	-	NON_CYTOPLASMIC_DOMAIN (PHOBIUS); TRANSMEMBRANE (PHOBIUS); CYTOPLASMIC_DOMAIN (PHOBIUS)
Glyma.09G118300	31.3333	5	-6.26667	5.12196e-05	0.0166784	mlp-like protein 34-like	Resistance	-	IPR024948 (SMART); IPR000916 (PFAM); IPR023393 (G3DSA:3.30.530.GENE3D); PTHR31907 (PANTHER); SSF55961 (SUPERFAMILY)
Glyma.15G145600	0.666667	63.3333	95	3.2199e-06	0.00486102	pathogenesis-related protein class 10	Resistance	-	IPR024949 (PRINTS); IPR023393 (G3DSA:3.30.530.GENE3D); IPR000916 (PFAM); IPR024949 (PROSITE_PATTERNS); SSF55961 (SUPERFAMILY)
Glyma.09G040400	21.6667	206	9.50769	9.05451e-07	0.0023587	pathogenesis-related protein class 10	Resistance	-	IPR024949 (PRINTS); IPR000916 (PFAM); IPR023393 (G3DSA:3.30.530.GENE3D); IPR024949 (PROSITE_PATTERNS); SSF55961 (SUPERFAMILY)
Glyma.17G030400	904.667	2537.33	2.80472	6.646e-08	0.000415508	pathogenesis-related protein class 10	Resistance	-	IPR024949 (PRINTS); IPR023393 (G3DSA:3.30.530.GENE3D); IPR000916 (PFAM); IPR024949 (PROSITE_PATTERNS); SSF55961 (SUPERFAMILY)
Glyma.03G247500	94.6667	476.667	5.03521	3.46053e-08	0.000360587	pathogenesis-related protein pr-4b-like	Resistance	-	no IPS match
Glyma.09G163800	0.333333	78	234	9.31478e-05	0.021195	pathogen-inducible trypsin-inhibitor-like protein	Resistance	-	IPR002160 (SMART); IPR002160 (PFAM); G3DSA:2.80.10.50 (GENE3D); SIGNAL_PEPTIDE (PHOBIUS); SIGNAL_PEPTIDE_C_REGION (PHOBIUS); SIGNAL_PEPTIDE_H_REGION (PHOBIUS); NON_CYTOPLASMIC_DOMAIN (PHOBIUS); SIGNAL_PEPTIDE_N_REGION (PHOBIUS); SignalP-noTM (SIGNALP_GRAM_NEGATIVE); SignalP-noTM (SIGNALP_EUK); SignalP-TM (SIGNALP_GRAM_POSITIVE); IPR011065 (SUPERFAMILY)
Glyma.13G138300	121	51.3333	-2.35714	0.000220604	0.0325408	peroxidase 21	Resistance	EC:1.11.1.7	TRANSMEMBRANE (PHOBIUS); CYTOPLASMIC_DOMAIN (PHOBIUS); NON_CYTOPLASMIC_DOMAIN (PHOBIUS)
Glyma.10G022500	134.667	37.6667	-3.57522	1.31874e-05	0.0090812	peroxidase 3-like	Resistance	EC:1.11.1.7	IPR002016 (PRINTS); IPR000823 (PRINTS); IPR002016 (PFAM); G3DSA:1.10.420.10 (GENE3D); G3DSA:1.10.520.10 (GENE3D); PTHR31235 (PANTHER); PTHR31235:SF7 (PANTHER); IPR019793 (PROSITE_PATTERNS); NON_CYTOPLASMIC_DOMAIN (PHOBIUS); CYTOPLASMIC_DOMAIN (PHOBIUS); TRANSMEMBRANE (PHOBIUS); IPR002016 (PROSITE_PROFILES); IPR010255 (SUPERFAMILY); TMhelix (TMHMM)
Glyma.15G155700	546	263	-2.07605	0.000131011	0.0257573	peroxidase 7-like	Resistance	EC:1.11.1.7	IPR002016 (PRINTS); IPR000823 (PRINTS); G3DSA:1.10.520.10 (GENE3D); IPR002016 (PFAM); G3DSA:1.10.420.10 (GENE3D); PTHR31235 (PANTHER); PTHR31235:SF8 (PANTHER); IPR019794 (PROSITE_PATTERNS); IPR019793 (PROSITE_PATTERNS); NON_CYTOPLASMIC_DOMAIN (PHOBIUS); SIGNAL_PEPTIDE_H_REGION (PHOBIUS); SIGNAL_PEPTIDE (PHOBIUS); SIGNAL_PEPTIDE_N_REGION (PHOBIUS); SIGNAL_PEPTIDE_C_REGION (PHOBIUS); IPR002016 (PRO…
Glyma.09G048400	266.333	109.333	-2.43598	7.41474e-05	0.019393	peroxidase 7-like	Resistance	EC:1.11.1.7	IPR000823 (PRINTS); IPR002016 (PRINTS); G3DSA:1.10.420.10 (GENE3D); G3DSA:1.10.520.10 (GENE3D); IPR002016 (PFAM); PTHR31235 (PANTHER); PTHR31235:SF8 (PANTHER); IPR019794 (PROSITE_PATTERNS); SIGNAL_PEPTIDE_N_REGION (PHOBIUS); SIGNAL_PEPTIDE_C_REGION (PHOBIUS); SIGNAL_PEPTIDE_H_REGION (PHOBIUS); SIGNAL_PEPTIDE (PHOBIUS); NON_CYTOPLASMIC_DOMAIN (PHOBIUS); IPR002016 (PROSITE_PROFILES); SignalP-noTM (…
Glyma.11G161800	469.667	182.667	-2.57117	5.63365e-06	0.00607268	peroxidase family protein	Resistance	EC:1.11.1.7	NON_CYTOPLASMIC_DOMAIN (PHOBIUS); TRANSMEMBRANE (PHOBIUS); CYTOPLASMIC_DOMAIN (PHOBIUS); TMhelix (TMHMM)
Glyma.18G055400	466.667	160.333	-2.9106	8.30466e-07	0.0023587	peroxidase family protein	Resistance	EC:1.11.1.7	IPR002016 (PRINTS); IPR000823 (PRINTS); G3DSA:1.10.420.10 (GENE3D); IPR002016 (PFAM); G3DSA:1.10.520.10 (GENE3D); PTHR31388 (PANTHER); IPR019793 (PROSITE_PATTERNS); IPR019794 (PROSITE_PATTERNS); NON_CYTOPLASMIC_DOMAIN (PHOBIUS); SIGNAL_PEPTIDE_H_REGION (PHOBIUS); SIGNAL_PEPTIDE (PHOBIUS); SIGNAL_PEPTIDE_N_REGION (PHOBIUS); SIGNAL_PEPTIDE_C_REGION (PHOBIUS); IPR002016 (PROSITE_PROFILES); IPR010255…
Glyma.09G023000	125	22.6667	-5.51471	3.71022e-07	0.00154587	peroxidase family protein	Resistance	EC:1.11.1.7	IPR000823 (PRINTS); IPR002016 (PRINTS); G3DSA:1.10.420.10 (GENE3D); IPR002016 (PFAM); G3DSA:1.10.520.10 (GENE3D); PTHR31388 (PANTHER); PTHR31388:SF7 (PANTHER); IPR019793 (PROSITE_PATTERNS); SIGNAL_PEPTIDE_H_REGION (PHOBIUS); SIGNAL_PEPTIDE_C_REGION (PHOBIUS); NON_CYTOPLASMIC_DOMAIN (PHOBIUS); SIGNAL_PEPTIDE_N_REGION (PHOBIUS); SIGNAL_PEPTIDE (PHOBIUS); IPR002016 (PROSITE_PROFILES); SignalP-noTM (…
Glyma.09G022800	27.6667	2.66667	-10.375	3.73207e-06	0.00486102	peroxidase family protein	Resistance	EC:1.11.1.7	IPR000823 (PRINTS); IPR002016 (PRINTS); G3DSA:1.10.520.10 (GENE3D); IPR002016 (PFAM); G3DSA:1.10.420.10 (GENE3D); PTHR31388 (PANTHER); PTHR31388:SF7 (PANTHER); IPR019793 (PROSITE_PATTERNS); NON_CYTOPLASMIC_DOMAIN (PHOBIUS); SIGNAL_PEPTIDE_N_REGION (PHOBIUS); SIGNAL_PEPTIDE_C_REGION (PHOBIUS); SIGNAL_PEPTIDE (PHOBIUS); SIGNAL_PEPTIDE_H_REGION (PHOBIUS); IPR002016 (PROSITE_PROFILES); SignalP-noTM (…
Glyma.02G063500	618.667	1206.67	1.95043	7.10866e-05	0.0188319	salicylic acid-binding protein 2-like	Resistance	-	CYTOPLASMIC_DOMAIN (PHOBIUS); NON_CYTOPLASMIC_DOMAIN (PHOBIUS); TRANSMEMBRANE (PHOBIUS); TMhelix (TMHMM)
Glyma.20G220900	23.6667	93.6667	3.95775	0.000178295	0.0306236	germin family protein	Response to stress	-	IPR001929 (PRINTS); IPR006045 (SMART); IPR014710 (G3DSA:2.60.120.GENE3D); IPR006045 (PFAM); PTHR31238 (PANTHER); IPR019780 (PROSITE_PATTERNS); TRANSMEMBRANE (PHOBIUS); CYTOPLASMIC_DOMAIN (PHOBIUS); NON_CYTOPLASMIC_DOMAIN (PHOBIUS); IPR011051 (SUPERFAMILY); TMhelix (TMHMM)
Glyma.08G174900	10.6667	48.6667	4.5625	1.11304e-05	0.00877855	glutathione s-transferase	Response to stress	EC:2.5.1.18	IPR010987 (G3DSA:1.20.1050.GENE3D); IPR004046 (PFAM); IPR004045 (PFAM); IPR012336 (G3DSA:3.40.30.GENE3D); PTHR11260:SF174 (PANTHER); PTHR11260 (PANTHER); IPR010987 (PROSITE_PROFILES); IPR004045 (PROSITE_PROFILES); IPR012336 (SUPERFAMILY); IPR010987 (SUPERFAMILY)
Glyma.01G217600	24.6667	58.3333	2.36486	0.000271715	0.0364476	osmotin precursor	Response to stress	-	no IPS match
Glyma.02G239400	2449	5148	2.10208	7.6873e-05	0.0196971	probable acyl-activating enzyme peroxisomal-like	Response to stress	EC:6.2.1.26	G3DSA:3.40.50.980 (GENE3D); IPR025110 (PFAM); G3DSA:2.30.38.10 (GENE3D); G3DSA:3.30.300.30 (GENE3D); IPR000873 (PFAM); PTHR24095 (PANTHER); PTHR24095:SF122 (PANTHER); IPR020845 (PROSITE_PATTERNS); SSF56801 (SUPERFAMILY)
Glyma.10G024600	347.667	148.333	-2.34382	1.91967e-06	0.00400059	probable glutathione peroxidase 4-like	Response to stress	EC:1.11.1.9	no IPS match
Glyma.02G149100	250.333	106	-2.36164	7.58435e-05	0.019594	probable glutathione peroxidase 4-like	Response to stress	EC:1.11.1.9	IPR000889 (PRINTS); IPR000889 (PIRSF); IPR000889 (PFAM); IPR012336 (G3DSA:3.40.30.GENE3D); PTHR11592:SF17 (PANTHER); IPR000889 (PANTHER); IPR029759 (PROSITE_PATTERNS); IPR029760 (PROSITE_PATTERNS); IPR000889 (PROSITE_PROFILES); IPR012336 (SUPERFAMILY)
Glyma.16G212100	0	22.6667	Inf	5.87151e-05	0.0169947	kunitz family trypsin and protease inhibitor protein	Response to stress	-	IPR002160 (PRINTS); IPR002160 (SMART); IPR002160 (PFAM); G3DSA:2.80.10.50 (GENE3D); SIGNAL_PEPTIDE (PHOBIUS); NON_CYTOPLASMIC_DOMAIN (PHOBIUS); SIGNAL_PEPTIDE_H_REGION (PHOBIUS); SIGNAL_PEPTIDE_N_REGION (PHOBIUS); SIGNAL_PEPTIDE_C_REGION (PHOBIUS); SignalP-noTM (SIGNALP_GRAM_NEGATIVE); SignalP-TM (SIGNALP_GRAM_POSITIVE); SignalP-noTM (SIGNALP_EUK); IPR011065 (SUPERFAMILY); TMhelix (TMHMM)
Glyma.15G211500	43.3333	190.667	4.4	2.03637e-07	0.00106095	kunitz type trypsin inhibitor	Response to stress	-	IPR002160 (SMART); IPR002160 (PFAM); G3DSA:2.80.10.50 (GENE3D); SIGNAL_PEPTIDE_N_REGION (PHOBIUS); NON_CYTOPLASMIC_DOMAIN (PHOBIUS); SIGNAL_PEPTIDE_H_REGION (PHOBIUS); SIGNAL_PEPTIDE (PHOBIUS); SIGNAL_PEPTIDE_C_REGION (PHOBIUS); SignalP-TM (SIGNALP_GRAM_POSITIVE); SignalP-noTM (SIGNALP_EUK); SignalP-TM (SIGNALP_GRAM_NEGATIVE); IPR011065 (SUPERFAMILY); TMhelix (TMHMM)
Glyma.09G163600	0	13.6667	Inf	9.91899e-05	0.021195	kunitz type trypsin inhibitor miraculin	Response to stress	-	IPR002160 (PRINTS); IPR002160 (SMART); IPR002160 (PFAM); G3DSA:2.80.10.50 (GENE3D); SIGNAL_PEPTIDE_C_REGION (PHOBIUS); SIGNAL_PEPTIDE_N_REGION (PHOBIUS); SIGNAL_PEPTIDE_H_REGION (PHOBIUS); NON_CYTOPLASMIC_DOMAIN (PHOBIUS); SIGNAL_PEPTIDE (PHOBIUS); IPR011065 (SUPERFAMILY); TMhelix (TMHMM)
Glyma.11G225000	0.333333	27	81	0.000458489	0.0443726	protease inhibitor seed storage lipid transfer family protein	Response to stress	-	IPR016140 (PFAM); SIGNAL_PEPTIDE_N_REGION (PHOBIUS); NON_CYTOPLASMIC_DOMAIN (PHOBIUS); SIGNAL_PEPTIDE_C_REGION (PHOBIUS); SIGNAL_PEPTIDE_H_REGION (PHOBIUS); SIGNAL_PEPTIDE (PHOBIUS); SignalP-noTM (SIGNALP_EUK); SignalP-TM (SIGNALP_GRAM_POSITIVE); SignalP-noTM (SIGNALP_GRAM_NEGATIVE); IPR016140 (SUPERFAMILY)
Glyma.18G033200	1.33333	49.6667	37.25	6.23988e-05	0.0172376	protease inhibitor seed storage lipid transfer family protein	Response to stress	-	IPR016140 (PFAM); SIGNAL_PEPTIDE_N_REGION (PHOBIUS); SIGNAL_PEPTIDE_H_REGION (PHOBIUS); SIGNAL_PEPTIDE_C_REGION (PHOBIUS); NON_CYTOPLASMIC_DOMAIN (PHOBIUS); SIGNAL_PEPTIDE (PHOBIUS); SignalP-noTM (SIGNALP_EUK); SignalP-noTM (SIGNALP_GRAM_NEGATIVE); IPR016140 (SUPERFAMILY)
Glyma.07G130800	156	63.3333	-2.46316	6.31717e-06	0.00619724	respiratory burst oxidase homolog protein h-like	Response to stress	EC:1.11.1.7	CYTOPLASMIC_DOMAIN (PHOBIUS); TRANSMEMBRANE (PHOBIUS); TRANSMEMBRANE (PHOBIUS); CYTOPLASMIC_DOMAIN (PHOBIUS); NON_CYTOPLASMIC_DOMAIN (PHOBIUS); TMhelix (TMHMM); TMhelix (TMHMM)
Glyma.08G216200	18.3333	4.33333	-4.23077	0.000387749	0.0411222	cinnamoyl- reductase	Secondary Metabolism	EC:1.1.1.145	IPR002225 (PFAM); IPR016040 (G3DSA:3.40.50.GENE3D); PTHR10366:SF303 (PANTHER); PTHR10366 (PANTHER); SSF51735 (SUPERFAMILY)
Glyma.19G239800	67.6667	35	-1.93333	0.000323924	0.0380831	dehydroquinate dehydratase shikimate dehydrogenase isoform 1	Secondary Metabolism	EC:4.2.1.10; EC:1.1.1.25; EC:1.1.1.282	IPR001381 (PFAM); IPR013708 (PFAM); IPR013785 (G3DSA:3.20.20.GENE3D); IPR016040 (G3DSA:3.40.50.GENE3D); G3DSA:3.40.192.10 (GENE3D); PTHR21089 (PANTHER); PTHR21089:SF1 (PANTHER); SSF51735 (SUPERFAMILY); SSF53223 (SUPERFAMILY); SSF51569 (SUPERFAMILY)
Glyma.05G021900	11.6667	46.3333	3.97143	0.000331422	0.0380891	flavonoid 3 -hydroxylase	Secondary Metabolism	EC:1.14.13.21	IPR002401 (PRINTS); IPR001128 (PRINTS); IPR001128 (G3DSA:1.10.630.GENE3D); IPR001128 (PFAM); PTHR24298:SF48 (PANTHER); PTHR24298 (PANTHER); IPR017972 (PROSITE_PATTERNS); SIGNAL_PEPTIDE (PHOBIUS); SIGNAL_PEPTIDE_H_REGION (PHOBIUS); SIGNAL_PEPTIDE_N_REGION (PHOBIUS); SIGNAL_PEPTIDE_C_REGION (PHOBIUS); NON_CYTOPLASMIC_DOMAIN (PHOBIUS); IPR001128 (SUPERFAMILY); TMhelix (TMHMM)
Glyma.09G048700	17.3333	81.3333	4.69231	6.54219e-06	0.00619724	isoflavone 2 -hydroxylase-like	Secondary Metabolism	EC:1.14.13.89; EC:1.14.14.1	IPR002401 (PRINTS); IPR001128 (PRINTS); IPR001128 (PFAM); IPR001128 (G3DSA:1.10.630.GENE3D); PTHR24298 (PANTHER); PTHR24298:SF61 (PANTHER); IPR017972 (PROSITE_PATTERNS); NON_CYTOPLASMIC_DOMAIN (PHOBIUS); TRANSMEMBRANE (PHOBIUS); CYTOPLASMIC_DOMAIN (PHOBIUS); IPR001128 (SUPERFAMILY)
Glyma.09G048900	80.6667	158.667	1.96694	0.000102671	0.0216857	isoflavone 2 -hydroxylase-like	Secondary Metabolism	EC:1.14.13.89; EC:1.14.14.1	no IPS match
Glyma.10G204800	57.6667	143.333	2.48555	0.00045647	0.0443726	leucoanthocyanidin reductase	Secondary Metabolism	EC:1.17.1.3	IPR008030 (PFAM); G3DSA:3.90.25.10 (GENE3D); IPR016040 (G3DSA:3.40.50.GENE3D); PTHR10366:SF254 (PANTHER); PTHR10366 (PANTHER); SSF51735 (SUPERFAMILY)
Glyma.14G201300	23.3333	4.66667	-5	8.96576e-05	0.021195	transcription factor bhlh61 isoform 1	Signal transduction	-	Coil (COILS); PTHR31945 (PANTHER)
Glyma.07G126800	89.3333	172.333	1.9291	5.4513e-05	0.0168955	zinc finger ccch domain-containing protein 20-like	Signal transduction	-	IPR000571 (SMART); IPR000571 (PFAM); PTHR14493 (PANTHER); IPR000571 (PROSITE_PROFILES)
Glyma.05G177700	1.66667	13.3333	8	6.19207e-05	0.0172376	zinc finger protein stop1 homolog	Signal transduction	-	IPR015880 (SMART); IPR007087 (PFAM); IPR013087 (G3DSA:3.30.160.GENE3D); PTHR10593:SF21 (PANTHER); PTHR10593 (PANTHER); IPR007087 (PROSITE_PATTERNS); IPR007087 (PROSITE_PROFILES); SSF57667 (SUPERFAMILY)
Glyma.13G338300	77.6667	33.6667	-2.30693	0.000302846	0.0374281	zinc transporter 1-like	Signal transduction	EC:1.3.1.74	IPR003689 (PFAM); PTHR11040 (PANTHER); PTHR11040:SF23 (PANTHER); SIGNAL_PEPTIDE_H_REGION (PHOBIUS); TRANSMEMBRANE (PHOBIUS); TRANSMEMBRANE (PHOBIUS); SIGNAL_PEPTIDE_N_REGION (PHOBIUS); CYTOPLASMIC_DOMAIN (PHOBIUS); TRANSMEMBRANE (PHOBIUS); CYTOPLASMIC_DOMAIN (PHOBIUS); NON_CYTOPLASMIC_DOMAIN (PHOBIUS); NON_CYTOPLASMIC_DOMAIN (PHOBIUS); TRANSMEMBRANE (PHOBIUS); CYTOPLASMIC_DOMAIN (PHOBIUS); NON_CY…
Glyma.19G104200	57.3333	124.667	2.17442	1.61155e-05	0.00915949	ap2 domain-containing transcription factor family protein	Signal transduction	-	IPR001471 (PRINTS); IPR001471 (SMART); IPR001471 (PFAM); IPR001471 (G3DSA:3.30.730.GENE3D); PTHR31190 (PANTHER); IPR001471 (PROSITE_PROFILES); IPR016177 (SUPERFAMILY)
Glyma.14G141000	315	605	1.92063	4.58337e-06	0.00530653	burp domain-containing protein	Signal transduction	-	IPR004873 (SMART); IPR004873 (PFAM); PTHR31236 (PANTHER); TRANSMEMBRANE (PHOBIUS); NON_CYTOPLASMIC_DOMAIN (PHOBIUS); CYTOPLASMIC_DOMAIN (PHOBIUS); IPR004873 (PROSITE_PROFILES); TMhelix (TMHMM)
Glyma.10G087100	18.3333	4	-4.58333	0.00020296	0.0317227	calcium-dependent protein kinase 20-like	Signal transduction	EC:2.7.11.17	TMhelix (TMHMM); TMhelix (TMHMM)
Glyma.03G044900	33	115.333	3.49495	1.54398e-05	0.00915949	dirigent protein 3-like	Signal transduction	-	IPR004265 (PFAM); PTHR21495 (PANTHER); SIGNAL_PEPTIDE (PHOBIUS); NON_CYTOPLASMIC_DOMAIN (PHOBIUS); SIGNAL_PEPTIDE_C_REGION (PHOBIUS); SIGNAL_PEPTIDE_N_REGION (PHOBIUS); SIGNAL_PEPTIDE_H_REGION (PHOBIUS); SignalP-TM (SIGNALP_GRAM_POSITIVE); SignalP-noTM (SIGNALP_EUK)
Glyma.09G099900	28	4.33333	-6.46154	1.15138e-05	0.00877855	probable lrr receptor-like serine threonine-protein kinase at1g56130-like	Signal transduction	EC:2.7.11	IPR002290 (SMART); G3DSA:3.30.200.20 (GENE3D); IPR001611 (PFAM); G3DSA:3.80.10.10 (GENE3D); IPR021720 (PFAM); G3DSA:1.10.510.10 (GENE3D); IPR001245 (PFAM); IPR013320 (G3DSA:2.60.120.GENE3D); PTHR24420:SF610 (PANTHER); PTHR24420 (PANTHER); IPR008271 (PROSITE_PATTERNS); TRANSMEMBRANE (PHOBIUS); SIGNAL_PEPTIDE (PHOBIUS); CYTOPLASMIC_DOMAIN (PHOBIUS); SIGNAL_PEPTIDE_C_REGION (PHOBIUS); NON_CYTOPLASMI…
Glyma.01G004800	17	51.3333	3.01961	9.30032e-05	0.021195	probable lrr receptor-like serine threonine-protein kinase at4g29180	Signal transduction	EC:2.7.11	G3DSA:3.80.10.10 (GENE3D); IPR024788 (PFAM); IPR013320 (G3DSA:2.60.120.GENE3D); IPR001611 (PFAM); G3DSA:3.30.200.20 (GENE3D); IPR001245 (PFAM); G3DSA:1.10.510.10 (GENE3D); PTHR24420 (PANTHER); PTHR24420:SF731 (PANTHER); IPR008271 (PROSITE_PATTERNS); IPR017441 (PROSITE_PATTERNS); CYTOPLASMIC_DOMAIN (PHOBIUS); NON_CYTOPLASMIC_DOMAIN (PHOBIUS); SIGNAL_PEPTIDE_N_REGION (PHOBIUS); SIGNAL_PEPTIDE_H_REG…
Glyma.08G282600	664.333	1303.67	1.96237	0.000136447	0.025956	protein transparent testa 12-like	Signal transduction	-	IPR002528 (PFAM); IPR002528 (TIGRFAM); PTHR11206 (PANTHER); PTHR11206:SF79 (PANTHER); CYTOPLASMIC_DOMAIN (PHOBIUS); CYTOPLASMIC_DOMAIN (PHOBIUS); TRANSMEMBRANE (PHOBIUS); TRANSMEMBRANE (PHOBIUS); CYTOPLASMIC_DOMAIN (PHOBIUS); TRANSMEMBRANE (PHOBIUS); CYTOPLASMIC_DOMAIN (PHOBIUS); TRANSMEMBRANE (PHOBIUS); TRANSMEMBRANE (PHOBIUS); NON_CYTOPLASMIC_DOMAIN (PHOBIUS); NON_CYTOPLASMIC_DOMAIN (PHOBIUS); …
Glyma.19G192900	193.667	74	-2.61712	2.7504e-05	0.0121095	drug resistance transporter-like abc domain protein	Transport	EC:3.6.1.3	IPR003593 (SMART); IPR013581 (PFAM); IPR029481 (PFAM); IPR027417 (G3DSA:3.40.50.GENE3D); IPR003439 (PFAM); IPR013525 (PFAM); PTHR19241:SF165 (PANTHER); PTHR19241 (PANTHER); TRANSMEMBRANE (PHOBIUS); NON_CYTOPLASMIC_DOMAIN (PHOBIUS); CYTOPLASMIC_DOMAIN (PHOBIUS); CYTOPLASMIC_DOMAIN (PHOBIUS); TRANSMEMBRANE (PHOBIUS); TRANSMEMBRANE (PHOBIUS); TRANSMEMBRANE (PHOBIUS); CYTOPLASMIC_DOMAIN (PHOBIUS); NO…
Glyma.10G006700	97	25.3333	-3.82895	5.98843e-05	0.017018	phosphate transporter	Transport	-	Coil (COILS); G3DSA:1.20.1250.20 (GENE3D); IPR004738 (TIGRFAM); IPR005828 (PFAM); PTHR24064:SF168 (PANTHER); PTHR24064 (PANTHER); TRANSMEMBRANE (PHOBIUS); TRANSMEMBRANE (PHOBIUS); CYTOPLASMIC_DOMAIN (PHOBIUS); NON_CYTOPLASMIC_DOMAIN (PHOBIUS); TRANSMEMBRANE (PHOBIUS); TRANSMEMBRANE (PHOBIUS); TRANSMEMBRANE (PHOBIUS); CYTOPLASMIC_DOMAIN (PHOBIUS); TRANSMEMBRANE (PHOBIUS); TRANSMEMBRANE (PHOBIUS); …
Glyma.02G005800	20	2	-10	2.34393e-05	0.0109718	phosphate transporter	Transport	-	Coil (COILS); G3DSA:1.20.1250.20 (GENE3D); IPR005828 (PFAM); IPR004738 (TIGRFAM); PTHR24064:SF168 (PANTHER); PTHR24064 (PANTHER); TRANSMEMBRANE (PHOBIUS); TRANSMEMBRANE (PHOBIUS); CYTOPLASMIC_DOMAIN (PHOBIUS); CYTOPLASMIC_DOMAIN (PHOBIUS); NON_CYTOPLASMIC_DOMAIN (PHOBIUS); TRANSMEMBRANE (PHOBIUS); NON_CYTOPLASMIC_DOMAIN (PHOBIUS); TRANSMEMBRANE (PHOBIUS); CYTOPLASMIC_DOMAIN (PHOBIUS); TRANSMEMBRA…
Glyma.12G234600	27	109.333	4.04938	4.91852e-05	0.0166784	probable sodium metabolite cotransporter chloroplastic-like	Transport	-	IPR002657 (PFAM); PTHR10361:SF21 (PANTHER); IPR002657 (PANTHER); NON_CYTOPLASMIC_DOMAIN (PHOBIUS); CYTOPLASMIC_DOMAIN (PHOBIUS); CYTOPLASMIC_DOMAIN (PHOBIUS); CYTOPLASMIC_DOMAIN (PHOBIUS); NON_CYTOPLASMIC_DOMAIN (PHOBIUS); TRANSMEMBRANE (PHOBIUS); CYTOPLASMIC_DOMAIN (PHOBIUS); TRANSMEMBRANE (PHOBIUS); TRANSMEMBRANE (PHOBIUS); CYTOPLASMIC_DOMAIN (PHOBIUS); TRANSMEMBRANE (PHOBIUS); TRANSMEMBRANE (P…
Glyma.13G213200	104.667	43	-2.43411	0.000262626	0.0359873	sugar transporter erd6-like 16-like	Transport	-	IPR003663 (PRINTS); IPR005828 (PFAM); IPR003663 (TIGRFAM); G3DSA:1.20.1250.20 (GENE3D); PTHR24063 (PANTHER); PTHR24063:SF245 (PANTHER); TRANSMEMBRANE (PHOBIUS); TRANSMEMBRANE (PHOBIUS); TRANSMEMBRANE (PHOBIUS); CYTOPLASMIC_DOMAIN (PHOBIUS); NON_CYTOPLASMIC_DOMAIN (PHOBIUS); TRANSMEMBRANE (PHOBIUS); CYTOPLASMIC_DOMAIN (PHOBIUS); CYTOPLASMIC_DOMAIN (PHOBIUS); TRANSMEMBRANE (PHOBIUS); NON_CYTOPLASMI…
Glyma.13G203000	14.3333	87.3333	6.09302	6.18273e-06	0.00619724	mate efflux family protein	Transport	-	IPR002528 (PFAM); IPR002528 (TIGRFAM); PTHR11206:SF94 (PANTHER); PTHR11206 (PANTHER); CYTOPLASMIC_DOMAIN (PHOBIUS); NON_CYTOPLASMIC_DOMAIN (PHOBIUS); NON_CYTOPLASMIC_DOMAIN (PHOBIUS); TRANSMEMBRANE (PHOBIUS); TRANSMEMBRANE (PHOBIUS); TRANSMEMBRANE (PHOBIUS); TRANSMEMBRANE (PHOBIUS); CYTOPLASMIC_DOMAIN (PHOBIUS); NON_CYTOPLASMIC_DOMAIN (PHOBIUS); CYTOPLASMIC_DOMAIN (PHOBIUS); CYTOPLASMIC_DOMAIN (P…
Glyma.09G278000	64.6667	225	3.47938	0.000393159	0.0413352	non-specific lipid transfer protein	Transport	-	no IPS match
Glyma.03G059300	12.6667	2.33333	-5.42857	0.000293927	0.0372057	nucleobase-ascorbate transporter-like protein	Transport	-	no IPS match
Glyma.07G088200	20	102	5.1	1.13464e-05	0.00877855	sulfate transporter	Transport	-	PF13792 (PFAM); IPR002645 (G3DSA:3.30.750.GENE3D); IPR011547 (PFAM); IPR002645 (PFAM); PTHR11814 (PANTHER); PTHR11814:SF54 (PANTHER); IPR018045 (PROSITE_PATTERNS); TRANSMEMBRANE (PHOBIUS); TRANSMEMBRANE (PHOBIUS); CYTOPLASMIC_DOMAIN (PHOBIUS); NON_CYTOPLASMIC_DOMAIN (PHOBIUS); CYTOPLASMIC_DOMAIN (PHOBIUS); NON_CYTOPLASMIC_DOMAIN (PHOBIUS); TRANSMEMBRANE (PHOBIUS); NON_CYTOPLASMIC_DOMAIN (PHOBIUS)…
Glyma.15G052000	168	36	-4.66667	3.71544e-06	0.00486102	sulphate transporter	Transport	-	IPR002645 (G3DSA:3.30.750.GENE3D); IPR001902 (TIGRFAM); PF13792 (PFAM); IPR011547 (PFAM); IPR002645 (PFAM); PTHR11814 (PANTHER); PTHR11814:SF65 (PANTHER); TRANSMEMBRANE (PHOBIUS); CYTOPLASMIC_DOMAIN (PHOBIUS); NON_CYTOPLASMIC_DOMAIN (PHOBIUS); CYTOPLASMIC_DOMAIN (PHOBIUS); CYTOPLASMIC_DOMAIN (PHOBIUS); TRANSMEMBRANE (PHOBIUS); NON_CYTOPLASMIC_DOMAIN (PHOBIUS); TRANSMEMBRANE (PHOBIUS); TRANSMEMBRA…
Glyma.07G099800	110.667	53.6667	-2.06211	0.000218491	0.0325408	wat1-related protein at3g18200-like	Transport	-	IPR000620 (PFAM); PTHR31218 (PANTHER); PTHR31218:SF13 (PANTHER); NON_CYTOPLASMIC_DOMAIN (PHOBIUS); CYTOPLASMIC_DOMAIN (PHOBIUS); TRANSMEMBRANE (PHOBIUS); TRANSMEMBRANE (PHOBIUS); NON_CYTOPLASMIC_DOMAIN (PHOBIUS); TRANSMEMBRANE (PHOBIUS); NON_CYTOPLASMIC_DOMAIN (PHOBIUS); SIGNAL_PEPTIDE_H_REGION (PHOBIUS); TRANSMEMBRANE (PHOBIUS); TRANSMEMBRANE (PHOBIUS); TRANSMEMBRANE (PHOBIUS); NON_CYTOPLASMIC_D…
Glyma.09G179100	33	8.33333	-3.96	8.29718e-05	0.0209169	wat1-related protein at3g18200-like	Transport	-	SignalP-noTM (SIGNALP_EUK)
Glyma.20G224200	1.66667	17.3333	10.4	0.000134629	0.0258734	-	Unknown function	-	IPR000742 (SMART); SIGNAL_PEPTIDE_C_REGION (PHOBIUS); NON_CYTOPLASMIC_DOMAIN (PHOBIUS); SIGNAL_PEPTIDE (PHOBIUS); SIGNAL_PEPTIDE_H_REGION (PHOBIUS); SIGNAL_PEPTIDE_N_REGION (PHOBIUS); SignalP-TM (SIGNALP_GRAM_POSITIVE); SignalP-noTM (SIGNALP_EUK); SignalP-noTM (SIGNALP_GRAM_NEGATIVE)
Glyma.11G051800	26	65.6667	2.52564	0.000219259	0.0325408	-	Unknown function	-	IPR002401 (PRINTS); IPR001128 (PRINTS); IPR001128 (PFAM); IPR001128 (G3DSA:1.10.630.GENE3D); PTHR24298 (PANTHER); PTHR24298:SF61 (PANTHER); IPR017972 (PROSITE_PATTERNS); NON_CYTOPLASMIC_DOMAIN (PHOBIUS); CYTOPLASMIC_DOMAIN (PHOBIUS); TRANSMEMBRANE (PHOBIUS); IPR001128 (SUPERFAMILY); TMhelix (TMHMM)
Glyma.03G229800	215.667	423	1.96136	0.000119264	0.0240926	-	Unknown function	-	IPR002495 (PFAM); IPR029044 (G3DSA:3.90.550.GENE3D); PTHR11183:SF33 (PANTHER); PTHR11183 (PANTHER); IPR029044 (SUPERFAMILY)
Glyma.06G176200	376.667	189.667	-1.98594	0.000462873	0.0445213	-	Unknown function	-	IPR001128 (PRINTS); IPR002401 (PRINTS); IPR001128 (G3DSA:1.10.630.GENE3D); IPR001128 (PFAM); PTHR24298 (PANTHER); PTHR24298:SF58 (PANTHER); IPR017972 (PROSITE_PATTERNS); NON_CYTOPLASMIC_DOMAIN (PHOBIUS); CYTOPLASMIC_DOMAIN (PHOBIUS); TRANSMEMBRANE (PHOBIUS); IPR001128 (SUPERFAMILY)
Glyma.17G133100	297.667	145	-2.05287	8.83826e-05	0.021195	-	Unknown function	-	IPR002963 (PRINTS); IPR007118 (PRINTS); IPR007112 (SMART); IPR014733 (G3DSA:2.40.40.GENE3D); IPR009009 (PFAM); IPR007117 (PFAM); IPR007117 (G3DSA:2.60.40.GENE3D); PTHR31867 (PANTHER); PTHR31867:SF2 (PANTHER); CYTOPLASMIC_DOMAIN (PHOBIUS); NON_CYTOPLASMIC_DOMAIN (PHOBIUS); TRANSMEMBRANE (PHOBIUS); IPR007112 (PROSITE_PROFILES); IPR007117 (PROSITE_PROFILES); IPR007117 (SUPERFAMILY); IPR009009 (SUPER…
Glyma.14G019400	97	46.6667	-2.07857	8.88496e-05	0.021195	-	Unknown function	-	Coil (COILS); IPR002487 (PFAM); IPR013210 (PFAM); G3DSA:3.80.10.10 (GENE3D); PTHR11945:SF150 (PANTHER); PTHR11945 (PANTHER); NON_CYTOPLASMIC_DOMAIN (PHOBIUS); SIGNAL_PEPTIDE_N_REGION (PHOBIUS); SIGNAL_PEPTIDE_H_REGION (PHOBIUS); SIGNAL_PEPTIDE (PHOBIUS); SIGNAL_PEPTIDE_C_REGION (PHOBIUS); IPR002487 (PROSITE_PROFILES); SignalP-TM (SIGNALP_GRAM_POSITIVE); SignalP-noTM (SIGNALP_EUK); SignalP-noTM (S…
Glyma.06G010500	164	69.3333	-2.36538	5.62256e-06	0.00607268	-	Unknown function	-	NON_CYTOPLASMIC_DOMAIN (PHOBIUS); TRANSMEMBRANE (PHOBIUS); CYTOPLASMIC_DOMAIN (PHOBIUS)
Glyma.18G226500	139.667	57.3333	-2.43605	0.000388069	0.0411222	-	Unknown function	-	Coil (COILS); Coil (COILS); PR00364 (PRINTS); IPR003593 (SMART); IPR027417 (G3DSA:3.40.50.GENE3D); G3DSA:3.80.10.10 (GENE3D); IPR002182 (PFAM); G3DSA:3.80.10.10 (GENE3D); G3DSA:3.80.10.10 (GENE3D); G3DSA:3.80.10.10 (GENE3D); PTHR23155:SF461 (PANTHER); PTHR23155 (PANTHER); CYTOPLASMIC_DOMAIN (PHOBIUS); NON_CYTOPLASMIC_DOMAIN (PHOBIUS); TRANSMEMBRANE (PHOBIUS); NON_CYTOPLASMIC_DOMAIN (PHOBIUS); TRA…
Glyma.06G205100	30.6667	9.33333	-3.28571	9.94344e-05	0.021195	-	Unknown function	-	no IPS match
Glyma.20G204500	56.3333	14.3333	-3.93023	4.67122e-05	0.016407	-	Unknown function	-	IPR027942 (PFAM); IPR027944 (PFAM)
Glyma.11G132800	77.6667	18.3333	-4.23636	0.000374088	0.0406607	-	Unknown function	-	PR01217 (PRINTS); IPR006706 (PFAM); SIGNAL_PEPTIDE (PHOBIUS); NON_CYTOPLASMIC_DOMAIN (PHOBIUS); SIGNAL_PEPTIDE_C_REGION (PHOBIUS); SIGNAL_PEPTIDE_H_REGION (PHOBIUS); SIGNAL_PEPTIDE_N_REGION (PHOBIUS); SignalP-TM (SIGNALP_GRAM_NEGATIVE); SignalP-noTM (SIGNALP_EUK)
Glyma.03G208200	134.667	30	-4.48889	1.04443e-06	0.00251146	-	Unknown function	-	SignalP-TM (SIGNALP_GRAM_POSITIVE)
Glyma.11G067000	9.66667	0	-Inf	2.79619e-05	0.0121401	-	Unknown function	-	Coil (COILS); IPR001214 (SMART); IPR001214 (PFAM); G3DSA:2.170.270.10 (GENE3D); PTHR22884:SF237 (PANTHER); PTHR22884 (PANTHER); IPR001214 (PROSITE_PROFILES); IPR025778 (PROSITE_PROFILES); IPR026489 (PROSITE_PROFILES); SSF82199 (SUPERFAMILY)
Glyma.06G319200	63.6667	22.6667	-2.80882	0.000542322	0.0484371	21 kda protein	Unknown function	EC:3.1.1.11	no IPS match
Glyma.11G223300	4.33333	17.6667	4.07692	0.000547397	0.0486126	blue copper	Unknown function	-	no IPS match
Glyma.09G213700	101.667	49.3333	-2.06081	9.91592e-05	0.021195	cyclops	Unknown function	-	Coil (COILS)
Glyma.18G226400	136.333	58.6667	-2.32386	9.02557e-05	0.021195	duf674 family protein	Unknown function	-	IPR007750 (PFAM)
Glyma.03G209200	50	125.667	2.51333	2.00565e-05	0.0104495	---NA---	Unknown function	-	no IPS match
Glyma.19G171800	31.6667	102	3.22105	8.81413e-06	0.00787227	PREDICTED: ctenidin-3-like	Unknown function	-	NON_CYTOPLASMIC_DOMAIN (PHOBIUS); SIGNAL_PEPTIDE (PHOBIUS); SIGNAL_PEPTIDE_H_REGION (PHOBIUS); SIGNAL_PEPTIDE_N_REGION (PHOBIUS); SIGNAL_PEPTIDE_C_REGION (PHOBIUS); SignalP-noTM (SIGNALP_EUK); SignalP-noTM (SIGNALP_GRAM_NEGATIVE); SignalP-TM (SIGNALP_GRAM_POSITIVE); TMhelix (TMHMM); TMhelix (TMHMM); TMhelix (TMHMM)
Glyma.18G245400	59.3333	22.3333	-2.65672	0.00015899	0.0280793	PREDICTED: uncharacterized protein LOC100799163 isoform X1	Unknown function	-	NON_CYTOPLASMIC_DOMAIN (PHOBIUS); NON_CYTOPLASMIC_DOMAIN (PHOBIUS); CYTOPLASMIC_DOMAIN (PHOBIUS); CYTOPLASMIC_DOMAIN (PHOBIUS); CYTOPLASMIC_DOMAIN (PHOBIUS); TRANSMEMBRANE (PHOBIUS); TRANSMEMBRANE (PHOBIUS); TRANSMEMBRANE (PHOBIUS); TRANSMEMBRANE (PHOBIUS); TMhelix (TMHMM); TMhelix (TMHMM); TMhelix (TMHMM)
Glyma.12G194600	117.667	49.6667	-2.36913	0.00012587	0.0250617	PREDICTED: uncharacterized protein LOC100799390	Unknown function	-	no IPS match
Glyma.19G216900	34	12.3333	-2.75676	0.000223433	0.0325417	PREDICTED: uncharacterized protein LOC100820518	Unknown function	-	CYTOPLASMIC_DOMAIN (PHOBIUS); NON_CYTOPLASMIC_DOMAIN (PHOBIUS); CYTOPLASMIC_DOMAIN (PHOBIUS); TRANSMEMBRANE (PHOBIUS); TRANSMEMBRANE (PHOBIUS); NON_CYTOPLASMIC_DOMAIN (PHOBIUS); TRANSMEMBRANE (PHOBIUS); TRANSMEMBRANE (PHOBIUS); TRANSMEMBRANE (PHOBIUS); CYTOPLASMIC_DOMAIN (PHOBIUS); CYTOPLASMIC_DOMAIN (PHOBIUS); TRANSMEMBRANE (PHOBIUS); NON_CYTOPLASMIC_DOMAIN (PHOBIUS); TMhelix (TMHMM); TMhelix (T…
Glyma.08G356200	143.667	72.3333	-1.98618	3.76207e-05	0.0147778	PREDICTED: uncharacterized protein LOC102661962 isoform X1	Unknown function	-	no IPS match
Glyma.05G074200	17.3333	44.6667	2.57692	0.000195914	0.0312141	PREDICTED: uncharacterized protein LOC102663301	Unknown function	-	no IPS match
Glyma.10G161500	16.3333	88	5.38776	8.5638e-07	0.0023587	slit protein c-	Unknown function	-	SIGNAL_PEPTIDE_C_REGION (PHOBIUS); SIGNAL_PEPTIDE_N_REGION (PHOBIUS); SIGNAL_PEPTIDE (PHOBIUS); SIGNAL_PEPTIDE_H_REGION (PHOBIUS); NON_CYTOPLASMIC_DOMAIN (PHOBIUS); SignalP-noTM (SIGNALP_EUK); SignalP-noTM (SIGNALP_GRAM_NEGATIVE); SignalP-TM (SIGNALP_GRAM_POSITIVE)
Glyma.08G200200	476	981	2.06092	0.000331126	0.0380891	stem 28 kda glycoprotein	Unknown function	EC:3.1.3.2	IPR014403 (PIRSF); IPR023214 (G3DSA:3.40.50.GENE3D); IPR010028 (TIGRFAM); IPR005519 (PFAM); PTHR31284 (PANTHER); PTHR31284:SF5 (PANTHER); SIGNAL_PEPTIDE_C_REGION (PHOBIUS); SIGNAL_PEPTIDE_H_REGION (PHOBIUS); SIGNAL_PEPTIDE (PHOBIUS); SIGNAL_PEPTIDE_N_REGION (PHOBIUS); NON_CYTOPLASMIC_DOMAIN (PHOBIUS); SignalP-noTM (SIGNALP_GRAM_NEGATIVE); SignalP-noTM (SIGNALP_EUK); SignalP-TM (SIGNALP_GRAM_POSIT…
Glyma.20G093300	6.66667	42	6.3	0.000457894	0.0443726	uncharacterized protein LOC100306546	Unknown function	-	CYTOPLASMIC_DOMAIN (PHOBIUS); TRANSMEMBRANE (PHOBIUS); NON_CYTOPLASMIC_DOMAIN (PHOBIUS)
Glyma.03G249100	22	61.6667	2.80303	5.52808e-05	0.0169026	vq motif protein	Unknown function	-	IPR008889 (PFAM)

## Sheet: 72 hpi FO40
Expression levels and annotation results of soybean highly differentially expressed genes modulated by inoculation with pathogenic FO40 F. oxysporum isolate at 72 hpi.
Highly differentially expressed genes (1,659 genes) showing statistically significant differential expression, with a Qvalue < 5% and an absolute fold change (FC) greater than 1.9 (Column A). Expression values calculated as the average of normalized counts for the three biological replicates in control and FO40 inoculated Forrest genotype at 72 hpi (Columns B-C) are reported, along with the Pvalu…
Glyma_gene_id	Control 72 hpi	FO40 72 hpi	FC(FO40 72 hpi/Control)	Pvalues	Qvalues	Seq. Description	Functional Category	Enzyme Codes	InterProScan
Glyma.09G073900	49	116	2.36735	1.54227e-05	0.00293191	membrane family protein	Cell component	-	IPR009518 (PFAM); G3DSA:1.20.5.510 (GENE3D); NON_CYTOPLASMIC_DOMAIN (PHOBIUS); TRANSMEMBRANE (PHOBIUS); SIGNAL_PEPTIDE_H_REGION (PHOBIUS); SIGNAL_PEPTIDE_C_REGION (PHOBIUS); CYTOPLASMIC_DOMAIN (PHOBIUS); SIGNAL_PEPTIDE (PHOBIUS); SIGNAL_PEPTIDE_N_REGION (PHOBIUS); TMhelix (TMHMM); TMhelix (TMHMM)
Glyma.13G067400	33.6667	71	2.10891	0.00134579	0.0143315	membrane lipoprotein	Cell component	-	NON_CYTOPLASMIC_DOMAIN (PHOBIUS); TRANSMEMBRANE (PHOBIUS); CYTOPLASMIC_DOMAIN (PHOBIUS); NON_CYTOPLASMIC_DOMAIN (PHOBIUS); TRANSMEMBRANE (PHOBIUS); TMhelix (TMHMM); TMhelix (TMHMM)
Glyma.18G272000	935.667	461.333	-2.02818	0.000263343	0.00775278	protein cobra-like	Cell component	-	CYTOPLASMIC_DOMAIN (PHOBIUS); TRANSMEMBRANE (PHOBIUS); NON_CYTOPLASMIC_DOMAIN (PHOBIUS); CYTOPLASMIC_DOMAIN (PHOBIUS); TRANSMEMBRANE (PHOBIUS); TMhelix (TMHMM); TMhelix (TMHMM)
Glyma.07G154500	26.6667	56	2.1	0.0017908	0.0161002	227 kda spindle- and centromere-associated	Cell component	-	Coil (COILS)
Glyma.06G033400	15.6667	5	-3.13333	0.00372654	0.0226247	actin-depolymerizing factor-like	Cell component	-	IPR002108 (SMART); IPR029006 (G3DSA:3.40.20.GENE3D); IPR002108 (PFAM); IPR017904 (PANTHER); PTHR11913:SF20 (PANTHER); IPR002108 (PROSITE_PROFILES); SSF55753 (SUPERFAMILY)
Glyma.17G116500	57.6667	19.6667	-2.9322	7.9066e-05	0.00521214	amino-acid racemase isoform 2	Cell component	-	IPR015942 (PFAM); IPR001920 (G3DSA:3.40.50.GENE3D); PTHR21198 (PANTHER); PTHR21198:SF3 (PANTHER); NON_CYTOPLASMIC_DOMAIN (PHOBIUS); CYTOPLASMIC_DOMAIN (PHOBIUS); TRANSMEMBRANE (PHOBIUS); IPR001920 (SUPERFAMILY)
Glyma.20G076000	44.6667	22.3333	-2	0.0121364	0.040616	chromosome transmission fidelity protein 18 homolog	Cell component	EC:3.6.1.15	IPR027417 (G3DSA:3.40.50.GENE3D); PTHR13779 (PANTHER); PTHR13779:SF25 (PANTHER); TRANSMEMBRANE (PHOBIUS); NON_CYTOPLASMIC_DOMAIN (PHOBIUS); CYTOPLASMIC_DOMAIN (PHOBIUS)
Glyma.13G215100	12.3333	34.3333	2.78378	0.000975642	0.0129012	cytokinesis protein sepa-like isoform x1	Cell component	-	PR01217 (PRINTS)
Glyma.17G113800	2	7.66667	3.83333	0.0109174	0.0384842	epidermal patterning factor-like protein	Cell component	-	NON_CYTOPLASMIC_DOMAIN (PHOBIUS); SIGNAL_PEPTIDE (PHOBIUS); SIGNAL_PEPTIDE_H_REGION (PHOBIUS); SIGNAL_PEPTIDE_N_REGION (PHOBIUS); SIGNAL_PEPTIDE_C_REGION (PHOBIUS); SignalP-TM (SIGNALP_GRAM_POSITIVE); SignalP-noTM (SIGNALP_EUK); TMhelix (TMHMM)
Glyma.11G241100	13	25	1.92308	0.00956243	0.0358694	epidermal patterning factor-like protein 1-like	Cell component	-	SIGNAL_PEPTIDE_C_REGION (PHOBIUS); SIGNAL_PEPTIDE_H_REGION (PHOBIUS); SIGNAL_PEPTIDE (PHOBIUS); SIGNAL_PEPTIDE_N_REGION (PHOBIUS); NON_CYTOPLASMIC_DOMAIN (PHOBIUS); SignalP-TM (SIGNALP_EUK); TMhelix (TMHMM)
Glyma.15G118000	69.3333	33.6667	-2.05941	0.000234481	0.00759268	microtubule-associated protein 70-5-like	Cell component	-	Coil (COILS); Coil (COILS); Coil (COILS); Coil (COILS); Coil (COILS); Coil (COILS); Coil (COILS); IPR009768 (PFAM); PTHR31246 (PANTHER); PTHR31246:SF2 (PANTHER)
Glyma.09G013100	80.6667	26	-3.10256	3.57595e-05	0.0038052	microtubule-associated protein 70-5-like	Cell component	-	NON_CYTOPLASMIC_DOMAIN (PHOBIUS); SIGNAL_PEPTIDE (PHOBIUS); TRANSMEMBRANE (PHOBIUS); NON_CYTOPLASMIC_DOMAIN (PHOBIUS); SIGNAL_PEPTIDE_C_REGION (PHOBIUS); SIGNAL_PEPTIDE_H_REGION (PHOBIUS); SIGNAL_PEPTIDE_N_REGION (PHOBIUS); CYTOPLASMIC_DOMAIN (PHOBIUS); TRANSMEMBRANE (PHOBIUS); SignalP-TM (SIGNALP_GRAM_POSITIVE); TMhelix (TMHMM); TMhelix (TMHMM); TMhelix (TMHMM)
Glyma.11G045200	40.6667	16	-2.54167	0.000418857	0.00920501	nuclear matrix constituent protein 1-like isoform x1	Cell component	-	Coil (COILS); Coil (COILS); Coil (COILS); Coil (COILS); Coil (COILS); Coil (COILS); Coil (COILS); Coil (COILS); PTHR31908:SF2 (PANTHER); PTHR31908 (PANTHER)
Glyma.11G148800	15.3333	6.33333	-2.42105	0.0090148	0.0347839	nucleolar complex protein 3 homolog	Cell component	-	no IPS match
Glyma.06G217700	60.6667	30	-2.02222	0.00509854	0.026263	nucleoporin-like protein	Cell component	-	no IPS match
Glyma.15G192800	116.667	52.6667	-2.21519	0.00661412	0.0298157	outer arm dynein light chain 1 protein isoform 2	Cell component	-	SM00365 (SMART); IPR025875 (PFAM); G3DSA:3.80.10.10 (GENE3D); PTHR10588 (PANTHER); PTHR10588:SF198 (PANTHER); IPR001611 (PROSITE_PROFILES); IPR001611 (PROSITE_PROFILES); IPR001611 (PROSITE_PROFILES); IPR001611 (PROSITE_PROFILES); IPR001611 (PROSITE_PROFILES); IPR001611 (PROSITE_PROFILES); SSF52075 (SUPERFAMILY)
Glyma.02G059500	36	72.6667	2.01852	0.00343628	0.0217964	pq-loop protein transmembrane family protein	Cell component	-	IPR006603 (SMART); IPR006603 (PFAM); PTHR16201 (PANTHER); PTHR16201:SF34 (PANTHER); CYTOPLASMIC_DOMAIN (PHOBIUS); TRANSMEMBRANE (PHOBIUS); NON_CYTOPLASMIC_DOMAIN (PHOBIUS); NON_CYTOPLASMIC_DOMAIN (PHOBIUS); CYTOPLASMIC_DOMAIN (PHOBIUS); TRANSMEMBRANE (PHOBIUS); NON_CYTOPLASMIC_DOMAIN (PHOBIUS); TRANSMEMBRANE (PHOBIUS); TRANSMEMBRANE (PHOBIUS); TRANSMEMBRANE (PHOBIUS); CYTOPLASMIC_DOMAIN (PHOBIUS)…
Glyma.04G236600	28.3333	68.3333	2.41176	0.0014832	0.0149415	probable plastid-lipid-associated protein chloroplastic-like isoform x1	Cell component	-	G3DSA:1.10.510.10 (GENE3D); IPR006843 (PFAM); G3DSA:3.30.200.20 (GENE3D); IPR000719 (PFAM); PTHR24056 (PANTHER); PTHR24056:SF181 (PANTHER); IPR000719 (PROSITE_PROFILES); IPR011009 (SUPERFAMILY)
Glyma.14G145900	0.333333	5.66667	17	0.0060461	0.0285184	regulator of chromosome condensation family protein isoform 3	Cell component	-	Coil (COILS); IPR000408 (PRINTS); IPR000408 (PFAM); IPR009091 (G3DSA:2.130.10.GENE3D); PTHR22870 (PANTHER); PTHR22870:SF155 (PANTHER); IPR000408 (PROSITE_PATTERNS); IPR000408 (PROSITE_PROFILES); IPR009091 (SUPERFAMILY)
Glyma.13G299800	15.3333	31.3333	2.04348	0.00798391	0.0326356	serine arginine repetitive matrix protein 1-like	Cell component	-	no IPS match
Glyma.18G107400	31	81.3333	2.62366	0.000452493	0.00945645	serine-rich adhesin for platelets-like	Cell component	-	no IPS match
Glyma.10G229900	194.667	82	-2.37398	3.29435e-05	0.0037053	spx domain-containing membrane protein at4g22990-like	Cell component	-	IPR004331 (PFAM); G3DSA:1.20.1250.20 (GENE3D); IPR011701 (PFAM); PTHR24003 (PANTHER); PTHR24003:SF394 (PANTHER); NON_CYTOPLASMIC_DOMAIN (PHOBIUS); TRANSMEMBRANE (PHOBIUS); NON_CYTOPLASMIC_DOMAIN (PHOBIUS); TRANSMEMBRANE (PHOBIUS); CYTOPLASMIC_DOMAIN (PHOBIUS); TRANSMEMBRANE (PHOBIUS); CYTOPLASMIC_DOMAIN (PHOBIUS); TRANSMEMBRANE (PHOBIUS); TRANSMEMBRANE (PHOBIUS); NON_CYTOPLASMIC_DOMAIN (PHOBIUS);…
Glyma.20G163400	28	55.6667	1.9881	0.00548804	0.0272466	spx domain-containing membrane protein at4g22990-like isoform x2	Cell component	-	IPR004331 (PFAM); G3DSA:1.20.1250.20 (GENE3D); IPR011701 (PFAM); PTHR24003 (PANTHER); PTHR24003:SF394 (PANTHER); NON_CYTOPLASMIC_DOMAIN (PHOBIUS); TRANSMEMBRANE (PHOBIUS); CYTOPLASMIC_DOMAIN (PHOBIUS); CYTOPLASMIC_DOMAIN (PHOBIUS); NON_CYTOPLASMIC_DOMAIN (PHOBIUS); CYTOPLASMIC_DOMAIN (PHOBIUS); TRANSMEMBRANE (PHOBIUS); NON_CYTOPLASMIC_DOMAIN (PHOBIUS); CYTOPLASMIC_DOMAIN (PHOBIUS); NON_CYTOPLASMI…
Glyma.13G281200	23	10	-2.3	0.00664373	0.0298961	structural constituent of cell	Cell component	-	no IPS match
Glyma.05G215600	52.3333	119.667	2.28662	3.69097e-05	0.0038351	transmembrane amino acid transporter family protein	Cell component	-	IPR013057 (PFAM); PTHR22950:SF197 (PANTHER); PTHR22950 (PANTHER); NON_CYTOPLASMIC_DOMAIN (PHOBIUS); TRANSMEMBRANE (PHOBIUS); TRANSMEMBRANE (PHOBIUS); CYTOPLASMIC_DOMAIN (PHOBIUS); CYTOPLASMIC_DOMAIN (PHOBIUS); TRANSMEMBRANE (PHOBIUS); TRANSMEMBRANE (PHOBIUS); CYTOPLASMIC_DOMAIN (PHOBIUS); TRANSMEMBRANE (PHOBIUS); CYTOPLASMIC_DOMAIN (PHOBIUS); TRANSMEMBRANE (PHOBIUS); NON_CYTOPLASMIC_DOMAIN (PHOBI…
Glyma.03G063900	650.333	341	-1.90714	0.00142783	0.0147103	transmembrane amino acid transporter family protein isoform 1	Cell component	-	IPR013057 (PFAM); PTHR22950:SF3 (PANTHER); PTHR22950 (PANTHER); TRANSMEMBRANE (PHOBIUS); CYTOPLASMIC_DOMAIN (PHOBIUS); NON_CYTOPLASMIC_DOMAIN (PHOBIUS); NON_CYTOPLASMIC_DOMAIN (PHOBIUS); TRANSMEMBRANE (PHOBIUS); TRANSMEMBRANE (PHOBIUS); TRANSMEMBRANE (PHOBIUS); NON_CYTOPLASMIC_DOMAIN (PHOBIUS); TRANSMEMBRANE (PHOBIUS); TRANSMEMBRANE (PHOBIUS); NON_CYTOPLASMIC_DOMAIN (PHOBIUS); TRANSMEMBRANE (PHOB…
Glyma.17G253500	0	2	Inf	0.0101665	0.0370586	transmembrane protein 136	Cell component	-	NON_CYTOPLASMIC_DOMAIN (PHOBIUS); SIGNAL_PEPTIDE (PHOBIUS); SIGNAL_PEPTIDE_C_REGION (PHOBIUS); SIGNAL_PEPTIDE_N_REGION (PHOBIUS); SIGNAL_PEPTIDE_H_REGION (PHOBIUS); SignalP-noTM (SIGNALP_EUK)
Glyma.01G135800	0	3	Inf	0.0112743	0.0391231	transmembrane protein, putative	Cell component	-	NON_CYTOPLASMIC_DOMAIN (PHOBIUS); CYTOPLASMIC_DOMAIN (PHOBIUS); TRANSMEMBRANE (PHOBIUS); CYTOPLASMIC_DOMAIN (PHOBIUS); TRANSMEMBRANE (PHOBIUS); TRANSMEMBRANE (PHOBIUS); CYTOPLASMIC_DOMAIN (PHOBIUS); TRANSMEMBRANE (PHOBIUS); NON_CYTOPLASMIC_DOMAIN (PHOBIUS); TMhelix (TMHMM); TMhelix (TMHMM)
Glyma.17G258300	2485	1178.67	-2.10831	0.00365286	0.0224269	tubulin beta-1 chain	Cell component	-	Coil (COILS); IPR000217 (PRINTS); IPR002453 (PRINTS); IPR018316 (SMART); IPR003008 (SMART); IPR003008 (PFAM); IPR018316 (PFAM); IPR018316 (G3DSA:3.30.1330.GENE3D); IPR003008 (G3DSA:3.40.50.GENE3D); IPR023123 (G3DSA:1.10.287.GENE3D); IPR000217 (PANTHER); PTHR11588:SF66 (PANTHER); IPR013838 (PROSITE_PATTERNS); IPR017975 (PROSITE_PATTERNS); IPR003008 (SUPERFAMILY); IPR008280 (SUPERFAMILY)
Glyma.02G109700	326.667	137.667	-2.37288	0.000223531	0.00753461	uncharacterized endoplasmic reticulum membrane	Cell component	-	IPR009305 (PFAM); NON_CYTOPLASMIC_DOMAIN (PHOBIUS); CYTOPLASMIC_DOMAIN (PHOBIUS); CYTOPLASMIC_DOMAIN (PHOBIUS); TRANSMEMBRANE (PHOBIUS); TRANSMEMBRANE (PHOBIUS); NON_CYTOPLASMIC_DOMAIN (PHOBIUS); TRANSMEMBRANE (PHOBIUS); CYTOPLASMIC_DOMAIN (PHOBIUS); NON_CYTOPLASMIC_DOMAIN (PHOBIUS); TRANSMEMBRANE (PHOBIUS); TRANSMEMBRANE (PHOBIUS); TMhelix (TMHMM); TMhelix (TMHMM); TMhelix (TMHMM); TMhelix (TMHM…
Glyma.06G110500	15.3333	6	-2.55556	0.00983136	0.0364397	upf0695 membrane protein -like isoform x1	Cell component	-	IPR003691 (PFAM); NON_CYTOPLASMIC_DOMAIN (PHOBIUS); CYTOPLASMIC_DOMAIN (PHOBIUS); TRANSMEMBRANE (PHOBIUS); TRANSMEMBRANE (PHOBIUS); NON_CYTOPLASMIC_DOMAIN (PHOBIUS); CYTOPLASMIC_DOMAIN (PHOBIUS); CYTOPLASMIC_DOMAIN (PHOBIUS); NON_CYTOPLASMIC_DOMAIN (PHOBIUS); TRANSMEMBRANE (PHOBIUS); TRANSMEMBRANE (PHOBIUS); TRANSMEMBRANE (PHOBIUS); CYTOPLASMIC_DOMAIN (PHOBIUS); TRANSMEMBRANE (PHOBIUS); NON_CYTOP…
Glyma.05G057200	253.667	115.667	-2.19308	0.000184957	0.00701873	14 kda proline-rich	Cell wall	-	IPR016140 (SMART); IPR027923 (PFAM); G3DSA:1.10.110.10 (GENE3D); PTHR31731:SF0 (PANTHER); PTHR31731 (PANTHER); SIGNAL_PEPTIDE_N_REGION (PHOBIUS); SIGNAL_PEPTIDE_H_REGION (PHOBIUS); NON_CYTOPLASMIC_DOMAIN (PHOBIUS); SIGNAL_PEPTIDE_C_REGION (PHOBIUS); SIGNAL_PEPTIDE (PHOBIUS); PS51257 (PROSITE_PROFILES); SignalP-noTM (SIGNALP_EUK); SignalP-TM (SIGNALP_GRAM_POSITIVE); SignalP-noTM (SIGNALP_GRAM_NEGA…
Glyma.17G139800	592.667	230.667	-2.56936	3.13618e-06	0.00148764	14 kda proline-rich	Cell wall	-	IPR016140 (SMART); IPR027923 (PFAM); G3DSA:1.10.110.10 (GENE3D); PTHR31731:SF0 (PANTHER); PTHR31731 (PANTHER); SIGNAL_PEPTIDE_N_REGION (PHOBIUS); SIGNAL_PEPTIDE (PHOBIUS); SIGNAL_PEPTIDE_C_REGION (PHOBIUS); SIGNAL_PEPTIDE_H_REGION (PHOBIUS); NON_CYTOPLASMIC_DOMAIN (PHOBIUS); PS51257 (PROSITE_PROFILES); SignalP-TM (SIGNALP_GRAM_POSITIVE); SignalP-noTM (SIGNALP_EUK); SignalP-noTM (SIGNALP_GRAM_NEGA…
Glyma.09G014400	255.333	88.6667	-2.8797	0.00068467	0.0112158	14 kda proline-rich	Cell wall	-	IPR016140 (SMART); G3DSA:1.10.110.10 (GENE3D); IPR027923 (PFAM); PTHR31731 (PANTHER); PTHR31731:SF0 (PANTHER); SIGNAL_PEPTIDE_H_REGION (PHOBIUS); SIGNAL_PEPTIDE_C_REGION (PHOBIUS); NON_CYTOPLASMIC_DOMAIN (PHOBIUS); SIGNAL_PEPTIDE_N_REGION (PHOBIUS); SIGNAL_PEPTIDE (PHOBIUS); SignalP-noTM (SIGNALP_EUK); IPR016140 (SUPERFAMILY); TMhelix (TMHMM)
Glyma.15G119100	544.333	166.667	-3.266	5.80913e-06	0.00191808	14 kda proline-rich	Cell wall	-	IPR016140 (SMART); IPR027923 (PFAM); G3DSA:1.10.110.10 (GENE3D); PTHR31731:SF0 (PANTHER); PTHR31731 (PANTHER); SIGNAL_PEPTIDE_H_REGION (PHOBIUS); SIGNAL_PEPTIDE_C_REGION (PHOBIUS); NON_CYTOPLASMIC_DOMAIN (PHOBIUS); SIGNAL_PEPTIDE (PHOBIUS); SIGNAL_PEPTIDE_N_REGION (PHOBIUS); SignalP-noTM (SIGNALP_EUK); IPR016140 (SUPERFAMILY); TMhelix (TMHMM)
Glyma.13G336600	174.667	494.333	2.83015	5.75489e-05	0.00446874	alpha-expansin 1 family protein	Cell wall	-	no IPS match
Glyma.09G189700	43.3333	84	1.93846	0.00320579	0.0211394	arabinogalactan peptide	Cell wall	-	no IPS match
Glyma.06G125300	127.667	266.667	2.08877	0.000131262	0.00610041	arabinogalactan peptide 20-like	Cell wall	-	SIGNAL_PEPTIDE_N_REGION (PHOBIUS); NON_CYTOPLASMIC_DOMAIN (PHOBIUS); SIGNAL_PEPTIDE_H_REGION (PHOBIUS); SIGNAL_PEPTIDE (PHOBIUS); SIGNAL_PEPTIDE_C_REGION (PHOBIUS)
Glyma.15G143700	2232	996.667	-2.23946	0.000179424	0.0069487	beta-d-xylosidase 1-like	Cell wall	EC:3.2.1.21; EC:3.2.1.55	IPR001764 (PRINTS); IPR001764 (PFAM); IPR026891 (PFAM); IPR002772 (PFAM); IPR002772 (G3DSA:3.40.50.GENE3D); IPR001764 (G3DSA:3.20.20.GENE3D); IPR026892 (PANTHER); PTHR30620:SF4 (PANTHER); TRANSMEMBRANE (PHOBIUS); CYTOPLASMIC_DOMAIN (PHOBIUS); NON_CYTOPLASMIC_DOMAIN (PHOBIUS); IPR017853 (SUPERFAMILY); IPR002772 (SUPERFAMILY)
Glyma.06G157200	1825	947.667	-1.92578	0.00109048	0.0133054	beta-galactosidase 3-like	Cell wall	EC:3.2.1.23	IPR001944 (PRINTS); IPR000922 (PFAM); IPR013781 (G3DSA:3.20.20.GENE3D); IPR008979 (G3DSA:2.60.120.GENE3D); IPR001944 (PFAM); IPR001944 (PANTHER); PTHR23421:SF67 (PANTHER); IPR019801 (PROSITE_PATTERNS); NON_CYTOPLASMIC_DOMAIN (PHOBIUS); SIGNAL_PEPTIDE_H_REGION (PHOBIUS); SIGNAL_PEPTIDE_N_REGION (PHOBIUS); SIGNAL_PEPTIDE_C_REGION (PHOBIUS); SIGNAL_PEPTIDE (PHOBIUS); IPR000922 (PROSITE_PROFILES); Si…
Glyma.13G048800	1266	528.333	-2.39621	3.61096e-05	0.00380633	beta-glucan-binding protein	Cell wall	EC:3.2.1.6	IPR005200 (PFAM); PTHR31983 (PANTHER); PTHR31983:SF0 (PANTHER)
Glyma.16G097200	1.66667	11.3333	6.8	0.00112082	0.0134711	beta-glucosidase 11-like	Cell wall	-	IPR001360 (PRINTS); IPR001360 (PFAM); IPR013781 (G3DSA:3.20.20.GENE3D); IPR001360 (PANTHER); PTHR10353:SF29 (PANTHER); IPR018120 (PROSITE_PATTERNS); SIGNAL_PEPTIDE_C_REGION (PHOBIUS); SIGNAL_PEPTIDE_N_REGION (PHOBIUS); SIGNAL_PEPTIDE (PHOBIUS); NON_CYTOPLASMIC_DOMAIN (PHOBIUS); SIGNAL_PEPTIDE_H_REGION (PHOBIUS); SignalP-noTM (SIGNALP_EUK); IPR017853 (SUPERFAMILY); TMhelix (TMHMM)
Glyma.11G129600	111	56.3333	-1.97041	0.00769295	0.0320995	beta-glucosidase 12-like	Cell wall	-	no IPS match
Glyma.12G054000	104	50.6667	-2.05263	6.83257e-05	0.00486856	beta-glucosidase 12-like	Cell wall	-	IPR001360 (PRINTS); IPR013781 (G3DSA:3.20.20.GENE3D); IPR001360 (PFAM); IPR001360 (PANTHER); PTHR10353:SF37 (PANTHER); IPR018120 (PROSITE_PATTERNS); IPR018120 (PROSITE_PATTERNS); CYTOPLASMIC_DOMAIN (PHOBIUS); NON_CYTOPLASMIC_DOMAIN (PHOBIUS); TRANSMEMBRANE (PHOBIUS); IPR017853 (SUPERFAMILY)
Glyma.06G173400	36.6667	14	-2.61905	0.00646216	0.0295276	callose synthase 10-like	Cell wall	EC:2.4.1.34	PTHR12741 (PANTHER); PTHR12741:SF5 (PANTHER)
Glyma.08G156800	66.6667	33.6667	-1.9802	0.00181372	0.01616	callose synthase 5-like	Cell wall	EC:2.4.1.34	Coil (COILS); IPR026899 (PFAM); PF04652 (PFAM); IPR003440 (PFAM); IPR023175 (G3DSA:1.25.40.GENE3D); PTHR12741 (PANTHER); PTHR12741:SF6 (PANTHER); TRANSMEMBRANE (PHOBIUS); NON_CYTOPLASMIC_DOMAIN (PHOBIUS); CYTOPLASMIC_DOMAIN (PHOBIUS); NON_CYTOPLASMIC_DOMAIN (PHOBIUS); TRANSMEMBRANE (PHOBIUS); TRANSMEMBRANE (PHOBIUS); CYTOPLASMIC_DOMAIN (PHOBIUS); CYTOPLASMIC_DOMAIN (PHOBIUS); TRANSMEMBRANE (PHOBI…
Glyma.06G296300	13.3333	2.33333	-5.71429	0.00324697	0.021222	cell wall	Cell wall	-	SIGNAL_PEPTIDE_N_REGION (PHOBIUS); NON_CYTOPLASMIC_DOMAIN (PHOBIUS); SIGNAL_PEPTIDE_H_REGION (PHOBIUS); SIGNAL_PEPTIDE (PHOBIUS); SIGNAL_PEPTIDE_C_REGION (PHOBIUS); SignalP-noTM (SIGNALP_EUK); SignalP-TM (SIGNALP_GRAM_POSITIVE); SignalP-noTM (SIGNALP_GRAM_NEGATIVE)
Glyma.17G036400	99	192.667	1.94613	0.00101934	0.0130428	cell wall vacuolar inhibitor of fructosidase 1-like	Cell wall	EC:3.1.1.11	Coil (COILS); IPR006501 (SMART); IPR006501 (PFAM); IPR006501 (TIGRFAM); IPR006501 (G3DSA:1.20.140.GENE3D); PTHR31707 (PANTHER); NON_CYTOPLASMIC_DOMAIN (PHOBIUS); SIGNAL_PEPTIDE (PHOBIUS); SIGNAL_PEPTIDE_H_REGION (PHOBIUS); SIGNAL_PEPTIDE_C_REGION (PHOBIUS); SIGNAL_PEPTIDE_N_REGION (PHOBIUS); SignalP-noTM (SIGNALP_EUK); IPR006501 (SUPERFAMILY); TMhelix (TMHMM)
Glyma.04G214000	29	58.3333	2.01149	0.00574517	0.0278577	cell wall vacuolar inhibitor of fructosidase 2-like	Cell wall	EC:3.1.1.11	IPR006501 (SMART); IPR006501 (G3DSA:1.20.140.GENE3D); IPR006501 (TIGRFAM); IPR006501 (PFAM); PTHR31080:SF1 (PANTHER); PTHR31080 (PANTHER); SIGNAL_PEPTIDE_C_REGION (PHOBIUS); NON_CYTOPLASMIC_DOMAIN (PHOBIUS); SIGNAL_PEPTIDE (PHOBIUS); SIGNAL_PEPTIDE_H_REGION (PHOBIUS); SIGNAL_PEPTIDE_N_REGION (PHOBIUS); SignalP-noTM (SIGNALP_EUK); IPR006501 (SUPERFAMILY)
Glyma.02G080900	5104	2289.67	-2.22915	9.8316e-05	0.00565022	cellulose synthase a catalytic subunit 2	Cell wall	EC:2.4.1.12	SIGNAL_PEPTIDE_N_REGION (PHOBIUS); SIGNAL_PEPTIDE (PHOBIUS); SIGNAL_PEPTIDE_C_REGION (PHOBIUS); NON_CYTOPLASMIC_DOMAIN (PHOBIUS); SIGNAL_PEPTIDE_H_REGION (PHOBIUS); SignalP-noTM (SIGNALP_EUK)
Glyma.14G012800	274	139	-1.97122	0.000141664	0.00634723	cellulose synthase-like protein e6-like	Cell wall	EC:2.4.1.12	IPR005150 (PFAM); PTHR13301 (PANTHER); PTHR13301:SF27 (PANTHER); NON_CYTOPLASMIC_DOMAIN (PHOBIUS); TRANSMEMBRANE (PHOBIUS); CYTOPLASMIC_DOMAIN (PHOBIUS); NON_CYTOPLASMIC_DOMAIN (PHOBIUS); TRANSMEMBRANE (PHOBIUS); CYTOPLASMIC_DOMAIN (PHOBIUS); NON_CYTOPLASMIC_DOMAIN (PHOBIUS); NON_CYTOPLASMIC_DOMAIN (PHOBIUS); TRANSMEMBRANE (PHOBIUS); TRANSMEMBRANE (PHOBIUS); TRANSMEMBRANE (PHOBIUS); CYTOPLASMIC_D…
Glyma.18G030700	16.3333	34.6667	2.12245	0.0118945	0.040276	endo- -beta-glucanase	Cell wall	EC:3.2.1.4	IPR001701 (PFAM); IPR012341 (G3DSA:1.50.10.GENE3D); PTHR22298:SF14 (PANTHER); PTHR22298 (PANTHER); IPR018221 (PROSITE_PATTERNS); IPR018221 (PROSITE_PATTERNS); CYTOPLASMIC_DOMAIN (PHOBIUS); TRANSMEMBRANE (PHOBIUS); NON_CYTOPLASMIC_DOMAIN (PHOBIUS); IPR008928 (SUPERFAMILY); TMhelix (TMHMM)
Glyma.02G269400	683	356.667	-1.91495	0.00117579	0.0137049	endoglucanase 11-like	Cell wall	EC:3.2.1.4	no IPS match
Glyma.12G027200	362	129.333	-2.79897	0.000708567	0.0113557	endoglucanase 5	Cell wall	EC:3.2.1.4	CYTOPLASMIC_DOMAIN (PHOBIUS); NON_CYTOPLASMIC_DOMAIN (PHOBIUS); TRANSMEMBRANE (PHOBIUS); NON_CYTOPLASMIC_DOMAIN (PHOBIUS); TRANSMEMBRANE (PHOBIUS)
Glyma.11G101300	308.667	99.6667	-3.09699	0.000121534	0.00594626	endoglucanase 5-like	Cell wall	EC:3.2.1.4	IPR019028 (SMART); IPR001701 (PFAM); IPR012341 (G3DSA:1.50.10.GENE3D); IPR019028 (PFAM); PTHR22298 (PANTHER); PTHR22298:SF23 (PANTHER); IPR018221 (PROSITE_PATTERNS); SIGNAL_PEPTIDE_C_REGION (PHOBIUS); SIGNAL_PEPTIDE (PHOBIUS); SIGNAL_PEPTIDE_H_REGION (PHOBIUS); SIGNAL_PEPTIDE_N_REGION (PHOBIUS); NON_CYTOPLASMIC_DOMAIN (PHOBIUS); SignalP-noTM (SIGNALP_EUK); IPR008928 (SUPERFAMILY)
Glyma.05G236400	180.333	477	2.6451	0.000324452	0.00818796	endoglucanase 8-like	Cell wall	EC:3.2.1.4	no IPS match
Glyma.08G043600	145.667	286.333	1.96568	0.00120469	0.0137705	endoglucanase 8-like	Cell wall	EC:3.2.1.4	IPR001701 (PFAM); IPR012341 (G3DSA:1.50.10.GENE3D); PTHR22298:SF28 (PANTHER); PTHR22298 (PANTHER); IPR018221 (PROSITE_PATTERNS); IPR018221 (PROSITE_PATTERNS); NON_CYTOPLASMIC_DOMAIN (PHOBIUS); SIGNAL_PEPTIDE_H_REGION (PHOBIUS); SIGNAL_PEPTIDE (PHOBIUS); SIGNAL_PEPTIDE_C_REGION (PHOBIUS); SIGNAL_PEPTIDE_N_REGION (PHOBIUS); SignalP-noTM (SIGNALP_EUK); IPR008928 (SUPERFAMILY); TMhelix (TMHMM)
Glyma.04G111300	56	115.333	2.05952	0.000542407	0.010218	endoglucanase 9-like	Cell wall	EC:3.2.1.4	IPR001701 (PFAM); IPR012341 (G3DSA:1.50.10.GENE3D); PTHR22298:SF20 (PANTHER); PTHR22298 (PANTHER); SIGNAL_PEPTIDE (PHOBIUS); NON_CYTOPLASMIC_DOMAIN (PHOBIUS); SIGNAL_PEPTIDE_N_REGION (PHOBIUS); SIGNAL_PEPTIDE_H_REGION (PHOBIUS); SIGNAL_PEPTIDE_C_REGION (PHOBIUS); SignalP-noTM (SIGNALP_EUK); IPR008928 (SUPERFAMILY)
Glyma.02G248500	57	134	2.35088	3.94779e-05	0.00396648	expansin	Cell wall	-	no IPS match
Glyma.02G235900	151.667	78	-1.94444	0.000202597	0.00722758	expansin a10	Cell wall	-	IPR002963 (PRINTS); IPR007118 (PRINTS); IPR007112 (SMART); IPR007117 (PFAM); IPR009009 (PFAM); IPR014733 (G3DSA:2.40.40.GENE3D); IPR007117 (G3DSA:2.60.40.GENE3D); PTHR31867 (PANTHER); PTHR31867:SF6 (PANTHER); SIGNAL_PEPTIDE_N_REGION (PHOBIUS); NON_CYTOPLASMIC_DOMAIN (PHOBIUS); SIGNAL_PEPTIDE_C_REGION (PHOBIUS); SIGNAL_PEPTIDE_H_REGION (PHOBIUS); SIGNAL_PEPTIDE (PHOBIUS); IPR007112 (PROSITE_PROFIL…
Glyma.18G260900	426	150.333	-2.8337	0.000488822	0.00970528	expansin a10	Cell wall	-	IPR002963 (PRINTS); IPR007118 (PRINTS); IPR007112 (SMART); IPR007117 (G3DSA:2.60.40.GENE3D); IPR009009 (PFAM); IPR007117 (PFAM); IPR014733 (G3DSA:2.40.40.GENE3D); PTHR31867 (PANTHER); PTHR31867:SF6 (PANTHER); NON_CYTOPLASMIC_DOMAIN (PHOBIUS); CYTOPLASMIC_DOMAIN (PHOBIUS); NON_CYTOPLASMIC_DOMAIN (PHOBIUS); TRANSMEMBRANE (PHOBIUS); TRANSMEMBRANE (PHOBIUS); SIGNAL_PEPTIDE (PHOBIUS); SIGNAL_PEPTIDE_C…
Glyma.11G139100	216.667	417	1.92462	8.68543e-05	0.00541219	expansin alpha	Cell wall	-	IPR002963 (PRINTS); IPR007118 (PRINTS); IPR007112 (SMART); IPR007117 (G3DSA:2.60.40.GENE3D); IPR014733 (G3DSA:2.40.40.GENE3D); IPR007117 (PFAM); IPR009009 (PFAM); PTHR31867 (PANTHER); PTHR31867:SF5 (PANTHER); SIGNAL_PEPTIDE (PHOBIUS); SIGNAL_PEPTIDE_H_REGION (PHOBIUS); SIGNAL_PEPTIDE_C_REGION (PHOBIUS); SIGNAL_PEPTIDE_N_REGION (PHOBIUS); NON_CYTOPLASMIC_DOMAIN (PHOBIUS); IPR007117 (PROSITE_PROFIL…
Glyma.10G140200	21	8.33333	-2.52	0.00249675	0.0186023	expansin alpha	Cell wall	-	SIGNAL_PEPTIDE_N_REGION (PHOBIUS); TRANSMEMBRANE (PHOBIUS); CYTOPLASMIC_DOMAIN (PHOBIUS); SIGNAL_PEPTIDE_H_REGION (PHOBIUS); SIGNAL_PEPTIDE (PHOBIUS); NON_CYTOPLASMIC_DOMAIN (PHOBIUS); SIGNAL_PEPTIDE_C_REGION (PHOBIUS)
Glyma.12G150900	24.6667	8	-3.08333	0.000459571	0.00951027	expansin-a12-like	Cell wall	-	IPR002963 (PRINTS); IPR007118 (PRINTS); IPR007112 (SMART); IPR007117 (G3DSA:2.60.40.GENE3D); IPR009009 (PFAM); IPR014733 (G3DSA:2.40.40.GENE3D); IPR007117 (PFAM); PTHR31867:SF6 (PANTHER); PTHR31867 (PANTHER); NON_CYTOPLASMIC_DOMAIN (PHOBIUS); SIGNAL_PEPTIDE_C_REGION (PHOBIUS); SIGNAL_PEPTIDE_H_REGION (PHOBIUS); SIGNAL_PEPTIDE (PHOBIUS); SIGNAL_PEPTIDE_N_REGION (PHOBIUS); IPR007117 (PROSITE_PROFIL…
Glyma.17G133100	291.667	125.667	-2.32095	0.0105041	0.0376719	expansin-a7-like	Cell wall	-	IPR007118 (PRINTS); IPR002963 (PRINTS); IPR007112 (SMART); IPR009009 (PFAM); IPR014733 (G3DSA:2.40.40.GENE3D); IPR007117 (PFAM); IPR007117 (G3DSA:2.60.40.GENE3D); PTHR31867:SF2 (PANTHER); PTHR31867 (PANTHER); TRANSMEMBRANE (PHOBIUS); NON_CYTOPLASMIC_DOMAIN (PHOBIUS); CYTOPLASMIC_DOMAIN (PHOBIUS); IPR007112 (PROSITE_PROFILES); IPR007117 (PROSITE_PROFILES); IPR007117 (SUPERFAMILY); IPR009009 (SUPER…
Glyma.01G214400	408	151.667	-2.69011	0.00151498	0.0150532	expansin-a7-like	Cell wall	-	IPR007118 (PRINTS); IPR002963 (PRINTS); IPR007112 (SMART); IPR009009 (PFAM); IPR007117 (PFAM); IPR007117 (G3DSA:2.60.40.GENE3D); IPR014733 (G3DSA:2.40.40.GENE3D); PTHR31867:SF2 (PANTHER); PTHR31867 (PANTHER); SIGNAL_PEPTIDE (PHOBIUS); NON_CYTOPLASMIC_DOMAIN (PHOBIUS); SIGNAL_PEPTIDE_C_REGION (PHOBIUS); SIGNAL_PEPTIDE_H_REGION (PHOBIUS); SIGNAL_PEPTIDE_N_REGION (PHOBIUS); IPR007112 (PROSITE_PROFIL…
Glyma.11G027600	130.333	44.6667	-2.91791	0.00758915	0.0319534	expansin-a7-like	Cell wall	-	IPR007118 (PRINTS); IPR002963 (PRINTS); IPR007112 (SMART); IPR007117 (PFAM); IPR014733 (G3DSA:2.40.40.GENE3D); IPR007117 (G3DSA:2.60.40.GENE3D); IPR009009 (PFAM); PTHR31867:SF2 (PANTHER); PTHR31867 (PANTHER); SIGNAL_PEPTIDE_H_REGION (PHOBIUS); SIGNAL_PEPTIDE_C_REGION (PHOBIUS); NON_CYTOPLASMIC_DOMAIN (PHOBIUS); SIGNAL_PEPTIDE (PHOBIUS); SIGNAL_PEPTIDE_N_REGION (PHOBIUS); IPR007112 (PROSITE_PROFIL…
Glyma.05G065300	0	224.667	Inf	0.00640328	0.0293775	expansin-like b1-like	Cell wall	-	IPR007118 (PRINTS); IPR007112 (SMART); IPR009009 (PFAM); IPR007117 (G3DSA:2.60.40.GENE3D); IPR014733 (G3DSA:2.40.40.GENE3D); IPR007117 (PFAM); PTHR31692 (PANTHER); PTHR31692:SF2 (PANTHER); SIGNAL_PEPTIDE_C_REGION (PHOBIUS); SIGNAL_PEPTIDE_H_REGION (PHOBIUS); SIGNAL_PEPTIDE_N_REGION (PHOBIUS); SIGNAL_PEPTIDE (PHOBIUS); NON_CYTOPLASMIC_DOMAIN (PHOBIUS); IPR007112 (PROSITE_PROFILES); IPR007117 (PROS…
Glyma.17G147400	4.33333	268	61.8462	0.00270401	0.0193859	expansin-like b1-like	Cell wall	-	IPR007118 (PRINTS); IPR007112 (SMART); IPR014733 (G3DSA:2.40.40.GENE3D); IPR007117 (PFAM); IPR009009 (PFAM); IPR007117 (G3DSA:2.60.40.GENE3D); PTHR31692:SF2 (PANTHER); PTHR31692 (PANTHER); SIGNAL_PEPTIDE_C_REGION (PHOBIUS); SIGNAL_PEPTIDE_N_REGION (PHOBIUS); SIGNAL_PEPTIDE_H_REGION (PHOBIUS); SIGNAL_PEPTIDE (PHOBIUS); NON_CYTOPLASMIC_DOMAIN (PHOBIUS); IPR007117 (PROSITE_PROFILES); IPR007112 (PROS…
Glyma.05G065700	13	374	28.7692	9.80892e-05	0.00565022	expansin-like b1-like	Cell wall	-	IPR007118 (PRINTS); IPR014733 (G3DSA:2.40.40.GENE3D); IPR007117 (G3DSA:2.60.40.GENE3D); IPR009009 (PFAM); IPR007117 (PFAM); PTHR31692:SF2 (PANTHER); PTHR31692 (PANTHER); SIGNAL_PEPTIDE_N_REGION (PHOBIUS); SIGNAL_PEPTIDE (PHOBIUS); SIGNAL_PEPTIDE_C_REGION (PHOBIUS); SIGNAL_PEPTIDE_H_REGION (PHOBIUS); NON_CYTOPLASMIC_DOMAIN (PHOBIUS); IPR007112 (PROSITE_PROFILES); IPR007117 (PROSITE_PROFILES); Sign…
Glyma.11G040700	2.33333	35.6667	15.2857	0.00301634	0.0204674	expansin-like b1-like	Cell wall	-	IPR007118 (PRINTS); IPR007117 (PFAM); IPR014733 (G3DSA:2.40.40.GENE3D); IPR007117 (G3DSA:2.60.40.GENE3D); IPR009009 (PFAM); PTHR31692 (PANTHER); PTHR31692:SF2 (PANTHER); SIGNAL_PEPTIDE (PHOBIUS); SIGNAL_PEPTIDE_C_REGION (PHOBIUS); SIGNAL_PEPTIDE_N_REGION (PHOBIUS); SIGNAL_PEPTIDE_H_REGION (PHOBIUS); NON_CYTOPLASMIC_DOMAIN (PHOBIUS); IPR007112 (PROSITE_PROFILES); IPR007117 (PROSITE_PROFILES); Sign…
Glyma.17G151700	5.33333	53	9.9375	0.00607889	0.0286297	expansin-like b1-like	Cell wall	-	NON_CYTOPLASMIC_DOMAIN (PHOBIUS); TRANSMEMBRANE (PHOBIUS); CYTOPLASMIC_DOMAIN (PHOBIUS); TMhelix (TMHMM)
Glyma.01G202100	5.66667	46	8.11765	3.80954e-05	0.00388431	expansin-like b1-like	Cell wall	-	IPR007118 (PRINTS); IPR007112 (SMART); IPR007117 (PFAM); IPR014733 (G3DSA:2.40.40.GENE3D); IPR009009 (PFAM); IPR007117 (G3DSA:2.60.40.GENE3D); PTHR31692 (PANTHER); PTHR31692:SF2 (PANTHER); SIGNAL_PEPTIDE_H_REGION (PHOBIUS); SIGNAL_PEPTIDE_N_REGION (PHOBIUS); SIGNAL_PEPTIDE (PHOBIUS); SIGNAL_PEPTIDE_C_REGION (PHOBIUS); NON_CYTOPLASMIC_DOMAIN (PHOBIUS); IPR007117 (PROSITE_PROFILES); IPR007112 (PROS…
Glyma.17G147500	198	882.667	4.45791	0.000129943	0.00609588	expansin-like b1-like	Cell wall	-	IPR007118 (PRINTS); IPR009009 (PFAM); IPR007117 (PFAM); IPR007117 (G3DSA:2.60.40.GENE3D); IPR014733 (G3DSA:2.40.40.GENE3D); PTHR31692 (PANTHER); PTHR31692:SF2 (PANTHER); SIGNAL_PEPTIDE (PHOBIUS); SIGNAL_PEPTIDE_H_REGION (PHOBIUS); NON_CYTOPLASMIC_DOMAIN (PHOBIUS); SIGNAL_PEPTIDE_N_REGION (PHOBIUS); SIGNAL_PEPTIDE_C_REGION (PHOBIUS); IPR007117 (PROSITE_PROFILES); IPR007112 (PROSITE_PROFILES); Sign…
Glyma.11G132900	151	39.3333	-3.83898	3.46335e-05	0.0037771	extensin class 1 protein	Cell wall	-	no IPS match
Glyma.11G148200	7	18	2.57143	0.0060732	0.0286152	fasciclin-like arabinogalactan protein 12-like	Cell wall	-	IPR000782 (SMART); IPR000782 (G3DSA:2.30.180.GENE3D); IPR000782 (PFAM); PTHR32077 (PANTHER); TRANSMEMBRANE (PHOBIUS); CYTOPLASMIC_DOMAIN (PHOBIUS); CYTOPLASMIC_DOMAIN (PHOBIUS); NON_CYTOPLASMIC_DOMAIN (PHOBIUS); TRANSMEMBRANE (PHOBIUS); IPR000782 (PROSITE_PROFILES); IPR000782 (SUPERFAMILY); TMhelix (TMHMM); TMhelix (TMHMM)
Glyma.17G227900	319.333	150	-2.12889	3.94524e-06	0.00159417	fructan exohydrolase	Cell wall	-	IPR001362 (SMART); IPR013189 (G3DSA:2.60.120.GENE3D); IPR013148 (PFAM); IPR023296 (G3DSA:2.115.10.GENE3D); IPR013189 (PFAM); PTHR31953:SF2 (PANTHER); PTHR31953 (PANTHER); IPR018053 (PROSITE_PATTERNS); IPR008985 (SUPERFAMILY); IPR023296 (SUPERFAMILY)
Glyma.11G095100	28.6667	150.667	5.25581	6.30594e-08	0.000343989	glucan endo- -beta-glucosidase	Cell wall	EC:3.2.1.39	IPR013781 (G3DSA:3.20.20.GENE3D); IPR000490 (PFAM); PTHR32227 (PANTHER); IPR000490 (PROSITE_PATTERNS); CYTOPLASMIC_DOMAIN (PHOBIUS); TRANSMEMBRANE (PHOBIUS); NON_CYTOPLASMIC_DOMAIN (PHOBIUS); IPR017853 (SUPERFAMILY); TMhelix (TMHMM)
Glyma.07G220000	19.6667	41	2.08475	0.00810546	0.0329166	glucan endo- -beta-glucosidase 14-like isoform x1	Cell wall	-	CYTOPLASMIC_DOMAIN (PHOBIUS); NON_CYTOPLASMIC_DOMAIN (PHOBIUS); TRANSMEMBRANE (PHOBIUS)
Glyma.20G018200	15.3333	37	2.41304	0.0141409	0.0441908	glucan endo- -beta-glucosidase 14-like isoform x2	Cell wall	-	IPR000490 (PFAM); IPR013781 (G3DSA:3.20.20.GENE3D); PTHR32227 (PANTHER); PTHR32227:SF47 (PANTHER); SIGNAL_PEPTIDE_C_REGION (PHOBIUS); SIGNAL_PEPTIDE_N_REGION (PHOBIUS); TRANSMEMBRANE (PHOBIUS); SIGNAL_PEPTIDE (PHOBIUS); NON_CYTOPLASMIC_DOMAIN (PHOBIUS); SIGNAL_PEPTIDE_H_REGION (PHOBIUS); CYTOPLASMIC_DOMAIN (PHOBIUS); IPR017853 (SUPERFAMILY); TMhelix (TMHMM); TMhelix (TMHMM)
Glyma.19G214400	26.6667	51	1.9125	0.00651911	0.0296163	glycine-rich cell wall structural	Cell wall	-	SIGNAL_PEPTIDE_C_REGION (PHOBIUS); SIGNAL_PEPTIDE_H_REGION (PHOBIUS); NON_CYTOPLASMIC_DOMAIN (PHOBIUS); SIGNAL_PEPTIDE_N_REGION (PHOBIUS); TRANSMEMBRANE (PHOBIUS); SIGNAL_PEPTIDE (PHOBIUS); CYTOPLASMIC_DOMAIN (PHOBIUS); SignalP-TM (SIGNALP_GRAM_POSITIVE); SignalP-noTM (SIGNALP_EUK); SignalP-TM (SIGNALP_GRAM_NEGATIVE); TMhelix (TMHMM)
Glyma.15G139800	39	9.66667	-4.03448	0.0077307	0.0321432	glycine-rich cell wall structural	Cell wall	-	SignalP-TM (SIGNALP_GRAM_POSITIVE)
Glyma.13G242700	51.3333	20.3333	-2.52459	0.00176788	0.0160196	hydroxyproline-rich glycoprotein	Cell wall	-	Coil (COILS); PTHR31342 (PANTHER); PTHR31342:SF3 (PANTHER)
Glyma.18G153800	22.3333	50.3333	2.25373	0.000834387	0.0121939	hydroxyproline-rich glycoprotein family protein	Cell wall	-	NON_CYTOPLASMIC_DOMAIN (PHOBIUS); CYTOPLASMIC_DOMAIN (PHOBIUS); TRANSMEMBRANE (PHOBIUS); TMhelix (TMHMM)
Glyma.06G091900	12	31.6667	2.63889	0.00748712	0.0317682	hydroxyproline-rich glycoprotein family protein	Cell wall	-	CYTOPLASMIC_DOMAIN (PHOBIUS); TRANSMEMBRANE (PHOBIUS); NON_CYTOPLASMIC_DOMAIN (PHOBIUS); TMhelix (TMHMM)
Glyma.15G033900	21.3333	6.33333	-3.36842	0.00464855	0.0251228	leucine-rich repeat extensin-like protein 5	Cell wall	-	PR01217 (PRINTS); NON_CYTOPLASMIC_DOMAIN (PHOBIUS); SIGNAL_PEPTIDE (PHOBIUS); SIGNAL_PEPTIDE_N_REGION (PHOBIUS); SIGNAL_PEPTIDE_C_REGION (PHOBIUS); SIGNAL_PEPTIDE_H_REGION (PHOBIUS); SignalP-noTM (SIGNALP_EUK); TMhelix (TMHMM)
Glyma.05G225300	17.6667	38	2.15094	0.00472823	0.0253251	leucine-rich repeat family protein extensin family protein	Cell wall	EC:1.3.1.74	PR00019 (PRINTS); G3DSA:3.80.10.10 (GENE3D); IPR013210 (PFAM); PF13516 (PFAM); IPR001611 (PFAM); PTHR24420:SF562 (PANTHER); PTHR24420 (PANTHER); IPR001611 (PROSITE_PROFILES); SSF52058 (SUPERFAMILY)
Glyma.01G137700	1755	923	-1.90141	0.00062413	0.0107912	pectinesterase 2-like	Cell wall	EC:3.1.1.11	IPR006501 (SMART); IPR000070 (PFAM); IPR012334 (G3DSA:2.160.20.GENE3D); IPR006501 (TIGRFAM); IPR006501 (PFAM); IPR006501 (G3DSA:1.20.140.GENE3D); PTHR31707:SF1 (PANTHER); PTHR31707 (PANTHER); IPR018040 (PROSITE_PATTERNS); IPR018040 (PROSITE_PATTERNS); SIGNAL_PEPTIDE (PHOBIUS); NON_CYTOPLASMIC_DOMAIN (PHOBIUS); SIGNAL_PEPTIDE_C_REGION (PHOBIUS); SIGNAL_PEPTIDE_H_REGION (PHOBIUS); SIGNAL_PEPTIDE_N_…
Glyma.03G216000	51	12	-4.25	0.00173135	0.0158998	pectinesterase pectinesterase inhibitor	Cell wall	EC:3.1.1.11	IPR006501 (SMART); IPR006501 (G3DSA:1.20.140.GENE3D); IPR000070 (PFAM); IPR006501 (TIGRFAM); IPR012334 (G3DSA:2.160.20.GENE3D); IPR006501 (PFAM); PTHR31707:SF7 (PANTHER); PTHR31707 (PANTHER); IPR018040 (PROSITE_PATTERNS); NON_CYTOPLASMIC_DOMAIN (PHOBIUS); SIGNAL_PEPTIDE_H_REGION (PHOBIUS); SIGNAL_PEPTIDE_N_REGION (PHOBIUS); SIGNAL_PEPTIDE (PHOBIUS); SIGNAL_PEPTIDE_C_REGION (PHOBIUS); SignalP-noTM…
Glyma.15G223800	347	121.333	-2.85989	0.00150271	0.0149938	pectinesterase pectinesterase inhibitor 24-like	Cell wall	EC:3.1.1.11	IPR006501 (SMART); IPR006501 (G3DSA:1.20.140.GENE3D); IPR000070 (PFAM); IPR012334 (G3DSA:2.160.20.GENE3D); IPR006501 (PFAM); IPR006501 (TIGRFAM); PTHR31707 (PANTHER); PTHR31707:SF1 (PANTHER); IPR018040 (PROSITE_PATTERNS); IPR018040 (PROSITE_PATTERNS); NON_CYTOPLASMIC_DOMAIN (PHOBIUS); CYTOPLASMIC_DOMAIN (PHOBIUS); TRANSMEMBRANE (PHOBIUS); SignalP-TM (SIGNALP_GRAM_POSITIVE); IPR011050 (SUPERFAMILY…
Glyma.06G314100	96.3333	33.3333	-2.89	0.00254652	0.0187593	pectinesterase pectinesterase inhibitor 24-like	Cell wall	EC:3.1.1.11	no IPS match
Glyma.13G186100	168	48	-3.5	0.00467709	0.0252047	pectinesterase pectinesterase inhibitor 24-like	Cell wall	EC:3.1.1.11	IPR006501 (SMART); IPR012334 (G3DSA:2.160.20.GENE3D); IPR006501 (PFAM); IPR006501 (G3DSA:1.20.140.GENE3D); IPR006501 (TIGRFAM); IPR000070 (PFAM); PTHR31707:SF1 (PANTHER); PTHR31707 (PANTHER); IPR018040 (PROSITE_PATTERNS); CYTOPLASMIC_DOMAIN (PHOBIUS); NON_CYTOPLASMIC_DOMAIN (PHOBIUS); TRANSMEMBRANE (PHOBIUS); IPR006501 (SUPERFAMILY); IPR011050 (SUPERFAMILY); TMhelix (TMHMM)
Glyma.19G188400	289	118	-2.44915	0.00577755	0.0279402	pistil-specific extensin-like protein	Cell wall	-	IPR006041 (PFAM); PTHR31614:SF4 (PANTHER); PTHR31614 (PANTHER); SIGNAL_PEPTIDE (PHOBIUS); SIGNAL_PEPTIDE_N_REGION (PHOBIUS); NON_CYTOPLASMIC_DOMAIN (PHOBIUS); SIGNAL_PEPTIDE_C_REGION (PHOBIUS); SIGNAL_PEPTIDE_H_REGION (PHOBIUS); SignalP-noTM (SIGNALP_EUK)
Glyma.03G188300	342.667	127	-2.69816	0.000462119	0.00952234	pistil-specific extensin-like protein	Cell wall	-	NON_CYTOPLASMIC_DOMAIN (PHOBIUS); CYTOPLASMIC_DOMAIN (PHOBIUS); TRANSMEMBRANE (PHOBIUS); TMhelix (TMHMM)
Glyma.19G032600	26.6667	57	2.1375	0.00127097	0.0140489	polygalacturonase qrt3-like	Cell wall	-	IPR006626 (SMART); PF12708 (PFAM); IPR012334 (G3DSA:2.160.20.GENE3D); SIGNAL_PEPTIDE_C_REGION (PHOBIUS); SIGNAL_PEPTIDE (PHOBIUS); SIGNAL_PEPTIDE_H_REGION (PHOBIUS); SIGNAL_PEPTIDE_N_REGION (PHOBIUS); NON_CYTOPLASMIC_DOMAIN (PHOBIUS); SignalP-noTM (SIGNALP_EUK); IPR011050 (SUPERFAMILY)
Glyma.05G123700	0	9	Inf	0.0108924	0.0384588	polygalacturonase-inhibiting protein precursor	Cell wall	-	PR00019 (PRINTS); IPR001611 (PFAM); IPR013210 (PFAM); G3DSA:3.80.10.10 (GENE3D); PTHR24420 (PANTHER); SIGNAL_PEPTIDE_H_REGION (PHOBIUS); SIGNAL_PEPTIDE_N_REGION (PHOBIUS); SIGNAL_PEPTIDE_C_REGION (PHOBIUS); NON_CYTOPLASMIC_DOMAIN (PHOBIUS); SIGNAL_PEPTIDE (PHOBIUS); SignalP-noTM (SIGNALP_EUK); SignalP-TM (SIGNALP_GRAM_NEGATIVE); SignalP-TM (SIGNALP_GRAM_POSITIVE); SSF52058 (SUPERFAMILY)
Glyma.05G123900	0	25.6667	Inf	0.00940467	0.0356094	polygalacturonase-inhibiting protein precursor	Cell wall	-	G3DSA:3.80.10.10 (GENE3D); IPR013210 (PFAM); PTHR24420 (PANTHER); SIGNAL_PEPTIDE (PHOBIUS); NON_CYTOPLASMIC_DOMAIN (PHOBIUS); SIGNAL_PEPTIDE_C_REGION (PHOBIUS); SIGNAL_PEPTIDE_N_REGION (PHOBIUS); SIGNAL_PEPTIDE_H_REGION (PHOBIUS); SignalP-noTM (SIGNALP_GRAM_NEGATIVE); SignalP-noTM (SIGNALP_EUK); SignalP-TM (SIGNALP_GRAM_POSITIVE); SSF52058 (SUPERFAMILY)
Glyma.05G124000	2.33333	21.6667	9.28571	0.0090904	0.0349643	polygalacturonase-inhibiting protein precursor	Cell wall	-	G3DSA:3.80.10.10 (GENE3D); IPR001611 (PFAM); IPR001611 (PFAM); IPR013210 (PFAM); PTHR24420 (PANTHER); SIGNAL_PEPTIDE (PHOBIUS); SIGNAL_PEPTIDE_H_REGION (PHOBIUS); NON_CYTOPLASMIC_DOMAIN (PHOBIUS); SIGNAL_PEPTIDE_N_REGION (PHOBIUS); SIGNAL_PEPTIDE_C_REGION (PHOBIUS); SignalP-noTM (SIGNALP_EUK); SignalP-TM (SIGNALP_GRAM_POSITIVE); SSF52058 (SUPERFAMILY)
Glyma.08G078900	14.6667	41.3333	2.81818	0.00131196	0.0141416	polygalacturonase-inhibiting protein precursor	Cell wall	-	IPR001611 (PFAM); G3DSA:3.80.10.10 (GENE3D); IPR013210 (PFAM); PTHR24420 (PANTHER); NON_CYTOPLASMIC_DOMAIN (PHOBIUS); SIGNAL_PEPTIDE (PHOBIUS); SIGNAL_PEPTIDE_C_REGION (PHOBIUS); SIGNAL_PEPTIDE_N_REGION (PHOBIUS); SIGNAL_PEPTIDE_H_REGION (PHOBIUS); SignalP-TM (SIGNALP_GRAM_POSITIVE); SignalP-noTM (SIGNALP_EUK); SSF52058 (SUPERFAMILY)
Glyma.11G132800	75.6667	6.66667	-11.35	1.67754e-07	0.000522914	PREDICTED: extensin-like	Cell wall	-	PR01217 (PRINTS); IPR006706 (PFAM); SIGNAL_PEPTIDE_N_REGION (PHOBIUS); SIGNAL_PEPTIDE (PHOBIUS); NON_CYTOPLASMIC_DOMAIN (PHOBIUS); SIGNAL_PEPTIDE_C_REGION (PHOBIUS); SIGNAL_PEPTIDE_H_REGION (PHOBIUS); SignalP-TM (SIGNALP_GRAM_NEGATIVE); SignalP-noTM (SIGNALP_EUK)
Glyma.20G133900	75.6667	196.333	2.59471	0.000123612	0.00600444	probable beta-d-xylosidase 5-like	Cell wall	EC:3.2.1.21	IPR001764 (PRINTS); IPR001764 (PFAM); IPR001764 (G3DSA:3.20.20.GENE3D); IPR026891 (PFAM); IPR002772 (G3DSA:3.40.50.GENE3D); IPR002772 (PFAM); IPR026892 (PANTHER); PTHR30620:SF8 (PANTHER); CYTOPLASMIC_DOMAIN (PHOBIUS); TRANSMEMBRANE (PHOBIUS); NON_CYTOPLASMIC_DOMAIN (PHOBIUS); IPR002772 (SUPERFAMILY); IPR017853 (SUPERFAMILY)
Glyma.13G145900	44.3333	104.333	2.35338	2.24691e-05	0.00335805	probable pectate lyase 12-like	Cell wall	EC:4.2.2.2	IPR018082 (PRINTS); IPR002022 (SMART); IPR006626 (SMART); IPR012334 (G3DSA:2.160.20.GENE3D); IPR002022 (PFAM); PTHR31683 (PANTHER); PTHR31683:SF3 (PANTHER); TRANSMEMBRANE (PHOBIUS); SIGNAL_PEPTIDE (PHOBIUS); SIGNAL_PEPTIDE_H_REGION (PHOBIUS); SIGNAL_PEPTIDE_C_REGION (PHOBIUS); CYTOPLASMIC_DOMAIN (PHOBIUS); NON_CYTOPLASMIC_DOMAIN (PHOBIUS); SIGNAL_PEPTIDE_N_REGION (PHOBIUS); SignalP-noTM (SIGNALP_…
Glyma.10G010500	12	2.33333	-5.14286	0.000704216	0.0113325	probable pectinesterase 53-like	Cell wall	-	IPR012334 (G3DSA:2.160.20.GENE3D); IPR000070 (PFAM); PTHR31321 (PANTHER); PTHR31321:SF8 (PANTHER); SIGNAL_PEPTIDE_H_REGION (PHOBIUS); SIGNAL_PEPTIDE_C_REGION (PHOBIUS); SIGNAL_PEPTIDE (PHOBIUS); NON_CYTOPLASMIC_DOMAIN (PHOBIUS); SIGNAL_PEPTIDE_N_REGION (PHOBIUS); SignalP-noTM (SIGNALP_EUK); SignalP-TM (SIGNALP_GRAM_POSITIVE); IPR011050 (SUPERFAMILY); TMhelix (TMHMM)
Glyma.11G032700	11	27.6667	2.51515	0.00978361	0.0363369	probable pectinesterase 68-like	Cell wall	EC:3.1.1.11	IPR012334 (G3DSA:2.160.20.GENE3D); IPR000070 (PFAM); PTHR31321 (PANTHER); PTHR31321:SF14 (PANTHER); IPR018040 (PROSITE_PATTERNS); SIGNAL_PEPTIDE (PHOBIUS); SIGNAL_PEPTIDE_H_REGION (PHOBIUS); SIGNAL_PEPTIDE_N_REGION (PHOBIUS); NON_CYTOPLASMIC_DOMAIN (PHOBIUS); SIGNAL_PEPTIDE_C_REGION (PHOBIUS); SignalP-noTM (SIGNALP_EUK); SignalP-TM (SIGNALP_GRAM_POSITIVE); IPR011050 (SUPERFAMILY); TMhelix (TMHMM)
Glyma.19G145700	42	20	-2.1	0.00238509	0.0182294	probable pectinesterase 8-like	Cell wall	EC:3.1.1.11	IPR000070 (PFAM); IPR012334 (G3DSA:2.160.20.GENE3D); PTHR31321 (PANTHER); IPR018040 (PROSITE_PATTERNS); SIGNAL_PEPTIDE_N_REGION (PHOBIUS); SIGNAL_PEPTIDE (PHOBIUS); SIGNAL_PEPTIDE_C_REGION (PHOBIUS); SIGNAL_PEPTIDE_H_REGION (PHOBIUS); NON_CYTOPLASMIC_DOMAIN (PHOBIUS); SignalP-noTM (SIGNALP_EUK); SignalP-TM (SIGNALP_GRAM_POSITIVE); IPR011050 (SUPERFAMILY); TMhelix (TMHMM)
Glyma.04G119100	18	6	-3	0.0090562	0.0348788	probable pectinesterase pectinesterase inhibitor 33-like	Cell wall	EC:3.1.1.11	IPR006501 (SMART); IPR000070 (PFAM); IPR006501 (G3DSA:1.20.140.GENE3D); IPR006501 (TIGRFAM); IPR006501 (PFAM); IPR012334 (G3DSA:2.160.20.GENE3D); PTHR31707 (PANTHER); PTHR31707:SF1 (PANTHER); IPR018040 (PROSITE_PATTERNS); NON_CYTOPLASMIC_DOMAIN (PHOBIUS); SIGNAL_PEPTIDE_C_REGION (PHOBIUS); SIGNAL_PEPTIDE (PHOBIUS); SIGNAL_PEPTIDE_N_REGION (PHOBIUS); SIGNAL_PEPTIDE_H_REGION (PHOBIUS); SignalP-noTM…
Glyma.10G150600	130.333	39.3333	-3.31356	0.00670797	0.0300488	probable pectinesterase pectinesterase inhibitor 41-like	Cell wall	EC:3.1.1.11	no IPS match
Glyma.03G215900	108.333	26.3333	-4.11392	0.0018543	0.0163076	probable pectinesterase pectinesterase inhibitor 41-like	Cell wall	EC:3.1.1.11	no IPS match
Glyma.13G186000	37.3333	5.33333	-7	0.000337171	0.00834134	probable pectinesterase pectinesterase inhibitor 47-like	Cell wall	EC:3.1.1.11	PR01217 (PRINTS); IPR006501 (SMART); IPR006501 (PFAM); IPR006501 (G3DSA:1.20.140.GENE3D); IPR000070 (PFAM); IPR012334 (G3DSA:2.160.20.GENE3D); IPR006501 (TIGRFAM); PTHR31707 (PANTHER); PTHR31707:SF7 (PANTHER); IPR018040 (PROSITE_PATTERNS); TRANSMEMBRANE (PHOBIUS); NON_CYTOPLASMIC_DOMAIN (PHOBIUS); CYTOPLASMIC_DOMAIN (PHOBIUS); IPR006501 (SUPERFAMILY); IPR011050 (SUPERFAMILY)
Glyma.15G223500	22.3333	2.33333	-9.57143	9.74259e-05	0.00565022	probable pectinesterase pectinesterase inhibitor 47-like	Cell wall	EC:3.1.1.11	IPR006501 (SMART); IPR012334 (G3DSA:2.160.20.GENE3D); IPR006501 (TIGRFAM); IPR006501 (PFAM); IPR006501 (G3DSA:1.20.140.GENE3D); IPR000070 (PFAM); PTHR31707:SF7 (PANTHER); PTHR31707 (PANTHER); IPR018040 (PROSITE_PATTERNS); NON_CYTOPLASMIC_DOMAIN (PHOBIUS); TRANSMEMBRANE (PHOBIUS); CYTOPLASMIC_DOMAIN (PHOBIUS); IPR011050 (SUPERFAMILY); IPR006501 (SUPERFAMILY)
Glyma.18G139800	93.6667	39.3333	-2.38136	0.00430912	0.0241699	probable polygalacturonase at1g80170-like	Cell wall	EC:3.2.1.15	IPR006626 (SMART); IPR002885 (PFAM); IPR002885 (PFAM); IPR012334 (G3DSA:2.160.20.GENE3D); IPR002885 (TIGRFAM); IPR000743 (PFAM); PTHR31375 (PANTHER); PTHR31375:SF4 (PANTHER); IPR000743 (PROSITE_PATTERNS); IPR002885 (PROSITE_PROFILES); IPR011050 (SUPERFAMILY)
Glyma.13G364700	48.6667	22.3333	-2.1791	0.00112808	0.0134921	probable polygalacturonase at3g15720-like	Cell wall	EC:3.2.1.15	IPR006626 (SMART); IPR012334 (G3DSA:2.160.20.GENE3D); IPR000743 (PFAM); PTHR31375:SF3 (PANTHER); PTHR31375 (PANTHER); IPR000743 (PROSITE_PATTERNS); CYTOPLASMIC_DOMAIN (PHOBIUS); TRANSMEMBRANE (PHOBIUS); NON_CYTOPLASMIC_DOMAIN (PHOBIUS); IPR011050 (SUPERFAMILY); TMhelix (TMHMM)
Glyma.13G103100	12.6667	65.3333	5.15789	0.000321236	0.00818796	probable xyloglucan endotransglucosylase hydrolase protein 23	Cell wall	EC:2.4.1.207	IPR008264 (PRINTS); IPR016455 (PIRSF); IPR013320 (G3DSA:2.60.120.GENE3D); IPR010713 (PFAM); IPR000757 (PFAM); PTHR31062 (PANTHER); PTHR31062:SF20 (PANTHER); IPR008263 (PROSITE_PATTERNS); SIGNAL_PEPTIDE (PHOBIUS); SIGNAL_PEPTIDE_C_REGION (PHOBIUS); SIGNAL_PEPTIDE_N_REGION (PHOBIUS); SIGNAL_PEPTIDE_H_REGION (PHOBIUS); NON_CYTOPLASMIC_DOMAIN (PHOBIUS); SignalP-noTM (SIGNALP_EUK); SignalP-noTM (SIGNA…
Glyma.09G062600	129	48	-2.6875	7.34038e-05	0.00502091	probable xyloglucan endotransglucosylase hydrolase protein 23	Cell wall	EC:2.4.1.207	no IPS match
Glyma.01G146000	121	39.6667	-3.05042	0.0116188	0.0397827	probable xyloglucan endotransglucosylase hydrolase protein 26-like	Cell wall	EC:2.4.1.207	IPR016455 (PIRSF); IPR013320 (G3DSA:2.60.120.GENE3D); IPR010713 (PFAM); IPR000757 (PFAM); PTHR31062 (PANTHER); PTHR31062:SF17 (PANTHER); IPR008263 (PROSITE_PATTERNS); NON_CYTOPLASMIC_DOMAIN (PHOBIUS); SIGNAL_PEPTIDE_C_REGION (PHOBIUS); SIGNAL_PEPTIDE (PHOBIUS); SIGNAL_PEPTIDE_H_REGION (PHOBIUS); SIGNAL_PEPTIDE_N_REGION (PHOBIUS); SignalP-TM (SIGNALP_EUK); IPR008985 (SUPERFAMILY); TMhelix (TMHMM)
Glyma.10G054200	32.3333	9.33333	-3.46429	0.00242711	0.0183887	probable xyloglucan endotransglucosylase hydrolase protein 32-like	Cell wall	EC:2.4.1.207	IPR016455 (PIRSF); IPR010713 (PFAM); IPR013320 (G3DSA:2.60.120.GENE3D); IPR000757 (PFAM); PTHR31062:SF18 (PANTHER); PTHR31062 (PANTHER); SIGNAL_PEPTIDE (PHOBIUS); SIGNAL_PEPTIDE_H_REGION (PHOBIUS); NON_CYTOPLASMIC_DOMAIN (PHOBIUS); SIGNAL_PEPTIDE_N_REGION (PHOBIUS); SIGNAL_PEPTIDE_C_REGION (PHOBIUS); SignalP-noTM (SIGNALP_EUK); SignalP-noTM (SIGNALP_GRAM_NEGATIVE); SignalP-TM (SIGNALP_GRAM_POSITI…
Glyma.11G193600	389.333	159	-2.44864	3.65044e-06	0.00159305	probable xyloglucan endotransglucosylase hydrolase protein 32-like	Cell wall	EC:3.2.1.151; EC:2.4.1.207	IPR016455 (PIRSF); IPR000757 (PFAM); IPR013320 (G3DSA:2.60.120.GENE3D); IPR010713 (PFAM); PTHR31062 (PANTHER); PTHR31062:SF18 (PANTHER); SIGNAL_PEPTIDE_N_REGION (PHOBIUS); SIGNAL_PEPTIDE_H_REGION (PHOBIUS); SIGNAL_PEPTIDE_C_REGION (PHOBIUS); SIGNAL_PEPTIDE (PHOBIUS); NON_CYTOPLASMIC_DOMAIN (PHOBIUS); SignalP-noTM (SIGNALP_EUK); SignalP-TM (SIGNALP_GRAM_POSITIVE); SignalP-noTM (SIGNALP_GRAM_NEGATI…
Glyma.13G322500	281.333	122.667	-2.29348	0.000274489	0.00783911	probable xyloglucan endotransglucosylase hydrolase protein 32-like isoform x1	Cell wall	EC:3.2.1.151; EC:2.4.1.207	IPR016455 (PIRSF); IPR013320 (G3DSA:2.60.120.GENE3D); IPR010713 (PFAM); IPR000757 (PFAM); PTHR31062:SF18 (PANTHER); PTHR31062 (PANTHER); TRANSMEMBRANE (PHOBIUS); NON_CYTOPLASMIC_DOMAIN (PHOBIUS); TRANSMEMBRANE (PHOBIUS); NON_CYTOPLASMIC_DOMAIN (PHOBIUS); CYTOPLASMIC_DOMAIN (PHOBIUS); IPR008985 (SUPERFAMILY); TMhelix (TMHMM); TMhelix (TMHMM)
Glyma.15G060400	24.6667	47.6667	1.93243	0.00803804	0.0327771	proline glycine tyrosine-rich protein	Cell wall	-	IPR028144 (PFAM); PTHR31568 (PANTHER); NON_CYTOPLASMIC_DOMAIN (PHOBIUS); TRANSMEMBRANE (PHOBIUS); CYTOPLASMIC_DOMAIN (PHOBIUS); TMhelix (TMHMM)
Glyma.17G140200	2329.67	1093.67	-2.13014	2.82487e-05	0.00352416	proline-rich protein	Cell wall	-	IPR016140 (SMART); IPR027923 (PFAM); G3DSA:1.10.110.10 (GENE3D); PTHR31731 (PANTHER); PTHR31731:SF0 (PANTHER); NON_CYTOPLASMIC_DOMAIN (PHOBIUS); SIGNAL_PEPTIDE_N_REGION (PHOBIUS); SIGNAL_PEPTIDE_C_REGION (PHOBIUS); SIGNAL_PEPTIDE_H_REGION (PHOBIUS); SIGNAL_PEPTIDE (PHOBIUS); SignalP-noTM (SIGNALP_GRAM_NEGATIVE); SignalP-TM (SIGNALP_GRAM_POSITIVE); SignalP-noTM (SIGNALP_EUK); IPR016140 (SUPERFAMIL…
Glyma.15G199700	261.333	629.333	2.40816	0.00266997	0.0192846	proline-rich protein	Cell wall	-	IPR002964 (PRINTS); IPR003883 (PFAM); SIGNAL_PEPTIDE_H_REGION (PHOBIUS); NON_CYTOPLASMIC_DOMAIN (PHOBIUS); SIGNAL_PEPTIDE_N_REGION (PHOBIUS); SIGNAL_PEPTIDE (PHOBIUS); SIGNAL_PEPTIDE_C_REGION (PHOBIUS); SignalP-TM (SIGNALP_GRAM_NEGATIVE); SignalP-noTM (SIGNALP_EUK); SignalP-TM (SIGNALP_GRAM_POSITIVE); TMhelix (TMHMM)
Glyma.18G025200	486.333	136.667	-3.55854	0.000765215	0.0117337	proline-rich protein 1	Cell wall	-	IPR006041 (PFAM); NON_CYTOPLASMIC_DOMAIN (PHOBIUS); SIGNAL_PEPTIDE_C_REGION (PHOBIUS); SIGNAL_PEPTIDE_N_REGION (PHOBIUS); SIGNAL_PEPTIDE (PHOBIUS); SIGNAL_PEPTIDE_H_REGION (PHOBIUS); SignalP-TM (SIGNALP_GRAM_POSITIVE); SignalP-noTM (SIGNALP_GRAM_NEGATIVE); SignalP-noTM (SIGNALP_EUK)
Glyma.11G232100	269	127	-2.11811	0.00957819	0.03591	proline-rich protein 1-like	Cell wall	-	IPR006041 (PFAM); SIGNAL_PEPTIDE_H_REGION (PHOBIUS); SIGNAL_PEPTIDE (PHOBIUS); SIGNAL_PEPTIDE_N_REGION (PHOBIUS); NON_CYTOPLASMIC_DOMAIN (PHOBIUS); SIGNAL_PEPTIDE_C_REGION (PHOBIUS); PS51257 (PROSITE_PROFILES); SignalP-noTM (SIGNALP_GRAM_NEGATIVE); SignalP-noTM (SIGNALP_EUK); SignalP-TM (SIGNALP_GRAM_POSITIVE)
Glyma.04G005400	20.3333	47	2.31148	0.00120213	0.0137705	proline-rich protein 4-like	Cell wall	-	PR01217 (PRINTS); IPR006041 (PFAM); PTHR23201:SF0 (PANTHER); PTHR23201 (PANTHER); SIGNAL_PEPTIDE (PHOBIUS); SIGNAL_PEPTIDE_N_REGION (PHOBIUS); NON_CYTOPLASMIC_DOMAIN (PHOBIUS); SIGNAL_PEPTIDE_C_REGION (PHOBIUS); SIGNAL_PEPTIDE_H_REGION (PHOBIUS); SignalP-noTM (SIGNALP_EUK)
Glyma.15G238600	3529	1623.67	-2.17348	0.000526464	0.0100944	proline-rich protein 4-like	Cell wall	-	PR01217 (PRINTS); PTHR22979 (PANTHER); TRANSMEMBRANE (PHOBIUS); CYTOPLASMIC_DOMAIN (PHOBIUS); NON_CYTOPLASMIC_DOMAIN (PHOBIUS); TMhelix (TMHMM); TMhelix (TMHMM)
Glyma.11G098500	41.6667	9.33333	-4.46429	0.00995492	0.0366982	proline-rich protein 4-like	Cell wall	-	IPR006041 (PFAM); SIGNAL_PEPTIDE_C_REGION (PHOBIUS); SIGNAL_PEPTIDE_H_REGION (PHOBIUS); NON_CYTOPLASMIC_DOMAIN (PHOBIUS); SIGNAL_PEPTIDE (PHOBIUS); SIGNAL_PEPTIDE_N_REGION (PHOBIUS); SignalP-noTM (SIGNALP_EUK)
Glyma.14G216100	357.333	155.667	-2.2955	0.00364114	0.0223991	proline-rich receptor-like protein kinase perk13-like	Cell wall	EC:2.7.11	G3DSA:1.10.510.10 (GENE3D); IPR000719 (PFAM); G3DSA:3.30.200.20 (GENE3D); IPR013320 (G3DSA:2.60.120.GENE3D); PTHR24420:SF527 (PANTHER); PTHR24420 (PANTHER); IPR008271 (PROSITE_PATTERNS); IPR000719 (PROSITE_PROFILES); IPR011009 (SUPERFAMILY)
Glyma.02G246000	436.333	179.333	-2.43309	0.00171526	0.0158633	proline-rich receptor-like protein kinase perk13-like	Cell wall	EC:2.7.11	G3DSA:1.10.510.10 (GENE3D); IPR000719 (PFAM); IPR013320 (G3DSA:2.60.120.GENE3D); G3DSA:3.30.200.20 (GENE3D); PTHR24420 (PANTHER); PTHR24420:SF527 (PANTHER); IPR008271 (PROSITE_PATTERNS); IPR000719 (PROSITE_PROFILES); IPR011009 (SUPERFAMILY)
Glyma.08G124100	121.333	337.667	2.78297	2.87522e-05	0.00352416	proline-rich receptor-like protein kinase perk4-like	Cell wall	-	SIGNAL_PEPTIDE_N_REGION (PHOBIUS); TRANSMEMBRANE (PHOBIUS); NON_CYTOPLASMIC_DOMAIN (PHOBIUS); CYTOPLASMIC_DOMAIN (PHOBIUS); SIGNAL_PEPTIDE_C_REGION (PHOBIUS); SIGNAL_PEPTIDE_H_REGION (PHOBIUS); SIGNAL_PEPTIDE (PHOBIUS); SignalP-noTM (SIGNALP_EUK); TMhelix (TMHMM)
Glyma.05G166000	13.3333	32	2.4	0.00160935	0.0154402	proline-rich receptor-like protein kinase perk4-like	Cell wall	-	SIGNAL_PEPTIDE_H_REGION (PHOBIUS); SIGNAL_PEPTIDE_C_REGION (PHOBIUS); CYTOPLASMIC_DOMAIN (PHOBIUS); SIGNAL_PEPTIDE (PHOBIUS); TRANSMEMBRANE (PHOBIUS); SIGNAL_PEPTIDE_N_REGION (PHOBIUS); NON_CYTOPLASMIC_DOMAIN (PHOBIUS); SignalP-noTM (SIGNALP_EUK); SignalP-TM (SIGNALP_GRAM_POSITIVE); TMhelix (TMHMM); TMhelix (TMHMM)
Glyma.05G039000	57	122	2.14035	0.00132773	0.0142504	wall-associated receptor kinase galacturonan-binding protein	Cell wall	-	IPR025287 (PFAM); SIGNAL_PEPTIDE_C_REGION (PHOBIUS); SIGNAL_PEPTIDE_N_REGION (PHOBIUS); SIGNAL_PEPTIDE_H_REGION (PHOBIUS); NON_CYTOPLASMIC_DOMAIN (PHOBIUS); SIGNAL_PEPTIDE (PHOBIUS); SignalP-noTM (SIGNALP_EUK)
Glyma.07G137000	5.66667	1.33333	-4.25	0.00987944	0.0365248	wall-associated receptor kinase-like 20	Cell wall	EC:2.7.11	G3DSA:3.30.200.20 (GENE3D); G3DSA:1.10.510.10 (GENE3D); IPR000719 (PFAM); IPR013320 (G3DSA:2.60.120.GENE3D); PTHR24420 (PANTHER); IPR008271 (PROSITE_PATTERNS); IPR017441 (PROSITE_PATTERNS); SIGNAL_PEPTIDE (PHOBIUS); SIGNAL_PEPTIDE_N_REGION (PHOBIUS); CYTOPLASMIC_DOMAIN (PHOBIUS); TRANSMEMBRANE (PHOBIUS); SIGNAL_PEPTIDE_H_REGION (PHOBIUS); SIGNAL_PEPTIDE_C_REGION (PHOBIUS); NON_CYTOPLASMIC_DOMAIN …
Glyma.09G014900	18	9	-2	0.011868	0.0402236	wall-associated receptor kinase-like 22-like	Cell wall	EC:2.7.11	IPR002290 (SMART); G3DSA:3.30.200.20 (GENE3D); IPR013320 (G3DSA:2.60.120.GENE3D); IPR000719 (PFAM); G3DSA:1.10.510.10 (GENE3D); PTHR24420:SF526 (PANTHER); PTHR24420 (PANTHER); IPR008271 (PROSITE_PATTERNS); TRANSMEMBRANE (PHOBIUS); NON_CYTOPLASMIC_DOMAIN (PHOBIUS); CYTOPLASMIC_DOMAIN (PHOBIUS); IPR000719 (PROSITE_PROFILES); IPR011009 (SUPERFAMILY)
Glyma.16G045100	5369	2445	-2.19591	0.00370841	0.0225852	xyloglucan endotransglucosylase hydrolase	Cell wall	EC:2.4.1.207	IPR016455 (PIRSF); IPR013320 (G3DSA:2.60.120.GENE3D); IPR000757 (PFAM); IPR010713 (PFAM); PTHR31062:SF15 (PANTHER); PTHR31062 (PANTHER); IPR008263 (PROSITE_PATTERNS); SIGNAL_PEPTIDE_N_REGION (PHOBIUS); SIGNAL_PEPTIDE_H_REGION (PHOBIUS); NON_CYTOPLASMIC_DOMAIN (PHOBIUS); SIGNAL_PEPTIDE (PHOBIUS); SIGNAL_PEPTIDE_C_REGION (PHOBIUS); SignalP-TM (SIGNALP_EUK); IPR008985 (SUPERFAMILY); TMhelix (TMHMM)
Glyma.02G068900	877.333	400	-2.19333	1.84055e-05	0.00310021	xyloglucan endotransglucosylase hydrolase family protein	Cell wall	EC:2.4.1.207	no IPS match
Glyma.16G150300	1492.33	534.333	-2.79289	1.22722e-05	0.00281199	xyloglucan endotransglucosylase hydrolase family protein	Cell wall	EC:2.4.1.207	IPR016455 (PIRSF); IPR010713 (PFAM); IPR013320 (G3DSA:2.60.120.GENE3D); IPR000757 (PFAM); PTHR31062:SF15 (PANTHER); PTHR31062 (PANTHER); IPR008263 (PROSITE_PATTERNS); SIGNAL_PEPTIDE_H_REGION (PHOBIUS); NON_CYTOPLASMIC_DOMAIN (PHOBIUS); SIGNAL_PEPTIDE_C_REGION (PHOBIUS); SIGNAL_PEPTIDE_N_REGION (PHOBIUS); SIGNAL_PEPTIDE (PHOBIUS); SignalP-noTM (SIGNALP_GRAM_NEGATIVE); SignalP-noTM (SIGNALP_EUK); S…
Glyma.20G140200	5.33333	20.6667	3.875	0.015171	0.0458618	atp binding	Electr./energy	EC:2.7.11	no IPS match
Glyma.10G253200	74	154	2.08108	0.00628727	0.0291023	atp binding	Electr./energy	EC:2.7.11	IPR002902 (PFAM); G3DSA:1.10.510.10 (GENE3D); IPR013320 (G3DSA:2.60.120.GENE3D); IPR000719 (PFAM); G3DSA:3.30.200.20 (GENE3D); PTHR24420:SF718 (PANTHER); PTHR24420 (PANTHER); IPR008271 (PROSITE_PATTERNS); IPR017441 (PROSITE_PATTERNS); CYTOPLASMIC_DOMAIN (PHOBIUS); SIGNAL_PEPTIDE (PHOBIUS); SIGNAL_PEPTIDE_N_REGION (PHOBIUS); SIGNAL_PEPTIDE_H_REGION (PHOBIUS); NON_CYTOPLASMIC_DOMAIN (PHOBIUS); SIGN…
Glyma.05G174600	108.333	51	-2.12418	0.000922244	0.0126007	atp binding isoform 1	Electr./energy	EC:2.7.3	Coil (COILS); IPR003594 (SMART); IPR003661 (SMART); IPR003594 (G3DSA:3.30.565.GENE3D); IPR003594 (PFAM); SIGNAL_PEPTIDE (PHOBIUS); SIGNAL_PEPTIDE_H_REGION (PHOBIUS); SIGNAL_PEPTIDE_N_REGION (PHOBIUS); NON_CYTOPLASMIC_DOMAIN (PHOBIUS); SIGNAL_PEPTIDE_C_REGION (PHOBIUS); IPR003594 (SUPERFAMILY)
Glyma.02G154800	57.3333	20	-2.86667	0.00185342	0.0163076	katanin p60 atpase-containing subunit	Electr./energy	EC:3.6.1.15	no IPS match
Glyma.03G098600	95.6667	210	2.19512	0.000514923	0.00996066	nadp-dependent alkenal double bond reductase	Electr./energy	-	NON_CYTOPLASMIC_DOMAIN (PHOBIUS); NON_CYTOPLASMIC_DOMAIN (PHOBIUS); TRANSMEMBRANE (PHOBIUS); CYTOPLASMIC_DOMAIN (PHOBIUS); TRANSMEMBRANE (PHOBIUS); TMhelix (TMHMM); TMhelix (TMHMM)
Glyma.15G204400	2.66667	0	-Inf	0.00809213	0.0328869	nadp-dependent malic enzyme	Electr./energy	EC:1.1.1.39	IPR012302 (PFAM); IPR012301 (G3DSA:3.40.50.GENE3D); IPR016040 (G3DSA:3.40.50.GENE3D); PTHR23406:SF11 (PANTHER); PTHR23406 (PANTHER); SSF51735 (SUPERFAMILY)
Glyma.13G196500	96.6667	200	2.06897	0.000200094	0.00722758	nadph:quinone oxidoreductase family protein	Electr./energy	EC:1.6.5.2	IPR029039 (G3DSA:3.40.50.GENE3D); IPR005025 (PFAM); PTHR30543:SF2 (PANTHER); PTHR30543 (PANTHER); IPR029039 (SUPERFAMILY)
Glyma.08G364300	15	6.33333	-2.36842	0.014007	0.0440141	nadph-dependent diflavin oxidoreductase atr3-like protein	Electr./energy	EC:1.6.2.4	IPR001709 (PRINTS); G3DSA:2.40.30.10 (GENE3D); IPR003097 (PFAM); IPR001433 (PFAM); G3DSA:3.40.50.80 (GENE3D); PTHR19384:SF10 (PANTHER); PTHR19384 (PANTHER); TRANSMEMBRANE (PHOBIUS); CYTOPLASMIC_DOMAIN (PHOBIUS); TRANSMEMBRANE (PHOBIUS); NON_CYTOPLASMIC_DOMAIN (PHOBIUS); CYTOPLASMIC_DOMAIN (PHOBIUS); IPR017938 (SUPERFAMILY); SSF52343 (SUPERFAMILY)
Glyma.15G018000	15.6667	33	2.10638	0.00473238	0.0253276	ndh-dependent cyclic electron flow 1 isoform 1	Electr./energy	-	no IPS match
Glyma.06G195200	5	12	2.4	0.0150352	0.0456476	ndh-dependent flow 6 protein	Electr./energy	-	Coil (COILS); NON_CYTOPLASMIC_DOMAIN (PHOBIUS); CYTOPLASMIC_DOMAIN (PHOBIUS); TRANSMEMBRANE (PHOBIUS)
Glyma.09G047200	2574.33	1267.67	-2.03077	2.63236e-06	0.00138705	plasma membrane-associated cation-binding protein 1-like	Electr./energy	-	no IPS match
Glyma.10G249600	19.6667	41	2.08475	0.0121497	0.0406293	plastocyanin-like domain protein	Electr./energy	-	IPR008972 (G3DSA:2.60.40.GENE3D); IPR003245 (PFAM); SIGNAL_PEPTIDE (PHOBIUS); SIGNAL_PEPTIDE_C_REGION (PHOBIUS); SIGNAL_PEPTIDE_H_REGION (PHOBIUS); NON_CYTOPLASMIC_DOMAIN (PHOBIUS); SIGNAL_PEPTIDE_N_REGION (PHOBIUS); TRANSMEMBRANE (PHOBIUS); CYTOPLASMIC_DOMAIN (PHOBIUS); IPR003245 (PRODOM); IPR003245 (PROSITE_PROFILES); SignalP-TM (SIGNALP_GRAM_POSITIVE); SignalP-noTM (SIGNALP_EUK); IPR008972 (SU…
Glyma.20G144000	103.667	203	1.9582	0.000373303	0.00879641	plastocyanin-like domain protein	Electr./energy	-	IPR008972 (G3DSA:2.60.40.GENE3D); IPR003245 (PFAM); TRANSMEMBRANE (PHOBIUS); SIGNAL_PEPTIDE (PHOBIUS); SIGNAL_PEPTIDE_H_REGION (PHOBIUS); SIGNAL_PEPTIDE_C_REGION (PHOBIUS); NON_CYTOPLASMIC_DOMAIN (PHOBIUS); SIGNAL_PEPTIDE_N_REGION (PHOBIUS); CYTOPLASMIC_DOMAIN (PHOBIUS); IPR003245 (PRODOM); IPR003245 (PROSITE_PROFILES); SignalP-TM (SIGNALP_GRAM_POSITIVE); IPR008972 (SUPERFAMILY); TMhelix (TMHMM);…
Glyma.01G238900	176	339.333	1.92803	7.20602e-06	0.00218382	plastocyanin-like domain protein	Electr./energy	-	IPR008972 (G3DSA:2.60.40.GENE3D); IPR003245 (PFAM); SIGNAL_PEPTIDE_N_REGION (PHOBIUS); TRANSMEMBRANE (PHOBIUS); SIGNAL_PEPTIDE_H_REGION (PHOBIUS); SIGNAL_PEPTIDE (PHOBIUS); NON_CYTOPLASMIC_DOMAIN (PHOBIUS); CYTOPLASMIC_DOMAIN (PHOBIUS); SIGNAL_PEPTIDE_C_REGION (PHOBIUS); IPR003245 (PRODOM); IPR003245 (PROSITE_PROFILES); SignalP-noTM (SIGNALP_EUK); SignalP-TM (SIGNALP_GRAM_POSITIVE); SignalP-noTM …
Glyma.17G113000	82.6667	29.3333	-2.81818	4.43811e-05	0.00413844	plastocyanin-like domain protein	Electr./energy	-	IPR003245 (PFAM); IPR008972 (G3DSA:2.60.40.GENE3D); CYTOPLASMIC_DOMAIN (PHOBIUS); CYTOPLASMIC_DOMAIN (PHOBIUS); TRANSMEMBRANE (PHOBIUS); NON_CYTOPLASMIC_DOMAIN (PHOBIUS); TRANSMEMBRANE (PHOBIUS); IPR003245 (PRODOM); IPR003245 (PROSITE_PROFILES); IPR008972 (SUPERFAMILY); TMhelix (TMHMM)
Glyma.06G100300	527	1063	2.01708	0.000106953	0.00579084	plastocyanin-like domain-containing family protein	Electr./energy	-	IPR008972 (G3DSA:2.60.40.GENE3D); IPR003245 (PFAM); IPR028871 (PROSITE_PATTERNS); TRANSMEMBRANE (PHOBIUS); NON_CYTOPLASMIC_DOMAIN (PHOBIUS); SIGNAL_PEPTIDE_H_REGION (PHOBIUS); TRANSMEMBRANE (PHOBIUS); NON_CYTOPLASMIC_DOMAIN (PHOBIUS); CYTOPLASMIC_DOMAIN (PHOBIUS); SIGNAL_PEPTIDE_N_REGION (PHOBIUS); SIGNAL_PEPTIDE_C_REGION (PHOBIUS); SIGNAL_PEPTIDE (PHOBIUS); IPR003245 (PROSITE_PROFILES); IPR00897…
Glyma.03G058500	1.66667	10.6667	6.4	0.00263033	0.0191185	vacuolar cation proton exchanger 3	Electr./energy	-	IPR004837 (PFAM); IPR004713 (TIGRFAM); IPR004798 (TIGRFAM); PTHR31503 (PANTHER); PTHR31503:SF1 (PANTHER); CYTOPLASMIC_DOMAIN (PHOBIUS); TRANSMEMBRANE (PHOBIUS); CYTOPLASMIC_DOMAIN (PHOBIUS); CYTOPLASMIC_DOMAIN (PHOBIUS); NON_CYTOPLASMIC_DOMAIN (PHOBIUS); NON_CYTOPLASMIC_DOMAIN (PHOBIUS); NON_CYTOPLASMIC_DOMAIN (PHOBIUS); TRANSMEMBRANE (PHOBIUS); NON_CYTOPLASMIC_DOMAIN (PHOBIUS); NON_CYTOPLASMIC_D…
Glyma.06G141600	0.333333	4.33333	13	0.0123221	0.0409509	voltage-dependent t-type calcium channel subunit alpha-	Electr./energy	-	no IPS match
Glyma.11G007600	13.6667	5.33333	-2.5625	0.00671317	0.0300513	12-oxophytodienoate reductase 2-like	Electr./energy	-	IPR013785 (G3DSA:3.20.20.GENE3D); IPR001155 (PFAM); PTHR22893 (PANTHER); PTHR22893:SF14 (PANTHER); SSF51395 (SUPERFAMILY)
Glyma.15G257600	55.6667	155.333	2.79042	3.32612e-06	0.00151627	2og-fe oxygenase family oxidoreductase	Electr./energy	EC:1.14.11	CYTOPLASMIC_DOMAIN (PHOBIUS); TRANSMEMBRANE (PHOBIUS); NON_CYTOPLASMIC_DOMAIN (PHOBIUS); TMhelix (TMHMM)
Glyma.08G351900	517.667	249.667	-2.07343	4.79561e-05	0.00420284	2og-fe oxygenase family oxidoreductase	Electr./energy	EC:1.14.11	IPR027443 (G3DSA:2.60.120.GENE3D); IPR026992 (PFAM); IPR005123 (PFAM); PTHR10209 (PANTHER); IPR005123 (PROSITE_PROFILES); IPR005123 (PROSITE_PROFILES); SSF51197 (SUPERFAMILY); SSF51197 (SUPERFAMILY)
Glyma.07G073900	39	81.6667	2.09402	0.000242463	0.00763427	nad -binding rossmann-fold protein	Electr./energy	-	IPR002347 (PRINTS); IPR002198 (PRINTS); IPR016040 (G3DSA:3.40.50.GENE3D); IPR002198 (PFAM); PTHR24322:SF295 (PANTHER); PTHR24322 (PANTHER); IPR020904 (PROSITE_PATTERNS); SSF51735 (SUPERFAMILY)
Glyma.12G021200	22.3333	50	2.23881	0.000342749	0.00842206	nad h-quinone oxidoreductase chain	Electr./energy	EC:1.6.5.3	no IPS match
Glyma.17G242400	14	30	2.14286	0.00346939	0.0219305	alpha amylase family protein	Metabolic process	EC:3.2.1.1	IPR006046 (PRINTS); IPR006589 (SMART); IPR012850 (SMART); IPR013775 (PIRSF); IPR012850 (PFAM); IPR013780 (G3DSA:2.60.40.GENE3D); IPR006047 (PFAM); IPR013781 (G3DSA:3.20.20.GENE3D); PTHR10357:SF112 (PANTHER); IPR015902 (PANTHER); SIGNAL_PEPTIDE_C_REGION (PHOBIUS); NON_CYTOPLASMIC_DOMAIN (PHOBIUS); SIGNAL_PEPTIDE (PHOBIUS); SIGNAL_PEPTIDE_H_REGION (PHOBIUS); SIGNAL_PEPTIDE_N_REGION (PHOBIUS); Signa…
Glyma.13G053000	133.333	60.3333	-2.20994	0.00170588	0.0158124	alpha- -glucan-protein synthase	Metabolic process	-	IPR004901 (PIRSF); IPR004901 (PFAM); PTHR31682:SF3 (PANTHER); PTHR31682 (PANTHER); IPR029044 (SUPERFAMILY)
Glyma.16G033600	24.6667	10	-2.46667	0.0169433	0.0486809	anthranilate n-benzoyltransferase	Metabolic process	-	IPR003480 (PFAM); IPR023213 (G3DSA:3.30.559.GENE3D); PTHR31623 (PANTHER)
Glyma.09G146700	2784.33	1361.67	-2.0448	0.000167698	0.00665305	bag family molecular chaperone regulator 1-like	Metabolic process	-	SIGNAL_PEPTIDE_C_REGION (PHOBIUS); TRANSMEMBRANE (PHOBIUS); SIGNAL_PEPTIDE (PHOBIUS); SIGNAL_PEPTIDE_N_REGION (PHOBIUS); NON_CYTOPLASMIC_DOMAIN (PHOBIUS); SIGNAL_PEPTIDE_H_REGION (PHOBIUS); CYTOPLASMIC_DOMAIN (PHOBIUS); SignalP-noTM (SIGNALP_EUK); TMhelix (TMHMM); TMhelix (TMHMM)
Glyma.08G215800	28.6667	7	-4.09524	0.0120898	0.0405702	bag family molecular chaperone regulator 1-like isoform x1	Metabolic process	-	Coil (COILS); G3DSA:3.10.20.90 (GENE3D); PTHR12329:SF11 (PANTHER); PTHR12329 (PANTHER); IPR000626 (PROSITE_PROFILES); IPR029071 (SUPERFAMILY)
Glyma.15G114400	29	15	-1.93333	0.0105083	0.0376719	bag family molecular chaperone regulator mitochondrial-like	Metabolic process	-	IPR000048 (SMART); IPR003103 (PFAM); IPR003103 (PROSITE_PROFILES); IPR000048 (PROSITE_PROFILES); SSF63491 (SUPERFAMILY)
Glyma.07G083900	25.3333	82	3.23684	0.0101164	0.036969	bark storage protein a-like	Metabolic process	-	IPR000845 (PFAM); IPR000845 (G3DSA:3.40.50.GENE3D); IPR018017 (PANTHER); PTHR21234:SF19 (PANTHER); SIGNAL_PEPTIDE_C_REGION (PHOBIUS); SIGNAL_PEPTIDE_N_REGION (PHOBIUS); NON_CYTOPLASMIC_DOMAIN (PHOBIUS); SIGNAL_PEPTIDE_H_REGION (PHOBIUS); SIGNAL_PEPTIDE (PHOBIUS); SignalP-TM (SIGNALP_GRAM_POSITIVE); SignalP-noTM (SIGNALP_EUK); SignalP-noTM (SIGNALP_GRAM_NEGATIVE); IPR000845 (SUPERFAMILY)
Glyma.05G007100	0	15.3333	Inf	0.0148001	0.045223	carbonic anhydrase	Metabolic process	EC:4.2.1.1	Coil (COILS); IPR001765 (SMART); IPR001765 (PFAM); IPR001765 (G3DSA:3.40.1050.GENE3D); PTHR11002:SF7 (PANTHER); IPR001765 (PANTHER); IPR015892 (PROSITE_PATTERNS); IPR015892 (PROSITE_PATTERNS); IPR001765 (SUPERFAMILY)
Glyma.19G007700	0.333333	11.3333	34	0.0147947	0.045223	carbonic anhydrase	Metabolic process	EC:4.2.1.1	Coil (COILS); IPR001765 (SMART); IPR001765 (PFAM); IPR001765 (G3DSA:3.40.1050.GENE3D); IPR001765 (PANTHER); PTHR11002:SF7 (PANTHER); IPR015892 (PROSITE_PATTERNS); IPR015892 (PROSITE_PATTERNS); SignalP-TM (SIGNALP_GRAM_POSITIVE); IPR001765 (SUPERFAMILY)
Glyma.18G138400	563	268	-2.10075	0.0059705	0.0283449	carbonic anhydrase family protein	Metabolic process	EC:4.2.1.1	IPR001765 (SMART); IPR001765 (PFAM); IPR001765 (G3DSA:3.40.1050.GENE3D); IPR001765 (PANTHER); PTHR11002:SF7 (PANTHER); IPR015892 (PROSITE_PATTERNS); IPR015892 (PROSITE_PATTERNS); IPR001765 (SUPERFAMILY)
Glyma.18G212200	30.6667	66.6667	2.17391	0.00618264	0.0289006	cbl-interacting protein kinase 2-like	Metabolic process	EC:2.7.11	no IPS match
Glyma.15G024600	21.6667	69.6667	3.21538	0.00243562	0.018434	cell-wall invertase	Metabolic process	EC:3.2.1.26; EC:3.2.1.48	IPR001362 (SMART); IPR023296 (G3DSA:2.115.10.GENE3D); IPR013189 (PFAM); IPR013189 (G3DSA:2.60.120.GENE3D); IPR013148 (PFAM); PTHR31953 (PANTHER); PTHR31953:SF2 (PANTHER); IPR018053 (PROSITE_PATTERNS); SIGNAL_PEPTIDE_N_REGION (PHOBIUS); NON_CYTOPLASMIC_DOMAIN (PHOBIUS); SIGNAL_PEPTIDE_H_REGION (PHOBIUS); SIGNAL_PEPTIDE (PHOBIUS); SIGNAL_PEPTIDE_C_REGION (PHOBIUS); IPR023296 (SUPERFAMILY); IPR00898…
Glyma.07G008800	293	136.333	-2.14914	0.00121038	0.0137973	glycosyl hydrolases	Metabolic process	-	CYTOPLASMIC_DOMAIN (PHOBIUS); TRANSMEMBRANE (PHOBIUS); NON_CYTOPLASMIC_DOMAIN (PHOBIUS); TMhelix (TMHMM)
Glyma.06G176200	368.667	151	-2.4415	2.86055e-06	0.00138705	cytochrome p450 71a1-like	Metabolic process	-	IPR001128 (PRINTS); IPR002401 (PRINTS); IPR001128 (PFAM); IPR001128 (G3DSA:1.10.630.GENE3D); PTHR24298 (PANTHER); PTHR24298:SF58 (PANTHER); IPR017972 (PROSITE_PATTERNS); TRANSMEMBRANE (PHOBIUS); CYTOPLASMIC_DOMAIN (PHOBIUS); NON_CYTOPLASMIC_DOMAIN (PHOBIUS); IPR001128 (SUPERFAMILY)
Glyma.05G042500	3.33333	0	-Inf	0.00160591	0.015423	cytochrome p450 71a1-like	Metabolic process	-	IPR002401 (PRINTS); IPR001128 (PRINTS); IPR001128 (PFAM); IPR001128 (G3DSA:1.10.630.GENE3D); PTHR24298:SF58 (PANTHER); PTHR24298 (PANTHER); IPR017972 (PROSITE_PATTERNS); IPR001128 (SUPERFAMILY)
Glyma.09G142800	0	2	Inf	0.0102525	0.0372394	cytochrome p450 71a26-like	Metabolic process	-	Coil (COILS); IPR002401 (PRINTS); IPR001128 (PFAM); IPR001128 (G3DSA:1.10.630.GENE3D); PTHR24298 (PANTHER); SIGNAL_PEPTIDE_N_REGION (PHOBIUS); NON_CYTOPLASMIC_DOMAIN (PHOBIUS); SIGNAL_PEPTIDE_C_REGION (PHOBIUS); SIGNAL_PEPTIDE (PHOBIUS); SIGNAL_PEPTIDE_H_REGION (PHOBIUS); IPR001128 (SUPERFAMILY); TMhelix (TMHMM)
Glyma.19G240800	1.66667	13.3333	8	0.00968414	0.0361334	cytochrome p450 78a5-like	Metabolic process	-	IPR001128 (PRINTS); IPR002401 (PRINTS); IPR001128 (G3DSA:1.10.630.GENE3D); IPR001128 (PFAM); PTHR24298:SF52 (PANTHER); PTHR24298 (PANTHER); IPR017972 (PROSITE_PATTERNS); NON_CYTOPLASMIC_DOMAIN (PHOBIUS); TRANSMEMBRANE (PHOBIUS); CYTOPLASMIC_DOMAIN (PHOBIUS); IPR001128 (SUPERFAMILY); TMhelix (TMHMM)
Glyma.08G104100	7.66667	24	3.13043	0.00184407	0.0163076	cytochrome p450 78a5-like	Metabolic process	EC:1.14.13.88	IPR001128 (PRINTS); IPR002401 (PRINTS); IPR001128 (PFAM); IPR001128 (G3DSA:1.10.630.GENE3D); PTHR24298:SF52 (PANTHER); PTHR24298 (PANTHER); IPR017972 (PROSITE_PATTERNS); SIGNAL_PEPTIDE_H_REGION (PHOBIUS); SIGNAL_PEPTIDE_N_REGION (PHOBIUS); SIGNAL_PEPTIDE (PHOBIUS); NON_CYTOPLASMIC_DOMAIN (PHOBIUS); SIGNAL_PEPTIDE_C_REGION (PHOBIUS); SignalP-TM (SIGNALP_GRAM_POSITIVE); IPR001128 (SUPERFAMILY); TMh…
Glyma.15G203500	5	28.6667	5.73333	0.00507599	0.0261902	cytochrome p450 82a4-like	Metabolic process	-	no IPS match
Glyma.13G285300	162.667	349.333	2.14754	0.000128928	0.00607682	cytochrome p450 82a4-like	Metabolic process	-	no IPS match
Glyma.19G018300	158	436.667	2.76371	0.000164675	0.00660808	cytochrome p450 84a1-like	Metabolic process	-	IPR002401 (PRINTS); IPR001128 (PRINTS); IPR001128 (PFAM); IPR001128 (G3DSA:1.10.630.GENE3D); PTHR24298:SF60 (PANTHER); PTHR24298 (PANTHER); IPR017972 (PROSITE_PATTERNS); NON_CYTOPLASMIC_DOMAIN (PHOBIUS); SIGNAL_PEPTIDE_N_REGION (PHOBIUS); SIGNAL_PEPTIDE_H_REGION (PHOBIUS); SIGNAL_PEPTIDE_C_REGION (PHOBIUS); SIGNAL_PEPTIDE (PHOBIUS); SignalP-noTM (SIGNALP_EUK); IPR001128 (SUPERFAMILY)
Glyma.01G169200	357.333	724.667	2.02799	5.60319e-06	0.00189982	cytochrome p450 84a1-like	Metabolic process	-	no IPS match
Glyma.19G057300	40.3333	18	-2.24074	0.00652475	0.0296296	cytochrome p450 86b1-like	Metabolic process	-	IPR002401 (PRINTS); IPR001128 (PRINTS); IPR001128 (PFAM); IPR001128 (G3DSA:1.10.630.GENE3D); PTHR24296 (PANTHER); PTHR24296:SF1 (PANTHER); IPR017972 (PROSITE_PATTERNS); CYTOPLASMIC_DOMAIN (PHOBIUS); TRANSMEMBRANE (PHOBIUS); NON_CYTOPLASMIC_DOMAIN (PHOBIUS); TRANSMEMBRANE (PHOBIUS); NON_CYTOPLASMIC_DOMAIN (PHOBIUS); IPR001128 (SUPERFAMILY); TMhelix (TMHMM); TMhelix (TMHMM)
Glyma.01G175500	140.667	269.667	1.91706	0.000123257	0.00600444	cytochrome p450 90b1-like isoform x1	Metabolic process	-	Coil (COILS); IPR001128 (PRINTS); IPR002401 (PRINTS); IPR001128 (G3DSA:1.10.630.GENE3D); IPR001128 (PFAM); PTHR24286 (PANTHER); PTHR24286:SF37 (PANTHER); IPR017972 (PROSITE_PATTERNS); TRANSMEMBRANE (PHOBIUS); CYTOPLASMIC_DOMAIN (PHOBIUS); TRANSMEMBRANE (PHOBIUS); NON_CYTOPLASMIC_DOMAIN (PHOBIUS); NON_CYTOPLASMIC_DOMAIN (PHOBIUS); IPR001128 (SUPERFAMILY); TMhelix (TMHMM)
Glyma.08G140600	31	89.3333	2.88172	0.0136383	0.0433802	cytochrome p450 cyp736a12-like	Metabolic process	EC:1.14.13.88	IPR002401 (PRINTS); IPR001128 (PRINTS); IPR001128 (G3DSA:1.10.630.GENE3D); IPR001128 (PFAM); PTHR24298 (PANTHER); IPR017972 (PROSITE_PATTERNS); SIGNAL_PEPTIDE_N_REGION (PHOBIUS); NON_CYTOPLASMIC_DOMAIN (PHOBIUS); SIGNAL_PEPTIDE_C_REGION (PHOBIUS); SIGNAL_PEPTIDE (PHOBIUS); SIGNAL_PEPTIDE_H_REGION (PHOBIUS); SignalP-noTM (SIGNALP_EUK); IPR001128 (SUPERFAMILY); TMhelix (TMHMM)
Glyma.18G080400	0.666667	25.3333	38	0.0040494	0.0235539	cytochrome p450 family 71 protein	Metabolic process	-	Coil (COILS); IPR002401 (PRINTS); IPR001128 (PRINTS); IPR001128 (PFAM); IPR001128 (G3DSA:1.10.630.GENE3D); PTHR24298 (PANTHER); PTHR24298:SF57 (PANTHER); IPR017972 (PROSITE_PATTERNS); NON_CYTOPLASMIC_DOMAIN (PHOBIUS); TRANSMEMBRANE (PHOBIUS); CYTOPLASMIC_DOMAIN (PHOBIUS); IPR001128 (SUPERFAMILY); TMhelix (TMHMM)
Glyma.15G245300	9.66667	2.66667	-3.625	0.00660836	0.0298045	cytochrome p450 monooxygenase	Metabolic process	EC:1.14.13	IPR002401 (PRINTS); IPR001128 (PRINTS); IPR001128 (G3DSA:1.10.630.GENE3D); IPR001128 (PFAM); PTHR24282:SF16 (PANTHER); PTHR24282 (PANTHER); IPR017972 (PROSITE_PATTERNS); TRANSMEMBRANE (PHOBIUS); CYTOPLASMIC_DOMAIN (PHOBIUS); NON_CYTOPLASMIC_DOMAIN (PHOBIUS); IPR001128 (SUPERFAMILY); TMhelix (TMHMM)
Glyma.17G054500	9	24	2.66667	0.00174665	0.0159214	cytokinin dehydrogenase 3-like	Metabolic process	EC:1.5.99.12; EC:1.4.3.21; EC:1.1.1.158	IPR015345 (PFAM); IPR016167 (G3DSA:3.30.43.GENE3D); IPR016169 (G3DSA:3.30.465.GENE3D); IPR006094 (PFAM); IPR016170 (G3DSA:3.40.462.GENE3D); PTHR13878 (PANTHER); PTHR13878:SF14 (PANTHER); IPR006093 (PROSITE_PATTERNS); NON_CYTOPLASMIC_DOMAIN (PHOBIUS); CYTOPLASMIC_DOMAIN (PHOBIUS); TRANSMEMBRANE (PHOBIUS); IPR016166 (PROSITE_PROFILES); IPR016164 (SUPERFAMILY); IPR016166 (SUPERFAMILY); TMhelix (TMHM…
Glyma.13G191400	1712.67	737	-2.32384	1.92446e-05	0.0031105	cytosolic sulfotransferase 15-like	Metabolic process	-	no IPS match
Glyma.13G259400	534	255.333	-2.09138	0.000913553	0.0125606	dioxygenase family protein	Metabolic process	EC:1.14.11.13	IPR027443 (G3DSA:2.60.120.GENE3D); IPR026992 (PFAM); IPR005123 (PFAM); PTHR10209 (PANTHER); IPR005123 (PROSITE_PROFILES); SSF51197 (SUPERFAMILY)
Glyma.16G103400	46.3333	21.6667	-2.13846	0.00999945	0.0367877	dna (cytosine-5)-methyltransferase cmt2-like	Metabolic process	-	IPR001525 (PANTHER); PTHR10629:SF28 (PANTHER); CYTOPLASMIC_DOMAIN (PHOBIUS); TRANSMEMBRANE (PHOBIUS); NON_CYTOPLASMIC_DOMAIN (PHOBIUS)
Glyma.15G189600	2.33333	11.3333	4.85714	0.0126118	0.041449	dual specificity protein phosphatase dsp8-like	Metabolic process	EC:3.1.3.48; EC:3.1.3	IPR029021 (G3DSA:3.90.190.GENE3D); IPR024950 (PANTHER); PTHR10159:SF312 (PANTHER); NON_CYTOPLASMIC_DOMAIN (PHOBIUS); TRANSMEMBRANE (PHOBIUS); CYTOPLASMIC_DOMAIN (PHOBIUS); IPR029021 (SUPERFAMILY)
Glyma.04G131100	15	64	4.26667	0.000476296	0.00960715	eugenol synthase	Metabolic process	-	IPR008030 (PFAM); G3DSA:3.90.25.10 (GENE3D); IPR016040 (G3DSA:3.40.50.GENE3D); PTHR10366 (PANTHER); PTHR10366:SF310 (PANTHER); SSF51735 (SUPERFAMILY)
Glyma.20G036200	449.333	158	-2.84388	0.000161738	0.00660808	extracellular ribonuclease le-like	Metabolic process	EC:3.1.27.1	IPR001568 (G3DSA:3.90.730.GENE3D); IPR001568 (PFAM); IPR001568 (PANTHER); IPR018188 (PROSITE_PATTERNS); IPR018188 (PROSITE_PATTERNS); IPR001568 (SUPERFAMILY)
Glyma.02G285000	33.6667	71.3333	2.11881	0.00030342	0.00813694	ferric-chelate reductase 1	Metabolic process	-	IPR004877 (PFAM); PTHR23130:SF71 (PANTHER); PTHR23130 (PANTHER); CYTOPLASMIC_DOMAIN (PHOBIUS); TRANSMEMBRANE (PHOBIUS); TRANSMEMBRANE (PHOBIUS); CYTOPLASMIC_DOMAIN (PHOBIUS); TRANSMEMBRANE (PHOBIUS); NON_CYTOPLASMIC_DOMAIN (PHOBIUS); NON_CYTOPLASMIC_DOMAIN (PHOBIUS); NON_CYTOPLASMIC_DOMAIN (PHOBIUS); CYTOPLASMIC_DOMAIN (PHOBIUS); TRANSMEMBRANE (PHOBIUS); TRANSMEMBRANE (PHOBIUS); TRANSMEMBRANE (PH…
Glyma.10G201700	47.6667	109.667	2.3007	0.00156208	0.0152669	glucomannan 4-beta-mannosyltransferase 9-like	Metabolic process	-	PF13641 (PFAM); IPR029044 (G3DSA:3.90.550.GENE3D); PTHR32044 (PANTHER); PTHR32044:SF6 (PANTHER); CYTOPLASMIC_DOMAIN (PHOBIUS); TRANSMEMBRANE (PHOBIUS); NON_CYTOPLASMIC_DOMAIN (PHOBIUS); TRANSMEMBRANE (PHOBIUS); CYTOPLASMIC_DOMAIN (PHOBIUS); TRANSMEMBRANE (PHOBIUS); NON_CYTOPLASMIC_DOMAIN (PHOBIUS); TRANSMEMBRANE (PHOBIUS); TRANSMEMBRANE (PHOBIUS); NON_CYTOPLASMIC_DOMAIN (PHOBIUS); CYTOPLASMIC_DOM…
Glyma.16G026800	8.33333	1.66667	-5	0.0158076	0.0468978	glycosyltransferase family 28 protein	Metabolic process	-	no IPS match
Glyma.05G242900	8.66667	3.33333	-2.6	0.0158639	0.0470057	glycosyltransferase family 61 protein	Metabolic process	-	NON_CYTOPLASMIC_DOMAIN (PHOBIUS); CYTOPLASMIC_DOMAIN (PHOBIUS); TRANSMEMBRANE (PHOBIUS); TMhelix (TMHMM)
Glyma.08G050300	227	80.3333	-2.82573	0.000111121	0.00585666	glycosyltransferase family 61 protein	Metabolic process	-	IPR007657 (PFAM); PTHR20961 (PANTHER); PTHR20961:SF5 (PANTHER); CYTOPLASMIC_DOMAIN (PHOBIUS); NON_CYTOPLASMIC_DOMAIN (PHOBIUS); TRANSMEMBRANE (PHOBIUS); TMhelix (TMHMM)
Glyma.08G338800	8	26	3.25	0.00890842	0.0345506	hydroquinone glucosyltransferase-like	Metabolic process	-	IPR002213 (PFAM); G3DSA:3.40.50.2000 (GENE3D); PTHR11926:SF140 (PANTHER); IPR002213 (PANTHER); IPR002213 (PROSITE_PATTERNS); SSF53756 (SUPERFAMILY)
Glyma.08G338600	266.333	99.6667	-2.67224	3.47936e-05	0.0037771	hydroquinone glucosyltransferase-like	Metabolic process	-	IPR002213 (PFAM); G3DSA:3.40.50.2000 (GENE3D); PTHR11926:SF140 (PANTHER); IPR002213 (PANTHER); IPR002213 (PROSITE_PATTERNS); SSF53756 (SUPERFAMILY)
Glyma.05G118800	6	0	-Inf	0.000993413	0.0129766	hydroxyacyl-acp dehydrase	Metabolic process	-	IPR029069 (G3DSA:3.10.129.GENE3D); IPR013114 (PFAM); PTHR30272 (PANTHER); PTHR30272:SF1 (PANTHER); IPR029069 (SUPERFAMILY)
Glyma.03G262400	35.3333	17.3333	-2.03846	0.00174261	0.0159211	inactive purple acid phosphatase-like protein	Metabolic process	-	IPR011230 (PIRSF); IPR029052 (G3DSA:3.60.21.GENE3D); IPR004843 (PFAM); PTHR32440:SF0 (PANTHER); PTHR32440 (PANTHER); IPR029052 (SUPERFAMILY)
Glyma.03G215000	11	24.6667	2.24242	0.00522621	0.0265851	indole-3-acetic acid-induced protein arg2-like	Metabolic process	-	IPR004926 (PFAM)
Glyma.19G211600	111.667	216.333	1.93731	2.01536e-05	0.00318661	indole-3-acetic acid-induced protein arg2-like	Metabolic process	-	IPR004926 (PFAM)
Glyma.15G023000	67.6667	137.333	2.02956	0.00133444	0.0142663	inorganic pyrophosphatase 2-like	Metabolic process	EC:3.6.1; EC:3.1.3.75	IPR016965 (PIRSF); IPR006384 (TIGRFAM); IPR006383 (TIGRFAM); IPR023214 (G3DSA:3.40.50.GENE3D); IPR016965 (PFAM); PTHR20889 (PANTHER); PTHR20889:SF0 (PANTHER); IPR023214 (SUPERFAMILY)
Glyma.20G020800	409.333	213.667	-1.91576	0.000650402	0.0109869	lecithin-cholesterol acyltransferase-like 4-like	Metabolic process	EC:2.3.1; EC:3.1.1	Coil (COILS); IPR003386 (PFAM); IPR029058 (G3DSA:3.40.50.GENE3D); PTHR11440:SF3 (PANTHER); PTHR11440 (PANTHER); IPR029058 (SUPERFAMILY)
Glyma.09G150400	0.333333	87	261	0.000342309	0.00842072	lectin precursor	Metabolic process	-	IPR001220 (PFAM); IPR013320 (G3DSA:2.60.120.GENE3D); PTHR32401:SF2 (PANTHER); PTHR32401 (PANTHER); IPR000985 (PROSITE_PATTERNS); IPR019825 (PROSITE_PATTERNS); CYTOPLASMIC_DOMAIN (PHOBIUS); NON_CYTOPLASMIC_DOMAIN (PHOBIUS); TRANSMEMBRANE (PHOBIUS); IPR008985 (SUPERFAMILY)
Glyma.18G215600	50.3333	22.6667	-2.22059	0.000412026	0.00912716	mannan endo- -beta-mannosidase	Metabolic process	-	no IPS match
Glyma.19G226300	2.66667	0	-Inf	0.00423989	0.0240235	mannan endo- -beta-mannosidase 4-like	Metabolic process	EC:3.2.1.78	IPR001547 (PFAM); IPR013781 (G3DSA:3.20.20.GENE3D); PTHR31451:SF8 (PANTHER); PTHR31451 (PANTHER); SIGNAL_PEPTIDE (PHOBIUS); NON_CYTOPLASMIC_DOMAIN (PHOBIUS); SIGNAL_PEPTIDE_C_REGION (PHOBIUS); SIGNAL_PEPTIDE_H_REGION (PHOBIUS); SIGNAL_PEPTIDE_N_REGION (PHOBIUS); SignalP-noTM (SIGNALP_EUK); IPR017853 (SUPERFAMILY)
Glyma.09G224500	3	0	-Inf	0.00913166	0.0350454	mannan endo- -beta-mannosidase 5-like	Metabolic process	EC:3.2.1.78	IPR001547 (PFAM); IPR013781 (G3DSA:3.20.20.GENE3D); PTHR31451:SF8 (PANTHER); PTHR31451 (PANTHER); NON_CYTOPLASMIC_DOMAIN (PHOBIUS); CYTOPLASMIC_DOMAIN (PHOBIUS); TRANSMEMBRANE (PHOBIUS); IPR017853 (SUPERFAMILY); TMhelix (TMHMM)
Glyma.06G030500	584.667	258.667	-2.26031	0.000845563	0.0122185	mannan endo- -beta-mannosidase 7-like	Metabolic process	-	Coil (COILS); IPR013781 (G3DSA:3.20.20.GENE3D); IPR001547 (PFAM); PTHR31451:SF8 (PANTHER); PTHR31451 (PANTHER); SIGNAL_PEPTIDE (PHOBIUS); SIGNAL_PEPTIDE_C_REGION (PHOBIUS); SIGNAL_PEPTIDE_H_REGION (PHOBIUS); SIGNAL_PEPTIDE_N_REGION (PHOBIUS); NON_CYTOPLASMIC_DOMAIN (PHOBIUS); SignalP-noTM (SIGNALP_EUK); IPR017853 (SUPERFAMILY)
Glyma.04G030400	222.667	81.6667	-2.72653	2.69829e-05	0.00350456	mannan endo- -beta-mannosidase 7-like	Metabolic process	-	Coil (COILS); IPR001547 (PFAM); IPR013781 (G3DSA:3.20.20.GENE3D); PTHR31451 (PANTHER); PTHR31451:SF8 (PANTHER); IPR017853 (SUPERFAMILY)
Glyma.13G045700	3	11.6667	3.88889	0.00575258	0.0278737	mannose-6-phosphate isomerase 1-like	Metabolic process	EC:5.3.1.8	Coil (COILS); IPR016305 (PRINTS); IPR016305 (PIRSF); G3DSA:1.10.441.10 (GENE3D); IPR001250 (TIGRFAM); IPR001250 (PFAM); IPR014710 (G3DSA:2.60.120.GENE3D); IPR016305 (PANTHER); PTHR10309:SF0 (PANTHER); IPR018050 (PROSITE_PATTERNS); IPR018050 (PROSITE_PATTERNS); IPR011051 (SUPERFAMILY)
Glyma.10G154400	137	275	2.0073	0.00205152	0.0170986	mannosylglycoprotein endo-beta-mannosidase-like	Metabolic process	EC:3.2.1.152	IPR013812 (G3DSA:2.60.40.GENE3D); IPR008979 (G3DSA:2.60.120.GENE3D); IPR006102 (PFAM); IPR013781 (G3DSA:3.20.20.GENE3D); IPR006103 (PFAM); IPR006104 (PFAM); PTHR10066 (PANTHER); IPR028787 (PTHR10066:PANTHER); IPR023232 (PROSITE_PATTERNS); IPR008979 (SUPERFAMILY); IPR006102 (SUPERFAMILY); IPR017853 (SUPERFAMILY)
Glyma.01G244200	4	14	3.5	0.0159199	0.0470693	methylthioribose kinase	Metabolic process	EC:2.7.1.100	IPR009212 (PIRSF); IPR009212 (TIGRFAM); G3DSA:3.90.1200.10 (GENE3D); IPR009212 (HAMAP); IPR011009 (SUPERFAMILY)
Glyma.16G041100	29.3333	71.6667	2.44318	0.0017863	0.0160745	methyltransferase-like protein	Metabolic process	-	SIGNAL_PEPTIDE_H_REGION (PHOBIUS); SIGNAL_PEPTIDE_C_REGION (PHOBIUS); SIGNAL_PEPTIDE_N_REGION (PHOBIUS); SIGNAL_PEPTIDE (PHOBIUS); NON_CYTOPLASMIC_DOMAIN (PHOBIUS); SignalP-noTM (SIGNALP_EUK); SignalP-TM (SIGNALP_GRAM_POSITIVE); SignalP-noTM (SIGNALP_GRAM_NEGATIVE); TMhelix (TMHMM)
Glyma.17G051100	90	45	-2	0.00385976	0.0230487	micronuclear linker histone poly	Metabolic process	-	no IPS match
Glyma.03G113200	4.66667	15.3333	3.28571	0.00905859	0.0348788	momilactone a synthase-like	Metabolic process	EC:1.1.1.100	IPR002198 (PRINTS); IPR002347 (PRINTS); IPR002198 (PFAM); IPR016040 (G3DSA:3.40.50.GENE3D); PTHR24322:SF309 (PANTHER); PTHR24322 (PANTHER); IPR020904 (PROSITE_PATTERNS); SSF51735 (SUPERFAMILY)
Glyma.19G197100	22.6667	69	3.04412	6.5225e-05	0.00480814	momilactone a synthase-like	Metabolic process	EC:1.1.1.53	IPR002198 (PRINTS); IPR002347 (PRINTS); IPR002198 (PFAM); IPR016040 (G3DSA:3.40.50.GENE3D); PTHR24322 (PANTHER); PTHR24322:SF309 (PANTHER); SSF51735 (SUPERFAMILY)
Glyma.06G057100	9.33333	21.3333	2.28571	0.0112205	0.0390046	monoacylglycerol lipase abhd6-like	Metabolic process	-	IPR000073 (PRINTS); PF12697 (PFAM); IPR029058 (G3DSA:3.40.50.GENE3D); PTHR10992:SF731 (PANTHER); PTHR10992 (PANTHER); IPR029058 (SUPERFAMILY)
Glyma.09G229500	7.33333	0.666667	-11	0.00973482	0.036234	non-functional nadph-dependent codeinone reductase 2-like	Metabolic process	EC:1.1.1.149	IPR020471 (PRINTS); IPR020471 (PIRSF); IPR023210 (PFAM); IPR023210 (G3DSA:3.20.20.GENE3D); PTHR11732:SF142 (PANTHER); IPR001395 (PANTHER); IPR018170 (PROSITE_PATTERNS); IPR018170 (PROSITE_PATTERNS); IPR023210 (SUPERFAMILY)
Glyma.02G182500	2.33333	0	-Inf	0.00824396	0.033249	non-functional nadph-dependent codeinone reductase 2-like	Metabolic process	-	IPR020471 (PRINTS); IPR023210 (PFAM); IPR023210 (G3DSA:3.20.20.GENE3D); IPR001395 (PANTHER); PTHR11732:SF142 (PANTHER); IPR018170 (PROSITE_PATTERNS); IPR023210 (SUPERFAMILY)
Glyma.11G056900	29.6667	8	-3.70833	0.000107695	0.00580225	patatin group a-3-like	Metabolic process	EC:3.1.1	IPR002641 (PFAM); G3DSA:3.40.1090.10 (GENE3D); PTHR32176 (PANTHER); IPR016035 (SUPERFAMILY)
Glyma.14G081300	0.333333	3.33333	10	0.0168808	0.0485872	patatin-like protein	Metabolic process	EC:3.1.1	IPR002641 (PFAM); G3DSA:3.40.1090.10 (GENE3D); PTHR32176 (PANTHER); IPR016035 (SUPERFAMILY)
Glyma.17G244000	3.33333	16.3333	4.9	0.00437864	0.024381	patatin-like protein	Metabolic process	EC:3.1.1	G3DSA:3.40.1090.10 (GENE3D); IPR002641 (PFAM); PTHR32176 (PANTHER); IPR016035 (SUPERFAMILY)
Glyma.20G240200	15	31	2.06667	0.0114139	0.0394142	polynucleotidyl ribonuclease h fold	Metabolic process	-	no IPS match
Glyma.07G017900	5.33333	1.33333	-4	0.00793476	0.0325299	polynucleotidyl ribonuclease h fold	Metabolic process	-	PF13456 (PFAM)
Glyma.15G071000	37.3333	8.66667	-4.30769	0.000165354	0.00660808	polyphenol oxidase	Metabolic process	-	IPR002227 (PRINTS); IPR016213 (PIRSF); IPR002227 (PFAM); IPR022740 (PFAM); IPR008922 (G3DSA:1.10.1280.GENE3D); IPR022739 (PFAM); PTHR11474:SF16 (PANTHER); PTHR11474 (PANTHER); IPR002227 (PROSITE_PATTERNS); IPR002227 (PROSITE_PATTERNS); IPR008922 (SUPERFAMILY)
Glyma.15G071200	3.33333	40.6667	12.2	0.000212069	0.00733465	polyphenol oxidase chloroplastic-like	Metabolic process	EC:1.10.3.1	no IPS match
Glyma.04G121700	9	31.3333	3.48148	0.00179937	0.0161162	polyphenol oxidase chloroplastic-like	Metabolic process	EC:1.10.3.1	IPR002227 (PRINTS); IPR016213 (PIRSF); IPR002227 (PFAM); IPR008922 (G3DSA:1.10.1280.GENE3D); IPR022739 (PFAM); IPR022740 (PFAM); PTHR11474 (PANTHER); PTHR11474:SF16 (PANTHER); IPR002227 (PROSITE_PATTERNS); SIGNAL_PEPTIDE (PHOBIUS); SIGNAL_PEPTIDE_N_REGION (PHOBIUS); SIGNAL_PEPTIDE_C_REGION (PHOBIUS); SIGNAL_PEPTIDE_H_REGION (PHOBIUS); NON_CYTOPLASMIC_DOMAIN (PHOBIUS); SignalP-TM (SIGNALP_GRAM_POS…
Glyma.18G256900	0.333333	4.33333	13	0.00763181	0.0319705	polyvinylalcohol dehydrogenase-like	Metabolic process	-	SIGNAL_PEPTIDE_N_REGION (PHOBIUS); SIGNAL_PEPTIDE_C_REGION (PHOBIUS); SIGNAL_PEPTIDE_H_REGION (PHOBIUS); SIGNAL_PEPTIDE (PHOBIUS); NON_CYTOPLASMIC_DOMAIN (PHOBIUS)
Glyma.09G239900	48	15.3333	-3.13043	9.38546e-05	0.00556159	polyvinylalcohol dehydrogenase-like	Metabolic process	-	IPR018391 (SMART); IPR027295 (G3DSA:2.140.10.GENE3D); PF13360 (PFAM); PTHR32303:SF3 (PANTHER); PTHR32303 (PANTHER); NON_CYTOPLASMIC_DOMAIN (PHOBIUS); SIGNAL_PEPTIDE_C_REGION (PHOBIUS); SIGNAL_PEPTIDE (PHOBIUS); SIGNAL_PEPTIDE_H_REGION (PHOBIUS); SIGNAL_PEPTIDE_N_REGION (PHOBIUS); SignalP-TM (SIGNALP_GRAM_POSITIVE); SignalP-noTM (SIGNALP_EUK); SignalP-noTM (SIGNALP_GRAM_NEGATIVE); IPR011047 (SUPER…
Glyma.05G009800	7.33333	18.6667	2.54545	0.00253031	0.0187094	pppde thiol peptidase family	Metabolic process	-	TRANSMEMBRANE (PHOBIUS); CYTOPLASMIC_DOMAIN (PHOBIUS); NON_CYTOPLASMIC_DOMAIN (PHOBIUS)
Glyma.05G042000	38.3333	20	-1.91667	0.00854965	0.0337616	protein phosphatase	Metabolic process	-	IPR008586 (PFAM); PTHR31972 (PANTHER); PTHR31972:SF2 (PANTHER)
Glyma.10G071000	10.3333	1.66667	-6.2	0.000814166	0.0120756	purple acid phosphatase 22-like	Metabolic process	EC:3.1.3.2	IPR003961 (SMART); IPR025733 (PFAM); IPR029052 (G3DSA:3.60.21.GENE3D); IPR015914 (G3DSA:2.60.40.GENE3D); IPR004843 (PFAM); PTHR22953 (PANTHER); PTHR22953:SF7 (PANTHER); SIGNAL_PEPTIDE_N_REGION (PHOBIUS); NON_CYTOPLASMIC_DOMAIN (PHOBIUS); SIGNAL_PEPTIDE_C_REGION (PHOBIUS); SIGNAL_PEPTIDE (PHOBIUS); SIGNAL_PEPTIDE_H_REGION (PHOBIUS); SignalP-TM (SIGNALP_GRAM_POSITIVE); SignalP-noTM (SIGNALP_EUK); S…
Glyma.16G162400	0	8	Inf	0.000163838	0.00660808	tryptophan aminotransferase-related protein 4-like	Metabolic process	-	IPR015422 (G3DSA:3.90.1150.GENE3D); IPR006947 (G3DSA:2.10.25.GENE3D); IPR015421 (G3DSA:3.40.640.GENE3D); IPR006948 (PFAM); IPR006947 (PFAM); PTHR11751:SF126 (PANTHER); PTHR11751 (PANTHER); SIGNAL_PEPTIDE_C_REGION (PHOBIUS); SIGNAL_PEPTIDE_N_REGION (PHOBIUS); NON_CYTOPLASMIC_DOMAIN (PHOBIUS); SIGNAL_PEPTIDE (PHOBIUS); SIGNAL_PEPTIDE_H_REGION (PHOBIUS); SignalP-noTM (SIGNALP_EUK); IPR015424 (SUPERF…
Glyma.05G217100	411.333	187.333	-2.19573	0.000126684	0.00603844	udp-glucose 4-epimerase gepi48-like	Metabolic process	EC:5.1.3.2	IPR008089 (PRINTS); IPR016040 (G3DSA:3.40.50.GENE3D); G3DSA:3.90.25.10 (GENE3D); IPR025308 (PFAM); IPR005886 (TIGRFAM); IPR001509 (PFAM); PTHR10366:SF308 (PANTHER); PTHR10366 (PANTHER); SSF51735 (SUPERFAMILY)
Glyma.08G107500	7.66667	24.6667	3.21739	0.0172993	0.0492578	udp-glycosyltransferase 75d1-like	Metabolic process	-	IPR002213 (PFAM); G3DSA:3.40.50.2000 (GENE3D); PTHR11926:SF98 (PANTHER); IPR002213 (PANTHER); IPR002213 (PROSITE_PATTERNS); SIGNAL_PEPTIDE_C_REGION (PHOBIUS); NON_CYTOPLASMIC_DOMAIN (PHOBIUS); SIGNAL_PEPTIDE_H_REGION (PHOBIUS); SIGNAL_PEPTIDE_N_REGION (PHOBIUS); SIGNAL_PEPTIDE (PHOBIUS); SSF53756 (SUPERFAMILY)
Glyma.12G058300	6	0.666667	-9	0.00687479	0.0304152	udp-glycosyltransferase 76e2-like	Metabolic process	-	IPR002213 (PFAM); G3DSA:3.40.50.2000 (GENE3D); IPR002213 (PANTHER); PTHR11926:SF102 (PANTHER); SSF53756 (SUPERFAMILY)
Glyma.06G235000	14	5	-2.8	0.00596413	0.0283449	udp-glycosyltransferase 79b6-like	Metabolic process	-	IPR002213 (PFAM); G3DSA:3.40.50.2000 (GENE3D); IPR002213 (PANTHER); PTHR11926:SF145 (PANTHER); SSF53756 (SUPERFAMILY)
Glyma.18G265900	6.33333	39	6.15789	0.00802248	0.0327423	udp-glycosyltransferase 83a1-like	Metabolic process	-	G3DSA:3.40.50.2000 (GENE3D); IPR002213 (PFAM); G3DSA:3.40.50.2000 (GENE3D); IPR002213 (PANTHER); PTHR11926:SF162 (PANTHER); SSF53756 (SUPERFAMILY)
Glyma.08G244500	42	22	-1.90909	0.0130007	0.0422135	udp-glycosyltransferase 83a1-like	Metabolic process	-	no IPS match
Glyma.19G029300	4.66667	12.3333	2.64286	0.010086	0.0369323	udp-glycosyltransferase 83a1-like	Metabolic process	EC:2.4.1.115	G3DSA:3.40.50.2000 (GENE3D); IPR002213 (PFAM); IPR002213 (PANTHER); PTHR11926:SF162 (PANTHER); IPR002213 (PROSITE_PATTERNS); SSF53756 (SUPERFAMILY)
Glyma.06G102300	36.3333	17.6667	-2.0566	0.00927644	0.0353311	udp-glycosyltransferase 85a2-like	Metabolic process	EC:2.4.1.215; EC:2.4.1.203	IPR002213 (PFAM); G3DSA:3.40.50.2000 (GENE3D); IPR002213 (PANTHER); PTHR11926:SF143 (PANTHER); IPR002213 (PROSITE_PATTERNS); SSF53756 (SUPERFAMILY)
Glyma.09G128400	202.667	75	-2.70222	0.000379456	0.00884716	udp-glycosyltransferase 88a1-like	Metabolic process	-	IPR002213 (PFAM); G3DSA:3.40.50.2000 (GENE3D); IPR002213 (PANTHER); PTHR11926:SF118 (PANTHER); IPR002213 (PROSITE_PATTERNS); SSF53756 (SUPERFAMILY)
Glyma.02G126500	6	18.6667	3.11111	0.00198921	0.016791	uncharacterized n-acetyltransferase ycf52-like	Metabolic process	EC:2.3.1	IPR016181 (G3DSA:3.40.630.GENE3D); IPR000182 (PFAM); PTHR23091:SF206 (PANTHER); PTHR23091 (PANTHER); IPR000182 (PROSITE_PROFILES); SignalP-TM (SIGNALP_GRAM_POSITIVE); IPR016181 (SUPERFAMILY)
Glyma.05G033700	19	7.66667	-2.47826	0.0154453	0.0463061	vegetative incompatibility protein het-e-1-like	Metabolic process	-	IPR001680 (SMART); IPR015943 (G3DSA:2.130.10.GENE3D); IPR001680 (PFAM); IPR015943 (G3DSA:2.130.10.GENE3D); PTHR22844 (PANTHER); PTHR22844:SF159 (PANTHER); IPR017986 (PROSITE_PROFILES); IPR001680 (PROSITE_PROFILES); IPR001680 (PROSITE_PROFILES); IPR001680 (PROSITE_PROFILES); IPR017986 (PROSITE_PROFILES); IPR017986 (SUPERFAMILY)
Glyma.08G018000	160	81.6667	-1.95918	0.000704968	0.0113325	1-aminocyclopropane-1-carboxylate synthase	Metabolic process	EC:4.4.1.14	Coil (COILS); PR00753 (PRINTS); IPR015422 (G3DSA:3.90.1150.GENE3D); IPR004839 (PFAM); IPR015421 (G3DSA:3.40.640.GENE3D); PTHR11751:SF284 (PANTHER); PTHR11751 (PANTHER); IPR004838 (PROSITE_PATTERNS); IPR015424 (SUPERFAMILY)
Glyma.05G108900	110.333	49	-2.2517	6.84953e-05	0.00486856	1-aminocyclopropane-1-carboxylate synthase	Metabolic process	EC:4.4.1.14	PR00753 (PRINTS); IPR015421 (G3DSA:3.40.640.GENE3D); IPR015422 (G3DSA:3.90.1150.GENE3D); IPR004839 (PFAM); PTHR11751:SF340 (PANTHER); PTHR11751 (PANTHER); IPR004838 (PROSITE_PATTERNS); IPR015424 (SUPERFAMILY)
Glyma.17G158100	101	25.3333	-3.98684	2.35248e-05	0.00337581	1-aminocyclopropane-1-carboxylate synthase	Metabolic process	EC:4.4.1.14	PR00753 (PRINTS); IPR004839 (PFAM); IPR015421 (G3DSA:3.40.640.GENE3D); IPR015422 (G3DSA:3.90.1150.GENE3D); PTHR11751 (PANTHER); PTHR11751:SF340 (PANTHER); IPR004838 (PROSITE_PATTERNS); IPR015424 (SUPERFAMILY)
Glyma.17G187300	99	301.667	3.04714	1.08214e-05	0.00264506	2-aminoethanethiol dioxygenase-like	Metabolic process	EC:1.13.11.19	IPR014710 (G3DSA:2.60.120.GENE3D); IPR012864 (PFAM); PTHR22966 (PANTHER); PTHR22966:SF1 (PANTHER); IPR011051 (SUPERFAMILY)
Glyma.16G037600	70.3333	212	3.01422	0.000486138	0.00967857	2-aminoethanethiol dioxygenase-like	Metabolic process	EC:1.13.11.19	IPR014710 (G3DSA:2.60.120.GENE3D); IPR012864 (PFAM); PTHR22966 (PANTHER); PTHR22966:SF1 (PANTHER); IPR011051 (SUPERFAMILY)
Glyma.19G133200	77	40	-1.925	0.0108134	0.0383157	2-oxoglutarate-dependent dioxygenase aop3-like	Metabolic process	EC:1.14.11	IPR005123 (PFAM); IPR027443 (G3DSA:2.60.120.GENE3D); IPR026992 (PFAM); PTHR10209 (PANTHER); IPR005123 (PROSITE_PROFILES); SSF51197 (SUPERFAMILY)
Glyma.19G133400	313.333	119.333	-2.6257	0.000241446	0.00763427	2-oxoglutarate-dependent dioxygenase aop3-like	Metabolic process	EC:1.14.11	TRANSMEMBRANE (PHOBIUS); CYTOPLASMIC_DOMAIN (PHOBIUS); NON_CYTOPLASMIC_DOMAIN (PHOBIUS); TMhelix (TMHMM)
Glyma.16G072000	1206.67	424.667	-2.84144	1.12293e-06	0.000980094	2-oxoglutarate-dependent dioxygenase aop3-like	Metabolic process	EC:1.14.11	no IPS match
Glyma.17G176200	124.667	63.6667	-1.95812	0.000112203	0.00587102	3-ketodihydrosphingosine reductase-like	Metabolic process	-	IPR002347 (PRINTS); IPR002198 (PFAM); IPR016040 (G3DSA:3.40.50.GENE3D); PTHR24322 (PANTHER); PTHR24322:SF315 (PANTHER); SSF51735 (SUPERFAMILY)
Glyma.02G088600	13.3333	26	1.95	0.00597134	0.0283449	50s ribosomal	Metabolic process	-	no IPS match
Glyma.15G151500	6.66667	16	2.4	0.0141551	0.0442013	60s ribosomal protein l11-like isoform x1	Metabolic process	-	IPR002132 (PFAM); IPR022803 (G3DSA:3.30.1440.GENE3D); TMhelix (TMHMM)
Glyma.15G095200	0	2.66667	Inf	0.0135268	0.0431893	60s ribosomal protein l18a-like	Metabolic process	-	PTHR10052 (PANTHER); PTHR10052:SF7 (PANTHER); NON_CYTOPLASMIC_DOMAIN (PHOBIUS); TRANSMEMBRANE (PHOBIUS); TRANSMEMBRANE (PHOBIUS); NON_CYTOPLASMIC_DOMAIN (PHOBIUS); CYTOPLASMIC_DOMAIN (PHOBIUS); TMhelix (TMHMM); TMhelix (TMHMM)
Glyma.20G147800	25.6667	51	1.98701	0.0139046	0.0438276	60s ribosomal protein l23	Metabolic process	-	PF13456 (PFAM)
Glyma.09G253900	14.6667	60.6667	4.13636	1.02157e-05	0.00259192	7-methylxanthosine synthase 1-like	Metabolic process	-	CYTOPLASMIC_DOMAIN (PHOBIUS); TRANSMEMBRANE (PHOBIUS); NON_CYTOPLASMIC_DOMAIN (PHOBIUS); TMhelix (TMHMM); TMhelix (TMHMM)
Glyma.01G211000	267.333	137	-1.95134	0.000483608	0.0096633	glycosyl hydrolases	Metabolic process	-	IPR001362 (SMART); IPR013189 (PFAM); IPR013148 (PFAM); IPR013189 (G3DSA:2.60.120.GENE3D); IPR021792 (PFAM); IPR023296 (G3DSA:2.115.10.GENE3D); PTHR31953 (PANTHER); PTHR31953:SF1 (PANTHER); IPR018053 (PROSITE_PATTERNS); TRANSMEMBRANE (PHOBIUS); NON_CYTOPLASMIC_DOMAIN (PHOBIUS); CYTOPLASMIC_DOMAIN (PHOBIUS); IPR008985 (SUPERFAMILY); IPR023296 (SUPERFAMILY); TMhelix (TMHMM)
Glyma.05G056300	503.333	244.333	-2.06003	0.000129552	0.0060923	glycosyl hydrolases	Metabolic process	-
Glyma.03G166500	90.6667	193.333	2.13235	0.00775763	0.0322054	acid phosphatase 1	Metabolic process	EC:3.1.3.2	IPR014403 (PIRSF); IPR023214 (G3DSA:3.40.50.GENE3D); IPR005519 (PFAM); IPR010028 (TIGRFAM); PTHR31284 (PANTHER); PTHR31284:SF6 (PANTHER); NON_CYTOPLASMIC_DOMAIN (PHOBIUS); SIGNAL_PEPTIDE_H_REGION (PHOBIUS); SIGNAL_PEPTIDE (PHOBIUS); SIGNAL_PEPTIDE_N_REGION (PHOBIUS); SIGNAL_PEPTIDE_C_REGION (PHOBIUS); SignalP-noTM (SIGNALP_EUK); IPR023214 (SUPERFAMILY); TMhelix (TMHMM)
Glyma.19G167600	480.333	966.333	2.0118	0.000870644	0.0123681	acid phosphatase 1	Metabolic process	EC:3.1.3.2	no IPS match
Glyma.20G105300	70.3333	135.667	1.92891	0.000433938	0.00926579	act-like tyrosine kinase family protein	Metabolic process	EC:2.7.11; EC:2.7.10	IPR001245 (PRINTS); IPR020635 (SMART); G3DSA:3.30.70.260 (GENE3D); G3DSA:1.10.510.10 (GENE3D); IPR002912 (PFAM); IPR001245 (PFAM); G3DSA:3.30.200.20 (GENE3D); PTHR23257 (PANTHER); PTHR23257:SF414 (PANTHER); IPR008271 (PROSITE_PATTERNS); IPR002912 (PROSITE_PROFILES); IPR000719 (PROSITE_PROFILES); SSF55021 (SUPERFAMILY); IPR011009 (SUPERFAMILY)
Glyma.17G081300	160.667	62.3333	-2.57754	0.000630338	0.0108604	adenine nucleotide alpha hydrolases-like superfamily	Metabolic process	-	no IPS match
Glyma.03G151800	0	2.33333	Inf	0.00760468	0.0319553	adenylate isopentenyltransferase chloroplastic-like	Metabolic process	EC:2.5.1.27	IPR002627 (PFAM); G3DSA:1.10.287.890 (GENE3D); IPR027417 (G3DSA:3.40.50.GENE3D); PTHR11088:SF25 (PANTHER); IPR002627 (PANTHER); IPR027417 (SUPERFAMILY)
Glyma.02G148600	21.6667	42.3333	1.95385	0.0150157	0.0456072	adenylate isopentenyltransferase chloroplastic-like	Metabolic process	EC:2.5.1.27	IPR002627 (PFAM); IPR027417 (G3DSA:3.40.50.GENE3D); G3DSA:1.10.287.890 (GENE3D); PTHR11088:SF25 (PANTHER); IPR002627 (PANTHER); IPR027417 (SUPERFAMILY)
Glyma.03G040600	3142.67	1406.67	-2.23412	0.00107521	0.0132307	alanine--glyoxylate aminotransferase 2 homolog mitochondrial-like	Metabolic process	EC:2.6.1.44	no IPS match
Glyma.14G121200	142.667	323.667	2.26869	0.000104699	0.00575021	alcohol dehydrogenase	Metabolic process	EC:1.1.1.1	no IPS match
Glyma.04G213900	8	26.6667	3.33333	0.000671561	0.0111315	alcohol dehydrogenase 1	Metabolic process	EC:1.1.1.1	no IPS match
Glyma.17G097700	178	80	-2.225	0.0051997	0.026542	aldehyde dehydrogenase 12a1 isoform 1	Metabolic process	-	IPR015590 (PFAM); IPR016162 (G3DSA:3.40.605.GENE3D); PTHR11699:SF148 (PANTHER); PTHR11699 (PANTHER); IPR016161 (SUPERFAMILY)
Glyma.05G231800	951	409.667	-2.3214	3.33151e-05	0.00372514	aldehyde dehydrogenase family 2 member c4-like	Metabolic process	EC:1.2.1.68	IPR015590 (PFAM); IPR016162 (G3DSA:3.40.605.GENE3D); IPR016163 (G3DSA:3.40.309.GENE3D); PTHR11699:SF138 (PANTHER); PTHR11699 (PANTHER); IPR016160 (PROSITE_PATTERNS); IPR029510 (PROSITE_PATTERNS); IPR016161 (SUPERFAMILY)
Glyma.08G039200	1389	493.333	-2.81554	4.40585e-07	0.000676502	aldehyde dehydrogenase family 2 member c4-like	Metabolic process	EC:1.2.1.68; EC:1.2.1.36	IPR016162 (G3DSA:3.40.605.GENE3D); IPR016163 (G3DSA:3.40.309.GENE3D); IPR015590 (PFAM); PTHR11699 (PANTHER); PTHR11699:SF138 (PANTHER); IPR029510 (PROSITE_PATTERNS); IPR016160 (PROSITE_PATTERNS); IPR016161 (SUPERFAMILY)
Glyma.05G174100	0	2.33333	Inf	0.0122538	0.0408109	alkaline phytoceramidase	Metabolic process	-	TRANSMEMBRANE (PHOBIUS); NON_CYTOPLASMIC_DOMAIN (PHOBIUS); CYTOPLASMIC_DOMAIN (PHOBIUS); NON_CYTOPLASMIC_DOMAIN (PHOBIUS); CYTOPLASMIC_DOMAIN (PHOBIUS); SIGNAL_PEPTIDE_H_REGION (PHOBIUS); SIGNAL_PEPTIDE (PHOBIUS); TRANSMEMBRANE (PHOBIUS); NON_CYTOPLASMIC_DOMAIN (PHOBIUS); TRANSMEMBRANE (PHOBIUS); SIGNAL_PEPTIDE_N_REGION (PHOBIUS); TRANSMEMBRANE (PHOBIUS); TRANSMEMBRANE (PHOBIUS); CYTOPLASMIC_DOMA…
Glyma.19G124600	2419.67	913	-2.65024	0.00281822	0.0198239	alpha-l-arabinofuranosidase 1-like	Metabolic process	EC:3.2.1.37; EC:3.2.1.55	IPR010720 (SMART); IPR008979 (G3DSA:2.60.120.GENE3D); IPR010720 (PFAM); PTHR31776 (PANTHER); PTHR31776:SF0 (PANTHER); SIGNAL_PEPTIDE_H_REGION (PHOBIUS); NON_CYTOPLASMIC_DOMAIN (PHOBIUS); SIGNAL_PEPTIDE_C_REGION (PHOBIUS); SIGNAL_PEPTIDE_N_REGION (PHOBIUS); SIGNAL_PEPTIDE (PHOBIUS); SignalP-noTM (SIGNALP_GRAM_NEGATIVE); SignalP-noTM (SIGNALP_EUK); SignalP-TM (SIGNALP_GRAM_POSITIVE); IPR017853 (SUP…
Glyma.10G056800	445.667	892.667	2.00299	0.00065139	0.0109869	aminopeptidase-like protein	Metabolic process	-	CYTOPLASMIC_DOMAIN (PHOBIUS); TRANSMEMBRANE (PHOBIUS); NON_CYTOPLASMIC_DOMAIN (PHOBIUS); TMhelix (TMHMM)
Glyma.12G054800	23	8.66667	-2.65385	0.00440047	0.0244567	amp-dependent synthetase and ligase family protein	Metabolic process	EC:1.11.1.6	G3DSA:2.160.10.10 (GENE3D); G3DSA:3.30.300.30 (GENE3D); G3DSA:2.160.10.10 (GENE3D); G3DSA:2.30.38.10 (GENE3D); IPR009081 (G3DSA:1.10.1200.GENE3D); IPR009081 (PFAM); IPR001451 (PFAM); G3DSA:3.40.50.980 (GENE3D); G3DSA:3.40.50.980 (GENE3D); IPR000873 (PFAM); PTHR22754 (PANTHER); IPR020845 (PROSITE_PATTERNS); TRANSMEMBRANE (PHOBIUS); TRANSMEMBRANE (PHOBIUS); TRANSMEMBRANE (PHOBIUS); NON_CYTOPLASMIC_…
Glyma.16G043400	83.6667	179	2.13944	3.80612e-05	0.00388431	apyrase	Metabolic process	EC:3.6.1.15; EC:3.6.1.42; EC:3.6.1.6	no IPS match
Glyma.16G043300	22.6667	50.6667	2.23529	0.00966544	0.0361007	apyrase-like protein	Metabolic process	EC:3.6.1.42; EC:3.6.1.6	IPR000407 (PFAM); IPR000407 (PANTHER); PTHR11782:SF30 (PANTHER); IPR000407 (PROSITE_PATTERNS); NON_CYTOPLASMIC_DOMAIN (PHOBIUS); CYTOPLASMIC_DOMAIN (PHOBIUS); TRANSMEMBRANE (PHOBIUS); TMhelix (TMHMM)
Glyma.13G242100	10	90.6667	9.06667	4.72003e-07	0.000676502	asparagine synthetase	Metabolic process	-	IPR029055 (G3DSA:3.60.20.GENE3D); IPR024286 (PFAM); PTHR11772:SF9 (PANTHER); PTHR11772 (PANTHER); IPR029055 (SUPERFAMILY)
Glyma.15G071300	54.6667	282.333	5.16463	1.25835e-06	0.00103646	asparagine synthetase	Metabolic process	-	IPR029055 (G3DSA:3.60.20.GENE3D); IPR024286 (PFAM); PTHR11772 (PANTHER); PTHR11772:SF9 (PANTHER); IPR029055 (SUPERFAMILY)
Glyma.13G181000	22.6667	102.667	4.52941	1.57579e-05	0.00293879	asparagine synthetase	Metabolic process	-	SIGNAL_PEPTIDE_H_REGION (PHOBIUS); SIGNAL_PEPTIDE (PHOBIUS); SIGNAL_PEPTIDE_C_REGION (PHOBIUS); NON_CYTOPLASMIC_DOMAIN (PHOBIUS); SIGNAL_PEPTIDE_N_REGION (PHOBIUS)
Glyma.07G195300	22.3333	98	4.38806	0.000103854	0.00575021	asparagine synthetase	Metabolic process	-	IPR029055 (G3DSA:3.60.20.GENE3D); IPR024286 (PFAM); PTHR11772 (PANTHER); PTHR11772:SF9 (PANTHER); IPR029055 (SUPERFAMILY)
Glyma.02G228100	6002.67	2730.67	-2.19824	0.000177879	0.00691858	asparagine synthetase	Metabolic process	EC:6.3.5.4	IPR006426 (PIRSF); IPR001962 (PFAM); IPR029055 (G3DSA:3.60.20.GENE3D); IPR006426 (TIGRFAM); IPR014729 (G3DSA:3.40.50.GENE3D); IPR000583 (PFAM); PTHR11772 (PANTHER); PTHR11772:SF2 (PANTHER); SIGNAL_PEPTIDE_C_REGION (PHOBIUS); NON_CYTOPLASMIC_DOMAIN (PHOBIUS); SIGNAL_PEPTIDE (PHOBIUS); SIGNAL_PEPTIDE_N_REGION (PHOBIUS); SIGNAL_PEPTIDE_H_REGION (PHOBIUS); IPR017932 (PROSITE_PROFILES); IPR029055 (SUP…
Glyma.15G142000	30.3333	79	2.6044	0.00272857	0.0194503	aspartate and glycine-rich protein	Metabolic process	-	no IPS match
Glyma.01G131100	53.6667	126.667	2.36025	0.000283679	0.00795613	aspartate mitochondrial-like	Metabolic process	EC:2.6.1.9; EC:2.6.1.57; EC:2.6.1.5; EC:2.6.1.1	IPR000796 (PRINTS); IPR015422 (G3DSA:3.90.1150.GENE3D); IPR015421 (G3DSA:3.40.640.GENE3D); IPR004839 (PFAM); IPR000796 (PANTHER); PTHR11879:SF0 (PANTHER); IPR015424 (SUPERFAMILY)
Glyma.13G104000	345.667	165.667	-2.08652	6.69458e-05	0.00486856	beta galactosidase 1	Metabolic process	EC:3.2.1.23	IPR001944 (PRINTS); IPR001944 (PFAM); IPR000922 (PFAM); IPR008979 (G3DSA:2.60.120.GENE3D); IPR008979 (G3DSA:2.60.120.GENE3D); IPR013781 (G3DSA:3.20.20.GENE3D); PTHR23421:SF55 (PANTHER); IPR001944 (PANTHER); IPR019801 (PROSITE_PATTERNS); NON_CYTOPLASMIC_DOMAIN (PHOBIUS); SIGNAL_PEPTIDE_C_REGION (PHOBIUS); SIGNAL_PEPTIDE_N_REGION (PHOBIUS); SIGNAL_PEPTIDE_H_REGION (PHOBIUS); SIGNAL_PEPTIDE (PHOBIUS…
Glyma.17G055100	419.667	191.667	-2.18957	0.000209596	0.00729707	beta galactosidase 1	Metabolic process	EC:3.2.1.23	IPR001944 (PRINTS); IPR001944 (PFAM); IPR013781 (G3DSA:3.20.20.GENE3D); IPR008979 (G3DSA:2.60.120.GENE3D); IPR000922 (PFAM); IPR001944 (PANTHER); PTHR23421:SF55 (PANTHER); IPR019801 (PROSITE_PATTERNS); SIGNAL_PEPTIDE_N_REGION (PHOBIUS); NON_CYTOPLASMIC_DOMAIN (PHOBIUS); SIGNAL_PEPTIDE (PHOBIUS); SIGNAL_PEPTIDE_C_REGION (PHOBIUS); SIGNAL_PEPTIDE_H_REGION (PHOBIUS); IPR000922 (PROSITE_PROFILES); Si…
Glyma.07G186000	20.3333	47	2.31148	0.00130838	0.0141416	branched-chain-amino-acid aminotransferase chloroplastic-like isoform x1	Metabolic process	EC:2.6.1; EC:2.6.1.42	IPR005786 (PIRSF); IPR001544 (PFAM); G3DSA:3.30.470.10 (GENE3D); IPR005786 (TIGRFAM); G3DSA:3.20.10.10 (GENE3D); IPR001544 (PANTHER); PTHR11825:SF25 (PANTHER); IPR018300 (PROSITE_PATTERNS); IPR001544 (SUPERFAMILY)
Glyma.07G211800	13	4	-3.25	0.00233677	0.0181236	cell number regulator 1-like	Metabolic process	-	IPR006461 (TIGRFAM); IPR006461 (PFAM); PTHR15907 (PANTHER); PTHR15907:SF33 (PANTHER); TRANSMEMBRANE (PHOBIUS); CYTOPLASMIC_DOMAIN (PHOBIUS); NON_CYTOPLASMIC_DOMAIN (PHOBIUS); TMhelix (TMHMM); TMhelix (TMHMM)
Glyma.18G041600	18	36	2	0.0168743	0.0485749	centromere protein v-like	Metabolic process	-	IPR006913 (G3DSA:3.90.1590.GENE3D); IPR006913 (PFAM); IPR011057 (SUPERFAMILY)
Glyma.11G050600	27	12.3333	-2.18919	0.00727268	0.0313616	chaperone domain protein	Metabolic process	-	IPR001623 (PRINTS); IPR001623 (SMART); IPR001623 (PFAM); IPR001623 (G3DSA:1.10.287.GENE3D); PTHR25040 (PANTHER); PTHR25040:SF139 (PANTHER); IPR018253 (PROSITE_PATTERNS); IPR001623 (PROSITE_PROFILES); IPR001623 (SUPERFAMILY)
Glyma.12G030700	0.333333	5	15	0.0100722	0.0369123	chaperone protein dnaj chloroplast	Metabolic process	-	CYTOPLASMIC_DOMAIN (PHOBIUS); TRANSMEMBRANE (PHOBIUS); NON_CYTOPLASMIC_DOMAIN (PHOBIUS); TMhelix (TMHMM)
Glyma.11G105800	6.33333	24.6667	3.89474	0.0005715	0.0104178	chaperone protein dnaj chloroplastic-like	Metabolic process	-	IPR001623 (PRINTS); IPR001623 (SMART); IPR001623 (G3DSA:1.10.287.GENE3D); IPR001623 (PFAM); PTHR24076:SF107 (PANTHER); PTHR24076 (PANTHER); IPR018253 (PROSITE_PATTERNS); IPR001623 (PROSITE_PROFILES); IPR001623 (SUPERFAMILY)
Glyma.16G127700	13.6667	31.6667	2.31707	0.00506387	0.0261667	chaperone protein dnaj chloroplastic-like	Metabolic process	-	IPR001623 (PRINTS); IPR001623 (SMART); IPR001623 (G3DSA:1.10.287.GENE3D); IPR001623 (PFAM); PTHR24076 (PANTHER); PTHR24076:SF107 (PANTHER); IPR001623 (PROSITE_PROFILES); IPR001623 (SUPERFAMILY)
Glyma.14G010600	28	61.3333	2.19048	0.00379243	0.0228467	chaperone protein dnaj chloroplastic-like	Metabolic process	-	IPR001623 (PRINTS); IPR001623 (SMART); IPR001623 (PFAM); IPR001623 (G3DSA:1.10.287.GENE3D); PTHR24076 (PANTHER); PTHR24076:SF107 (PANTHER); IPR018253 (PROSITE_PATTERNS); IPR001623 (PROSITE_PROFILES); IPR001623 (SUPERFAMILY)
Glyma.05G191100	0	17	Inf	0.00249151	0.0186023	chloroplastic nifs-like cysteine desulfurase isoform 1	Metabolic process	EC:2.8.1.7
Glyma.18G294300	28	82.3333	2.94048	0.00863843	0.0339623	class i glutamine amidotransferase-like superfamily protein	Metabolic process	-	IPR011697 (PFAM); IPR029062 (G3DSA:3.40.50.GENE3D); PTHR11922:SF18 (PANTHER); PTHR11922 (PANTHER); IPR017926 (PROSITE_PROFILES); IPR029062 (SUPERFAMILY)
Glyma.09G080100	309.333	1185	3.83082	2.51424e-08	0.000182869	cytidine deoxycytidylate deaminase family protein	Metabolic process	-	IPR002125 (PFAM); G3DSA:3.40.140.10 (GENE3D); PTHR11079:SF25 (PANTHER); PTHR11079 (PANTHER); IPR016192 (PROSITE_PATTERNS); SignalP-noTM (SIGNALP_EUK); IPR016193 (SUPERFAMILY)
Glyma.11G060200	46	12	-3.83333	0.000775532	0.0118032	cytochrome p450	Metabolic process	-	IPR001019 (PFAM); IPR027417 (G3DSA:3.40.50.GENE3D); PTHR10218:SF182 (PANTHER); IPR001019 (PANTHER); IPR027417 (SUPERFAMILY)
Glyma.20G152300	0	3	Inf	0.00350786	0.02202	cytochrome p450 704c1-like	Metabolic process	-	Coil (COILS); IPR002403 (PRINTS); IPR001128 (PRINTS); IPR001128 (G3DSA:1.10.630.GENE3D); IPR001128 (PFAM); PTHR24296 (PANTHER); PTHR24296:SF4 (PANTHER); IPR001128 (SUPERFAMILY)
Glyma.04G052100	15.6667	7	-2.2381	0.0058954	0.0282224	cytochrome p450 711a1-like	Metabolic process	EC:1.14.14.1	SIGNAL_PEPTIDE_N_REGION (PHOBIUS); SIGNAL_PEPTIDE (PHOBIUS); SIGNAL_PEPTIDE_C_REGION (PHOBIUS); SIGNAL_PEPTIDE_H_REGION (PHOBIUS); NON_CYTOPLASMIC_DOMAIN (PHOBIUS); TMhelix (TMHMM)
Glyma.09G038000	1.66667	7.33333	4.4	0.00554732	0.0273843	dihydrolipoyl dehydrogenase chloroplastic-like	Metabolic process	EC:1.8.1.4	PR00411 (PRINTS); IPR004099 (PFAM); IPR001327 (PFAM); IPR004099 (G3DSA:3.30.390.GENE3D); G3DSA:3.50.50.60 (GENE3D); PTHR22912:SF142 (PANTHER); PTHR22912 (PANTHER); SSF51905 (SUPERFAMILY); IPR016156 (SUPERFAMILY)
Glyma.06G031100	14.6667	91.3333	6.22727	7.55986e-05	0.00511095	dna polymerase epsilon catalytic subunit	Metabolic process	-	SIGNAL_PEPTIDE_H_REGION (PHOBIUS); SIGNAL_PEPTIDE_N_REGION (PHOBIUS); SIGNAL_PEPTIDE_C_REGION (PHOBIUS); NON_CYTOPLASMIC_DOMAIN (PHOBIUS); SIGNAL_PEPTIDE (PHOBIUS)
Glyma.04G030900	60.3333	184.333	3.05525	0.000157965	0.00657687	dna polymerase epsilon catalytic subunit	Metabolic process	-	no IPS match
Glyma.14G073200	81.6667	248.333	3.04082	2.47271e-05	0.00340099	dna polymerase epsilon catalytic subunit	Metabolic process	-	no IPS match
Glyma.06G031000	20.3333	53.6667	2.63934	0.00370884	0.0225852	dna polymerase epsilon catalytic subunit	Metabolic process	-	no IPS match
Glyma.18G127500	2704.67	1329.33	-2.0346	2.21981e-05	0.00334044	dnaj heat shock family protein	Metabolic process	-	IPR001623 (PRINTS); IPR001623 (SMART); IPR001623 (G3DSA:1.10.287.GENE3D); G3DSA:2.60.260.20 (GENE3D); IPR001623 (PFAM); IPR002939 (PFAM); PTHR24077:SF213 (PANTHER); PTHR24077 (PANTHER); IPR018253 (PROSITE_PATTERNS); IPR001623 (PROSITE_PROFILES); IPR001623 (SUPERFAMILY); IPR008971 (SUPERFAMILY)
Glyma.01G040600	28	13.6667	-2.04878	0.0137401	0.0435324	dnaj heat shock family protein	Metabolic process	-	IPR001623 (PRINTS); IPR001623 (SMART); IPR002939 (PFAM); IPR001623 (PFAM); IPR001623 (G3DSA:1.10.287.GENE3D); G3DSA:2.60.260.20 (GENE3D); PTHR24077:SF213 (PANTHER); PTHR24077 (PANTHER); IPR018253 (PROSITE_PATTERNS); IPR001623 (PROSITE_PROFILES); IPR001623 (SUPERFAMILY); IPR008971 (SUPERFAMILY)
Glyma.08G295500	2355.33	1055.67	-2.23113	0.000156233	0.00657687	dnaj heat shock family protein	Metabolic process	-	IPR001623 (PRINTS); IPR001623 (SMART); IPR001623 (PFAM); G3DSA:2.60.260.20 (GENE3D); IPR001623 (G3DSA:1.10.287.GENE3D); IPR002939 (PFAM); PTHR24077:SF213 (PANTHER); PTHR24077 (PANTHER); IPR018253 (PROSITE_PATTERNS); IPR001623 (PROSITE_PROFILES); IPR008971 (SUPERFAMILY); IPR001623 (SUPERFAMILY)
Glyma.07G197600	17.3333	38.6667	2.23077	0.0011145	0.0134399	dnaj heat shock n-terminal domain-containing	Metabolic process	-	Coil (COILS); IPR001623 (SMART); IPR001623 (PFAM); G3DSA:3.30.70.20 (GENE3D); IPR001623 (G3DSA:1.10.287.GENE3D); PF13459 (PFAM); PTHR25040:SF138 (PANTHER); PTHR25040 (PANTHER); NON_CYTOPLASMIC_DOMAIN (PHOBIUS); CYTOPLASMIC_DOMAIN (PHOBIUS); TRANSMEMBRANE (PHOBIUS); IPR001623 (PROSITE_PROFILES); IPR001623 (SUPERFAMILY); SSF54862 (SUPERFAMILY)
Glyma.06G216500	0	4.33333	Inf	0.00205151	0.0170986	early nodulin-93-like	Metabolic process	-	IPR005050 (PFAM); IPR005050 (PRODOM); TMhelix (TMHMM); TMhelix (TMHMM)
Glyma.05G009100	1	12.3333	12.3333	0.001136	0.0135377	early nodulin-93-like	Metabolic process	-	IPR005050 (PFAM); IPR005050 (PRODOM); TMhelix (TMHMM); TMhelix (TMHMM)
Glyma.05G009000	41.6667	167	4.008	0.00130806	0.0141416	early nodulin-93-like	Metabolic process	-	CYTOPLASMIC_DOMAIN (PHOBIUS); NON_CYTOPLASMIC_DOMAIN (PHOBIUS); TRANSMEMBRANE (PHOBIUS); TMhelix (TMHMM)
Glyma.17G117200	70.6667	272	3.84906	9.24729e-05	0.00556159	early nodulin-93-like	Metabolic process	-	SIGNAL_PEPTIDE_H_REGION (PHOBIUS); SIGNAL_PEPTIDE (PHOBIUS); SIGNAL_PEPTIDE_C_REGION (PHOBIUS); SIGNAL_PEPTIDE_N_REGION (PHOBIUS); NON_CYTOPLASMIC_DOMAIN (PHOBIUS)
Glyma.17G117100	40	103.667	2.59167	0.000126772	0.00603844	early nodulin-93-like	Metabolic process	-	IPR005050 (PFAM); CYTOPLASMIC_DOMAIN (PHOBIUS); CYTOPLASMIC_DOMAIN (PHOBIUS); NON_CYTOPLASMIC_DOMAIN (PHOBIUS); TRANSMEMBRANE (PHOBIUS); TRANSMEMBRANE (PHOBIUS); IPR005050 (PRODOM); TMhelix (TMHMM); TMhelix (TMHMM)
Glyma.09G009800	140.333	269.333	1.91924	7.31697e-05	0.00502064	early nodulin-like protein 2-like	Metabolic process	-	IPR008972 (G3DSA:2.60.40.GENE3D); IPR003245 (PFAM); SIGNAL_PEPTIDE_C_REGION (PHOBIUS); SIGNAL_PEPTIDE (PHOBIUS); NON_CYTOPLASMIC_DOMAIN (PHOBIUS); SIGNAL_PEPTIDE_N_REGION (PHOBIUS); SIGNAL_PEPTIDE_H_REGION (PHOBIUS); IPR003245 (PRODOM); IPR003245 (PROSITE_PROFILES); SignalP-noTM (SIGNALP_EUK); SignalP-TM (SIGNALP_GRAM_POSITIVE); IPR008972 (SUPERFAMILY)
Glyma.10G113300	54.6667	27.3333	-2	0.00862964	0.0339338	elongation factor chloroplastic-like	Metabolic process	-	IPR000795 (PRINTS); IPR000795 (PFAM); IPR027417 (G3DSA:3.40.50.GENE3D); PTHR23115 (PANTHER); PTHR23115:SF121 (PANTHER); SIGNAL_PEPTIDE (PHOBIUS); SIGNAL_PEPTIDE_C_REGION (PHOBIUS); SIGNAL_PEPTIDE_H_REGION (PHOBIUS); NON_CYTOPLASMIC_DOMAIN (PHOBIUS); SIGNAL_PEPTIDE_N_REGION (PHOBIUS); SignalP-TM (SIGNALP_GRAM_POSITIVE); IPR027417 (SUPERFAMILY)
Glyma.10G175400	7	16	2.28571	0.011553	0.0396683	eukaryotic translation initiation factor 6-2-like	Metabolic process	-	SIGNAL_PEPTIDE_C_REGION (PHOBIUS); SIGNAL_PEPTIDE_H_REGION (PHOBIUS); NON_CYTOPLASMIC_DOMAIN (PHOBIUS); SIGNAL_PEPTIDE (PHOBIUS); SIGNAL_PEPTIDE_N_REGION (PHOBIUS)
Glyma.10G099600	62	32	-1.9375	0.00868176	0.0340204	exostosin family protein isoform 1	Metabolic process	-	IPR013111 (PFAM); IPR004263 (PANTHER); PTHR11062:SF21 (PANTHER); IPR013032 (PROSITE_PATTERNS); IPR013032 (PROSITE_PATTERNS); CYTOPLASMIC_DOMAIN (PHOBIUS); NON_CYTOPLASMIC_DOMAIN (PHOBIUS); TRANSMEMBRANE (PHOBIUS); IPR000742 (PROSITE_PROFILES); TMhelix (TMHMM)
Glyma.04G207800	208.667	415.667	1.99201	0.00017417	0.00683281	fatty acid amide hydrolase-like	Metabolic process	-	TRANSMEMBRANE (PHOBIUS); NON_CYTOPLASMIC_DOMAIN (PHOBIUS); CYTOPLASMIC_DOMAIN (PHOBIUS); TMhelix (TMHMM)
Glyma.11G185100	7	18.3333	2.61905	0.0148647	0.0453506	fatty acyl- reductase 3-like	Metabolic process	-	IPR016040 (G3DSA:3.40.50.GENE3D); IPR026055 (PFAM); IPR013120 (PFAM); PTHR11011:SF25 (PANTHER); IPR026055 (PANTHER); SSF51735 (SUPERFAMILY)
Glyma.13G317600	245.667	129	-1.90439	0.0109106	0.0384791	fatty acyl- reductase 3-like	Metabolic process	-	IPR013120 (PFAM); IPR026055 (PFAM); IPR016040 (G3DSA:3.40.50.GENE3D); IPR026055 (PANTHER); PTHR11011:SF25 (PANTHER); SSF51735 (SUPERFAMILY)
Glyma.15G242400	0	3.33333	Inf	0.0173202	0.0492735	f-box fbd lrr-repeat protein at3g14710-like	Metabolic process	-	IPR006566 (SMART); IPR006566 (PFAM); G3DSA:3.80.10.10 (GENE3D); IPR001810 (PFAM); PTHR32212 (PANTHER); PTHR32212:SF56 (PANTHER); SSF52047 (SUPERFAMILY); IPR001810 (SUPERFAMILY)
Glyma.19G231000	2	7.66667	3.83333	0.00953418	0.0358318	f-box protein pp2-b15-like	Metabolic process	-	IPR001810 (SMART); IPR025886 (PFAM); G3DSA:1.20.1280.50 (GENE3D); PTHR32278:SF2 (PANTHER); PTHR32278 (PANTHER); IPR001810 (PROSITE_PROFILES); IPR001810 (SUPERFAMILY)
Glyma.02G304900	12	29.3333	2.44444	0.0018697	0.0163514	f-box protein sne-like	Metabolic process	-	IPR001810 (SMART); IPR001810 (PFAM); G3DSA:1.20.1280.50 (GENE3D); IPR001810 (SUPERFAMILY)
Glyma.03G229800	211	473.667	2.24487	1.84676e-06	0.00118518	galactinol synthase	Metabolic process	EC:2.4.1.123	IPR029044 (G3DSA:3.90.550.GENE3D); IPR002495 (PFAM); PTHR11183 (PANTHER); PTHR11183:SF33 (PANTHER); IPR029044 (SUPERFAMILY)
Glyma.02G114100	14.6667	54.3333	3.70455	0.000317995	0.00818796	galactose oxidase	Metabolic process	-	no IPS match
Glyma.11G109600	7	16.6667	2.38095	0.00939886	0.0355985	gamma-glutamylcyclotransferase at3g02910-like	Metabolic process	-	no IPS match
Glyma.15G264300	9.33333	33.6667	3.60714	0.00403819	0.0235094	gdsl esterase lipase 5-like	Metabolic process	-	IPR001087 (PFAM); IPR013831 (G3DSA:3.40.50.GENE3D); PTHR22835:SF149 (PANTHER); PTHR22835 (PANTHER); SIGNAL_PEPTIDE_H_REGION (PHOBIUS); SIGNAL_PEPTIDE_C_REGION (PHOBIUS); NON_CYTOPLASMIC_DOMAIN (PHOBIUS); SIGNAL_PEPTIDE (PHOBIUS); SIGNAL_PEPTIDE_N_REGION (PHOBIUS); SignalP-noTM (SIGNALP_EUK); SSF52266 (SUPERFAMILY)
Glyma.15G264200	35	95.3333	2.72381	0.00108967	0.0133054	gdsl esterase lipase 5-like	Metabolic process	-	IPR013831 (G3DSA:3.40.50.GENE3D); IPR001087 (PFAM); PTHR22835:SF149 (PANTHER); PTHR22835 (PANTHER); SIGNAL_PEPTIDE_H_REGION (PHOBIUS); NON_CYTOPLASMIC_DOMAIN (PHOBIUS); SIGNAL_PEPTIDE_C_REGION (PHOBIUS); SIGNAL_PEPTIDE_N_REGION (PHOBIUS); SIGNAL_PEPTIDE (PHOBIUS); SignalP-noTM (SIGNALP_EUK); SSF52266 (SUPERFAMILY)
Glyma.16G012500	45.3333	23.6667	-1.91549	0.00225656	0.0178103	gdsl esterase lipase 5-like	Metabolic process	-	IPR001087 (PFAM); IPR013831 (G3DSA:3.40.50.GENE3D); PTHR22835:SF149 (PANTHER); PTHR22835 (PANTHER); SIGNAL_PEPTIDE_N_REGION (PHOBIUS); NON_CYTOPLASMIC_DOMAIN (PHOBIUS); SIGNAL_PEPTIDE_C_REGION (PHOBIUS); SIGNAL_PEPTIDE_H_REGION (PHOBIUS); SIGNAL_PEPTIDE (PHOBIUS); SignalP-noTM (SIGNALP_EUK); SSF52266 (SUPERFAMILY); TMhelix (TMHMM)
Glyma.03G252500	572.667	296.333	-1.93251	0.0094671	0.0357232	gdsl esterase lipase at5g33370-like	Metabolic process	-	no IPS match
Glyma.03G252700	385.667	153	-2.5207	0.000462152	0.00952234	gdsl esterase lipase at5g33370-like	Metabolic process	-	IPR001087 (PFAM); IPR013831 (G3DSA:3.40.50.GENE3D); PTHR22835 (PANTHER); PTHR22835:SF142 (PANTHER); NON_CYTOPLASMIC_DOMAIN (PHOBIUS); SIGNAL_PEPTIDE_N_REGION (PHOBIUS); SIGNAL_PEPTIDE (PHOBIUS); SIGNAL_PEPTIDE_H_REGION (PHOBIUS); SIGNAL_PEPTIDE_C_REGION (PHOBIUS); SignalP-TM (SIGNALP_EUK); SSF52266 (SUPERFAMILY); TMhelix (TMHMM)
Glyma.15G079300	130	53.6667	-2.42236	0.000297636	0.00811802	gdsl esterase lipase at5g45960-like	Metabolic process	-	no IPS match
Glyma.07G150400	169.667	86	-1.97287	0.000235031	0.00759268	gdsl esterase lipase cprd49-like	Metabolic process	-	no IPS match
Glyma.14G220900	15.6667	36	2.29787	0.00533761	0.0268995	gdsl-like lipase acylhydrolase	Metabolic process	EC:3.1.1	IPR001087 (PFAM); IPR013831 (G3DSA:3.40.50.GENE3D); PTHR22835 (PANTHER); PTHR22835:SF119 (PANTHER); CYTOPLASMIC_DOMAIN (PHOBIUS); NON_CYTOPLASMIC_DOMAIN (PHOBIUS); TRANSMEMBRANE (PHOBIUS)
Glyma.17G259500	20	6.33333	-3.15789	0.00596628	0.0283449	gdsl-like lipase acylhydrolase	Metabolic process	EC:3.1.1	IPR013831 (G3DSA:3.40.50.GENE3D); IPR001087 (PFAM); PTHR22835 (PANTHER); PTHR22835:SF119 (PANTHER); IPR008265 (PROSITE_PATTERNS); NON_CYTOPLASMIC_DOMAIN (PHOBIUS); SIGNAL_PEPTIDE_N_REGION (PHOBIUS); SIGNAL_PEPTIDE (PHOBIUS); SIGNAL_PEPTIDE_C_REGION (PHOBIUS); SIGNAL_PEPTIDE_H_REGION (PHOBIUS); SignalP-TM (SIGNALP_GRAM_POSITIVE)
Glyma.14G220600	151.667	31.6667	-4.78947	2.76304e-06	0.00138705	gdsl-like lipase acylhydrolase	Metabolic process	EC:3.1.1	IPR001087 (PFAM); IPR013831 (G3DSA:3.40.50.GENE3D); PTHR22835 (PANTHER); PTHR22835:SF119 (PANTHER); IPR008265 (PROSITE_PATTERNS); SIGNAL_PEPTIDE_C_REGION (PHOBIUS); SIGNAL_PEPTIDE (PHOBIUS); NON_CYTOPLASMIC_DOMAIN (PHOBIUS); SIGNAL_PEPTIDE_N_REGION (PHOBIUS); SIGNAL_PEPTIDE_H_REGION (PHOBIUS); SignalP-noTM (SIGNALP_EUK)
Glyma.04G022900	9.66667	2	-4.83333	0.00761394	0.0319553	gdsl-like lipase acylhydrolase	Metabolic process	EC:3.1.1	IPR001087 (PFAM); IPR013831 (G3DSA:3.40.50.GENE3D); PTHR22835:SF119 (PANTHER); PTHR22835 (PANTHER); SIGNAL_PEPTIDE_C_REGION (PHOBIUS); NON_CYTOPLASMIC_DOMAIN (PHOBIUS); SIGNAL_PEPTIDE (PHOBIUS); SIGNAL_PEPTIDE_N_REGION (PHOBIUS); SIGNAL_PEPTIDE_H_REGION (PHOBIUS); SignalP-TM (SIGNALP_GRAM_POSITIVE); SignalP-noTM (SIGNALP_EUK)
Glyma.02G136200	65.6667	32.3333	-2.03093	0.00390382	0.0231235	gibberellin 20 oxidase 1-like	Metabolic process	EC:1.14.11	IPR002283 (PRINTS); IPR027443 (G3DSA:2.60.120.GENE3D); IPR005123 (PFAM); IPR026992 (PFAM); PTHR10209 (PANTHER); IPR005123 (PROSITE_PROFILES); SSF51197 (SUPERFAMILY)
Glyma.06G155000	108	45.6667	-2.36496	0.000203964	0.00722758	gibberellin 20 oxidase 2	Metabolic process	EC:1.14.11	IPR027443 (G3DSA:2.60.120.GENE3D); IPR005123 (PFAM); IPR026992 (PFAM); PTHR10209 (PANTHER); IPR005123 (PROSITE_PROFILES); SSF51197 (SUPERFAMILY)
Glyma.03G221600	15	37	2.46667	0.000662274	0.0110565	gibberellin 2-beta-dioxygenase 2-like	Metabolic process	EC:1.14.11; EC:1.14.11.15	IPR005123 (PFAM); IPR026992 (PFAM); IPR027443 (G3DSA:2.60.120.GENE3D); PTHR10209 (PANTHER); IPR005123 (PROSITE_PROFILES); SSF51197 (SUPERFAMILY)
Glyma.11G104800	47.3333	22.3333	-2.1194	0.0044706	0.024621	gibberellin 2-beta-dioxygenase 8-like	Metabolic process	EC:1.14.11	IPR026992 (PFAM); IPR027443 (G3DSA:2.60.120.GENE3D); IPR005123 (PFAM); PTHR10209 (PANTHER); IPR005123 (PROSITE_PROFILES); SSF51197 (SUPERFAMILY)
Glyma.18G061300	17.6667	5	-3.53333	0.00790594	0.0324702	gibberellin 2-beta-dioxygenase 8-like	Metabolic process	EC:1.14.11	no IPS match
Glyma.11G003200	44	17.3333	-2.53846	0.00703019	0.0307659	gibberellin 2-beta-dioxygenase 8-like	Metabolic process	EC:1.14.11; EC:1.14.11.15	IPR027443 (G3DSA:2.60.120.GENE3D); IPR005123 (PFAM); IPR026992 (PFAM); PTHR10209 (PANTHER); IPR005123 (PROSITE_PROFILES); SSF51197 (SUPERFAMILY)
Glyma.15G012100	51	23.6667	-2.15493	0.00369439	0.0225487	gibberellin 3-beta-dioxygenase 1-like	Metabolic process	EC:1.14.11.15	IPR026992 (PFAM); IPR005123 (PFAM); IPR027443 (G3DSA:2.60.120.GENE3D); PTHR10209 (PANTHER); IPR005123 (PROSITE_PROFILES); SSF51197 (SUPERFAMILY)
Glyma.03G009600	31.3333	10	-3.13333	0.000363339	0.00867401	gibberellin 3-beta-dioxygenase 4-like	Metabolic process	EC:1.14.11.15	no IPS match
Glyma.08G208300	4	12.6667	3.16667	0.0114419	0.0394787	gibberellin 3-beta-hydroxylase	Metabolic process	EC:1.14.11.15	IPR002283 (PRINTS); IPR027443 (G3DSA:2.60.120.GENE3D); IPR005123 (PFAM); IPR026992 (PFAM); PTHR10209 (PANTHER); IPR005123 (PROSITE_PROFILES); SSF51197 (SUPERFAMILY)
Glyma.18G043600	3901.33	1877.33	-2.07812	0.00266322	0.0192645	glutamate decarboxylase	Metabolic process	EC:4.1.1.15	no IPS match
Glyma.08G066900	168.667	83	-2.03213	0.00391426	0.0231524	glutamine amidotransferase ylr126c-like	Metabolic process	-	IPR029062 (G3DSA:3.40.50.GENE3D); IPR017926 (PFAM); PTHR11922 (PANTHER); PTHR11922:SF28 (PANTHER); IPR017926 (PROSITE_PROFILES); IPR029062 (SUPERFAMILY)
Glyma.10G214200	3825.33	8687	2.27091	0.000125889	0.00602989	glutamyl-trna amidotransferase subunit chloroplastic mitochondrial-like	Metabolic process	EC:6.3.5.7	IPR003837 (PFAM); IPR003837 (TIGRFAM); PTHR13373:SF22 (PANTHER); PTHR13373 (PANTHER); IPR003837 (HAMAP); SSF141000 (SUPERFAMILY)
Glyma.18G107100	0.333333	4.66667	14	0.0105886	0.0377531	glycerol-3-phosphate acyltransferase 1-like	Metabolic process	EC:2.3.1.15	IPR002123 (SMART); IPR002123 (PFAM); PTHR15486 (PANTHER); PTHR15486:SF0 (PANTHER); NON_CYTOPLASMIC_DOMAIN (PHOBIUS); CYTOPLASMIC_DOMAIN (PHOBIUS); TRANSMEMBRANE (PHOBIUS); TRANSMEMBRANE (PHOBIUS); CYTOPLASMIC_DOMAIN (PHOBIUS); NON_CYTOPLASMIC_DOMAIN (PHOBIUS); TRANSMEMBRANE (PHOBIUS); SSF69593 (SUPERFAMILY); TMhelix (TMHMM); TMhelix (TMHMM); TMhelix (TMHMM)
Glyma.08G220300	45.3333	99.6667	2.19853	0.000221302	0.00748654	glycine-rich rna-binding protein grp1a-like isoform x1	Metabolic process	-	Coil (COILS); TRANSMEMBRANE (PHOBIUS); SIGNAL_PEPTIDE (PHOBIUS); SIGNAL_PEPTIDE_C_REGION (PHOBIUS); SIGNAL_PEPTIDE_H_REGION (PHOBIUS); NON_CYTOPLASMIC_DOMAIN (PHOBIUS); SIGNAL_PEPTIDE_N_REGION (PHOBIUS); CYTOPLASMIC_DOMAIN (PHOBIUS); SignalP-noTM (SIGNALP_EUK); TMhelix (TMHMM)
Glyma.01G134600	74.3333	196.333	2.64126	0.00264774	0.0191939	glycinol 4-dimethylallyltransferase-like	Metabolic process	EC:2.5.1	IPR000537 (PFAM); PTHR11048 (PANTHER); PTHR11048:SF1 (PANTHER); TRANSMEMBRANE (PHOBIUS); NON_CYTOPLASMIC_DOMAIN (PHOBIUS); TRANSMEMBRANE (PHOBIUS); TRANSMEMBRANE (PHOBIUS); CYTOPLASMIC_DOMAIN (PHOBIUS); CYTOPLASMIC_DOMAIN (PHOBIUS); NON_CYTOPLASMIC_DOMAIN (PHOBIUS); TRANSMEMBRANE (PHOBIUS); CYTOPLASMIC_DOMAIN (PHOBIUS); TRANSMEMBRANE (PHOBIUS); NON_CYTOPLASMIC_DOMAIN (PHOBIUS); TRANSMEMBRANE (PHO…
Glyma.13G258900	59	27.6667	-2.13253	0.000472474	0.00957232	gpi transamidase component pig-t-like	Metabolic process	-	IPR007245 (PFAM); IPR007245 (PANTHER); PTHR12959:SF11 (PANTHER); NON_CYTOPLASMIC_DOMAIN (PHOBIUS); NON_CYTOPLASMIC_DOMAIN (PHOBIUS); CYTOPLASMIC_DOMAIN (PHOBIUS); TRANSMEMBRANE (PHOBIUS); TRANSMEMBRANE (PHOBIUS); TMhelix (TMHMM); TMhelix (TMHMM)
Glyma.07G133500	3102.33	1452.67	-2.13561	0.000152655	0.0065109	haloacid dehalogenase-like hydrolase	Metabolic process	-	IPR023214 (PFAM); IPR006439 (TIGRFAM); IPR023214 (G3DSA:3.40.50.GENE3D); IPR010237 (TIGRFAM); PTHR12725 (PANTHER); PTHR12725:SF49 (PANTHER); IPR023214 (SUPERFAMILY)
Glyma.18G182800	1010.67	346	-2.921	4.80033e-07	0.000676502	haloacid dehalogenase-like hydrolase	Metabolic process	-	IPR006439 (TIGRFAM); IPR010237 (TIGRFAM); IPR023214 (PFAM); IPR023214 (G3DSA:3.40.50.GENE3D); PTHR12725 (PANTHER); PTHR12725:SF49 (PANTHER); IPR023214 (SUPERFAMILY)
Glyma.02G114600	0	2.66667	Inf	0.0110753	0.0387716	heparanase-like protein 2-like	Metabolic process	-	IPR005199 (PFAM); PTHR14363:SF11 (PANTHER); IPR005199 (PANTHER); SIGNAL_PEPTIDE_C_REGION (PHOBIUS); SIGNAL_PEPTIDE_H_REGION (PHOBIUS); SIGNAL_PEPTIDE (PHOBIUS); NON_CYTOPLASMIC_DOMAIN (PHOBIUS); SIGNAL_PEPTIDE_N_REGION (PHOBIUS); SignalP-TM (SIGNALP_GRAM_POSITIVE); SignalP-noTM (SIGNALP_EUK); SignalP-noTM (SIGNALP_GRAM_NEGATIVE); IPR017853 (SUPERFAMILY)
Glyma.02G049800	473.667	248	-1.90995	0.00076082	0.0116918	heterogeneous nuclear ribonucleoprotein	Metabolic process	-	Coil (COILS); IPR000504 (SMART); IPR012677 (G3DSA:3.30.70.GENE3D); IPR000504 (PFAM); PF14259 (PFAM); PTHR24012 (PANTHER); PTHR24012:SF344 (PANTHER); IPR000504 (PROSITE_PROFILES); SSF54928 (SUPERFAMILY)
Glyma.01G225100	6.66667	31.3333	4.7	0.00122541	0.0138448	highly aba-induced pp2c gene	Metabolic process	-	IPR001932 (SMART); IPR001932 (SMART); IPR001932 (PFAM); IPR001932 (G3DSA:3.60.40.GENE3D); PTHR13832:SF219 (PANTHER); IPR015655 (PANTHER); IPR000222 (PROSITE_PATTERNS); IPR001932 (SUPERFAMILY)
Glyma.20G008500	0.333333	6	18	0.00521489	0.02658	histone deacetylase	Metabolic process	-	Coil (COILS); IPR029472 (PFAM)
Glyma.19G103600	147.333	76.6667	-1.92174	0.0171218	0.0489451	histone-lysine n- h3 lysine-9 specific suvh4-like	Metabolic process	-	TRANSMEMBRANE (PHOBIUS); CYTOPLASMIC_DOMAIN (PHOBIUS); TRANSMEMBRANE (PHOBIUS); TRANSMEMBRANE (PHOBIUS); CYTOPLASMIC_DOMAIN (PHOBIUS); NON_CYTOPLASMIC_DOMAIN (PHOBIUS); NON_CYTOPLASMIC_DOMAIN (PHOBIUS); TMhelix (TMHMM); TMhelix (TMHMM); TMhelix (TMHMM)
Glyma.10G215700	58.3333	179.667	3.08	0.00450849	0.0247485	isoliquiritigenin 2 -o-methyltransferase-like	Metabolic process	EC:2.1.1.154; EC:2.1.1.65	IPR016461 (PIRSF); IPR011991 (G3DSA:1.10.10.GENE3D); IPR012967 (PFAM); IPR029063 (G3DSA:3.40.50.GENE3D); IPR001077 (PFAM); PTHR11746:SF65 (PANTHER); PTHR11746 (PANTHER); IPR016461 (PROSITE_PROFILES); IPR029063 (SUPERFAMILY); SSF46785 (SUPERFAMILY)
Glyma.01G114900	41	11.6667	-3.51429	4.20634e-05	0.00407922	lactosylceramide 4-alpha-galactosyltransferase-like	Metabolic process	EC:2.4.1	IPR007652 (PFAM); IPR007577 (PFAM); PTHR12042 (PANTHER); TRANSMEMBRANE (PHOBIUS); CYTOPLASMIC_DOMAIN (PHOBIUS); NON_CYTOPLASMIC_DOMAIN (PHOBIUS); IPR029044 (SUPERFAMILY); TMhelix (TMHMM)
Glyma.17G180500	162.333	58.3333	-2.78286	2.66195e-05	0.00347841	l-ascorbate oxidase homolog	Metabolic process	EC:1.10.3.3	IPR001117 (PFAM); IPR011707 (PFAM); IPR011706 (PFAM); IPR008972 (G3DSA:2.60.40.GENE3D); PTHR11709:SF26 (PANTHER); PTHR11709 (PANTHER); NON_CYTOPLASMIC_DOMAIN (PHOBIUS); SIGNAL_PEPTIDE (PHOBIUS); SIGNAL_PEPTIDE_C_REGION (PHOBIUS); SIGNAL_PEPTIDE_N_REGION (PHOBIUS); SIGNAL_PEPTIDE_H_REGION (PHOBIUS); PS51257 (PROSITE_PROFILES); SignalP-noTM (SIGNALP_EUK); IPR008972 (SUPERFAMILY)
Glyma.18G033100	0	24.6667	Inf	0.010641	0.0378857	lipid binding	Metabolic process	-	no IPS match
Glyma.18G032500	0	30.6667	Inf	0.00389031	0.0230696	lipid binding	Metabolic process	-	SIGNAL_PEPTIDE_N_REGION (PHOBIUS); SIGNAL_PEPTIDE_C_REGION (PHOBIUS); SIGNAL_PEPTIDE_H_REGION (PHOBIUS); SIGNAL_PEPTIDE (PHOBIUS); NON_CYTOPLASMIC_DOMAIN (PHOBIUS); TMhelix (TMHMM)
Glyma.18G032300	0	8.33333	Inf	0.00524968	0.0266577	lipid binding	Metabolic process	-	IPR016140 (PFAM); SIGNAL_PEPTIDE_C_REGION (PHOBIUS); SIGNAL_PEPTIDE_H_REGION (PHOBIUS); SIGNAL_PEPTIDE (PHOBIUS); SIGNAL_PEPTIDE_N_REGION (PHOBIUS); NON_CYTOPLASMIC_DOMAIN (PHOBIUS); SignalP-noTM (SIGNALP_EUK); SignalP-noTM (SIGNALP_GRAM_NEGATIVE); SignalP-TM (SIGNALP_GRAM_POSITIVE); IPR016140 (SUPERFAMILY)
Glyma.18G032400	0	6.66667	Inf	0.00783896	0.0323339	lipid binding	Metabolic process	-	SIGNAL_PEPTIDE (PHOBIUS); SIGNAL_PEPTIDE_H_REGION (PHOBIUS); NON_CYTOPLASMIC_DOMAIN (PHOBIUS); SIGNAL_PEPTIDE_N_REGION (PHOBIUS); SIGNAL_PEPTIDE_C_REGION (PHOBIUS); TMhelix (TMHMM)
Glyma.18G032800	0	47.3333	Inf	0.00537794	0.0269825	lipid binding	Metabolic process	-	no IPS match
Glyma.18G032700	0.666667	39.6667	59.5	0.00911719	0.0350241	lipid binding	Metabolic process	-	IPR016140 (PFAM); NON_CYTOPLASMIC_DOMAIN (PHOBIUS); SIGNAL_PEPTIDE_H_REGION (PHOBIUS); SIGNAL_PEPTIDE (PHOBIUS); SIGNAL_PEPTIDE_C_REGION (PHOBIUS); SIGNAL_PEPTIDE_N_REGION (PHOBIUS); SignalP-noTM (SIGNALP_EUK); SignalP-noTM (SIGNALP_GRAM_NEGATIVE); IPR016140 (SUPERFAMILY)
Glyma.03G221400	0.333333	5.33333	16	0.00326751	0.021276	long chain acyl- synthetase 1-like isoform x1	Metabolic process	EC:6.2.1.3	G3DSA:3.40.50.980 (GENE3D); G3DSA:2.30.38.10 (GENE3D); IPR000873 (PFAM); PTHR24096:SF111 (PANTHER); PTHR24096 (PANTHER); IPR020845 (PROSITE_PATTERNS); SSF56801 (SUPERFAMILY)
Glyma.20G007900	468.333	244.667	-1.91417	0.002964	0.0202943	long chain acyl- synthetase 2-like	Metabolic process	-	G3DSA:2.30.38.10 (GENE3D); IPR000873 (PFAM); G3DSA:3.40.50.980 (GENE3D); PTHR24096 (PANTHER); PTHR24096:SF134 (PANTHER); IPR020845 (PROSITE_PATTERNS); SSF56801 (SUPERFAMILY)
Glyma.10G183000	9.33333	28.6667	3.07143	0.00185961	0.0163287	long-chain-alcohol oxidase fao1-like	Metabolic process	EC:1.1.3.20	IPR012400 (PIRSF); G3DSA:3.50.50.60 (GENE3D); IPR000172 (PFAM); IPR007867 (PFAM); PTHR10668:SF4 (PANTHER); PTHR10668 (PANTHER); NON_CYTOPLASMIC_DOMAIN (PHOBIUS); CYTOPLASMIC_DOMAIN (PHOBIUS); TRANSMEMBRANE (PHOBIUS); TRANSMEMBRANE (PHOBIUS); NON_CYTOPLASMIC_DOMAIN (PHOBIUS); SSF51905 (SUPERFAMILY)
Glyma.01G152900	208.667	82.6667	-2.52419	0.0055949	0.0274823	long-chain-alcohol oxidase fao4a-like	Metabolic process	EC:1.1.3.20	IPR012400 (PIRSF); G3DSA:3.50.50.60 (GENE3D); IPR007867 (PFAM); IPR000172 (PFAM); PTHR11552:SF92 (PANTHER); PTHR11552 (PANTHER); TRANSMEMBRANE (PHOBIUS); CYTOPLASMIC_DOMAIN (PHOBIUS); NON_CYTOPLASMIC_DOMAIN (PHOBIUS); TRANSMEMBRANE (PHOBIUS); NON_CYTOPLASMIC_DOMAIN (PHOBIUS); SSF51905 (SUPERFAMILY); TMhelix (TMHMM)
Glyma.09G218100	115.667	45.6667	-2.53285	0.00492777	0.0257961	long-chain-alcohol oxidase fao4a-like	Metabolic process	EC:1.1.3.20	IPR012400 (PIRSF); G3DSA:3.50.50.60 (GENE3D); IPR007867 (PFAM); IPR000172 (PFAM); PTHR11552:SF92 (PANTHER); PTHR11552 (PANTHER); NON_CYTOPLASMIC_DOMAIN (PHOBIUS); TRANSMEMBRANE (PHOBIUS); TRANSMEMBRANE (PHOBIUS); NON_CYTOPLASMIC_DOMAIN (PHOBIUS); CYTOPLASMIC_DOMAIN (PHOBIUS); SSF51905 (SUPERFAMILY); TMhelix (TMHMM)
Glyma.16G108900	126	49.3333	-2.55405	0.000192903	0.00718285	long-chain-alcohol oxidase fao4a-like	Metabolic process	EC:1.1.3.20	IPR012400 (PIRSF); IPR007867 (PFAM); G3DSA:3.50.50.60 (GENE3D); IPR000172 (PFAM); PTHR10668:SF4 (PANTHER); PTHR10668 (PANTHER); CYTOPLASMIC_DOMAIN (PHOBIUS); TRANSMEMBRANE (PHOBIUS); NON_CYTOPLASMIC_DOMAIN (PHOBIUS); SSF51905 (SUPERFAMILY); TMhelix (TMHMM)
Glyma.02G037600	58	27	-2.14815	0.00342248	0.0217532	l-tryptophan--pyruvate aminotransferase 1-like	Metabolic process	EC:2.6.1.9; EC:2.6.1.50; EC:2.6.1.28; EC:2.6.1.6; EC:2.6.1.57; EC:2.6.1.5; EC:2.6.1.2; EC:2.6.1.1; EC:2.6.1.58	IPR006947 (G3DSA:2.10.25.GENE3D); IPR015421 (G3DSA:3.40.640.GENE3D); IPR015422 (G3DSA:3.90.1150.GENE3D); IPR006948 (PFAM); PTHR11751 (PANTHER); PTHR11751:SF347 (PANTHER); IPR015424 (SUPERFAMILY)
Glyma.09G179900	683.667	202	-3.38449	1.1241e-07	0.000490559	lysine-specific demethylase 5a-like	Metabolic process	-	Coil (COILS)
Glyma.06G173800	46.6667	22.3333	-2.08955	0.0042935	0.0241434	lysine-specific demethylase ref6-like	Metabolic process	-	Coil (COILS); IPR003349 (SMART); IPR015880 (SMART); IPR003347 (SMART); IPR013087 (G3DSA:3.30.160.GENE3D); IPR013087 (G3DSA:3.30.160.GENE3D); IPR003349 (PFAM); IPR003347 (PFAM); PTHR10694 (PANTHER); PTHR10694:SF37 (PANTHER); IPR007087 (PROSITE_PATTERNS); IPR007087 (PROSITE_PATTERNS); IPR007087 (PROSITE_PATTERNS); IPR007087 (PROSITE_PROFILES); IPR007087 (PROSITE_PROFILES); IPR003347 (PROSITE_PROFIL…
Glyma.06G115900	14.3333	32	2.23256	0.00443231	0.0245402	mediator of dna damage checkpoint protein 1-like	Metabolic process	-	no IPS match
Glyma.20G125500	77.6667	38.6667	-2.00862	0.000251942	0.00770471	mediator of rna polymerase ii transcription subunit	Metabolic process	-	CYTOPLASMIC_DOMAIN (PHOBIUS); TRANSMEMBRANE (PHOBIUS); NON_CYTOPLASMIC_DOMAIN (PHOBIUS); TMhelix (TMHMM)
Glyma.15G072300	61	31.3333	-1.94681	0.00460867	0.0250464	mediator of rna polymerase ii transcription subunit 16-like isoform x2	Metabolic process	-	TRANSMEMBRANE (PHOBIUS); NON_CYTOPLASMIC_DOMAIN (PHOBIUS); TRANSMEMBRANE (PHOBIUS); CYTOPLASMIC_DOMAIN (PHOBIUS); NON_CYTOPLASMIC_DOMAIN (PHOBIUS); TMhelix (TMHMM)
Glyma.17G171600	3	10.3333	3.44444	0.0155428	0.0464694	mediator of rna polymerase ii transcription subunit 25-like	Metabolic process	-	no IPS match
Glyma.14G121400	393.667	959.667	2.43776	1.02053e-05	0.00259192	mutant stearoyl-acp desaturase c	Metabolic process	EC:1.14.19.2	IPR005067 (PIRSF); IPR012348 (G3DSA:1.10.620.GENE3D); IPR005067 (PFAM); PTHR31155 (PANTHER); PTHR31155:SF3 (PANTHER); IPR005803 (PROSITE_PATTERNS); IPR009078 (SUPERFAMILY)
Glyma.01G005100	2	30.3333	15.1667	0.00106027	0.0131774	myo-inositol oxygenase	Metabolic process	EC:1.13.99.1	SIGNAL_PEPTIDE (PHOBIUS); SIGNAL_PEPTIDE_H_REGION (PHOBIUS); SIGNAL_PEPTIDE_N_REGION (PHOBIUS); NON_CYTOPLASMIC_DOMAIN (PHOBIUS); SIGNAL_PEPTIDE_C_REGION (PHOBIUS)
Glyma.08G247600	2.33333	8.33333	3.57143	0.00945532	0.0357086	nli interacting factor-like phosphatase	Metabolic process	-	IPR004274 (PFAM); IPR023214 (G3DSA:3.40.50.GENE3D); IPR004274 (PROSITE_PROFILES); IPR023214 (SUPERFAMILY)
Glyma.15G049600	38.3333	85.6667	2.23478	0.000313026	0.00818796	nodulin 21 -like transporter family isoform 1	Metabolic process	-	SIGNAL_PEPTIDE_C_REGION (PHOBIUS); SIGNAL_PEPTIDE_H_REGION (PHOBIUS); SIGNAL_PEPTIDE_N_REGION (PHOBIUS); SIGNAL_PEPTIDE (PHOBIUS); NON_CYTOPLASMIC_DOMAIN (PHOBIUS); SignalP-noTM (SIGNALP_EUK); SignalP-noTM (SIGNALP_GRAM_NEGATIVE); SignalP-TM (SIGNALP_GRAM_POSITIVE)
Glyma.17G069200	71	135.667	1.9108	0.00779628	0.0322615	nodulin 21 -like transporter family protein	Metabolic process	-	no IPS match
Glyma.03G117000	12	3.66667	-3.27273	0.0124107	0.0410976	nodulin 21 -like transporter family protein	Metabolic process	-	IPR000620 (PFAM); PTHR31218 (PANTHER); PTHR31218:SF7 (PANTHER); CYTOPLASMIC_DOMAIN (PHOBIUS); NON_CYTOPLASMIC_DOMAIN (PHOBIUS); TRANSMEMBRANE (PHOBIUS); TRANSMEMBRANE (PHOBIUS); NON_CYTOPLASMIC_DOMAIN (PHOBIUS); TRANSMEMBRANE (PHOBIUS); CYTOPLASMIC_DOMAIN (PHOBIUS); CYTOPLASMIC_DOMAIN (PHOBIUS); TRANSMEMBRANE (PHOBIUS); TRANSMEMBRANE (PHOBIUS); TRANSMEMBRANE (PHOBIUS); TRANSMEMBRANE (PHOBIUS); CY…
Glyma.03G092800	64.6667	25	-2.58667	0.000140448	0.00633178	non-specific phospholipase c4-like	Metabolic process	-	IPR007312 (PFAM); PTHR31956 (PANTHER); PTHR31956:SF4 (PANTHER); IPR017850 (SUPERFAMILY)
Glyma.01G163600	18.6667	37	1.98214	0.00679018	0.030187	nucleic acid binding	Metabolic process	-	IPR001841 (SMART); IPR001841 (PFAM); IPR013083 (G3DSA:3.30.40.GENE3D); PTHR22765 (PANTHER); PTHR22765:SF5 (PANTHER); SIGNAL_PEPTIDE_C_REGION (PHOBIUS); SIGNAL_PEPTIDE_H_REGION (PHOBIUS); NON_CYTOPLASMIC_DOMAIN (PHOBIUS); SIGNAL_PEPTIDE (PHOBIUS); SIGNAL_PEPTIDE_N_REGION (PHOBIUS); IPR001841 (PROSITE_PROFILES); SignalP-noTM (SIGNALP_EUK); SSF57850 (SUPERFAMILY)
Glyma.05G048500	33	85	2.57576	0.00130607	0.0141416	nucleic acid binding	Metabolic process	-	Coil (COILS)
Glyma.17G130400	58.3333	125.333	2.14857	8.77297e-05	0.00541219	nucleic acid binding	Metabolic process	-	Coil (COILS)
Glyma.01G109800	73.6667	32.6667	-2.2551	0.000252007	0.00770471	o-fucosyltransferase family protein isoform 1	Metabolic process	-	NON_CYTOPLASMIC_DOMAIN (PHOBIUS); CYTOPLASMIC_DOMAIN (PHOBIUS); CYTOPLASMIC_DOMAIN (PHOBIUS); TRANSMEMBRANE (PHOBIUS); TRANSMEMBRANE (PHOBIUS)
Glyma.17G086400	5.66667	19.3333	3.41176	0.00467487	0.0252047	oleosin kda-like	Metabolic process	-	Coil (COILS); IPR000136 (PFAM); TRANSMEMBRANE (PHOBIUS); CYTOPLASMIC_DOMAIN (PHOBIUS); TRANSMEMBRANE (PHOBIUS); CYTOPLASMIC_DOMAIN (PHOBIUS); NON_CYTOPLASMIC_DOMAIN (PHOBIUS); TMhelix (TMHMM); TMhelix (TMHMM)
Glyma.15G110500	62	22	-2.81818	0.0151629	0.0458618	pectate lyase 2-like	Metabolic process	EC:4.2.2.2	SIGNAL_PEPTIDE_H_REGION (PHOBIUS); SIGNAL_PEPTIDE_N_REGION (PHOBIUS); NON_CYTOPLASMIC_DOMAIN (PHOBIUS); SIGNAL_PEPTIDE_C_REGION (PHOBIUS); SIGNAL_PEPTIDE (PHOBIUS); SignalP-noTM (SIGNALP_GRAM_NEGATIVE)
Glyma.17G011200	23.6667	7	-3.38095	0.00541919	0.0270835	pectate lyase 2-like	Metabolic process	EC:4.2.2.2	IPR018082 (PRINTS); IPR002022 (SMART); IPR002022 (PFAM); IPR012334 (G3DSA:2.160.20.GENE3D); PTHR31683 (PANTHER); PTHR31683:SF5 (PANTHER); SIGNAL_PEPTIDE (PHOBIUS); SIGNAL_PEPTIDE_H_REGION (PHOBIUS); SIGNAL_PEPTIDE_N_REGION (PHOBIUS); NON_CYTOPLASMIC_DOMAIN (PHOBIUS); SIGNAL_PEPTIDE_C_REGION (PHOBIUS); SignalP-noTM (SIGNALP_EUK); SignalP-TM (SIGNALP_GRAM_POSITIVE); SignalP-noTM (SIGNALP_GRAM_NEGAT…
Glyma.09G006000	140	38.3333	-3.65217	0.00714247	0.0310241	pectate lyase 2-like	Metabolic process	EC:4.2.2.2	no IPS match
Glyma.19G053800	28.6667	73.6667	2.56977	0.000590377	0.010556	pectate lyase-like	Metabolic process	EC:4.2.2.2	IPR018082 (PRINTS); IPR002022 (SMART); IPR012334 (G3DSA:2.160.20.GENE3D); IPR002022 (PFAM); PTHR31683:SF5 (PANTHER); PTHR31683 (PANTHER); SIGNAL_PEPTIDE_N_REGION (PHOBIUS); NON_CYTOPLASMIC_DOMAIN (PHOBIUS); SIGNAL_PEPTIDE_C_REGION (PHOBIUS); SIGNAL_PEPTIDE_H_REGION (PHOBIUS); SIGNAL_PEPTIDE (PHOBIUS); SignalP-TM (SIGNALP_GRAM_POSITIVE); IPR011050 (SUPERFAMILY); TMhelix (TMHMM)
Glyma.16G136500	36	17	-2.11765	0.0078326	0.0323321	peptide-n -(n-acetyl-beta-glucosaminyl)asparagine amidase	Metabolic process	-	no IPS match
Glyma.06G005100	13.6667	31.6667	2.31707	0.00220843	0.0176577	peptidyl-prolyl cis-trans isomerase 1-like	Metabolic process	EC:5.2.1.8	no IPS match
Glyma.12G051800	140.333	305.333	2.17577	0.00684654	0.0303333	pfkb family carbohydrate kinase	Metabolic process	EC:2.7.1.15; EC:2.7.1.4	IPR002139 (PRINTS); IPR011611 (PFAM); IPR029056 (G3DSA:3.40.1190.GENE3D); PTHR10584 (PANTHER); PTHR10584:SF168 (PANTHER); IPR002173 (PROSITE_PATTERNS); IPR002173 (PROSITE_PATTERNS); IPR029056 (SUPERFAMILY)
Glyma.09G066500	192.667	81.6667	-2.35918	0.00194524	0.0166516	phosphatase 2c family isoform 1	Metabolic process	-	Coil (COILS); IPR001932 (SMART); IPR001932 (SMART); IPR001932 (G3DSA:3.60.40.GENE3D); IPR001932 (PFAM); PTHR13832:SF269 (PANTHER); IPR015655 (PANTHER); IPR000222 (PROSITE_PATTERNS); IPR001932 (SUPERFAMILY)
Glyma.03G186300	210.333	106	-1.98428	4.8924e-05	0.00420284	phosphatidyl inositol monophosphate 5 kinase isoform 1	Metabolic process	EC:2.7.1.68	IPR016034 (SMART); IPR017163 (PIRSF); IPR003409 (SMART); IPR027483 (G3DSA:3.30.810.GENE3D); IPR027484 (G3DSA:3.30.800.GENE3D); IPR003409 (PFAM); IPR002498 (PFAM); G3DSA:2.20.110.10 (GENE3D); IPR023610 (PANTHER); PTHR23086:SF25 (PANTHER); IPR002498 (PROSITE_PROFILES); SSF56104 (SUPERFAMILY); SSF82185 (SUPERFAMILY)
Glyma.13G270400	690	354	-1.94915	2.76984e-05	0.00352416	phosphoenolpyruvate carboxylase	Metabolic process	EC:4.1.1.31	Coil (COILS); IPR021135 (PRINTS); IPR021135 (PFAM); G3DSA:1.20.1440.90 (GENE3D); PTHR30523 (PANTHER); PTHR30523:SF2 (PANTHER); IPR018129 (PROSITE_PATTERNS); IPR018129 (PROSITE_PATTERNS); IPR022805 (HAMAP); IPR015813 (SUPERFAMILY)
Glyma.08G144400	120	30.6667	-3.91304	0.000248918	0.00770471	phosphoglycerate mutase-like isoform x1	Metabolic process	EC:5.4.2.1	IPR013078 (SMART); IPR013078 (PFAM); IPR029033 (G3DSA:3.40.50.GENE3D); PTHR11931:SF6 (PANTHER); IPR005952 (PANTHER); IPR001345 (PROSITE_PATTERNS); IPR029033 (SUPERFAMILY)
Glyma.11G229900	36.3333	14.6667	-2.47727	0.00116281	0.0136045	phosphoinositide phospholipase c 6-like	Metabolic process	EC:3.1.4.11	IPR001192 (PRINTS); IPR001711 (SMART); IPR000909 (SMART); IPR000008 (SMART); IPR000008 (G3DSA:2.60.40.GENE3D); IPR000008 (PFAM); IPR000909 (PFAM); IPR015359 (PFAM); IPR001711 (PFAM); IPR011992 (G3DSA:1.10.238.GENE3D); IPR017946 (G3DSA:3.20.20.GENE3D); IPR001192 (PANTHER); PTHR10336:SF36 (PANTHER); IPR000909 (PROSITE_PROFILES); IPR000008 (PROSITE_PROFILES); IPR001711 (PROSITE_PROFILES); IPR000008 …
Glyma.02G142200	158.333	63	-2.51323	0.000821953	0.0121183	phospholipase a1- chloroplastic-like	Metabolic process	EC:3.1.1.3; EC:3.1.1.26; EC:3.1.1.32	IPR029058 (G3DSA:3.40.50.GENE3D); IPR002921 (PFAM); PTHR31403:SF3 (PANTHER); PTHR31403 (PANTHER); IPR029058 (SUPERFAMILY)
Glyma.12G129200	27.6667	54	1.95181	0.00117862	0.0137087	phospholipase a1-iidelta-like	Metabolic process	EC:3.1.1.3; EC:3.1.1.32	IPR002921 (PFAM); IPR029058 (G3DSA:3.40.50.GENE3D); PTHR31828 (PANTHER); PTHR31828:SF2 (PANTHER); IPR029058 (SUPERFAMILY)
Glyma.07G129900	228	443.333	1.94444	0.00160313	0.0154166	phospholipase a21	Metabolic process	EC:3.1.1.4	IPR016090 (G3DSA:1.20.90.GENE3D); PTHR11716:SF49 (PANTHER); IPR001211 (PANTHER); IPR013090 (PROSITE_PATTERNS); SIGNAL_PEPTIDE (PHOBIUS); NON_CYTOPLASMIC_DOMAIN (PHOBIUS); SIGNAL_PEPTIDE_N_REGION (PHOBIUS); SIGNAL_PEPTIDE_C_REGION (PHOBIUS); SIGNAL_PEPTIDE_H_REGION (PHOBIUS); SignalP-TM (SIGNALP_GRAM_POSITIVE); SignalP-noTM (SIGNALP_GRAM_NEGATIVE); SignalP-noTM (SIGNALP_EUK); IPR016090 (SUPERFAMIL…
Glyma.15G008500	144	53.6667	-2.68323	0.000118395	0.00593815	phospholipase d alpha	Metabolic process	EC:3.1.4.4	IPR000008 (SMART); IPR001736 (SMART); IPR011402 (PIRSF); IPR001736 (PFAM); G3DSA:3.30.870.10 (GENE3D); IPR000008 (G3DSA:2.60.40.GENE3D); IPR024632 (PFAM); IPR000008 (PFAM); PTHR18896:SF56 (PANTHER); IPR015679 (PANTHER); IPR000008 (PROSITE_PROFILES); IPR001736 (PROSITE_PROFILES); SSF56024 (SUPERFAMILY); IPR000008 (SUPERFAMILY)
Glyma.15G023500	41.3333	19	-2.17544	0.015411	0.0462513	phospholipase d epsilon-like	Metabolic process	EC:3.1.4.4	IPR011402 (PIRSF); IPR001736 (SMART); G3DSA:3.30.870.10 (GENE3D); IPR000008 (G3DSA:2.60.40.GENE3D); IPR024632 (PFAM); PTHR18896:SF56 (PANTHER); IPR015679 (PANTHER); IPR001736 (PROSITE_PROFILES); SSF56024 (SUPERFAMILY)
Glyma.08G194100	41.3333	17	-2.43137	0.00743278	0.0316888	phospholipase d epsilon-like isoform x2	Metabolic process	EC:3.1.4.4	IPR011402 (PIRSF); IPR001736 (SMART); G3DSA:3.30.870.10 (GENE3D); IPR024632 (PFAM); IPR000008 (G3DSA:2.60.40.GENE3D); IPR015679 (PANTHER); PTHR18896:SF56 (PANTHER); IPR001736 (PROSITE_PROFILES); IPR001736 (PROSITE_PROFILES); SSF56024 (SUPERFAMILY); SSF56024 (SUPERFAMILY); IPR000008 (SUPERFAMILY)
Glyma.07G010900	33.6667	10.6667	-3.15625	0.000439974	0.0093328	phospholipase d epsilon-like isoform x2	Metabolic process	EC:3.1.4.4	IPR000008 (SMART); IPR001736 (SMART); IPR011402 (PIRSF); IPR024632 (PFAM); IPR000008 (G3DSA:2.60.40.GENE3D); G3DSA:3.30.870.10 (GENE3D); PTHR18896:SF56 (PANTHER); IPR015679 (PANTHER); IPR001736 (PROSITE_PROFILES); IPR000008 (SUPERFAMILY); SSF56024 (SUPERFAMILY)
Glyma.08G362500	18976	9030.33	-2.10136	0.000256786	0.00774967	pollen protein ole e i-like protein	Metabolic process	-	PR01217 (PRINTS); IPR006041 (PFAM)
Glyma.18G018500	80	37.6667	-2.12389	0.00111745	0.0134414	pollen-specific protein c13	Metabolic process	-	no IPS match
Glyma.06G088500	297.667	136.333	-2.18337	0.000581166	0.0105163	poly polymerase-like protein	Metabolic process	EC:2.7.7.19	IPR014492 (PIRSF); IPR007010 (PFAM); IPR002934 (PFAM); G3DSA:1.10.1410.10 (GENE3D); IPR007012 (PFAM); IPR007010 (G3DSA:3.30.70.GENE3D); PTHR10682 (PANTHER); PTHR10682:SF22 (PANTHER); SSF81301 (SUPERFAMILY); SSF81631 (SUPERFAMILY); IPR011068 (SUPERFAMILY)
Glyma.18G117500	142.667	69.3333	-2.05769	0.0142602	0.0443389	pre-mrna-splicing factor cwc22 homolog	Metabolic process	-	IPR003890 (SMART); IPR003890 (PFAM); IPR016021 (G3DSA:1.25.40.GENE3D); PTHR18034:SF3 (PANTHER); PTHR18034 (PANTHER); IPR016024 (SUPERFAMILY)
Glyma.01G062400	237.333	454	1.91292	0.000859799	0.0123014	primary amine oxidase-like	Metabolic process	EC:1.4.3.22; EC:1.4.3.21	NON_CYTOPLASMIC_DOMAIN (PHOBIUS); SIGNAL_PEPTIDE_N_REGION (PHOBIUS); SIGNAL_PEPTIDE (PHOBIUS); SIGNAL_PEPTIDE_C_REGION (PHOBIUS); SIGNAL_PEPTIDE_H_REGION (PHOBIUS); SignalP-TM (SIGNALP_GRAM_POSITIVE)
Glyma.10G248700	25.3333	10.6667	-2.375	0.0127757	0.0417367	primary amine oxidase-like	Metabolic process	EC:2.7.11; EC:1.4.3.21	IPR015801 (G3DSA:3.10.450.GENE3D); IPR015801 (G3DSA:3.10.450.GENE3D); IPR015802 (PFAM); IPR015800 (PFAM); IPR015798 (PFAM); IPR015798 (G3DSA:2.70.98.GENE3D); PTHR10638:SF28 (PANTHER); IPR000269 (PANTHER); IPR000269 (PROSITE_PATTERNS); TRANSMEMBRANE (PHOBIUS); NON_CYTOPLASMIC_DOMAIN (PHOBIUS); NON_CYTOPLASMIC_DOMAIN (PHOBIUS); TRANSMEMBRANE (PHOBIUS); CYTOPLASMIC_DOMAIN (PHOBIUS); IPR015798 (SUPER…
Glyma.03G187900	2	17.6667	8.83333	0.0168551	0.0485673	probable 2-oxoglutarate fe -dependent dioxygenase-like	Metabolic process	EC:1.14.11.23	no IPS match
Glyma.10G063000	8	2	-4	0.0115441	0.0396507	probable 2-oxoglutarate fe -dependent dioxygenase-like	Metabolic process	EC:1.14.11.23	IPR002283 (PRINTS); IPR026992 (PFAM); IPR005123 (PFAM); IPR027443 (G3DSA:2.60.120.GENE3D); PTHR10209 (PANTHER); IPR005123 (PROSITE_PROFILES); SSF51197 (SUPERFAMILY)
Glyma.14G208200	14.3333	3.66667	-3.90909	0.0140174	0.0440402	probable acyl-activating enzyme 6-like	Metabolic process	EC:6.2.1.26	no IPS match
Glyma.12G202100	26.3333	61.6667	2.34177	0.00427733	0.0241306	probable alpha-mannosidase i mns5-like	Metabolic process	EC:3.2.1.113	no IPS match
Glyma.02G303500	40.6667	87	2.13934	0.000176198	0.00686544	probable amino acid permease 7-like isoform x1	Metabolic process	-	IPR013057 (PFAM); PTHR22950 (PANTHER); PTHR22950:SF228 (PANTHER); NON_CYTOPLASMIC_DOMAIN (PHOBIUS); TRANSMEMBRANE (PHOBIUS); TRANSMEMBRANE (PHOBIUS); NON_CYTOPLASMIC_DOMAIN (PHOBIUS); NON_CYTOPLASMIC_DOMAIN (PHOBIUS); NON_CYTOPLASMIC_DOMAIN (PHOBIUS); TRANSMEMBRANE (PHOBIUS); NON_CYTOPLASMIC_DOMAIN (PHOBIUS); TRANSMEMBRANE (PHOBIUS); TRANSMEMBRANE (PHOBIUS); CYTOPLASMIC_DOMAIN (PHOBIUS); TRANSMEM…
Glyma.13G137600	19	37.6667	1.98246	0.011888	0.0402686	probable beta- -xylosyltransferase irx9-like	Metabolic process	EC:2.4.1.135	no IPS match
Glyma.03G205400	4.66667	12	2.57143	0.0153644	0.0461841	probable carboxylesterase 15-like	Metabolic process	-	Coil (COILS); IPR013094 (PFAM); IPR029058 (G3DSA:3.40.50.GENE3D); PTHR23024:SF120 (PANTHER); PTHR23024 (PANTHER); IPR029058 (SUPERFAMILY)
Glyma.02G166800	66	21.3333	-3.09375	0.0067247	0.0300733	probable carboxylesterase 15-like	Metabolic process	-	IPR029058 (G3DSA:3.40.50.GENE3D); IPR013094 (PFAM); PTHR23024 (PANTHER); PTHR23024:SF120 (PANTHER); IPR029058 (SUPERFAMILY)
Glyma.01G191200	22.3333	10.6667	-2.09375	0.00416024	0.0238909	probable esterase d14l-like	Metabolic process	-
Glyma.14G215900	72	35.3333	-2.03774	0.000259318	0.00775114	probable fructokinase-4	Metabolic process	EC:2.7.1.15	IPR029056 (G3DSA:3.40.1190.GENE3D); IPR011611 (PFAM); PTHR10584 (PANTHER); PTHR10584:SF172 (PANTHER); IPR002173 (PROSITE_PATTERNS); IPR029056 (SUPERFAMILY)
Glyma.18G085500	121.333	58.6667	-2.06818	0.00271758	0.0194291	probable glycerophosphoryl diester phosphodiesterase 2-like	Metabolic process	EC:3.1.4.46	PF03009 (PFAM); IPR017946 (G3DSA:3.20.20.GENE3D); IPR004129 (PANTHER); PTHR23344:SF8 (PANTHER); NON_CYTOPLASMIC_DOMAIN (PHOBIUS); SIGNAL_PEPTIDE_N_REGION (PHOBIUS); SIGNAL_PEPTIDE_H_REGION (PHOBIUS); SIGNAL_PEPTIDE (PHOBIUS); SIGNAL_PEPTIDE_C_REGION (PHOBIUS); SignalP-noTM (SIGNALP_EUK); IPR017946 (SUPERFAMILY)
Glyma.04G070600	23.3333	4.33333	-5.38462	0.000328089	0.00821918	probable inactive 2-oxoglutarate-dependent dioxygenase aop2-like	Metabolic process	EC:1.14.11	IPR005123 (PFAM); IPR026992 (PFAM); IPR027443 (G3DSA:2.60.120.GENE3D); PTHR10209 (PANTHER); IPR005123 (PROSITE_PROFILES); SSF51197 (SUPERFAMILY)
Glyma.08G348700	14.3333	27.6667	1.93023	0.00919857	0.0351634	probable inactive dual specificity protein phosphatase-like at4g18593	Metabolic process	-	IPR004910 (PFAM); PTHR10159:SF316 (PANTHER); IPR024950 (PANTHER)
Glyma.08G323400	139	53.6667	-2.59006	0.00597888	0.0283545	probable long-chain-alcohol o-fatty-acyltransferase 1-like	Metabolic process	-	no IPS match
Glyma.18G254200	22	42.6667	1.93939	0.00684394	0.0303333	probable mitochondrial chaperone bcs1-b-like	Metabolic process	EC:3.6.1.3	TRANSMEMBRANE (PHOBIUS); NON_CYTOPLASMIC_DOMAIN (PHOBIUS); CYTOPLASMIC_DOMAIN (PHOBIUS); SIGNAL_PEPTIDE_N_REGION (PHOBIUS); SIGNAL_PEPTIDE (PHOBIUS); SIGNAL_PEPTIDE_H_REGION (PHOBIUS); SIGNAL_PEPTIDE_C_REGION (PHOBIUS); TRANSMEMBRANE (PHOBIUS); NON_CYTOPLASMIC_DOMAIN (PHOBIUS)
Glyma.10G047500	78.3333	37	-2.11712	0.000408542	0.0091056	probable protein phosphatase 2c 38-like	Metabolic process	-	Coil (COILS); IPR001932 (SMART); IPR001932 (SMART); IPR001932 (PFAM); IPR001932 (G3DSA:3.60.40.GENE3D); PTHR13832:SF237 (PANTHER); IPR015655 (PANTHER); IPR000222 (PROSITE_PATTERNS); IPR001932 (SUPERFAMILY)
Glyma.06G050900	12	2.33333	-5.14286	0.00201197	0.0169176	probable protein phosphatase 2c 72-like	Metabolic process	-
Glyma.20G044100	30.3333	7.66667	-3.95652	0.000367532	0.00874543	probable strigolactone esterase dad2-like	Metabolic process	-	PF12697 (PFAM); IPR029058 (G3DSA:3.40.50.GENE3D); PTHR10992 (PANTHER); PTHR10992:SF750 (PANTHER); IPR029058 (SUPERFAMILY)
Glyma.14G029100	9.33333	25	2.67857	0.0127341	0.0416955	probable sucrose-phosphate synthase 3-like	Metabolic process	EC:2.4.1.14	IPR028098 (PFAM); IPR006380 (PFAM); G3DSA:3.40.50.2000 (GENE3D); IPR012819 (TIGRFAM); IPR001296 (PFAM); PTHR12526 (PANTHER); PTHR12526:SF334 (PANTHER); SSF53756 (SUPERFAMILY)
Glyma.13G092500	15	48.6667	3.24444	0.000222824	0.00752636	probable -trehalose-phosphate synthase	Metabolic process	EC:3.1.3.12; EC:2.4.1.15	G3DSA:3.40.50.2000 (GENE3D); IPR003337 (TIGRFAM); IPR001830 (PFAM); IPR006379 (TIGRFAM); G3DSA:3.40.50.2000 (GENE3D); IPR003337 (PFAM); IPR023214 (G3DSA:3.40.50.GENE3D); PTHR10788 (PANTHER); PTHR10788:SF14 (PANTHER); SSF53756 (SUPERFAMILY); IPR023214 (SUPERFAMILY)
Glyma.10G170900	0.333333	10.6667	32	0.0114797	0.0395442	probable tyrosine-protein phosphatase at1g05000-like	Metabolic process	EC:3.1.3.48	IPR020428 (PRINTS); IPR004861 (PFAM); IPR029021 (G3DSA:3.90.190.GENE3D); PTHR31126 (PANTHER); PTHR31126:SF0 (PANTHER); IPR016130 (PROSITE_PATTERNS); IPR000387 (PROSITE_PROFILES); IPR029021 (SUPERFAMILY)
Glyma.16G121700	18	43	2.38889	0.000815412	0.0120756	prolyl 4-hydroxylase subunit alpha-1-like isoform x1	Metabolic process	EC:1.14.11	no IPS match
Glyma.08G321400	1288.67	4069.33	3.15779	0.00236517	0.0181541	protein aspartic protease in guard cell 2-like	Metabolic process	EC:3.4.23	IPR001461 (PRINTS); IPR021109 (G3DSA:2.40.70.GENE3D); PF14543 (PFAM); PF14541 (PFAM); PTHR13683:SF246 (PANTHER); IPR001461 (PANTHER); SIGNAL_PEPTIDE_N_REGION (PHOBIUS); NON_CYTOPLASMIC_DOMAIN (PHOBIUS); SIGNAL_PEPTIDE_C_REGION (PHOBIUS); SIGNAL_PEPTIDE (PHOBIUS); SIGNAL_PEPTIDE_H_REGION (PHOBIUS); SignalP-noTM (SIGNALP_EUK); SignalP-noTM (SIGNALP_GRAM_NEGATIVE); SignalP-TM (SIGNALP_GRAM_POSITIVE)…
Glyma.04G060300	178	89.3333	-1.99254	0.00310945	0.0208187	protein phosphatase 2c-like protein	Metabolic process	-	IPR001932 (SMART); IPR001932 (PFAM); IPR001932 (G3DSA:3.60.40.GENE3D); IPR015655 (PANTHER); IPR000222 (PROSITE_PATTERNS); IPR001932 (SUPERFAMILY)
Glyma.03G060900	39.6667	12	-3.30556	0.00134908	0.0143339	protein phytochrome kinase substrate 1-like	Metabolic process	-	IPR003103 (SMART); IPR003103 (PFAM); IPR003103 (PROSITE_PROFILES); SSF63491 (SUPERFAMILY)
Glyma.13G093600	13.3333	31.6667	2.375	0.00245237	0.0184625	pti1-like tyrosine-protein kinase at3g15890-like	Metabolic process	EC:2.7.11.10	Coil (COILS); IPR013320 (G3DSA:2.60.120.GENE3D); IPR000719 (PFAM); G3DSA:1.10.510.10 (GENE3D); G3DSA:3.30.200.20 (GENE3D); PTHR24420:SF611 (PANTHER); PTHR24420 (PANTHER); IPR017441 (PROSITE_PATTERNS); IPR008271 (PROSITE_PATTERNS); IPR000719 (PROSITE_PROFILES); IPR011009 (SUPERFAMILY)
Glyma.02G165300	292	135.667	-2.15233	0.00556881	0.0274292	pyruvate cytosolic isozyme-like	Metabolic process	EC:2.7.1.40	IPR015813 (G3DSA:3.20.20.GENE3D); IPR015793 (PFAM); IPR001697 (PANTHER); PTHR11817:SF4 (PANTHER); IPR015813 (SUPERFAMILY)
Glyma.03G055100	38.6667	96.6667	2.5	0.00139338	0.0145471	pyruvate decarboxylase	Metabolic process	EC:4.1.1.1	no IPS match
Glyma.05G122000	1946	4131.67	2.12316	5.45239e-05	0.00439008	reticuline oxidase-like protein	Metabolic process	EC:1.1.1.158	IPR006094 (PFAM); IPR016167 (G3DSA:3.30.43.GENE3D); IPR012951 (PFAM); IPR016169 (G3DSA:3.30.465.GENE3D); PTHR32448 (PANTHER); SIGNAL_PEPTIDE (PHOBIUS); SIGNAL_PEPTIDE_N_REGION (PHOBIUS); SIGNAL_PEPTIDE_C_REGION (PHOBIUS); SIGNAL_PEPTIDE_H_REGION (PHOBIUS); NON_CYTOPLASMIC_DOMAIN (PHOBIUS); IPR016166 (PROSITE_PROFILES); SignalP-noTM (SIGNALP_EUK); SignalP-noTM (SIGNALP_GRAM_NEGATIVE); SignalP-TM (…
Glyma.06G092900	6	42.3333	7.05556	0.0125	0.0412338	rhamnogalacturonate lyase b-like isoform x1	Metabolic process	-	IPR029411 (PFAM); IPR029413 (PFAM); IPR008979 (G3DSA:2.60.120.GENE3D); IPR010325 (PFAM); IPR014766 (G3DSA:2.60.40.GENE3D); PTHR32018 (PANTHER); IPR011013 (SUPERFAMILY); IPR013784 (SUPERFAMILY); IPR008979 (SUPERFAMILY)
Glyma.11G077900	16	56.6667	3.54167	0.000961302	0.0128033	rhodanese-like domain-containing protein 17-like	Metabolic process	EC:2.8.1.1	no IPS match
Glyma.01G048400	114.667	35	-3.27619	3.02058e-05	0.00353248	ribonuclease 3-like	Metabolic process	EC:3.1.27.1	IPR001568 (G3DSA:3.90.730.GENE3D); IPR001568 (PFAM); IPR001568 (PANTHER); IPR018188 (PROSITE_PATTERNS); IPR018188 (PROSITE_PATTERNS); NON_CYTOPLASMIC_DOMAIN (PHOBIUS); SIGNAL_PEPTIDE (PHOBIUS); SIGNAL_PEPTIDE_H_REGION (PHOBIUS); SIGNAL_PEPTIDE_C_REGION (PHOBIUS); SIGNAL_PEPTIDE_N_REGION (PHOBIUS); SignalP-noTM (SIGNALP_EUK); IPR001568 (SUPERFAMILY)
Glyma.16G095600	33.6667	8.66667	-3.88462	0.000368531	0.00875965	ribonuclease h protein at1g65750-like	Metabolic process	-	no IPS match
Glyma.18G129100	25.3333	11.6667	-2.17143	0.0148351	0.0452983	ribonuclease h protein at1g65750-like	Metabolic process	EC:3.6.3.1	IPR026960 (PFAM)
Glyma.10G055400	7	22.3333	3.19048	0.00156963	0.0152669	ribosomal l18p l5e family protein isoform 1	Metabolic process	-	IPR005484 (PFAM); G3DSA:3.30.420.100 (GENE3D); PTHR12899 (PANTHER); PTHR12899:SF4 (PANTHER); SSF53137 (SUPERFAMILY)
Glyma.10G143300	8	25.6667	3.20833	0.00256018	0.0188155	ribosomal protein s12	Metabolic process	-	no IPS match
Glyma.19G225200	15	35	2.33333	0.000957044	0.0127767	ribosomal protein s12	Metabolic process	-	no IPS match
Glyma.19G087700	2.33333	0	-Inf	0.00585794	0.0281264	ribosomal rna-processing protein	Metabolic process	-	Coil (COILS); IPR024326 (PFAM); IPR024326 (PANTHER)
Glyma.01G091900	4.66667	18	3.85714	0.00397897	0.023339	rna polymerase beta subunit	Metabolic process	-	no IPS match
Glyma.11G200100	19	37	1.94737	0.00217561	0.0175692	root phototropism protein 2-like	Metabolic process	-	Coil (COILS); IPR027356 (PFAM); PTHR32370 (PANTHER); PTHR32370:SF17 (PANTHER); IPR027356 (PROSITE_PROFILES)
Glyma.19G196900	136.333	68.3333	-1.99512	0.00081313	0.0120756	secoisolariciresinol dehydrogenase-like	Metabolic process	-	IPR002347 (PRINTS); IPR002198 (PRINTS); IPR002198 (PFAM); IPR016040 (G3DSA:3.40.50.GENE3D); PTHR24322 (PANTHER); PTHR24322:SF309 (PANTHER); IPR020904 (PROSITE_PATTERNS); SSF51735 (SUPERFAMILY)
Glyma.02G204700	108	42.3333	-2.55118	1.41626e-05	0.00286137	serine carboxypeptidase 24-like	Metabolic process	EC:3.4.16
Glyma.20G043400	111	48.3333	-2.29655	0.000226202	0.00757203	serine carboxypeptidase-like 18-like	Metabolic process	EC:3.4.16	IPR001563 (PRINTS); IPR029058 (G3DSA:3.40.50.GENE3D); IPR001563 (PFAM); IPR001563 (PANTHER); PTHR11802:SF29 (PANTHER); NON_CYTOPLASMIC_DOMAIN (PHOBIUS); SIGNAL_PEPTIDE (PHOBIUS); SIGNAL_PEPTIDE_N_REGION (PHOBIUS); SIGNAL_PEPTIDE_C_REGION (PHOBIUS); SIGNAL_PEPTIDE_H_REGION (PHOBIUS); SignalP-noTM (SIGNALP_EUK); IPR029058 (SUPERFAMILY)
Glyma.17G036900	15.3333	32.6667	2.13043	0.00578279	0.0279469	serine carboxypeptidase-like 33-like	Metabolic process	-	IPR001563 (PRINTS); IPR029058 (G3DSA:3.40.50.GENE3D); IPR001563 (PFAM); IPR029058 (G3DSA:3.40.50.GENE3D); PTHR11802:SF25 (PANTHER); IPR001563 (PANTHER); IPR018202 (PROSITE_PATTERNS); IPR029058 (SUPERFAMILY)
Glyma.10G102100	271.667	536	1.97301	0.0136448	0.0433904	serine carboxypeptidase-like 45-like	Metabolic process	EC:3.4.16	SignalP-noTM (SIGNALP_EUK)
Glyma.20G015600	23.3333	8.66667	-2.69231	0.0081675	0.0330578	serine carboxypeptidase-like 50-like	Metabolic process	EC:3.4.16	TRANSMEMBRANE (PHOBIUS); NON_CYTOPLASMIC_DOMAIN (PHOBIUS); CYTOPLASMIC_DOMAIN (PHOBIUS); TMhelix (TMHMM)
Glyma.13G029200	89	499.333	5.61049	0.00400448	0.0234194	serine carboxypeptidase-like protein	Metabolic process	EC:3.4.16	IPR001563 (PRINTS); IPR029058 (G3DSA:3.40.50.GENE3D); IPR001563 (PFAM); IPR001563 (PANTHER); PTHR11802:SF23 (PANTHER); IPR018202 (PROSITE_PATTERNS); IPR018202 (PROSITE_PATTERNS); SIGNAL_PEPTIDE (PHOBIUS); SIGNAL_PEPTIDE_C_REGION (PHOBIUS); SIGNAL_PEPTIDE_H_REGION (PHOBIUS); SIGNAL_PEPTIDE_N_REGION (PHOBIUS); NON_CYTOPLASMIC_DOMAIN (PHOBIUS); SignalP-noTM (SIGNALP_EUK); SignalP-TM (SIGNALP_GRAM_PO…
Glyma.11G170600	2.66667	0	-Inf	0.00318737	0.0210817	serine carboxypeptidase-like protein	Metabolic process	EC:3.4.16	IPR001563 (PRINTS); IPR001563 (PFAM); IPR029058 (G3DSA:3.40.50.GENE3D); IPR001563 (PANTHER); PTHR11802:SF23 (PANTHER); IPR018202 (PROSITE_PATTERNS); TRANSMEMBRANE (PHOBIUS); NON_CYTOPLASMIC_DOMAIN (PHOBIUS); CYTOPLASMIC_DOMAIN (PHOBIUS); IPR029058 (SUPERFAMILY)
Glyma.09G279800	4	0.666667	-6	0.0164405	0.0479524	short-chain dehydrogenase reductase 2a-like	Metabolic process	EC:1.1.1.100	IPR002198 (PRINTS); IPR002347 (PRINTS); IPR002198 (PFAM); IPR016040 (G3DSA:3.40.50.GENE3D); PTHR24322:SF309 (PANTHER); PTHR24322 (PANTHER); SIGNAL_PEPTIDE_H_REGION (PHOBIUS); NON_CYTOPLASMIC_DOMAIN (PHOBIUS); SIGNAL_PEPTIDE_N_REGION (PHOBIUS); SIGNAL_PEPTIDE_C_REGION (PHOBIUS); SIGNAL_PEPTIDE (PHOBIUS); SSF51735 (SUPERFAMILY)
Glyma.03G222700	163.333	84.3333	-1.93676	0.00234909	0.0181428	short-chain dehydrogenase reductase 3b-like	Metabolic process	-	IPR002347 (PRINTS); IPR002198 (PRINTS); IPR016040 (G3DSA:3.40.50.GENE3D); IPR002198 (PFAM); PTHR24322:SF289 (PANTHER); PTHR24322 (PANTHER); SSF51735 (SUPERFAMILY)
Glyma.01G012100	8.33333	30	3.6	0.00163338	0.0155026	sn1-specific diacylglycerol lipase beta-like	Metabolic process	EC:3.1.1.3	IPR029058 (G3DSA:3.40.50.GENE3D); IPR002921 (PFAM); PTHR21493:SF2 (PANTHER); PTHR21493 (PANTHER); IPR029058 (SUPERFAMILY)
Glyma.01G011500	48.3333	10.6667	-4.53125	3.50876e-05	0.00379015	sn1-specific diacylglycerol lipase beta-like	Metabolic process	EC:3.1.1.3	CYTOPLASMIC_DOMAIN (PHOBIUS); TRANSMEMBRANE (PHOBIUS); NON_CYTOPLASMIC_DOMAIN (PHOBIUS)
Glyma.18G113100	227.667	87.3333	-2.60687	0.00521472	0.02658	spermidine hydroxycinnamoyl transferase-like	Metabolic process	-	IPR003480 (PFAM); IPR023213 (G3DSA:3.30.559.GENE3D); IPR023213 (G3DSA:3.30.559.GENE3D); PTHR31642:SF11 (PANTHER); PTHR31642 (PANTHER)
Glyma.06G184100	32.3333	63.3333	1.95876	0.000949098	0.0127295	spermidine synthase	Metabolic process	EC:2.5.1.16	IPR001045 (PFAM); IPR029063 (G3DSA:3.40.50.GENE3D); G3DSA:2.30.140.10 (GENE3D); IPR001045 (TIGRFAM); PTHR11558:SF25 (PANTHER); IPR001045 (PANTHER); IPR001045 (PROSITE_PATTERNS); IPR001045 (HAMAP); IPR001045 (PROSITE_PROFILES); IPR029063 (SUPERFAMILY)
Glyma.19G212800	684.667	1909	2.78822	1.04416e-06	0.000949316	sucrose synthase	Metabolic process	EC:2.4.1.13	G3DSA:3.40.50.2000 (GENE3D); IPR001296 (PFAM); IPR012820 (TIGRFAM); IPR000368 (PFAM); PTHR12526 (PANTHER); IPR012820 (PTHR12526:PANTHER); SSF53756 (SUPERFAMILY)
Glyma.02G264600	8	18.6667	2.33333	0.00406061	0.0235896	taxadien-5-alpha-ol o-acetyltransferase-like	Metabolic process	-	IPR023213 (G3DSA:3.30.559.GENE3D); IPR003480 (PFAM); PTHR31642 (PANTHER); PTHR31642:SF5 (PANTHER)
Glyma.02G287300	15.6667	6	-2.61111	0.0160209	0.0472336	taxadiene 5-alpha hydroxylase-like	Metabolic process	-	IPR001128 (PRINTS); IPR002401 (PRINTS); IPR001128 (G3DSA:1.10.630.GENE3D); IPR001128 (PFAM); PTHR24286 (PANTHER); PTHR24286:SF27 (PANTHER); IPR017972 (PROSITE_PATTERNS); NON_CYTOPLASMIC_DOMAIN (PHOBIUS); TRANSMEMBRANE (PHOBIUS); CYTOPLASMIC_DOMAIN (PHOBIUS); IPR001128 (SUPERFAMILY); TMhelix (TMHMM); TMhelix (TMHMM)
Glyma.11G082300	89.6667	220.333	2.45725	4.67818e-05	0.00416644	thiosulfate sulfurtransferase chloroplastic-like	Metabolic process	-	no IPS match
Glyma.01G161500	63.6667	196.667	3.08901	1.69407e-06	0.00116102	thiosulfate sulfurtransferase chloroplastic-like	Metabolic process	EC:2.8.1.1	IPR001763 (SMART); IPR001763 (G3DSA:3.40.250.GENE3D); IPR001763 (PFAM); PTHR13253 (PANTHER); SIGNAL_PEPTIDE_N_REGION (PHOBIUS); SIGNAL_PEPTIDE_C_REGION (PHOBIUS); NON_CYTOPLASMIC_DOMAIN (PHOBIUS); SIGNAL_PEPTIDE (PHOBIUS); SIGNAL_PEPTIDE_H_REGION (PHOBIUS); IPR001763 (PROSITE_PROFILES); IPR001763 (SUPERFAMILY)
Glyma.01G241600	98.6667	187.667	1.90203	0.00100458	0.0130321	thymocyte nuclear protein 1-like	Metabolic process	-	IPR002740 (PFAM); IPR002740 (G3DSA:3.10.590.GENE3D); PTHR14087 (PANTHER); PTHR14087:SF7 (PANTHER); IPR015947 (SUPERFAMILY)
Glyma.03G042800	0	2	Inf	0.013747	0.0435354	transposon tf2-1 polyprotein isoform x1	Metabolic process	-	IPR006702 (PFAM); PTHR11615:SF116 (PANTHER); PTHR11615 (PANTHER); NON_CYTOPLASMIC_DOMAIN (PHOBIUS); NON_CYTOPLASMIC_DOMAIN (PHOBIUS); CYTOPLASMIC_DOMAIN (PHOBIUS); CYTOPLASMIC_DOMAIN (PHOBIUS); TRANSMEMBRANE (PHOBIUS); TRANSMEMBRANE (PHOBIUS); CYTOPLASMIC_DOMAIN (PHOBIUS); TRANSMEMBRANE (PHOBIUS); TRANSMEMBRANE (PHOBIUS); TRANSMEMBRANE (PHOBIUS); NON_CYTOPLASMIC_DOMAIN (PHOBIUS); TMhelix (TMHMM);…
Glyma.02G233100	4.33333	16	3.69231	0.00615176	0.0288298	trans-resveratrol di-o-methyltransferase-like	Metabolic process	EC:2.1.1	IPR001077 (PFAM); IPR029063 (G3DSA:3.40.50.GENE3D); PTHR11746 (PANTHER); PTHR11746:SF68 (PANTHER); IPR029063 (SUPERFAMILY)
Glyma.08G144500	233	112.333	-2.07418	7.6594e-05	0.00511095	type i inositol -trisphosphate 5-phosphatase cvp2-like	Metabolic process	-	no IPS match
Glyma.11G218900	22.3333	44.3333	1.98507	0.00147108	0.0148621	tyrosine kinase family protein	Metabolic process	EC:2.7.11	G3DSA:1.10.510.10 (GENE3D); G3DSA:3.30.200.20 (GENE3D); IPR000719 (PFAM); PTHR24420:SF701 (PANTHER); PTHR24420 (PANTHER); IPR008271 (PROSITE_PATTERNS); IPR000719 (PROSITE_PROFILES); IPR011009 (SUPERFAMILY)
Glyma.01G188800	1	6.33333	6.33333	0.00881783	0.0343203	udp-glucosyltransferase family protein	Metabolic process	-	G3DSA:3.40.50.2000 (GENE3D); IPR002213 (PFAM); IPR002213 (PANTHER); PTHR11926:SF152 (PANTHER); IPR002213 (PROSITE_PATTERNS); NON_CYTOPLASMIC_DOMAIN (PHOBIUS); CYTOPLASMIC_DOMAIN (PHOBIUS); TRANSMEMBRANE (PHOBIUS); SSF53756 (SUPERFAMILY); TMhelix (TMHMM)
Glyma.13G289200	117.333	50.3333	-2.33113	2.57178e-05	0.00340099	udp-glucosyltransferase family protein	Metabolic process	-	IPR002213 (PFAM); G3DSA:3.40.50.2000 (GENE3D); IPR002213 (PANTHER); PTHR11926:SF145 (PANTHER); SSF53756 (SUPERFAMILY)
Glyma.20G057500	1781.67	755	-2.35982	0.00227794	0.0179116	udp-glucosyltransferase family protein	Metabolic process	-	IPR002213 (PFAM); G3DSA:3.40.50.2000 (GENE3D); IPR002213 (PANTHER); PTHR11926:SF143 (PANTHER); IPR002213 (PROSITE_PATTERNS); SSF53756 (SUPERFAMILY)
Glyma.15G054500	555.333	201.333	-2.75828	0.00128274	0.0141089	udp-glucosyltransferase family protein	Metabolic process	-	IPR002213 (PFAM); G3DSA:3.40.50.2000 (GENE3D); IPR002213 (PANTHER); PTHR11926:SF143 (PANTHER); IPR002213 (PROSITE_PATTERNS); SSF53756 (SUPERFAMILY)
Glyma.17G027300	96	44.3333	-2.16541	0.000215778	0.00739133	udp-glucuronic acid decarboxylase 2-like	Metabolic process	-	IPR016040 (G3DSA:3.40.50.GENE3D); IPR001509 (PFAM); G3DSA:3.90.25.10 (GENE3D); PTHR10366 (PANTHER); PTHR10366:SF323 (PANTHER); NON_CYTOPLASMIC_DOMAIN (PHOBIUS); SIGNAL_PEPTIDE_C_REGION (PHOBIUS); SIGNAL_PEPTIDE_N_REGION (PHOBIUS); SIGNAL_PEPTIDE_H_REGION (PHOBIUS); SIGNAL_PEPTIDE (PHOBIUS); SignalP-noTM (SIGNALP_EUK); SignalP-TM (SIGNALP_GRAM_POSITIVE); SSF51735 (SUPERFAMILY)
Glyma.02G029900	938	470.333	-1.99433	0.000314827	0.00818796	udp-glycosyltransferase 74b1-like	Metabolic process	EC:2.4.1.121	G3DSA:3.40.50.2000 (GENE3D); IPR002213 (PFAM); G3DSA:3.40.50.2000 (GENE3D); IPR002213 (PANTHER); PTHR11926:SF153 (PANTHER); IPR002213 (PROSITE_PATTERNS); SSF53756 (SUPERFAMILY)
Glyma.19G025200	4	29.3333	7.33333	0.000272421	0.00782922	udp-glycosyltransferase 74e1-like	Metabolic process	EC:2.4.1	G3DSA:3.40.50.2000 (GENE3D); IPR002213 (PFAM); IPR002213 (PANTHER); PTHR11926:SF153 (PANTHER); IPR002213 (PROSITE_PATTERNS); SIGNAL_PEPTIDE_C_REGION (PHOBIUS); SIGNAL_PEPTIDE_H_REGION (PHOBIUS); SIGNAL_PEPTIDE (PHOBIUS); SIGNAL_PEPTIDE_N_REGION (PHOBIUS); NON_CYTOPLASMIC_DOMAIN (PHOBIUS); SSF53756 (SUPERFAMILY)
Glyma.U032500	205.667	432.667	2.10373	7.25236e-07	0.000832876	uricase (nod-35)	Metabolic process	EC:1.7.3.3	IPR002042 (PRINTS); IPR002042 (PIRSF); IPR002042 (PFAM); IPR002042 (TIGRFAM); G3DSA:3.10.270.10 (GENE3D); PTHR10395 (PANTHER); PTHR10395:SF13 (PANTHER); IPR019842 (PROSITE_PATTERNS); PD003367 (PRODOM); SSF55620 (SUPERFAMILY)
Glyma.05G022600	78	154	1.97436	0.00044454	0.00937936	uridine diphosphate glucose dehydrogenase	Metabolic process	EC:1.1.1.22	IPR017476 (PIRSF); IPR014027 (SMART); IPR028356 (PIRSF); G3DSA:1.20.5.100 (GENE3D); IPR014026 (PFAM); IPR016040 (G3DSA:3.40.50.GENE3D); IPR001732 (PFAM); IPR017476 (TIGRFAM); IPR014027 (PFAM); IPR028356 (PTHR11374:PANTHER); IPR017476 (PANTHER); IPR008927 (SUPERFAMILY); IPR014027 (SUPERFAMILY); SSF51735 (SUPERFAMILY)
Glyma.09G269600	610.333	221	-2.76169	0.0003545	0.00858511	vestitone reductase	Metabolic process	-	IPR001509 (PFAM); IPR016040 (G3DSA:3.40.50.GENE3D); PTHR10366:SF304 (PANTHER); PTHR10366 (PANTHER); SSF51735 (SUPERFAMILY)
Glyma.18G220500	271.333	61.6667	-4.4	3.67123e-05	0.00383283	vestitone reductase	Metabolic process	-	IPR001509 (PFAM); IPR016040 (G3DSA:3.40.50.GENE3D); PTHR10366:SF304 (PANTHER); PTHR10366 (PANTHER); SSF51735 (SUPERFAMILY)
Glyma.03G036500	80.6667	42	-1.92063	0.0108493	0.0383869	with no lysine kinase	Metabolic process	EC:2.7.11	PS51257 (PROSITE_PROFILES)
Glyma.01G132000	107.333	37	-2.9009	3.12585e-05	0.00355239	with no lysine kinase	Metabolic process	EC:2.7.11	G3DSA:1.10.510.10 (GENE3D); G3DSA:3.10.20.90 (GENE3D); IPR000719 (PFAM); G3DSA:3.30.200.20 (GENE3D); PTHR13902 (PANTHER); PTHR13902:SF49 (PANTHER); IPR008271 (PROSITE_PATTERNS); IPR000719 (PROSITE_PROFILES); IPR011009 (SUPERFAMILY)
Glyma.11G024200	34.3333	12.3333	-2.78378	0.000508262	0.00990204	xyloglucan galactosyltransferase katamari1-like	Metabolic process	-	IPR004263 (PFAM); IPR004263 (PANTHER); PTHR11062:SF47 (PANTHER); NON_CYTOPLASMIC_DOMAIN (PHOBIUS); TRANSMEMBRANE (PHOBIUS); CYTOPLASMIC_DOMAIN (PHOBIUS); TMhelix (TMHMM)
Glyma.01G219300	9	2.66667	-3.375	0.00871144	0.0340835	xyloglucan galactosyltransferase katamari1-like	Metabolic process	-	IPR004263 (PFAM); IPR004263 (PANTHER); PTHR11062:SF47 (PANTHER)
Glyma.06G240700	350.333	168.667	-2.07708	0.0010637	0.0131997	xylosyltransferase 2-like	Metabolic process	EC:2.4.1	IPR003406 (PFAM); PTHR19297 (PANTHER); PTHR19297:SF75 (PANTHER); CYTOPLASMIC_DOMAIN (PHOBIUS); NON_CYTOPLASMIC_DOMAIN (PHOBIUS); TRANSMEMBRANE (PHOBIUS); TMhelix (TMHMM)
Glyma.05G169200	882.333	1980	2.24405	4.61689e-05	0.00416159	11s globulin seed storage protein 2-like	Miscellanea	-	IPR006044 (PRINTS); IPR006045 (SMART); IPR006045 (PFAM); IPR014710 (G3DSA:2.60.120.GENE3D); PTHR31189:SF0 (PANTHER); PTHR31189 (PANTHER); IPR011051 (SUPERFAMILY)
Glyma.05G169100	493	166	-2.96988	1.68324e-06	0.00116102	11s globulin seed storage protein 2-like	Miscellanea	-	IPR006044 (PRINTS); IPR006045 (SMART); IPR014710 (G3DSA:2.60.120.GENE3D); IPR006045 (PFAM); PTHR31189:SF0 (PANTHER); PTHR31189 (PANTHER); IPR011051 (SUPERFAMILY)
Glyma.15G083200	1	6.66667	6.66667	0.00656293	0.0296917	abscisic acid receptor pyl12-like	Miscellanea	-	NON_CYTOPLASMIC_DOMAIN (PHOBIUS); SIGNAL_PEPTIDE_N_REGION (PHOBIUS); SIGNAL_PEPTIDE_C_REGION (PHOBIUS); SIGNAL_PEPTIDE (PHOBIUS); SIGNAL_PEPTIDE_H_REGION (PHOBIUS); SignalP-TM (SIGNALP_GRAM_POSITIVE)
Glyma.15G258200	8	18	2.25	0.00997404	0.0367252	activator of spomin::	Miscellanea	-	IPR010402 (PFAM); PTHR31717 (PANTHER); PTHR31717:SF2 (PANTHER); IPR010402 (PROSITE_PROFILES)
Glyma.04G228800	61.6667	118.667	1.92432	0.0014738	0.0148743	ankyrin repeat and kh domain-containing protein	Miscellanea	-	no IPS match
Glyma.05G052800	12.3333	38.6667	3.13514	0.00357121	0.0222499	ankyrin repeat and kh domain-containing protein 1	Miscellanea	-	NON_CYTOPLASMIC_DOMAIN (PHOBIUS); TRANSMEMBRANE (PHOBIUS); CYTOPLASMIC_DOMAIN (PHOBIUS)
Glyma.17G135100	7.66667	21.3333	2.78261	0.0142267	0.0443085	ankyrin repeat and kh domain-containing protein 1	Miscellanea	-	IPR009902 (PFAM); IPR029063 (G3DSA:3.40.50.GENE3D)
Glyma.18G247700	19	40.6667	2.14035	0.00231826	0.0180724	ankyrin repeat family protein	Miscellanea	-	IPR026961 (PFAM); TRANSMEMBRANE (PHOBIUS); TRANSMEMBRANE (PHOBIUS); NON_CYTOPLASMIC_DOMAIN (PHOBIUS); TRANSMEMBRANE (PHOBIUS); NON_CYTOPLASMIC_DOMAIN (PHOBIUS); TRANSMEMBRANE (PHOBIUS); CYTOPLASMIC_DOMAIN (PHOBIUS); CYTOPLASMIC_DOMAIN (PHOBIUS); CYTOPLASMIC_DOMAIN (PHOBIUS); TMhelix (TMHMM); TMhelix (TMHMM); TMhelix (TMHMM); TMhelix (TMHMM)
Glyma.09G054600	9	24.6667	2.74074	0.00437538	0.0243767	ankyrin repeat plant-like protein	Miscellanea	-	IPR020683 (G3DSA:1.25.40.GENE3D); IPR027001 (PANTHER); PTHR24177:SF10 (PANTHER); CYTOPLASMIC_DOMAIN (PHOBIUS); CYTOPLASMIC_DOMAIN (PHOBIUS); TRANSMEMBRANE (PHOBIUS); NON_CYTOPLASMIC_DOMAIN (PHOBIUS); TRANSMEMBRANE (PHOBIUS); TRANSMEMBRANE (PHOBIUS); NON_CYTOPLASMIC_DOMAIN (PHOBIUS); TRANSMEMBRANE (PHOBIUS); CYTOPLASMIC_DOMAIN (PHOBIUS); IPR020683 (SUPERFAMILY); TMhelix (TMHMM); TMhelix (TMHMM); T…
Glyma.15G238400	336.667	167	-2.01597	0.0166416	0.0482763	annexin d4	Miscellanea	-	IPR001464 (PRINTS); IPR018502 (SMART); IPR018502 (PFAM); IPR018502 (G3DSA:1.10.220.GENE3D); PTHR10502:SF104 (PANTHER); PTHR10502 (PANTHER); SSF47874 (SUPERFAMILY)
Glyma.10G031800	802.667	414	-1.93881	1.1447e-05	0.00271492	auxin-induced protein	Miscellanea	-	IPR003311 (PFAM); PTHR31734:SF8 (PANTHER); PTHR31734 (PANTHER); IPR011525 (PROSITE_PROFILES); SSF54277 (SUPERFAMILY)
Glyma.09G220600	25.3333	10.6667	-2.375	0.00682306	0.0302785	auxin-induced protein 10a5-like	Miscellanea	-	IPR003676 (PFAM); PTHR31929:SF1 (PANTHER); PTHR31929 (PANTHER)
Glyma.06G006100	65	31.6667	-2.05263	0.00324194	0.021222	auxin-induced protein 15a-like	Miscellanea	-	no IPS match
Glyma.02G142600	164.667	86.3333	-1.90734	0.00103854	0.0131195	auxin-induced protein 22b	Miscellanea	-	IPR003311 (PFAM); PTHR31734 (PANTHER); PTHR31734:SF8 (PANTHER); IPR011525 (PROSITE_PROFILES); SSF54277 (SUPERFAMILY)
Glyma.03G158600	300.333	126.333	-2.37731	0.000148036	0.00639634	auxin-induced protein 22e-like	Miscellanea	-	IPR003311 (PFAM); PTHR31734:SF8 (PANTHER); PTHR31734 (PANTHER); IPR011525 (PROSITE_PROFILES); SSF54277 (SUPERFAMILY)
Glyma.19G161000	1182.67	470.667	-2.51275	0.000416178	0.0091913	auxin-induced protein 22e-like	Miscellanea	-	IPR003311 (PFAM); PTHR31734 (PANTHER); PTHR31734:SF8 (PANTHER); IPR011525 (PROSITE_PROFILES); SSF54277 (SUPERFAMILY)
Glyma.12G124100	46	24	-1.91667	0.0170676	0.0488604	auxin-induced protein 6b-like	Miscellanea	-	IPR003676 (PFAM); PTHR31929:SF1 (PANTHER); PTHR31929 (PANTHER)
Glyma.12G125000	39.3333	18.6667	-2.10714	0.00382397	0.0229291	auxin-induced protein 6b-like	Miscellanea	-	no IPS match
Glyma.08G155300	19.3333	8.33333	-2.32	0.0149617	0.0455129	auxin-induced protein 6b-like	Miscellanea	-	IPR003676 (PFAM); PTHR31929 (PANTHER); PTHR31929:SF1 (PANTHER)
Glyma.12G123800	10.3333	2.33333	-4.42857	0.00846816	0.0336353	auxin-induced protein 6b-like	Miscellanea	-	IPR003676 (PFAM); PTHR31929 (PANTHER); PTHR31929:SF1 (PANTHER)
Glyma.03G158700	4193	1873.67	-2.23786	0.000142852	0.00637428	auxin-induced protein aux28	Miscellanea	-	IPR003311 (PFAM); PTHR31734:SF5 (PANTHER); PTHR31734 (PANTHER); IPR011525 (PROSITE_PROFILES); SSF54277 (SUPERFAMILY)
Glyma.02G142500	900.667	401	-2.24605	0.00505682	0.0261559	auxin-induced protein aux28-like	Miscellanea	-	IPR003311 (PFAM); PTHR31734:SF4 (PANTHER); PTHR31734 (PANTHER); IPR011525 (PROSITE_PROFILES); SSF54277 (SUPERFAMILY)
Glyma.09G219600	14.3333	7	-2.04762	0.0137044	0.0434891	auxin-induced protein x10a-like	Miscellanea	-	IPR003676 (PFAM); PTHR31929:SF1 (PANTHER); PTHR31929 (PANTHER)
Glyma.12G125900	29.6667	12.6667	-2.34211	0.00204969	0.0170964	auxin-induced protein x10a-like	Miscellanea	-	IPR003676 (PFAM); PTHR31929 (PANTHER); PTHR31929:SF1 (PANTHER)
Glyma.06G006500	0.666667	9.33333	14	0.00151112	0.0150286	auxin-induced protein x10a-like	Miscellanea	-	IPR003676 (PFAM); PTHR31929:SF1 (PANTHER); PTHR31929 (PANTHER)
Glyma.06G006000	48.3333	93.3333	1.93103	0.000399946	0.00902463	auxin-induced protein x10a-like	Miscellanea	-	IPR003676 (PFAM); PTHR31929:SF1 (PANTHER); PTHR31929 (PANTHER)
Glyma.07G043000	5.66667	21	3.70588	0.000878085	0.0123992	auxin-repressed kda isoform x1	Miscellanea	-	no IPS match
Glyma.10G180500	6	106	17.6667	0.00105006	0.0131476	basic 7s globulin-like	Miscellanea	EC:3.4.23	PF14543 (PFAM); PF14541 (PFAM); IPR021109 (G3DSA:2.40.70.GENE3D); PTHR13683:SF100 (PANTHER); IPR001461 (PANTHER); NON_CYTOPLASMIC_DOMAIN (PHOBIUS); SIGNAL_PEPTIDE (PHOBIUS); SIGNAL_PEPTIDE_C_REGION (PHOBIUS); SIGNAL_PEPTIDE_N_REGION (PHOBIUS); SIGNAL_PEPTIDE_H_REGION (PHOBIUS); SignalP-noTM (SIGNALP_EUK); SignalP-TM (SIGNALP_GRAM_POSITIVE); IPR021109 (SUPERFAMILY); TMhelix (TMHMM)
Glyma.20G210100	76.3333	151	1.97817	0.000678183	0.0111767	basic 7s globulin-like	Miscellanea	EC:3.4.23	IPR021109 (G3DSA:2.40.70.GENE3D); PF14543 (PFAM); PF14541 (PFAM); IPR001461 (PANTHER); PTHR13683:SF100 (PANTHER); SIGNAL_PEPTIDE_H_REGION (PHOBIUS); SIGNAL_PEPTIDE_C_REGION (PHOBIUS); SIGNAL_PEPTIDE (PHOBIUS); SIGNAL_PEPTIDE_N_REGION (PHOBIUS); NON_CYTOPLASMIC_DOMAIN (PHOBIUS); SignalP-TM (SIGNALP_GRAM_POSITIVE); SignalP-noTM (SIGNALP_EUK); SignalP-noTM (SIGNALP_GRAM_NEGATIVE); IPR021109 (SUPERFA…
Glyma.12G048100	0	6.33333	Inf	0.00104627	0.0131356	biogenesis of lysosome-related organelles complex 1 subunit 1-like	Miscellanea	-
Glyma.19G099600	113.667	58.3333	-1.94857	0.0005013	0.00986949	bro1 domain-containing protein brox homolog	Miscellanea	-	IPR004328 (SMART); IPR004328 (PFAM); IPR004328 (G3DSA:1.25.40.GENE3D); PTHR23032:SF2 (PANTHER); PTHR23032 (PANTHER); IPR004328 (PROSITE_PROFILES)
Glyma.17G081900	27	13.6667	-1.97561	0.00444247	0.0245683	bsd domain-containing isoform 1	Miscellanea	-	IPR005607 (SMART); IPR005607 (PFAM); PTHR31923 (PANTHER); PTHR31923:SF1 (PANTHER); IPR005607 (PROSITE_PROFILES); SSF140383 (SUPERFAMILY)
Glyma.17G004700	28.3333	6.66667	-4.25	0.00032115	0.00818796	c2 and gram domain-containing protein at1g03370-like	Miscellanea	-	IPR000008 (PRINTS); IPR000008 (SMART); IPR004182 (SMART); IPR000008 (PFAM); IPR004182 (PFAM); IPR000008 (G3DSA:2.60.40.GENE3D); PTHR16122 (PANTHER); PTHR16122:SF20 (PANTHER); NON_CYTOPLASMIC_DOMAIN (PHOBIUS); CYTOPLASMIC_DOMAIN (PHOBIUS); CYTOPLASMIC_DOMAIN (PHOBIUS); TRANSMEMBRANE (PHOBIUS); TRANSMEMBRANE (PHOBIUS); IPR000008 (PROSITE_PROFILES); IPR000008 (SUPERFAMILY)
Glyma.11G219000	6.66667	30.3333	4.55	0.000200804	0.00722758	c2 domain-containing family protein	Miscellanea	-	IPR000008 (SMART); IPR000008 (PFAM); IPR000008 (G3DSA:2.60.40.GENE3D); PTHR10774 (PANTHER); IPR000008 (PROSITE_PROFILES); IPR000008 (SUPERFAMILY)
Glyma.20G033700	64.3333	127.667	1.98446	0.00586256	0.0281264	casp-like protein 1	Miscellanea	-	no IPS match
Glyma.17G064800	11.6667	55	4.71429	4.27169e-05	0.00411739	casp-like protein poptrdraft_578614-like isoform x1	Miscellanea	-	IPR006459 (TIGRFAM); IPR006702 (PFAM); PTHR11615 (PANTHER); PTHR11615:SF115 (PANTHER); CYTOPLASMIC_DOMAIN (PHOBIUS); TRANSMEMBRANE (PHOBIUS); TRANSMEMBRANE (PHOBIUS); NON_CYTOPLASMIC_DOMAIN (PHOBIUS); NON_CYTOPLASMIC_DOMAIN (PHOBIUS); TRANSMEMBRANE (PHOBIUS); CYTOPLASMIC_DOMAIN (PHOBIUS); TRANSMEMBRANE (PHOBIUS); NON_CYTOPLASMIC_DOMAIN (PHOBIUS); TRANSMEMBRANE (PHOBIUS); CYTOPLASMIC_DOMAIN (PHOBI…
Glyma.10G289200	69.3333	132	1.90385	0.000562388	0.010373	casp-like protein rcom_0464280-like	Miscellanea	-	IPR006702 (PFAM); PTHR11615:SF117 (PANTHER); PTHR11615 (PANTHER); TRANSMEMBRANE (PHOBIUS); NON_CYTOPLASMIC_DOMAIN (PHOBIUS); CYTOPLASMIC_DOMAIN (PHOBIUS); CYTOPLASMIC_DOMAIN (PHOBIUS); TRANSMEMBRANE (PHOBIUS); TRANSMEMBRANE (PHOBIUS); CYTOPLASMIC_DOMAIN (PHOBIUS); NON_CYTOPLASMIC_DOMAIN (PHOBIUS); TRANSMEMBRANE (PHOBIUS); TMhelix (TMHMM); TMhelix (TMHMM); TMhelix (TMHMM)
Glyma.09G012200	22.3333	43.3333	1.9403	0.00197777	0.0167517	casp-like protein rcom_0864260-like	Miscellanea	-	IPR006459 (TIGRFAM); IPR006702 (PFAM); PTHR11615:SF100 (PANTHER); PTHR11615 (PANTHER); NON_CYTOPLASMIC_DOMAIN (PHOBIUS); TRANSMEMBRANE (PHOBIUS); TRANSMEMBRANE (PHOBIUS); TRANSMEMBRANE (PHOBIUS); NON_CYTOPLASMIC_DOMAIN (PHOBIUS); CYTOPLASMIC_DOMAIN (PHOBIUS); CYTOPLASMIC_DOMAIN (PHOBIUS); CYTOPLASMIC_DOMAIN (PHOBIUS); TRANSMEMBRANE (PHOBIUS); TMhelix (TMHMM); TMhelix (TMHMM); TMhelix (TMHMM); TMh…
Glyma.03G069000	16.3333	7	-2.33333	0.00952318	0.0358318	cbs domain-containing protein cbscbspb1-like isoform x2	Miscellanea	-	PTHR13780 (PANTHER); PTHR13780:SF23 (PANTHER)
Glyma.07G235300	0	5	Inf	0.000393683	0.00898552	clavata3 esr gene family member 21	Miscellanea	-	SIGNAL_PEPTIDE_N_REGION (PHOBIUS); SIGNAL_PEPTIDE (PHOBIUS); NON_CYTOPLASMIC_DOMAIN (PHOBIUS); SIGNAL_PEPTIDE_H_REGION (PHOBIUS); SIGNAL_PEPTIDE_C_REGION (PHOBIUS); SignalP-TM (SIGNALP_GRAM_POSITIVE); SignalP-noTM (SIGNALP_EUK); TMhelix (TMHMM)
Glyma.05G134700	0.666667	5	7.5	0.0150816	0.0456991	cle03 protein	Miscellanea	-	SIGNAL_PEPTIDE_N_REGION (PHOBIUS); SIGNAL_PEPTIDE_H_REGION (PHOBIUS); NON_CYTOPLASMIC_DOMAIN (PHOBIUS); SIGNAL_PEPTIDE (PHOBIUS); SIGNAL_PEPTIDE_C_REGION (PHOBIUS); SignalP-noTM (SIGNALP_EUK); TMhelix (TMHMM)
Glyma.09G048500	16.3333	39.6667	2.42857	0.00562559	0.0275517	cle03 protein	Miscellanea	-	TRANSMEMBRANE (PHOBIUS); NON_CYTOPLASMIC_DOMAIN (PHOBIUS); CYTOPLASMIC_DOMAIN (PHOBIUS); TMhelix (TMHMM)
Glyma.20G233400	0	2	Inf	0.0101665	0.0370586	cle17 protein	Miscellanea	-	no IPS match
Glyma.17G242100	27.6667	52.6667	1.90361	0.00421562	0.023971	cold regulated	Miscellanea	-	no IPS match
Glyma.14G222200	4.33333	16	3.69231	0.0107774	0.0382377	complex 1 lyr family protein	Miscellanea	-	Coil (COILS)
Glyma.13G218500	276	143	-1.93007	0.00142114	0.0146982	cullin-4b isoform partial	Miscellanea	-	IPR013103 (PFAM); PTHR11439 (PANTHER); PTHR11439:SF127 (PANTHER); SSF56672 (SUPERFAMILY)
Glyma.01G189700	20.3333	41	2.01639	0.00215014	0.0175059	cyclin d3-2 family protein	Miscellanea	-	IPR013763 (SMART); IPR004367 (PFAM); IPR013763 (G3DSA:1.10.472.GENE3D); IPR006671 (PFAM); PTHR10177 (PANTHER); PTHR10177:SF166 (PANTHER); IPR013763 (SUPERFAMILY)
Glyma.01G193400	26	49.6667	1.91026	0.0109082	0.0384767	cyclin family protein	Miscellanea	-	IPR013763 (SMART); IPR013763 (G3DSA:1.10.472.GENE3D); IPR006671 (PFAM); PTHR10177 (PANTHER); PTHR10177:SF166 (PANTHER); IPR006671 (PROSITE_PATTERNS); IPR013763 (SUPERFAMILY)
Glyma.05G106800	563	217.667	-2.58652	0.00144775	0.0147802	cyclin isoform 1	Miscellanea	-	IPR013763 (SMART); IPR006671 (PFAM); IPR004367 (PFAM); IPR013763 (G3DSA:1.10.472.GENE3D); PTHR10177 (PANTHER); PTHR10177:SF191 (PANTHER); IPR013763 (SUPERFAMILY)
Glyma.01G035600	149.333	68	-2.19608	0.000534009	0.0101527	cyclin-d1-1 isoform 1	Miscellanea	-	IPR014400 (PIRSF); IPR013763 (SMART); IPR004367 (PFAM); IPR013763 (G3DSA:1.10.472.GENE3D); IPR006671 (PFAM); PTHR10177:SF191 (PANTHER); PTHR10177 (PANTHER); IPR006671 (PROSITE_PATTERNS); IPR013763 (SUPERFAMILY)
Glyma.15G062500	12.6667	67.6667	5.34211	4.6215e-06	0.00179222	cysteine-rich secretory antigen 5	Miscellanea	-	IPR002413 (PRINTS); IPR001283 (PRINTS); IPR014044 (SMART); IPR014044 (G3DSA:3.40.33.GENE3D); IPR014044 (PFAM); IPR001283 (PANTHER); PTHR10334:SF170 (PANTHER); IPR018244 (PROSITE_PATTERNS); SIGNAL_PEPTIDE_C_REGION (PHOBIUS); SIGNAL_PEPTIDE (PHOBIUS); SIGNAL_PEPTIDE_H_REGION (PHOBIUS); NON_CYTOPLASMIC_DOMAIN (PHOBIUS); SIGNAL_PEPTIDE_N_REGION (PHOBIUS); SignalP-noTM (SIGNALP_GRAM_NEGATIVE); SignalP…
Glyma.12G105600	15.3333	37.6667	2.45652	0.00208006	0.0171985	d6-type cyclin	Miscellanea	-	IPR013763 (SMART); IPR013763 (G3DSA:1.10.472.GENE3D); IPR006671 (PFAM); IPR004367 (PFAM); PTHR10177:SF188 (PANTHER); PTHR10177 (PANTHER); CYTOPLASMIC_DOMAIN (PHOBIUS); TRANSMEMBRANE (PHOBIUS); TRANSMEMBRANE (PHOBIUS); CYTOPLASMIC_DOMAIN (PHOBIUS); NON_CYTOPLASMIC_DOMAIN (PHOBIUS); IPR013763 (SUPERFAMILY)
Glyma.14G146100	48.6667	18	-2.7037	0.00253993	0.0187297	dehydration-responsive element-binding protein 3-like	Miscellanea	-	IPR001471 (PRINTS); IPR001471 (SMART); IPR001471 (G3DSA:3.30.730.GENE3D); IPR001471 (PFAM); PTHR31985:SF5 (PANTHER); PTHR31985 (PANTHER); IPR001471 (PROSITE_PROFILES); IPR016177 (SUPERFAMILY)
Glyma.17G194100	23.6667	8.66667	-2.73077	0.0120955	0.0405702	dehydration-responsive element-binding protein 3-like	Miscellanea	-	IPR001471 (PRINTS); IPR001471 (SMART); IPR001471 (G3DSA:3.30.730.GENE3D); IPR001471 (PFAM); PTHR31985:SF5 (PANTHER); PTHR31985 (PANTHER); IPR001471 (PROSITE_PROFILES); SignalP-TM (SIGNALP_GRAM_POSITIVE); IPR016177 (SUPERFAMILY)
Glyma.12G221800	462.333	162.667	-2.84221	0.000234118	0.00759268	dentin sialophospho	Miscellanea	-	PTHR31008 (PANTHER); PTHR31008:SF0 (PANTHER)
Glyma.14G129400	49.6667	22.3333	-2.22388	0.00492625	0.0257961	embryo defective 2410 isoform 1	Miscellanea	-	IPR007452 (PFAM)
Glyma.07G055400	4.66667	1.33333	-3.5	0.0150632	0.0456827	embryo defective isoform 1	Miscellanea	-	no IPS match
Glyma.10G183600	14.3333	27.6667	1.93023	0.00955909	0.035863	embryo sac development arrest	Miscellanea	-	no IPS match
Glyma.08G359000	20.3333	50.3333	2.47541	0.00292195	0.020138	embryo-specific protein	Miscellanea	-	IPR010417 (PFAM); NON_CYTOPLASMIC_DOMAIN (PHOBIUS); SIGNAL_PEPTIDE_C_REGION (PHOBIUS); SIGNAL_PEPTIDE_N_REGION (PHOBIUS); SIGNAL_PEPTIDE_H_REGION (PHOBIUS); SIGNAL_PEPTIDE (PHOBIUS); SignalP-TM (SIGNALP_GRAM_POSITIVE); SignalP-noTM (SIGNALP_EUK); IPR008976 (SUPERFAMILY)
Glyma.20G072600	87.3333	43.6667	-2	0.00163172	0.0155003	exocyst complex component exo70a1-like	Miscellanea	-	Coil (COILS); PTHR12542:SF7 (PANTHER); IPR004140 (PANTHER); IPR016159 (SUPERFAMILY)
Glyma.06G200300	2	13.3333	6.66667	0.00578499	0.0279514	exocyst complex component exo70b1-like	Miscellanea	-	IPR004140 (PFAM); IPR004140 (PANTHER); PTHR12542:SF18 (PANTHER); TRANSMEMBRANE (PHOBIUS); NON_CYTOPLASMIC_DOMAIN (PHOBIUS); CYTOPLASMIC_DOMAIN (PHOBIUS); TRANSMEMBRANE (PHOBIUS); NON_CYTOPLASMIC_DOMAIN (PHOBIUS); IPR016159 (SUPERFAMILY); TMhelix (TMHMM); TMhelix (TMHMM)
Glyma.02G040800	17.6667	34.6667	1.96226	0.0123058	0.0409131	exocyst subunit exo70 family protein	Miscellanea	-	TRANSMEMBRANE (PHOBIUS); NON_CYTOPLASMIC_DOMAIN (PHOBIUS); TRANSMEMBRANE (PHOBIUS); TRANSMEMBRANE (PHOBIUS); CYTOPLASMIC_DOMAIN (PHOBIUS); NON_CYTOPLASMIC_DOMAIN (PHOBIUS); CYTOPLASMIC_DOMAIN (PHOBIUS)
Glyma.12G102700	2.66667	0	-Inf	0.0062726	0.0290602	formin-like protein 3-like	Miscellanea	-	PR01217 (PRINTS); IPR015425 (SMART); IPR015425 (PFAM); PTHR23213:SF195 (PANTHER); PTHR23213 (PANTHER); SIGNAL_PEPTIDE_N_REGION (PHOBIUS); SIGNAL_PEPTIDE_H_REGION (PHOBIUS); TRANSMEMBRANE (PHOBIUS); NON_CYTOPLASMIC_DOMAIN (PHOBIUS); CYTOPLASMIC_DOMAIN (PHOBIUS); SIGNAL_PEPTIDE (PHOBIUS); SIGNAL_PEPTIDE_C_REGION (PHOBIUS); IPR015425 (PROSITE_PROFILES); SignalP-noTM (SIGNALP_EUK); SSF101447 (SUPERFA…
Glyma.05G107600	19.6667	8	-2.45833	0.00592883	0.0282831	four act domain act domain protein which protein	Miscellanea	-	no IPS match
Glyma.07G154600	9	24	2.66667	0.00116053	0.0135986	gamma-interferon-inducible lysosomal thiol reductase-like	Miscellanea	-	IPR004911 (PFAM); IPR004911 (PANTHER); PTHR13234:SF8 (PANTHER); NON_CYTOPLASMIC_DOMAIN (PHOBIUS); SIGNAL_PEPTIDE (PHOBIUS); SIGNAL_PEPTIDE_C_REGION (PHOBIUS); SIGNAL_PEPTIDE_N_REGION (PHOBIUS); SIGNAL_PEPTIDE_H_REGION (PHOBIUS); SignalP-noTM (SIGNALP_EUK); SignalP-TM (SIGNALP_GRAM_POSITIVE)
Glyma.03G192200	54.6667	106.667	1.95122	0.00310561	0.0208161	growth-regulating factor 3-like	Miscellanea	-	IPR014978 (SMART); IPR014977 (PFAM); IPR014978 (PFAM); PTHR31602 (PANTHER); PTHR31602:SF3 (PANTHER); IPR014977 (PROSITE_PROFILES); IPR014978 (PROSITE_PROFILES)
Glyma.14G216600	32.3333	71.3333	2.20619	0.000152366	0.0065109	grp family	Miscellanea	-	SignalP-TM (SIGNALP_GRAM_POSITIVE)
Glyma.13G357100	44.6667	100.333	2.24627	9.33628e-05	0.00556159	homeobox-leucine zipper protein glabra 2-like	Miscellanea	-	Coil (COILS); Coil (COILS); IPR001356 (SMART); IPR002913 (SMART); IPR002913 (PFAM); IPR001356 (PFAM); IPR009057 (G3DSA:1.10.10.GENE3D); PTHR24325:SF15 (PANTHER); PTHR24325 (PANTHER); IPR017970 (PROSITE_PATTERNS); TRANSMEMBRANE (PHOBIUS); CYTOPLASMIC_DOMAIN (PHOBIUS); NON_CYTOPLASMIC_DOMAIN (PHOBIUS); IPR002913 (PROSITE_PROFILES); IPR001356 (PROSITE_PROFILES); IPR009057 (SUPERFAMILY); SSF55961 (SU…
Glyma.12G089100	35	70.3333	2.00952	0.000425362	0.00920501	homeodomain-like superfamily protein isoform 2	Miscellanea	-	NON_CYTOPLASMIC_DOMAIN (PHOBIUS); TRANSMEMBRANE (PHOBIUS); NON_CYTOPLASMIC_DOMAIN (PHOBIUS); TRANSMEMBRANE (PHOBIUS); CYTOPLASMIC_DOMAIN (PHOBIUS); TMhelix (TMHMM); TMhelix (TMHMM)
Glyma.11G250400	5.33333	20.3333	3.8125	0.0159359	0.0470774	horma domain-containing protein 1-like	Miscellanea	-	IPR003511 (PFAM); PTHR21518 (PANTHER); PTHR21518:SF0 (PANTHER); IPR003511 (PROSITE_PROFILES); IPR003511 (SUPERFAMILY)
Glyma.18G022000	10.6667	45	4.21875	0.00680993	0.0302633	hypoxia-responsive family protein	Miscellanea	-	IPR007667 (PFAM); TRANSMEMBRANE (PHOBIUS); CYTOPLASMIC_DOMAIN (PHOBIUS); NON_CYTOPLASMIC_DOMAIN (PHOBIUS); NON_CYTOPLASMIC_DOMAIN (PHOBIUS); TRANSMEMBRANE (PHOBIUS); IPR007667 (PROSITE_PROFILES); TMhelix (TMHMM); TMhelix (TMHMM)
Glyma.02G259700	7	20	2.85714	0.00289478	0.0200521	hypoxia-responsive family protein	Miscellanea	-	no IPS match
Glyma.10G158900	27.3333	53.6667	1.96341	0.00659261	0.0297798	interleukin enhancer-binding factor 3-like	Miscellanea	-	NON_CYTOPLASMIC_DOMAIN (PHOBIUS); TRANSMEMBRANE (PHOBIUS); CYTOPLASMIC_DOMAIN (PHOBIUS); CYTOPLASMIC_DOMAIN (PHOBIUS); TRANSMEMBRANE (PHOBIUS); TRANSMEMBRANE (PHOBIUS); TRANSMEMBRANE (PHOBIUS); NON_CYTOPLASMIC_DOMAIN (PHOBIUS); CYTOPLASMIC_DOMAIN (PHOBIUS); TRANSMEMBRANE (PHOBIUS); NON_CYTOPLASMIC_DOMAIN (PHOBIUS); TMhelix (TMHMM); TMhelix (TMHMM); TMhelix (TMHMM); TMhelix (TMHMM); TMhelix (TMHMM)
Glyma.20G229700	13.3333	25.6667	1.925	0.0133531	0.0428793	interleukin enhancer-binding factor 3-like	Miscellanea	-	no IPS match
Glyma.13G194300	152	41	-3.70732	0.00799592	0.0326602	leginsulin 1	Miscellanea	-	IPR012512 (PFAM); SIGNAL_PEPTIDE_C_REGION (PHOBIUS); SIGNAL_PEPTIDE (PHOBIUS); SIGNAL_PEPTIDE_H_REGION (PHOBIUS); SIGNAL_PEPTIDE_N_REGION (PHOBIUS); NON_CYTOPLASMIC_DOMAIN (PHOBIUS); SignalP-TM (SIGNALP_GRAM_POSITIVE); SSF57059 (SUPERFAMILY); TMhelix (TMHMM)
Glyma.08G230700	69	24.3333	-2.83562	0.000195819	0.00722397	leginsulin 2	Miscellanea	-	IPR012512 (PFAM); SIGNAL_PEPTIDE (PHOBIUS); NON_CYTOPLASMIC_DOMAIN (PHOBIUS); SIGNAL_PEPTIDE_H_REGION (PHOBIUS); SIGNAL_PEPTIDE_N_REGION (PHOBIUS); SIGNAL_PEPTIDE_C_REGION (PHOBIUS); SignalP-noTM (SIGNALP_EUK); SignalP-TM (SIGNALP_GRAM_POSITIVE); TMhelix (TMHMM)
Glyma.07G181200	296.667	125.333	-2.36702	2.75945e-05	0.00352416	leguminosin group485 secreted peptide	Miscellanea	-	SIGNAL_PEPTIDE_C_REGION (PHOBIUS); NON_CYTOPLASMIC_DOMAIN (PHOBIUS); SIGNAL_PEPTIDE (PHOBIUS); SIGNAL_PEPTIDE_H_REGION (PHOBIUS); SIGNAL_PEPTIDE_N_REGION (PHOBIUS); SignalP-TM (SIGNALP_GRAM_POSITIVE); SignalP-noTM (SIGNALP_EUK)
Glyma.19G102400	41	128.333	3.13008	2.83254e-05	0.00352416	light-regulated protein	Miscellanea	-	IPR009856 (PFAM)
Glyma.16G049000	79	207.667	2.62869	3.57744e-05	0.0038052	light-regulated protein	Miscellanea	-	IPR009856 (PFAM)
Glyma.11G120200	603	311	-1.93891	2.91007e-05	0.00352416	minor allergen alt a 7	Miscellanea	-	IPR029039 (G3DSA:3.40.50.GENE3D); IPR005025 (PFAM); IPR010089 (TIGRFAM); PTHR30546 (PANTHER); PTHR30546:SF3 (PANTHER); IPR008254 (PROSITE_PROFILES); IPR029039 (SUPERFAMILY)
Glyma.12G045300	578.333	289	-2.00115	2.99829e-05	0.00353248	minor allergen alt a 7-like	Miscellanea	-	IPR010089 (TIGRFAM); IPR029039 (G3DSA:3.40.50.GENE3D); IPR005025 (PFAM); PTHR30546 (PANTHER); PTHR30546:SF3 (PANTHER); IPR008254 (PROSITE_PROFILES); IPR010089 (HAMAP); IPR029039 (SUPERFAMILY)
Glyma.12G161400	29	11.3333	-2.55882	0.0116309	0.0397874	minor allergen alt a 7-like	Miscellanea	-	IPR005025 (PFAM); IPR010089 (TIGRFAM); IPR029039 (G3DSA:3.40.50.GENE3D); PTHR30546 (PANTHER); IPR010089 (HAMAP); IPR008254 (PROSITE_PROFILES); IPR029039 (SUPERFAMILY)
Glyma.13G220300	9.66667	2.66667	-3.625	0.00471073	0.0252883	myosin heavy chain-related family partial	Miscellanea	-
Glyma.17G226300	68.6667	33.6667	-2.0396	0.0165399	0.0481071	myosin-15-like isoform x1	Miscellanea	-	IPR001609 (SMART); IPR001609 (PFAM); PTHR13140:SF256 (PANTHER); PTHR13140 (PANTHER); IPR027417 (SUPERFAMILY)
Glyma.14G013500	1.33333	6.66667	5	0.0109291	0.0385031	nudix hydrolase 10-like	Miscellanea	-	IPR020476 (PRINTS); IPR015797 (G3DSA:3.90.79.GENE3D); IPR000086 (PFAM); PTHR13994 (PANTHER); PTHR13994:SF6 (PANTHER); IPR020084 (PROSITE_PATTERNS); IPR000086 (PROSITE_PROFILES); IPR015797 (SUPERFAMILY)
Glyma.08G330100	12	26.6667	2.22222	0.00184388	0.0163076	nudix hydrolase 10-like isoform x1	Miscellanea	-	IPR003293 (PRINTS); IPR020476 (PRINTS); IPR000086 (PFAM); IPR015797 (G3DSA:3.90.79.GENE3D); PTHR13994 (PANTHER); PTHR13994:SF6 (PANTHER); IPR020084 (PROSITE_PATTERNS); IPR000086 (PROSITE_PROFILES); IPR015797 (SUPERFAMILY)
Glyma.01G090900	15.6667	38	2.42553	0.000584263	0.0105286	nudix hydrolase 1-like	Miscellanea	EC:3.6.1	IPR020476 (PRINTS); IPR015797 (G3DSA:3.90.79.GENE3D); IPR000086 (PFAM); PTHR16099 (PANTHER); PTHR16099:SF4 (PANTHER); IPR020084 (PROSITE_PATTERNS); IPR000086 (PROSITE_PROFILES); IPR015797 (SUPERFAMILY)
Glyma.03G145100	28.3333	64.3333	2.27059	0.0012848	0.0141089	nudix hydrolase chloroplastic-like isoform x2	Miscellanea	-	no IPS match
Glyma.18G040900	135	62.6667	-2.15426	0.00486351	0.0256767	nudix hydrolase mitochondrial-like	Miscellanea	-	IPR015797 (G3DSA:3.90.79.GENE3D); IPR000086 (PFAM); PTHR12629 (PANTHER); PTHR12629:SF4 (PANTHER); IPR020084 (PROSITE_PATTERNS); IPR000086 (PROSITE_PROFILES); IPR015797 (SUPERFAMILY)
Glyma.20G094700	224.667	108.667	-2.06748	0.00200135	0.0168738	pentatricopeptide repeat-containing	Miscellanea	-	IPR005841 (PRINTS); IPR005845 (PFAM); IPR002885 (PFAM); IPR002885 (PFAM); IPR002885 (PFAM); IPR002885 (TIGRFAM); IPR016055 (G3DSA:3.40.120.GENE3D); IPR011990 (G3DSA:1.25.40.GENE3D); PTHR24015 (PANTHER); PTHR24015:SF62 (PANTHER); IPR002885 (PROSITE_PROFILES); IPR002885 (PROSITE_PROFILES); IPR002885 (PROSITE_PROFILES); IPR002885 (PROSITE_PROFILES); IPR002885 (PROSITE_PROFILES); IPR002885 (PROSITE_P…
Glyma.19G019400	40	14.3333	-2.7907	0.00471461	0.0252883	pentatricopeptide repeat-containing protein at1g16830	Miscellanea	-	IPR002885 (PFAM); IPR011990 (G3DSA:1.25.40.GENE3D); IPR002885 (TIGRFAM); PTHR24015 (PANTHER); PTHR24015:SF416 (PANTHER); CYTOPLASMIC_DOMAIN (PHOBIUS); CYTOPLASMIC_DOMAIN (PHOBIUS); TRANSMEMBRANE (PHOBIUS); NON_CYTOPLASMIC_DOMAIN (PHOBIUS); TRANSMEMBRANE (PHOBIUS); IPR002885 (PROSITE_PROFILES); IPR002885 (PROSITE_PROFILES); IPR002885 (PROSITE_PROFILES); IPR002885 (PROSITE_PROFILES); IPR002885 (PRO…
Glyma.02G115700	23.6667	11.3333	-2.08824	0.0119935	0.0404244	pentatricopeptide repeat-containing protein at1g26500-like	Miscellanea	-	IPR002885 (PFAM); IPR002885 (TIGRFAM); IPR002885 (PFAM); PTHR24015:SF342 (PANTHER); PTHR24015 (PANTHER); SIGNAL_PEPTIDE (PHOBIUS); NON_CYTOPLASMIC_DOMAIN (PHOBIUS); SIGNAL_PEPTIDE_N_REGION (PHOBIUS); SIGNAL_PEPTIDE_H_REGION (PHOBIUS); SIGNAL_PEPTIDE_C_REGION (PHOBIUS); IPR002885 (PROSITE_PROFILES)
Glyma.06G227700	57.6667	28.3333	-2.03529	0.00963167	0.0360424	pentatricopeptide repeat-containing protein at1g53330	Miscellanea	-	IPR002885 (PFAM); IPR002885 (PFAM); IPR002885 (TIGRFAM); PTHR24015:SF416 (PANTHER); PTHR24015 (PANTHER); IPR002885 (PROSITE_PROFILES)
Glyma.15G273200	22.6667	10.3333	-2.19355	0.00834104	0.0334746	pentatricopeptide repeat-containing protein at4g13650-like	Miscellanea	-	IPR002885 (TIGRFAM); IPR002885 (PFAM); IPR011990 (G3DSA:1.25.40.GENE3D); IPR002885 (PFAM); PF14432 (PFAM); PTHR24015:SF168 (PANTHER); PTHR24015 (PANTHER); IPR002885 (PROSITE_PROFILES)
Glyma.07G249400	5.33333	14.3333	2.6875	0.00560619	0.0275111	pentatricopeptide repeat-containing protein at4g15720-like	Miscellanea	-	IPR002885 (TIGRFAM); IPR011990 (G3DSA:1.25.40.GENE3D); IPR002885 (PFAM); PF14432 (PFAM); IPR002885 (PFAM); IPR002885 (PFAM); PTHR24015:SF117 (PANTHER); PTHR24015 (PANTHER); IPR002885 (PROSITE_PROFILES); SSF48452 (SUPERFAMILY)
Glyma.18G252500	27.3333	14	-1.95238	0.0175731	0.0496026	pentatricopeptide repeat-containing protein at4g19890-like	Miscellanea	-	IPR002885 (TIGRFAM); IPR002885 (PFAM); IPR002885 (PFAM); PTHR24015:SF325 (PANTHER); PTHR24015 (PANTHER); IPR002885 (PROSITE_PROFILES); IPR002885 (PROSITE_PROFILES); IPR002885 (PROSITE_PROFILES); IPR002885 (PROSITE_PROFILES); IPR002885 (PROSITE_PROFILES); IPR002885 (PROSITE_PROFILES); IPR002885 (PROSITE_PROFILES); IPR002885 (PROSITE_PROFILES)
Glyma.06G236700	67.3333	28.3333	-2.37647	0.00357738	0.0222613	pentatricopeptide repeat-containing protein at4g20740-like	Miscellanea	-	IPR002885 (TIGRFAM); IPR002885 (PFAM); IPR002885 (PFAM); IPR002885 (PFAM); IPR011990 (G3DSA:1.25.40.GENE3D); IPR002885 (PFAM); PTHR24015 (PANTHER); PTHR24015:SF384 (PANTHER); IPR002885 (PROSITE_PROFILES); IPR002885 (PROSITE_PROFILES); IPR002885 (PROSITE_PROFILES); IPR002885 (PROSITE_PROFILES); IPR002885 (PROSITE_PROFILES); IPR002885 (PROSITE_PROFILES); IPR002885 (PROSITE_PROFILES); IPR002885 (PRO…
Glyma.06G093000	234.667	123	-1.90786	0.000813944	0.0120756	pentatricopeptide repeat-containing protein at5g18475-like	Miscellanea	EC:5.3.1.9	no IPS match
Glyma.03G026700	36.6667	18.3333	-2	0.00349671	0.0219943	pentatricopeptide repeat-containing protein chloroplastic-like	Miscellanea	-	no IPS match
Glyma.18G180200	23.6667	11.3333	-2.08824	0.0125961	0.0414239	pentatricopeptide repeat-containing protein mitochondrial	Miscellanea	-	IPR002885 (PFAM); IPR002885 (PFAM); IPR002885 (TIGRFAM); PTHR24015 (PANTHER); PTHR24015:SF322 (PANTHER); SIGNAL_PEPTIDE_C_REGION (PHOBIUS); NON_CYTOPLASMIC_DOMAIN (PHOBIUS); SIGNAL_PEPTIDE_H_REGION (PHOBIUS); SIGNAL_PEPTIDE_N_REGION (PHOBIUS); SIGNAL_PEPTIDE (PHOBIUS); IPR002885 (PROSITE_PROFILES); IPR002885 (PROSITE_PROFILES); IPR002885 (PROSITE_PROFILES); IPR002885 (PROSITE_PROFILES); IPR002885…
Glyma.11G190300	15	7.33333	-2.04545	0.0168537	0.0485673	pentatricopeptide repeat-containing protein mitochondrial	Miscellanea	-	no IPS match
Glyma.07G100300	15.3333	7	-2.19048	0.012021	0.040471	pentatricopeptide repeat-containing protein mitochondrial-like	Miscellanea	-	IPR002885 (PFAM); IPR002885 (TIGRFAM); IPR002885 (PFAM); PTHR24015:SF416 (PANTHER); PTHR24015 (PANTHER); IPR002885 (PROSITE_PROFILES)
Glyma.02G241800	96.3333	41.6667	-2.312	0.00174343	0.0159211	phagocytic receptor 1b-like	Miscellanea	-	no IPS match
Glyma.20G130000	34	80.3333	2.36275	7.62756e-05	0.00511095	plant basic secretory protein family protein	Miscellanea	EC:3.6.1.15	IPR007541 (PFAM); SIGNAL_PEPTIDE (PHOBIUS); SIGNAL_PEPTIDE_N_REGION (PHOBIUS); SIGNAL_PEPTIDE_H_REGION (PHOBIUS); SIGNAL_PEPTIDE_C_REGION (PHOBIUS); NON_CYTOPLASMIC_DOMAIN (PHOBIUS); SignalP-noTM (SIGNALP_EUK); SignalP-noTM (SIGNALP_GRAM_NEGATIVE); SignalP-TM (SIGNALP_GRAM_POSITIVE)
Glyma.14G123200	19.3333	9.66667	-2	0.014515	0.0447024	pleckstrin homology domain-containing family a member 8-like	Miscellanea	-	IPR014830 (G3DSA:1.10.3520.GENE3D); IPR014830 (PFAM); PTHR10219:SF34 (PANTHER); PTHR10219 (PANTHER); IPR014830 (SUPERFAMILY)
Glyma.13G039200	11.6667	5.33333	-2.1875	0.0150656	0.0456827	pleckstrin homology domain-containing family a member 8-like	Miscellanea	-	IPR014830 (G3DSA:1.10.3520.GENE3D); IPR014830 (PFAM); PTHR10219 (PANTHER); PTHR10219:SF34 (PANTHER); IPR014830 (SUPERFAMILY)
Glyma.10G016600	977.333	381.667	-2.5607	0.00518846	0.0265192	pollen ole e i family allergen	Miscellanea	-	IPR006041 (PFAM); SIGNAL_PEPTIDE_N_REGION (PHOBIUS); NON_CYTOPLASMIC_DOMAIN (PHOBIUS); SIGNAL_PEPTIDE_C_REGION (PHOBIUS); SIGNAL_PEPTIDE (PHOBIUS); SIGNAL_PEPTIDE_H_REGION (PHOBIUS); TMhelix (TMHMM)
Glyma.02G016200	656.333	174.667	-3.75763	0.00161779	0.0154758	pollen ole e i family allergen	Miscellanea	-	IPR006041 (PFAM); NON_CYTOPLASMIC_DOMAIN (PHOBIUS); SIGNAL_PEPTIDE_C_REGION (PHOBIUS); SIGNAL_PEPTIDE_H_REGION (PHOBIUS); SIGNAL_PEPTIDE (PHOBIUS); SIGNAL_PEPTIDE_N_REGION (PHOBIUS); SignalP-noTM (SIGNALP_GRAM_NEGATIVE); SignalP-noTM (SIGNALP_EUK); SignalP-TM (SIGNALP_GRAM_POSITIVE)
Glyma.02G138600	21.6667	43.3333	2	0.00746481	0.0317493	PREDICTED: myosin-5-like	Miscellanea	-	Coil (COILS); SignalP-TM (SIGNALP_GRAM_POSITIVE)
Glyma.18G297500	0	3.66667	Inf	0.00768416	0.0320838	regulator of vps4 activity in the mvb pathway	Miscellanea	-	Coil (COILS); IPR005061 (PFAM); PTHR12161:SF16 (PANTHER); PTHR12161 (PANTHER)
Glyma.08G364700	6.66667	50.3333	7.55	0.00936942	0.0355078	regulator of vps4 activity in the mvb pathway	Miscellanea	-	IPR005061 (PFAM); PTHR12161 (PANTHER); PTHR12161:SF16 (PANTHER)
Glyma.13G298700	10.3333	23.3333	2.25806	0.012432	0.0411135	regulator of vps4 activity in the mvb pathway protein	Miscellanea	-	Coil (COILS); IPR005061 (PFAM); PTHR12161:SF13 (PANTHER); PTHR12161 (PANTHER)
Glyma.05G078700	3	0	-Inf	0.00289062	0.0200521	replication protein a 70 kda dna-binding subunit b-like	Miscellanea	-	IPR013955 (PFAM); IPR012340 (G3DSA:2.40.50.GENE3D); IPR012340 (SUPERFAMILY)
Glyma.13G029300	2.66667	25.3333	9.5	0.00790427	0.0324702	replication protein a 70 kda dna-binding subunit c-like	Miscellanea	-	IPR012340 (G3DSA:2.40.50.GENE3D); IPR013955 (PFAM); PTHR23273 (PANTHER); PTHR23273:SF2 (PANTHER); IPR012340 (SUPERFAMILY)
Glyma.03G013500	145.667	63.3333	-2.3	0.000381659	0.00885937	rho guanyl-nucleotide exchange factor 3 isoform 1	Miscellanea	-	Coil (COILS); IPR005512 (PFAM); IPR005512 (PROSITE_PROFILES)
Glyma.18G102400	47	90.6667	1.92908	0.00550204	0.0272789	septum-promoting gtp-binding protein 1-like	Miscellanea	-	NON_CYTOPLASMIC_DOMAIN (PHOBIUS); SIGNAL_PEPTIDE_N_REGION (PHOBIUS); SIGNAL_PEPTIDE_H_REGION (PHOBIUS); SIGNAL_PEPTIDE_C_REGION (PHOBIUS); SIGNAL_PEPTIDE (PHOBIUS); TMhelix (TMHMM)
Glyma.07G046300	4.33333	10.6667	2.46154	0.0131435	0.0424184	tetratricopeptide repeat protein 14-like	Miscellanea	-	no IPS match
Glyma.08G082900	3878.33	7761.67	2.00129	2.93949e-05	0.00352416	chlorophyll a b-binding protein	Photosynthesis	-	IPR022796 (PFAM); IPR023329 (G3DSA:1.10.3460.GENE3D); PTHR21649:SF9 (PANTHER); IPR001344 (PANTHER); SIGNAL_PEPTIDE (PHOBIUS); SIGNAL_PEPTIDE_H_REGION (PHOBIUS); NON_CYTOPLASMIC_DOMAIN (PHOBIUS); SIGNAL_PEPTIDE_C_REGION (PHOBIUS); SIGNAL_PEPTIDE_N_REGION (PHOBIUS); SignalP-TM (SIGNALP_GRAM_POSITIVE); IPR023329 (SUPERFAMILY)
Glyma.11G228800	3.66667	12	3.27273	0.0125684	0.0413517	chlorophyll a-b binding protein chloroplastic-like	Photosynthesis	-	no IPS match
Glyma.18G028400	10.3333	27.3333	2.64516	0.0048917	0.0257508	chlorophyll a-b binding protein chloroplastic-like	Photosynthesis	-	IPR022796 (PFAM); IPR023329 (G3DSA:1.10.3460.GENE3D); PTHR21649:SF6 (PANTHER); IPR001344 (PANTHER); TRANSMEMBRANE (PHOBIUS); NON_CYTOPLASMIC_DOMAIN (PHOBIUS); TRANSMEMBRANE (PHOBIUS); CYTOPLASMIC_DOMAIN (PHOBIUS); CYTOPLASMIC_DOMAIN (PHOBIUS); NON_CYTOPLASMIC_DOMAIN (PHOBIUS); TRANSMEMBRANE (PHOBIUS); IPR023329 (SUPERFAMILY); TMhelix (TMHMM); TMhelix (TMHMM); TMhelix (TMHMM)
Glyma.16G098300	0	1.66667	Inf	0.0126781	0.0415845	chlorophyll chloroplastic-like	Photosynthesis	EC:2.5.1.62	IPR000537 (PFAM); PTHR11048 (PANTHER); PTHR11048:SF18 (PANTHER); TRANSMEMBRANE (PHOBIUS); NON_CYTOPLASMIC_DOMAIN (PHOBIUS); CYTOPLASMIC_DOMAIN (PHOBIUS); TRANSMEMBRANE (PHOBIUS); TRANSMEMBRANE (PHOBIUS); CYTOPLASMIC_DOMAIN (PHOBIUS); NON_CYTOPLASMIC_DOMAIN (PHOBIUS); TMhelix (TMHMM); TMhelix (TMHMM); TMhelix (TMHMM)
Glyma.09G087700	161.667	368	2.27629	8.101e-06	0.00234583	photosystem i reaction center subunit chloroplastic-like	Photosynthesis	-	IPR016370 (PIRSF); IPR017493 (TIGRFAM); IPR000549 (PFAM); IPR023618 (G3DSA:1.10.286.GENE3D); IPR000549 (PROSITE_PATTERNS); IPR000549 (SUPERFAMILY); TMhelix (TMHMM); TMhelix (TMHMM)
Glyma.13G357300	40.6667	142	3.4918	3.19175e-07	0.000676502	photosystem i reaction center subunit vi- chloroplastic-like	Photosynthesis	-	IPR004928 (PFAM); IPR029027 (G3DSA:1.20.5.GENE3D)
Glyma.11G245400	43.6667	92.3333	2.1145	0.000590708	0.010556	photosystem ii core complex proteins psby	Photosynthesis	-	IPR009388 (PFAM); TRANSMEMBRANE (PHOBIUS); NON_CYTOPLASMIC_DOMAIN (PHOBIUS); CYTOPLASMIC_DOMAIN (PHOBIUS); NON_CYTOPLASMIC_DOMAIN (PHOBIUS); CYTOPLASMIC_DOMAIN (PHOBIUS); TRANSMEMBRANE (PHOBIUS); TRANSMEMBRANE (PHOBIUS); IPR009388 (HAMAP); TMhelix (TMHMM); TMhelix (TMHMM); TMhelix (TMHMM); TMhelix (TMHMM)
Glyma.06G237300	21.3333	11	-1.93939	0.0131556	0.0424451	photosystem ii stability assembly factor chloroplastic-like	Photosynthesis	-	IPR028203 (PFAM); PTHR32010:SF6 (PANTHER); PTHR32010 (PANTHER)
Glyma.11G061100	28	57.6667	2.05952	0.00186826	0.0163454	phototropic-responsive nph3 family protein isoform 1	Photosynthesis	-	no IPS match
Glyma.15G196500	192.667	88.6667	-2.17293	0.000438688	0.00932346	phytochrome e	Photosynthesis	EC:2.7.3	Coil (COILS); IPR001294 (PRINTS); IPR003661 (SMART); IPR003594 (SMART); IPR012129 (PIRSF); IPR003018 (SMART); IPR000014 (SMART); IPR013515 (PFAM); G3DSA:3.30.450.20 (GENE3D); G3DSA:3.30.450.20 (GENE3D); IPR003594 (PFAM); IPR013654 (PFAM); IPR003594 (G3DSA:3.30.565.GENE3D); IPR013767 (PFAM); IPR003661 (PFAM); IPR029016 (G3DSA:3.30.450.GENE3D); IPR003018 (PFAM); IPR000014 (TIGRFAM); PTHR24423 (PANT…
Glyma.14G136300	376.667	139	-2.70983	0.0001538	0.00654173	phytochromobilin:ferredoxin chloroplastic-like	Photosynthesis	-	no IPS match
Glyma.06G156100	8	17.3333	2.16667	0.0164352	0.0479433	psbp domain-containing protein chloroplastic-like	Photosynthesis	-	IPR016123 (G3DSA:3.40.1000.GENE3D); IPR002683 (PFAM); PTHR31407:SF3 (PANTHER); PTHR31407 (PANTHER); IPR016123 (SUPERFAMILY)
Glyma.20G098500	43.3333	148.667	3.43077	2.70614e-06	0.00138705	psbp-like protein chloroplastic-like	Photosynthesis	-	IPR006015 (PRINTS); IPR006016 (PFAM); IPR014729 (G3DSA:3.40.50.GENE3D); PTHR31964 (PANTHER); PTHR31964:SF28 (PANTHER); SSF52402 (SUPERFAMILY)
Glyma.18G142900	91.3333	191	2.09124	0.00011031	0.00583211	carboxyl-terminal proteinase-like protein	Proteolysis	-	IPR025521 (PFAM); IPR004314 (PFAM); PTHR31589 (PANTHER); PTHR31589:SF3 (PANTHER); TRANSMEMBRANE (PHOBIUS); NON_CYTOPLASMIC_DOMAIN (PHOBIUS); CYTOPLASMIC_DOMAIN (PHOBIUS)
Glyma.02G252200	406.667	793	1.95	0.00922679	0.0352096	cucumisin-like	Proteolysis	EC:3.4.21	no IPS match
Glyma.12G112000	68.6667	179.333	2.61165	1.59227e-05	0.00294325	e3 ubiquitin-protein ligase rma1h1-like	Proteolysis	-	IPR001841 (SMART); PF13923 (PFAM); IPR013083 (G3DSA:3.30.40.GENE3D); PTHR12313:SF2 (PANTHER); PTHR12313 (PANTHER); IPR017907 (PROSITE_PATTERNS); NON_CYTOPLASMIC_DOMAIN (PHOBIUS); TRANSMEMBRANE (PHOBIUS); CYTOPLASMIC_DOMAIN (PHOBIUS); IPR001841 (PROSITE_PROFILES); SSF57850 (SUPERFAMILY)
Glyma.04G021200	53.3333	116.333	2.18125	0.000550128	0.010269	e3 ubiquitin-protein ligase atl23-like	Proteolysis	EC:6.3.2.19	no IPS match
Glyma.09G140800	7	22	3.14286	0.00479671	0.0254843	e3 ubiquitin-protein ligase atl31-like	Proteolysis	-	no IPS match
Glyma.04G134700	106.333	44.6667	-2.3806	0.00141243	0.0146549	e3 ubiquitin-protein ligase keg	Proteolysis	EC:6.3.2.19	IPR002110 (PRINTS); IPR002110 (SMART); IPR001841 (SMART); IPR000719 (PFAM); IPR013083 (G3DSA:3.30.40.GENE3D); G3DSA:1.10.510.10 (GENE3D); IPR020683 (PFAM); G3DSA:3.30.200.20 (GENE3D); IPR027370 (PFAM); IPR020683 (G3DSA:1.25.40.GENE3D); PTHR22967:SF54 (PANTHER); PTHR22967 (PANTHER); IPR017907 (PROSITE_PATTERNS); IPR002110 (PROSITE_PROFILES); IPR020683 (PROSITE_PROFILES); IPR000719 (PROSITE_PROFILE…
Glyma.10G051800	36.6667	14.6667	-2.5	0.000531769	0.01015	e3 ubiquitin-protein ligase march7-like	Proteolysis	-	no IPS match
Glyma.19G200200	3.33333	0	-Inf	0.00135147	0.014336	e3 ubiquitin-protein ligase pub22-like	Proteolysis	EC:6.3.2.19	IPR003613 (SMART); IPR013083 (G3DSA:3.30.40.GENE3D); IPR003613 (PFAM); IPR011989 (G3DSA:1.25.10.GENE3D); PTHR22849:SF7 (PANTHER); PTHR22849 (PANTHER); IPR016024 (SUPERFAMILY); SSF57850 (SUPERFAMILY)
Glyma.12G189000	53	20.6667	-2.56452	0.00101635	0.0130428	e3 ubiquitin-protein ligase pub23-like	Proteolysis	EC:6.3.2.19	no IPS match
Glyma.15G047300	17	34.6667	2.03922	0.00418379	0.0239162	e3 ubiquitin-protein ligase ring1-like	Proteolysis	-	no IPS match
Glyma.01G036900	212	623	2.93868	2.83733e-06	0.00138705	metalloendoproteinase 1-like	Proteolysis	EC:3.4.24	IPR021190 (PRINTS); IPR006026 (SMART); IPR001818 (PFAM); IPR024079 (G3DSA:3.40.390.GENE3D); IPR002477 (G3DSA:1.10.101.GENE3D); IPR002477 (PFAM); PTHR10201 (PANTHER); PTHR10201:SF131 (PANTHER); SIGNAL_PEPTIDE (PHOBIUS); SIGNAL_PEPTIDE_C_REGION (PHOBIUS); TRANSMEMBRANE (PHOBIUS); CYTOPLASMIC_DOMAIN (PHOBIUS); NON_CYTOPLASMIC_DOMAIN (PHOBIUS); SIGNAL_PEPTIDE_N_REGION (PHOBIUS); SIGNAL_PEPTIDE_H_REGI…
Glyma.12G033400	33.3333	13	-2.5641	0.0037916	0.0228467	probable boi-related e3 ubiquitin-protein ligase 3-like	Proteolysis	-	Coil (COILS); IPR001841 (SMART); PF13920 (PFAM); PTHR10044 (PANTHER); PTHR10044:SF90 (PANTHER); SSF57850 (SUPERFAMILY)
Glyma.05G151000	129.333	280.667	2.1701	0.000666734	0.0110801	subtilisin-like protease sdd1-like isoform x1	Proteolysis	EC:3.4.21	IPR015500 (PRINTS); IPR003137 (PFAM); IPR000209 (G3DSA:3.40.50.GENE3D); G3DSA:3.30.70.80 (GENE3D); IPR000209 (PFAM); IPR010259 (PFAM); IPR015500 (PANTHER); PTHR10795:SF316 (PANTHER); IPR023828 (PROSITE_PATTERNS); NON_CYTOPLASMIC_DOMAIN (PHOBIUS); NON_CYTOPLASMIC_DOMAIN (PHOBIUS); TRANSMEMBRANE (PHOBIUS); TRANSMEMBRANE (PHOBIUS); CYTOPLASMIC_DOMAIN (PHOBIUS); IPR000209 (SUPERFAMILY)
Glyma.04G022200	0	2.33333	Inf	0.0122538	0.0408109	subtilisin-like protease-like	Proteolysis	-	IPR015500 (PRINTS); IPR000209 (PFAM); IPR000209 (G3DSA:3.40.50.GENE3D); PTHR10795:SF329 (PANTHER); IPR015500 (PANTHER); IPR022398 (PROSITE_PATTERNS); IPR000209 (SUPERFAMILY)
Glyma.02G158200	848	1623.67	1.9147	0.000561603	0.0103673	subtilisin-like protease-like	Proteolysis	-	G3DSA:3.30.70.80 (GENE3D); IPR010259 (PFAM); IPR015500 (PANTHER); PTHR10795:SF316 (PANTHER); TRANSMEMBRANE (PHOBIUS); CYTOPLASMIC_DOMAIN (PHOBIUS); NON_CYTOPLASMIC_DOMAIN (PHOBIUS)
Glyma.18G288800	10.6667	21.6667	2.03125	0.00760798	0.0319553	subtilisin-like protease-like	Proteolysis	EC:3.4.21	IPR015500 (PRINTS); IPR003137 (PFAM); IPR000209 (PFAM); IPR000209 (G3DSA:3.40.50.GENE3D); IPR010259 (PFAM); IPR015500 (PANTHER); PTHR10795:SF335 (PANTHER); IPR023828 (PROSITE_PATTERNS); NON_CYTOPLASMIC_DOMAIN (PHOBIUS); SIGNAL_PEPTIDE_N_REGION (PHOBIUS); SIGNAL_PEPTIDE_C_REGION (PHOBIUS); SIGNAL_PEPTIDE_H_REGION (PHOBIUS); SIGNAL_PEPTIDE (PHOBIUS); SignalP-noTM (SIGNALP_EUK); SignalP-TM (SIGNALP_…
Glyma.13G027600	107	44.6667	-2.39552	0.00120823	0.0137885	ubiquitin carboxyl-terminal hydrolase 12-like	Proteolysis	EC:3.4	no IPS match
Glyma.20G054800	137	53.3333	-2.56875	0.00166017	0.0156277	ubiquitin carboxyl-terminal hydrolase 12-like isoform x1	Proteolysis	EC:3.4	IPR002083 (SMART); G3DSA:2.60.210.10 (GENE3D); IPR002083 (PFAM); IPR001394 (PFAM); G3DSA:2.20.210.10 (GENE3D); PTHR24619:SF121 (PANTHER); PTHR24619 (PANTHER); IPR018200 (PROSITE_PATTERNS); IPR028889 (PROSITE_PROFILES); IPR002083 (PROSITE_PROFILES); IPR008974 (SUPERFAMILY); SSF54001 (SUPERFAMILY)
Glyma.06G286400	17	38.6667	2.27451	0.00705943	0.0308315	ubiquitin carboxyl-terminal hydrolase 15 isoform x1	Proteolysis	-	TRANSMEMBRANE (PHOBIUS); NON_CYTOPLASMIC_DOMAIN (PHOBIUS); CYTOPLASMIC_DOMAIN (PHOBIUS); TMhelix (TMHMM)
Glyma.02G020000	50.3333	105.333	2.09272	0.00100138	0.0130221	ubiquitin-conjugating enzyme e2 2	Proteolysis	-	no IPS match
Glyma.02G034200	19	6.66667	-2.85	0.00126075	0.0140069	u-box domain-containing protein 19-like	Proteolysis	EC:6.3.2.19	IPR003613 (SMART); IPR001841 (SMART); IPR000225 (PFAM); IPR003613 (PFAM); IPR013083 (G3DSA:3.30.40.GENE3D); IPR011989 (G3DSA:1.25.10.GENE3D); PTHR23315 (PANTHER); PTHR23315:SF69 (PANTHER); IPR000225 (PROSITE_PROFILES); SSF57850 (SUPERFAMILY); IPR016024 (SUPERFAMILY)
Glyma.14G212200	11.3333	30.3333	2.67647	0.00959742	0.0359697	u-box domain-containing protein 21-like	Proteolysis	EC:6.3.2.19	IPR003613 (SMART); IPR013083 (G3DSA:3.30.40.GENE3D); IPR003613 (PFAM); IPR011989 (G3DSA:1.25.10.GENE3D); PTHR22849 (PANTHER); PTHR22849:SF7 (PANTHER); IPR016024 (SUPERFAMILY); SSF57850 (SUPERFAMILY)
Glyma.04G214900	62.6667	30.6667	-2.04348	0.00756369	0.0319041	wd repeat-containing protein 44-like	Proteolysis	-	IPR020472 (PRINTS); IPR001680 (SMART); IPR015943 (G3DSA:2.130.10.GENE3D); IPR001680 (PFAM); PTHR14221 (PANTHER); PTHR14221:SF1 (PANTHER); IPR019775 (PROSITE_PATTERNS); IPR017986 (PROSITE_PROFILES); IPR001680 (PROSITE_PROFILES); IPR017986 (SUPERFAMILY)
Glyma.12G094100	383	172	-2.22674	0.00089576	0.0124891	apoptosis-inducing factor homolog a-like	Resistance	-	IPR013027 (PRINTS); IPR023753 (PFAM); G3DSA:3.50.50.60 (GENE3D); IPR001327 (PFAM); PTHR22915 (PANTHER); PTHR22915:SF5 (PANTHER); SSF51905 (SUPERFAMILY)
Glyma.13G355100	16.3333	40	2.44898	0.00115922	0.0135917	avr9 cf-9 rapidly elicited protein	Resistance	-	SIGNAL_PEPTIDE_N_REGION (PHOBIUS); SIGNAL_PEPTIDE_H_REGION (PHOBIUS); SIGNAL_PEPTIDE (PHOBIUS); NON_CYTOPLASMIC_DOMAIN (PHOBIUS); SIGNAL_PEPTIDE_C_REGION (PHOBIUS)
Glyma.08G201700	20	48	2.4	0.000510218	0.00992644	avr9 cf-9 rapidly elicited protein	Resistance	-	IPR008480 (PFAM)
Glyma.15G019100	102.333	211.333	2.06515	9.15407e-05	0.00556159	avr9 cf-9 rapidly elicited protein	Resistance	-	IPR008480 (PFAM)
Glyma.15G062400	21	67	3.19048	0.000179609	0.0069487	basic form of pathogenesis-related protein 1-like	Resistance	-	no IPS match
Glyma.11G025800	11.6667	29.6667	2.54286	0.00244125	0.0184446	bon1-associated protein 2-like	Resistance	-	IPR000008 (SUPERFAMILY)
Glyma.03G016000	1.33333	6.66667	5	0.00401901	0.0234603	bon1-associated-like protein	Resistance	-	IPR000008 (SMART); IPR000008 (G3DSA:2.60.40.GENE3D); IPR000008 (SUPERFAMILY)
Glyma.02G270800	131.333	57	-2.30409	0.00122414	0.0138448	chitin elicitor receptor kinase 1-like	Resistance	EC:2.7.11	IPR013320 (G3DSA:2.60.120.GENE3D); G3DSA:1.10.510.10 (GENE3D); IPR001245 (PFAM); G3DSA:3.30.200.20 (GENE3D); PTHR24420:SF272 (PANTHER); PTHR24420 (PANTHER); IPR008271 (PROSITE_PATTERNS); IPR017441 (PROSITE_PATTERNS); SIGNAL_PEPTIDE_H_REGION (PHOBIUS); CYTOPLASMIC_DOMAIN (PHOBIUS); TRANSMEMBRANE (PHOBIUS); SIGNAL_PEPTIDE_C_REGION (PHOBIUS); NON_CYTOPLASMIC_DOMAIN (PHOBIUS); SIGNAL_PEPTIDE (PHOBIUS…
Glyma.01G160100	12	126.667	10.5556	0.00185386	0.0163076	chitinase (class ib) hevein	Resistance	EC:3.2.1.14	IPR016283 (PIRSF); G3DSA:3.30.20.10 (GENE3D); G3DSA:1.10.530.10 (GENE3D); IPR000726 (PFAM); PTHR22595 (PANTHER); PTHR22595:SF34 (PANTHER); IPR000726 (PROSITE_PATTERNS); IPR000726 (PROSITE_PATTERNS); SIGNAL_PEPTIDE_N_REGION (PHOBIUS); SIGNAL_PEPTIDE_C_REGION (PHOBIUS); SIGNAL_PEPTIDE_H_REGION (PHOBIUS); SIGNAL_PEPTIDE (PHOBIUS); NON_CYTOPLASMIC_DOMAIN (PHOBIUS); SignalP-TM (SIGNALP_GRAM_POSITIVE);…
Glyma.02G042500	123	433.667	3.52575	1.44055e-08	0.000182869	chitinase (class ib) hevein	Resistance	EC:3.2.1.14	IPR001002 (PRINTS); IPR001002 (SMART); IPR016283 (PIRSF); IPR000726 (PFAM); IPR001002 (G3DSA:3.30.60.GENE3D); G3DSA:3.30.20.10 (GENE3D); G3DSA:1.10.530.10 (GENE3D); IPR001002 (PFAM); PTHR22595:SF34 (PANTHER); PTHR22595 (PANTHER); IPR018371 (PROSITE_PATTERNS); IPR000726 (PROSITE_PATTERNS); SIGNAL_PEPTIDE (PHOBIUS); SIGNAL_PEPTIDE_N_REGION (PHOBIUS); NON_CYTOPLASMIC_DOMAIN (PHOBIUS); SIGNAL_PEPTIDE…
Glyma.19G221800	304	146.333	-2.07745	6.17363e-05	0.0046612	chitinase 10-like	Resistance	EC:3.2.1.14	IPR016283 (PIRSF); G3DSA:3.30.20.10 (GENE3D); G3DSA:1.10.530.10 (GENE3D); IPR000726 (PFAM); PTHR22595:SF35 (PANTHER); PTHR22595 (PANTHER); IPR000726 (PROSITE_PATTERNS); IPR023346 (SUPERFAMILY)
Glyma.09G210400	3	10	3.33333	0.0120847	0.0405702	disease resistance protein rpm1-like	Resistance	-	Coil (COILS); PR00364 (PRINTS); G3DSA:3.80.10.10 (GENE3D); IPR002182 (PFAM); IPR027417 (G3DSA:3.40.50.GENE3D); PTHR23155 (PANTHER); PTHR23155:SF445 (PANTHER); SSF52058 (SUPERFAMILY); IPR027417 (SUPERFAMILY)
Glyma.18G091700	20.6667	4.66667	-4.42857	0.00210224	0.0173098	disease resistance protein rpm1-like	Resistance	-	PTHR23155 (PANTHER)
Glyma.09G212300	28	14	-2	0.0106774	0.0379677	disease resistance protein rpm1-like	Resistance	-	no IPS match
Glyma.14G199400	39	17.6667	-2.20755	0.00514223	0.0263822	disease resistance protein rpp13-like	Resistance	-	Coil (COILS); Coil (COILS); PR00364 (PRINTS); G3DSA:3.80.10.10 (GENE3D); IPR002182 (PFAM); IPR027417 (G3DSA:3.40.50.GENE3D); PTHR23155 (PANTHER); PTHR23155:SF445 (PANTHER); TRANSMEMBRANE (PHOBIUS); NON_CYTOPLASMIC_DOMAIN (PHOBIUS); CYTOPLASMIC_DOMAIN (PHOBIUS); SSF52058 (SUPERFAMILY); IPR027417 (SUPERFAMILY)
Glyma.08G259000	68.6667	29.6667	-2.31461	0.00416185	0.0238909	disease resistance protein rpp13-like	Resistance	-	Coil (COILS); PR00364 (PRINTS); IPR027417 (G3DSA:3.40.50.GENE3D); G3DSA:3.80.10.10 (GENE3D); IPR002182 (PFAM); PTHR23155:SF445 (PANTHER); PTHR23155 (PANTHER); SIGNAL_PEPTIDE_H_REGION (PHOBIUS); NON_CYTOPLASMIC_DOMAIN (PHOBIUS); SIGNAL_PEPTIDE_N_REGION (PHOBIUS); SIGNAL_PEPTIDE (PHOBIUS); SIGNAL_PEPTIDE_C_REGION (PHOBIUS); CYTOPLASMIC_DOMAIN (PHOBIUS); TRANSMEMBRANE (PHOBIUS); SSF52058 (SUPERFAMIL…
Glyma.03G046000	299.667	139.333	-2.15072	0.00330449	0.0214076	disease resistance response protein	Resistance	-	IPR004265 (PFAM); PTHR21495 (PANTHER); SIGNAL_PEPTIDE_C_REGION (PHOBIUS); SIGNAL_PEPTIDE_H_REGION (PHOBIUS); NON_CYTOPLASMIC_DOMAIN (PHOBIUS); SIGNAL_PEPTIDE (PHOBIUS); SIGNAL_PEPTIDE_N_REGION (PHOBIUS); SignalP-noTM (SIGNALP_EUK)
Glyma.01G126600	276.667	97	-2.85223	2.48621e-05	0.00340099	disease resistance response protein	Resistance	-	IPR004265 (PFAM); PTHR21495 (PANTHER); TRANSMEMBRANE (PHOBIUS); NON_CYTOPLASMIC_DOMAIN (PHOBIUS); CYTOPLASMIC_DOMAIN (PHOBIUS); TMhelix (TMHMM)
Glyma.19G151000	236.667	493.333	2.08451	0.000100543	0.00569832	disease resistance-responsive family protein	Resistance	-	IPR004265 (PFAM); PTHR21495 (PANTHER); SIGNAL_PEPTIDE_C_REGION (PHOBIUS); NON_CYTOPLASMIC_DOMAIN (PHOBIUS); SIGNAL_PEPTIDE_N_REGION (PHOBIUS); SIGNAL_PEPTIDE_H_REGION (PHOBIUS); SIGNAL_PEPTIDE (PHOBIUS); SignalP-noTM (SIGNALP_GRAM_NEGATIVE); SignalP-noTM (SIGNALP_EUK); SignalP-TM (SIGNALP_GRAM_POSITIVE); TMhelix (TMHMM)
Glyma.11G124500	26	63.3333	2.4359	0.000425626	0.00920501	endochitinase pr4-like	Resistance	EC:3.2.1.14	IPR016283 (PIRSF); G3DSA:1.10.530.10 (GENE3D); IPR000726 (PFAM); G3DSA:3.30.20.10 (GENE3D); PTHR22595 (PANTHER); PTHR22595:SF37 (PANTHER); IPR000726 (PROSITE_PATTERNS); IPR000726 (PROSITE_PATTERNS); TRANSMEMBRANE (PHOBIUS); NON_CYTOPLASMIC_DOMAIN (PHOBIUS); CYTOPLASMIC_DOMAIN (PHOBIUS); SignalP-TM (SIGNALP_GRAM_POSITIVE); IPR023346 (SUPERFAMILY); TMhelix (TMHMM)
Glyma.13G346700	56.6667	114	2.01176	0.00121385	0.0138029	endochitinase pr4-like	Resistance	EC:3.2.1.14	SIGNAL_PEPTIDE_N_REGION (PHOBIUS); SIGNAL_PEPTIDE_H_REGION (PHOBIUS); SIGNAL_PEPTIDE (PHOBIUS); NON_CYTOPLASMIC_DOMAIN (PHOBIUS); SIGNAL_PEPTIDE_C_REGION (PHOBIUS); SignalP-noTM (SIGNALP_EUK)
Glyma.04G190400	60.6667	130	2.14286	0.0158813	0.0470149	leucine-rich repeat receptor-like serine threonine tyrosine-protein kinase sobir1-like	Resistance	EC:2.7.11.17	Coil (COILS); IPR000719 (PFAM); G3DSA:1.10.510.10 (GENE3D); IPR001611 (PFAM); G3DSA:3.80.10.10 (GENE3D); G3DSA:3.30.200.20 (GENE3D); PTHR24420 (PANTHER); PTHR24420:SF608 (PANTHER); IPR008271 (PROSITE_PATTERNS); SIGNAL_PEPTIDE_C_REGION (PHOBIUS); SIGNAL_PEPTIDE_N_REGION (PHOBIUS); CYTOPLASMIC_DOMAIN (PHOBIUS); SIGNAL_PEPTIDE_H_REGION (PHOBIUS); NON_CYTOPLASMIC_DOMAIN (PHOBIUS); SIGNAL_PEPTIDE (PHO…
Glyma.04G015700	15.6667	4.66667	-3.35714	0.00336865	0.0216188	mlo protein homolog 1-like	Resistance	-	no IPS match
Glyma.09G102400	93.6667	295.333	3.15302	0.00146709	0.0148547	mlp-like protein 28-like	Resistance	-	IPR024948 (SMART); IPR023393 (G3DSA:3.30.530.GENE3D); IPR000916 (PFAM); PTHR31907 (PANTHER); SSF55961 (SUPERFAMILY)
Glyma.15G274200	731.333	1451	1.98405	0.000286564	0.00797302	mlp-like protein 28-like	Resistance	-	SIGNAL_PEPTIDE_N_REGION (PHOBIUS); SIGNAL_PEPTIDE_C_REGION (PHOBIUS); NON_CYTOPLASMIC_DOMAIN (PHOBIUS); SIGNAL_PEPTIDE (PHOBIUS); SIGNAL_PEPTIDE_H_REGION (PHOBIUS)
Glyma.13G251700	0	3.66667	Inf	0.0168692	0.0485673	pathogenesis-related protein 1	Resistance	-	NON_CYTOPLASMIC_DOMAIN (PHOBIUS); SIGNAL_PEPTIDE_H_REGION (PHOBIUS); SIGNAL_PEPTIDE_N_REGION (PHOBIUS); SIGNAL_PEPTIDE (PHOBIUS); SIGNAL_PEPTIDE_C_REGION (PHOBIUS)
Glyma.09G061500	68	25	-2.72	8.16599e-05	0.00530303	plant intracellular ras-group-related lrr protein 6-like	Resistance	EC:3.1.3.16	G3DSA:3.80.10.10 (GENE3D); IPR025875 (PFAM); IPR001611 (PFAM); IPR001611 (PFAM); PTHR23155 (PANTHER); PTHR23155:SF406 (PANTHER); SIGNAL_PEPTIDE_N_REGION (PHOBIUS); NON_CYTOPLASMIC_DOMAIN (PHOBIUS); SIGNAL_PEPTIDE_H_REGION (PHOBIUS); SIGNAL_PEPTIDE (PHOBIUS); SIGNAL_PEPTIDE_C_REGION (PHOBIUS); IPR001611 (PROSITE_PROFILES); SSF52058 (SUPERFAMILY)
Glyma.06G071800	199.667	66.3333	-3.01005	0.000183608	0.00700408	pleiotropic drug resistance protein 1-like	Resistance	EC:3.6.3.31; EC:3.6.3.28	IPR003593 (SMART); IPR003439 (PFAM); IPR029481 (PFAM); IPR013581 (PFAM); IPR013525 (PFAM); IPR027417 (G3DSA:3.40.50.GENE3D); PTHR19241:SF165 (PANTHER); PTHR19241 (PANTHER); TRANSMEMBRANE (PHOBIUS); CYTOPLASMIC_DOMAIN (PHOBIUS); CYTOPLASMIC_DOMAIN (PHOBIUS); TRANSMEMBRANE (PHOBIUS); TRANSMEMBRANE (PHOBIUS); TRANSMEMBRANE (PHOBIUS); TRANSMEMBRANE (PHOBIUS); NON_CYTOPLASMIC_DOMAIN (PHOBIUS); CYTOPLA…
Glyma.04G069800	127.667	33	-3.86869	7.08405e-05	0.00495112	pleiotropic drug resistance protein 1-like	Resistance	EC:3.6.3.31; EC:3.6.3.28	IPR003593 (SMART); IPR013581 (PFAM); IPR027417 (G3DSA:3.40.50.GENE3D); IPR013525 (PFAM); IPR003439 (PFAM); IPR029481 (PFAM); PTHR19241 (PANTHER); PTHR19241:SF165 (PANTHER); CYTOPLASMIC_DOMAIN (PHOBIUS); CYTOPLASMIC_DOMAIN (PHOBIUS); NON_CYTOPLASMIC_DOMAIN (PHOBIUS); CYTOPLASMIC_DOMAIN (PHOBIUS); TRANSMEMBRANE (PHOBIUS); TRANSMEMBRANE (PHOBIUS); CYTOPLASMIC_DOMAIN (PHOBIUS); CYTOPLASMIC_DOMAIN (PH…
Glyma.04G194400	96	50	-1.92	0.00121061	0.0137973	probable inactive leucine-rich repeat receptor-like protein kinase at3g03770-like isoform x2	Resistance	-	IPR001611 (PFAM); IPR001611 (PFAM); G3DSA:1.10.510.10 (GENE3D); IPR001245 (PFAM); G3DSA:3.30.200.20 (GENE3D); G3DSA:3.80.10.10 (GENE3D); PTHR24420 (PANTHER); PTHR24420:SF586 (PANTHER); SIGNAL_PEPTIDE (PHOBIUS); SIGNAL_PEPTIDE_H_REGION (PHOBIUS); NON_CYTOPLASMIC_DOMAIN (PHOBIUS); SIGNAL_PEPTIDE_C_REGION (PHOBIUS); SIGNAL_PEPTIDE_N_REGION (PHOBIUS); IPR000719 (PROSITE_PROFILES); SignalP-noTM (SIGNA…
Glyma.20G234400	5.33333	13.6667	2.5625	0.0145989	0.0448469	probable linoleate 9s-lipoxygenase 5-like	Resistance	EC:1.13.11.12	IPR013819 (PFAM); G3DSA:1.20.245.10 (GENE3D); IPR000907 (PANTHER); PTHR11771:SF45 (PANTHER); NON_CYTOPLASMIC_DOMAIN (PHOBIUS); SIGNAL_PEPTIDE_H_REGION (PHOBIUS); SIGNAL_PEPTIDE (PHOBIUS); SIGNAL_PEPTIDE_C_REGION (PHOBIUS); SIGNAL_PEPTIDE_N_REGION (PHOBIUS); IPR013819 (PROSITE_PROFILES); SignalP-noTM (SIGNALP_GRAM_NEGATIVE); SignalP-noTM (SIGNALP_EUK); IPR013819 (SUPERFAMILY)
Glyma.15G028200	25.3333	10	-2.53333	0.00267533	0.019298	probable peroxidase 26	Resistance	EC:1.11.1.7	IPR000823 (PRINTS); IPR002016 (PRINTS); G3DSA:1.10.420.10 (GENE3D); IPR002016 (PFAM); G3DSA:1.10.520.10 (GENE3D); PTHR31235:SF14 (PANTHER); PTHR31235 (PANTHER); IPR019793 (PROSITE_PATTERNS); SIGNAL_PEPTIDE (PHOBIUS); SIGNAL_PEPTIDE_H_REGION (PHOBIUS); SIGNAL_PEPTIDE_C_REGION (PHOBIUS); SIGNAL_PEPTIDE_N_REGION (PHOBIUS); NON_CYTOPLASMIC_DOMAIN (PHOBIUS); IPR002016 (PROSITE_PROFILES); SignalP-noTM …
Glyma.13G346100	50.6667	14.3333	-3.53488	0.000119462	0.00593815	probable peroxidase 61	Resistance	EC:1.11.1.7	IPR002016 (PRINTS); IPR000823 (PRINTS); G3DSA:1.10.420.10 (GENE3D); IPR002016 (PFAM); G3DSA:1.10.520.10 (GENE3D); PTHR31235:SF14 (PANTHER); PTHR31235 (PANTHER); IPR019793 (PROSITE_PATTERNS); SIGNAL_PEPTIDE_H_REGION (PHOBIUS); SIGNAL_PEPTIDE_N_REGION (PHOBIUS); NON_CYTOPLASMIC_DOMAIN (PHOBIUS); SIGNAL_PEPTIDE (PHOBIUS); SIGNAL_PEPTIDE_C_REGION (PHOBIUS); IPR002016 (PROSITE_PROFILES); SignalP-noTM …
Glyma.08G189600	179.333	76	-2.35965	0.000352149	0.00853861	seed linoleate 9s-lipoxygenase	Resistance	EC:1.13.11.12
Glyma.05G204600	556.333	2909.33	5.22948	0.000858563	0.0123006	thaumatin-like protein	Resistance	-	no IPS match
Glyma.05G204800	85.6667	314	3.66537	0.000441731	0.0093328	thaumatin-like protein	Resistance	-	IPR001938 (PRINTS); IPR001938 (PIRSF); IPR001938 (SMART); IPR001938 (PFAM); IPR001938 (G3DSA:2.60.110.GENE3D); IPR001938 (PANTHER); IPR017949 (PROSITE_PATTERNS); SIGNAL_PEPTIDE_C_REGION (PHOBIUS); SIGNAL_PEPTIDE (PHOBIUS); SIGNAL_PEPTIDE_H_REGION (PHOBIUS); SIGNAL_PEPTIDE_N_REGION (PHOBIUS); NON_CYTOPLASMIC_DOMAIN (PHOBIUS); IPR001938 (PROSITE_PROFILES); SignalP-noTM (SIGNALP_GRAM_NEGATIVE); Sign…
Glyma.04G176200	0	3.33333	Inf	0.00385039	0.0230116	thaumatin-like protein	Resistance	-	IPR001938 (PRINTS); IPR001938 (SMART); IPR001938 (PIRSF); IPR001938 (PFAM); IPR001938 (G3DSA:2.60.110.GENE3D); IPR001938 (PANTHER); PTHR31048:SF3 (PANTHER); IPR001938 (PROSITE_PROFILES); IPR001938 (SUPERFAMILY)
Glyma.17G258600	32	67.6667	2.11458	0.00678656	0.030184	thaumatin-like protein 1-like	Resistance	-	IPR001938 (PRINTS); IPR001938 (SMART); IPR001938 (PIRSF); IPR001938 (G3DSA:2.60.110.GENE3D); IPR001938 (PFAM); IPR001938 (PANTHER); PTHR31048:SF4 (PANTHER); SIGNAL_PEPTIDE (PHOBIUS); NON_CYTOPLASMIC_DOMAIN (PHOBIUS); SIGNAL_PEPTIDE_H_REGION (PHOBIUS); TRANSMEMBRANE (PHOBIUS); SIGNAL_PEPTIDE_N_REGION (PHOBIUS); SIGNAL_PEPTIDE_C_REGION (PHOBIUS); CYTOPLASMIC_DOMAIN (PHOBIUS); IPR001938 (PROSITE_PRO…
Glyma.08G341300	70	153.667	2.19524	0.00801091	0.0327031	trypsin inhibitor a-like	Resistance	-	IPR002160 (PRINTS); IPR002160 (SMART); G3DSA:2.80.10.50 (GENE3D); IPR002160 (PFAM); IPR002160 (PROSITE_PATTERNS); NON_CYTOPLASMIC_DOMAIN (PHOBIUS); SIGNAL_PEPTIDE_N_REGION (PHOBIUS); SIGNAL_PEPTIDE (PHOBIUS); SIGNAL_PEPTIDE_C_REGION (PHOBIUS); SIGNAL_PEPTIDE_H_REGION (PHOBIUS); SignalP-TM (SIGNALP_GRAM_POSITIVE); SignalP-noTM (SIGNALP_GRAM_NEGATIVE); SignalP-noTM (SIGNALP_EUK); IPR011065 (SUPERFA…
Glyma.05G188300	282.333	544.667	1.92916	0.00139572	0.0145577	uncharacterized bola-like	Resistance	-	Coil (COILS); IPR002634 (PIRSF); IPR002634 (G3DSA:3.30.300.GENE3D); IPR002634 (PFAM); PTHR12735 (PANTHER); IPR002634 (SUPERFAMILY)
Glyma.05G222400	162	654.333	4.03909	9.0666e-06	0.00246579	1-aminocyclopropane-1-carboxylate oxidase 1	Resistance	EC:1.14.17.4; EC:1.14.11	NON_CYTOPLASMIC_DOMAIN (PHOBIUS); CYTOPLASMIC_DOMAIN (PHOBIUS); NON_CYTOPLASMIC_DOMAIN (PHOBIUS); TRANSMEMBRANE (PHOBIUS); TRANSMEMBRANE (PHOBIUS); TMhelix (TMHMM); TMhelix (TMHMM)
Glyma.07G129000	158.333	374	2.36211	0.00059855	0.0106138	1-aminocyclopropane-1-carboxylate oxidase 1	Resistance	EC:1.14.17.4; EC:1.14.11	Coil (COILS); IPR027443 (G3DSA:2.60.120.GENE3D); IPR026992 (PFAM); IPR005123 (PFAM); PTHR10209 (PANTHER); IPR005123 (PROSITE_PROFILES); SSF51197 (SUPERFAMILY)
Glyma.08G029200	33.6667	75.6667	2.24752	0.00644866	0.0295162	1-aminocyclopropane-1-carboxylate oxidase 1	Resistance	EC:1.14.17.4; EC:1.14.11	Coil (COILS); IPR027443 (G3DSA:2.60.120.GENE3D); IPR005123 (PFAM); IPR026992 (PFAM); PTHR10209 (PANTHER); IPR005123 (PROSITE_PROFILES); SSF51197 (SUPERFAMILY)
Glyma.09G145000	3.66667	10.6667	2.90909	0.00684641	0.0303333	1-aminocyclopropane-1-carboxylate oxidase homolog 1-like	Resistance	EC:1.14.11	IPR027443 (G3DSA:2.60.120.GENE3D); IPR005123 (PFAM); IPR026992 (PFAM); PTHR10209 (PANTHER); IPR005123 (PROSITE_PROFILES); SSF51197 (SUPERFAMILY)
Glyma.09G144700	10.3333	23.6667	2.29032	0.00362043	0.0223663	1-aminocyclopropane-1-carboxylate oxidase homolog 1-like	Resistance	EC:1.14.11	IPR027443 (G3DSA:2.60.120.GENE3D); IPR026992 (PFAM); IPR005123 (PFAM); PTHR10209 (PANTHER); IPR005123 (PROSITE_PROFILES); SignalP-noTM (SIGNALP_EUK); SSF51197 (SUPERFAMILY); TMhelix (TMHMM)
Glyma.16G173000	108.667	287.333	2.64417	0.00150443	0.0149938	acidic endochitinase-like	Resistance	EC:3.2.1.14	IPR001223 (PFAM); IPR013781 (G3DSA:3.20.20.GENE3D); PTHR31939 (PANTHER); IPR001579 (PROSITE_PATTERNS); SIGNAL_PEPTIDE_N_REGION (PHOBIUS); SIGNAL_PEPTIDE_C_REGION (PHOBIUS); SIGNAL_PEPTIDE_H_REGION (PHOBIUS); NON_CYTOPLASMIC_DOMAIN (PHOBIUS); SIGNAL_PEPTIDE (PHOBIUS); SignalP-noTM (SIGNALP_EUK); SignalP-TM (SIGNALP_GRAM_POSITIVE); SignalP-noTM (SIGNALP_GRAM_NEGATIVE); IPR017853 (SUPERFAMILY)
Glyma.13G155800	28.3333	8	-3.54167	0.000409519	0.00910877	acidic mammalian chitinase-like	Resistance	EC:3.2.1.14	TRANSMEMBRANE (PHOBIUS); CYTOPLASMIC_DOMAIN (PHOBIUS); NON_CYTOPLASMIC_DOMAIN (PHOBIUS); TMhelix (TMHMM)
Glyma.12G174100	466.333	245	-1.9034	0.000451015	0.00944447	auxin response factor 18-like	Resistance	-	IPR003340 (SMART); IPR010525 (PFAM); IPR015300 (G3DSA:2.40.330.GENE3D); IPR003340 (PFAM); IPR003311 (PFAM); PTHR31384 (PANTHER); PTHR31384:SF6 (PANTHER); IPR011525 (PROSITE_PROFILES); IPR003340 (PROSITE_PROFILES); IPR015300 (SUPERFAMILY)
Glyma.13G140600	49	19	-2.57895	0.00179873	0.0161162	auxin response factor 18-like	Resistance	-	no IPS match
Glyma.19G258800	27	54	2	0.0033867	0.0216503	auxin-responsive family protein	Resistance	-	IPR003676 (PFAM); PTHR31374 (PANTHER); PTHR31374:SF8 (PANTHER); TMhelix (TMHMM)
Glyma.05G119600	34	84.3333	2.48039	0.0171305	0.0489599	brassinosteroid insensitive 1-associated receptor kinase 1-like	Resistance	EC:2.7.11	G3DSA:3.30.200.20 (GENE3D); G3DSA:1.10.510.10 (GENE3D); IPR000719 (PFAM); G3DSA:3.80.10.10 (GENE3D); IPR001611 (PFAM); IPR013320 (G3DSA:2.60.120.GENE3D); IPR025875 (PFAM); IPR013210 (PFAM); PTHR24420:SF727 (PANTHER); PTHR24420 (PANTHER); IPR008271 (PROSITE_PATTERNS); IPR017441 (PROSITE_PATTERNS); TRANSMEMBRANE (PHOBIUS); SIGNAL_PEPTIDE (PHOBIUS); SIGNAL_PEPTIDE_C_REGION (PHOBIUS); SIGNAL_PEPTIDE_…
Glyma.07G143900	23	94	4.08696	0.00395608	0.0232559	brassinosteroid lrr receptor kinase-like isoform x1	Resistance	-	PR00019 (PRINTS); IPR003591 (SMART); G3DSA:3.80.10.10 (GENE3D); IPR025875 (PFAM); IPR001611 (PFAM); PF13516 (PFAM); IPR001611 (PFAM); PTHR24420:SF648 (PANTHER); PTHR24420 (PANTHER); NON_CYTOPLASMIC_DOMAIN (PHOBIUS); CYTOPLASMIC_DOMAIN (PHOBIUS); NON_CYTOPLASMIC_DOMAIN (PHOBIUS); TRANSMEMBRANE (PHOBIUS); TRANSMEMBRANE (PHOBIUS); IPR001611 (PROSITE_PROFILES); IPR001611 (PROSITE_PROFILES); IPR001611…
Glyma.18G211100	5	14	2.8	0.00646712	0.0295276	cationic peroxidase 1-like	Resistance	EC:1.11.1.7	no IPS match
Glyma.20G241800	153.667	45.3333	-3.38971	5.49302e-06	0.00189982	cationic peroxidase 1-like	Resistance	EC:1.11.1.7	IPR000823 (PRINTS); IPR002016 (PRINTS); G3DSA:1.10.420.10 (GENE3D); G3DSA:1.10.520.10 (GENE3D); IPR002016 (PFAM); PTHR31388 (PANTHER); IPR019793 (PROSITE_PATTERNS); IPR019794 (PROSITE_PATTERNS); CYTOPLASMIC_DOMAIN (PHOBIUS); CYTOPLASMIC_DOMAIN (PHOBIUS); TRANSMEMBRANE (PHOBIUS); TRANSMEMBRANE (PHOBIUS); NON_CYTOPLASMIC_DOMAIN (PHOBIUS); IPR002016 (PROSITE_PROFILES); IPR010255 (SUPERFAMILY); TMhel…
Glyma.03G039800	693.667	174.667	-3.97137	0.000432708	0.00926579	cationic peroxidase 1-like	Resistance	EC:1.11.1.7	IPR000823 (PRINTS); IPR002016 (PRINTS); G3DSA:1.10.520.10 (GENE3D); G3DSA:1.10.420.10 (GENE3D); IPR002016 (PFAM); PTHR31388 (PANTHER); IPR019793 (PROSITE_PATTERNS); IPR019794 (PROSITE_PATTERNS); NON_CYTOPLASMIC_DOMAIN (PHOBIUS); SIGNAL_PEPTIDE (PHOBIUS); SIGNAL_PEPTIDE_H_REGION (PHOBIUS); SIGNAL_PEPTIDE_C_REGION (PHOBIUS); SIGNAL_PEPTIDE_N_REGION (PHOBIUS); IPR002016 (PROSITE_PROFILES); SignalP-T…
Glyma.03G038600	7.66667	1.33333	-5.75	0.0123378	0.0409633	cationic peroxidase 1-like	Resistance	EC:1.11.1.7
Glyma.07G067900	207.667	89	-2.33333	0.00188174	0.0163633	disease resistance protein (tir-nbs-lrr class)	Resistance	-	PR00364 (PRINTS); IPR000157 (SMART); IPR001611 (PFAM); G3DSA:3.80.10.10 (GENE3D); IPR000157 (G3DSA:3.40.50.GENE3D); IPR027417 (G3DSA:3.40.50.GENE3D); IPR002182 (PFAM); IPR000157 (PFAM); PTHR11017 (PANTHER); PTHR11017:SF146 (PANTHER); IPR000157 (PROSITE_PROFILES); IPR027417 (SUPERFAMILY); SSF52058 (SUPERFAMILY); IPR000157 (SUPERFAMILY)
Glyma.12G132400	27.3333	5.33333	-5.125	0.000391274	0.00896135	disease resistance protein (tir-nbs-lrr class)	Resistance	-	PR00364 (PRINTS); IPR000157 (SMART); IPR002182 (PFAM); IPR027417 (G3DSA:3.40.50.GENE3D); IPR000157 (G3DSA:3.40.50.GENE3D); IPR000157 (PFAM); PTHR11017:SF146 (PANTHER); PTHR11017 (PANTHER); IPR000157 (PROSITE_PROFILES); IPR027417 (SUPERFAMILY); IPR000157 (SUPERFAMILY)
Glyma.12G163000	54.3333	27.6667	-1.96386	0.00477233	0.0254167	disease resistance protein (tir-nbs-lrr class)	Resistance	-	PR00364 (PRINTS); IPR000157 (SMART); IPR002182 (PFAM); G3DSA:3.80.10.10 (GENE3D); IPR001611 (PFAM); IPR027417 (G3DSA:3.40.50.GENE3D); IPR000157 (PFAM); IPR000157 (G3DSA:3.40.50.GENE3D); PTHR23155:SF450 (PANTHER); PTHR23155 (PANTHER); IPR000157 (PROSITE_PROFILES); IPR001611 (PROSITE_PROFILES); IPR001611 (PROSITE_PROFILES); IPR001611 (PROSITE_PROFILES); IPR001611 (PROSITE_PROFILES); IPR027417 (SUPE…
Glyma.03G043600	50.3333	23.6667	-2.12676	0.00361138	0.0223357	disease resistance protein at3g14460-like	Resistance	-	Coil (COILS); Coil (COILS); PR00364 (PRINTS); G3DSA:3.80.10.10 (GENE3D); IPR001611 (PFAM); IPR002182 (PFAM); IPR027417 (G3DSA:3.40.50.GENE3D); G3DSA:3.80.10.10 (GENE3D); PTHR23155:SF419 (PANTHER); PTHR23155 (PANTHER); SSF52058 (SUPERFAMILY); IPR027417 (SUPERFAMILY); SSF52047 (SUPERFAMILY)
Glyma.03G046500	49.6667	23.3333	-2.12857	0.0113108	0.0391999	disease resistance protein at3g14460-like	Resistance	-	PR00364 (PRINTS); IPR003591 (SMART); G3DSA:3.80.10.10 (GENE3D); G3DSA:3.80.10.10 (GENE3D); IPR002182 (PFAM); IPR027417 (G3DSA:3.40.50.GENE3D); PTHR23155 (PANTHER); PTHR23155:SF419 (PANTHER); SIGNAL_PEPTIDE_C_REGION (PHOBIUS); SIGNAL_PEPTIDE (PHOBIUS); SIGNAL_PEPTIDE_H_REGION (PHOBIUS); NON_CYTOPLASMIC_DOMAIN (PHOBIUS); SIGNAL_PEPTIDE_N_REGION (PHOBIUS); SSF52058 (SUPERFAMILY); IPR027417 (SUPERFAM…
Glyma.15G152400	413	196.333	-2.10357	0.000618584	0.0107359	disease resistance protein at4g11170-like	Resistance	-	PR00364 (PRINTS); IPR000157 (SMART); IPR000157 (G3DSA:3.40.50.GENE3D); IPR027417 (G3DSA:3.40.50.GENE3D); IPR000157 (PFAM); IPR002182 (PFAM); G3DSA:3.80.10.10 (GENE3D); PTHR11017 (PANTHER); PTHR11017:SF146 (PANTHER); SIGNAL_PEPTIDE_N_REGION (PHOBIUS); NON_CYTOPLASMIC_DOMAIN (PHOBIUS); TRANSMEMBRANE (PHOBIUS); SIGNAL_PEPTIDE_C_REGION (PHOBIUS); SIGNAL_PEPTIDE_H_REGION (PHOBIUS); SIGNAL_PEPTIDE (PHO…
Glyma.19G085500	38.3333	19	-2.01754	0.00897439	0.0347211	disease resistance protein rga1-like	Resistance	-	Coil (COILS); PTHR23155 (PANTHER)
Glyma.03G048300	45.6667	19.3333	-2.36207	0.00224077	0.0177537	disease resistance protein rga2-like	Resistance	-	PR00364 (PRINTS); IPR027417 (G3DSA:3.40.50.GENE3D); G3DSA:3.80.10.10 (GENE3D); IPR002182 (PFAM); PTHR23155 (PANTHER); PTHR23155:SF419 (PANTHER); IPR027417 (SUPERFAMILY); SSF52058 (SUPERFAMILY)
Glyma.10G016500	89	210.667	2.36704	0.000263809	0.00775278	ethylene responsive transcription factor 2b	Resistance	-	Coil (COILS); IPR001471 (PRINTS); IPR001471 (SMART); IPR001471 (PFAM); IPR001471 (G3DSA:3.30.730.GENE3D); PTHR31190:SF5 (PANTHER); PTHR31190 (PANTHER); IPR001471 (PROSITE_PROFILES); IPR016177 (SUPERFAMILY)
Glyma.13G343000	2	9	4.5	0.00262098	0.0190824	glycoside hydrolase family 1 protein	Resistance	EC:3.2.1.21	SIGNAL_PEPTIDE_C_REGION (PHOBIUS); NON_CYTOPLASMIC_DOMAIN (PHOBIUS); SIGNAL_PEPTIDE_N_REGION (PHOBIUS); SIGNAL_PEPTIDE_H_REGION (PHOBIUS); SIGNAL_PEPTIDE (PHOBIUS)
Glyma.10G256800	44.6667	20	-2.23333	0.011989	0.0404204	glycosyl hydrolase family 10 protein	Resistance	EC:3.2.1.8	IPR013781 (G3DSA:3.20.20.GENE3D); IPR001000 (PFAM); PTHR31490 (PANTHER); PTHR31490:SF2 (PANTHER); IPR017853 (SUPERFAMILY)
Glyma.09G028000	199	423.667	2.12898	0.00567879	0.0276897	glycosyl hydrolases family 31 protein isoform 1	Resistance	-	CYTOPLASMIC_DOMAIN (PHOBIUS); TRANSMEMBRANE (PHOBIUS); TRANSMEMBRANE (PHOBIUS); NON_CYTOPLASMIC_DOMAIN (PHOBIUS); CYTOPLASMIC_DOMAIN (PHOBIUS); TMhelix (TMHMM); TMhelix (TMHMM)
Glyma.04G083100	54	23.6667	-2.28169	0.00383128	0.022948	glyoxalase bleomycin resistance protein dioxygenase superfamily protein isoform 1	Resistance	EC:4.4.1.5	IPR004361 (TIGRFAM); IPR004360 (PFAM); IPR029068 (G3DSA:3.10.180.GENE3D); PTHR10374 (PANTHER); PTHR10374:SF6 (PANTHER); IPR018146 (PROSITE_PATTERNS); SIGNAL_PEPTIDE_C_REGION (PHOBIUS); SIGNAL_PEPTIDE_N_REGION (PHOBIUS); SIGNAL_PEPTIDE_H_REGION (PHOBIUS); SIGNAL_PEPTIDE (PHOBIUS); NON_CYTOPLASMIC_DOMAIN (PHOBIUS); SignalP-TM (SIGNALP_GRAM_POSITIVE); IPR029068 (SUPERFAMILY)
Glyma.10G182900	18.6667	41.3333	2.21429	0.00131241	0.0141416	harpin binding protein 1	Resistance	-	IPR006843 (PFAM); PTHR31906 (PANTHER); SIGNAL_PEPTIDE_H_REGION (PHOBIUS); SIGNAL_PEPTIDE_C_REGION (PHOBIUS); SIGNAL_PEPTIDE_N_REGION (PHOBIUS); SIGNAL_PEPTIDE (PHOBIUS); NON_CYTOPLASMIC_DOMAIN (PHOBIUS); SignalP-TM (SIGNALP_GRAM_POSITIVE)
Glyma.11G218200	0	3.33333	Inf	0.00435323	0.0243059	leucine-rich repeat-containing protein ddb_g0290503-like	Resistance	-	no IPS match
Glyma.06G011200	11	2.66667	-4.125	0.00522616	0.0265851	leucine-rich repeat-containing protein ddb_g0290503-like	Resistance	-	Coil (COILS); IPR004320 (PFAM)
Glyma.13G266000	2.33333	15.3333	6.57143	0.00356355	0.0222225	lrr receptor-like kinase	Resistance	EC:2.7.11	IPR002290 (SMART); IPR013320 (G3DSA:2.60.120.GENE3D); PF13516 (PFAM); G3DSA:3.80.10.10 (GENE3D); IPR001611 (PFAM); IPR021720 (PFAM); IPR000719 (PFAM); G3DSA:1.10.510.10 (GENE3D); G3DSA:3.30.200.20 (GENE3D); PTHR24420 (PANTHER); PTHR24420:SF661 (PANTHER); IPR008271 (PROSITE_PATTERNS); SIGNAL_PEPTIDE_N_REGION (PHOBIUS); TRANSMEMBRANE (PHOBIUS); CYTOPLASMIC_DOMAIN (PHOBIUS); SIGNAL_PEPTIDE_C_REGION …
Glyma.18G254400	6	22.6667	3.77778	0.0152316	0.0459813	lrr receptor-like kinase family protein	Resistance	EC:2.7.10	PR00019 (PRINTS); SM00365 (SMART); IPR003591 (SMART); PF13516 (PFAM); G3DSA:3.80.10.10 (GENE3D); IPR025875 (PFAM); G3DSA:3.30.200.20 (GENE3D); IPR000719 (PFAM); G3DSA:1.10.510.10 (GENE3D); IPR013320 (G3DSA:2.60.120.GENE3D); G3DSA:3.80.10.10 (GENE3D); IPR001611 (PFAM); IPR001611 (PFAM); PTHR24420 (PANTHER); PTHR24420:SF571 (PANTHER); IPR017441 (PROSITE_PATTERNS); IPR008266 (PROSITE_PATTERNS); TRAN…
Glyma.18G254300	30.6667	66.3333	2.16304	0.00726527	0.0313483	lrr receptor-like kinase family protein	Resistance	EC:2.7.10	PF13516 (PFAM); IPR001611 (PFAM); IPR001611 (PFAM); IPR025875 (PFAM); IPR013320 (G3DSA:2.60.120.GENE3D); G3DSA:3.30.200.20 (GENE3D); G3DSA:3.80.10.10 (GENE3D); IPR000719 (PFAM); G3DSA:1.10.510.10 (GENE3D); PTHR24420 (PANTHER); PTHR24420:SF571 (PANTHER); IPR008266 (PROSITE_PATTERNS); IPR017441 (PROSITE_PATTERNS); TRANSMEMBRANE (PHOBIUS); NON_CYTOPLASMIC_DOMAIN (PHOBIUS); TRANSMEMBRANE (PHOBIUS); C…
Glyma.16G065200	41.6667	9.66667	-4.31034	0.000208714	0.00729062	lrr receptor-like kinase family protein	Resistance	EC:2.7.10
Glyma.01G152200	9.66667	27.6667	2.86207	0.00334491	0.0215437	lrr receptor-like kinase family protein	Resistance	EC:2.7.11	IPR002290 (SMART); IPR000719 (PFAM); G3DSA:1.10.510.10 (GENE3D); PTHR24420 (PANTHER); PTHR24420:SF733 (PANTHER); IPR008271 (PROSITE_PATTERNS); IPR000719 (PROSITE_PROFILES); IPR011009 (SUPERFAMILY)
Glyma.15G078900	6	0.333333	-18	0.00162911	0.0154968	nb-lrr type disease resistance protein	Resistance	EC:2.7.7.7	IPR006747 (PFAM); PTHR31168 (PANTHER); PTHR31168:SF2 (PANTHER); TRANSMEMBRANE (PHOBIUS); NON_CYTOPLASMIC_DOMAIN (PHOBIUS); CYTOPLASMIC_DOMAIN (PHOBIUS); TRANSMEMBRANE (PHOBIUS); NON_CYTOPLASMIC_DOMAIN (PHOBIUS); CYTOPLASMIC_DOMAIN (PHOBIUS); TRANSMEMBRANE (PHOBIUS); TMhelix (TMHMM); TMhelix (TMHMM); TMhelix (TMHMM)
Glyma.19G085600	16	5.33333	-3	0.00291496	0.0201138	nbs-lrr disease resistance protein	Resistance	-	Coil (COILS); PR00364 (PRINTS); IPR025314 (PFAM); IPR027417 (G3DSA:3.40.50.GENE3D); G3DSA:3.80.10.10 (GENE3D); IPR002182 (PFAM); PTHR23155 (PANTHER); PTHR23155:SF419 (PANTHER); IPR027417 (SUPERFAMILY); SSF52058 (SUPERFAMILY)
Glyma.04G228200	37	87.6667	2.36937	0.00223015	0.0176953	ndr1 hin1-like protein	Resistance	-	IPR004864 (PFAM); PTHR31415 (PANTHER); PTHR31415:SF0 (PANTHER); NON_CYTOPLASMIC_DOMAIN (PHOBIUS); CYTOPLASMIC_DOMAIN (PHOBIUS); TRANSMEMBRANE (PHOBIUS); TRANSMEMBRANE (PHOBIUS); NON_CYTOPLASMIC_DOMAIN (PHOBIUS); TMhelix (TMHMM)
Glyma.09G181100	960	2122.67	2.21111	0.000295878	0.00808018	non-specific lipid-transfer protein 2-like	Resistance	-	IPR016140 (SMART); IPR016140 (PFAM); G3DSA:1.10.110.10 (GENE3D); SIGNAL_PEPTIDE (PHOBIUS); SIGNAL_PEPTIDE_H_REGION (PHOBIUS); SIGNAL_PEPTIDE_C_REGION (PHOBIUS); SIGNAL_PEPTIDE_N_REGION (PHOBIUS); NON_CYTOPLASMIC_DOMAIN (PHOBIUS); SignalP-noTM (SIGNALP_EUK); SignalP-TM (SIGNALP_GRAM_POSITIVE); IPR016140 (SUPERFAMILY)
Glyma.14G077300	0	7	Inf	0.0104552	0.0375959	pathogenesis-related protein 5-like	Resistance	-	IPR001938 (PRINTS); IPR001938 (PIRSF); IPR001938 (SMART); IPR001938 (G3DSA:2.60.110.GENE3D); IPR001938 (PFAM); PTHR31048:SF10 (PANTHER); IPR001938 (PANTHER); IPR017949 (PROSITE_PATTERNS); SIGNAL_PEPTIDE_N_REGION (PHOBIUS); SIGNAL_PEPTIDE_H_REGION (PHOBIUS); SIGNAL_PEPTIDE_C_REGION (PHOBIUS); SIGNAL_PEPTIDE (PHOBIUS); NON_CYTOPLASMIC_DOMAIN (PHOBIUS); IPR001938 (PROSITE_PROFILES); IPR001938 (SUPER…
Glyma.15G145600	0.666667	171.333	257	0.00191039	0.0164761	pathogenesis-related protein class 10	Resistance	-	IPR024949 (PRINTS); IPR023393 (G3DSA:3.30.530.GENE3D); IPR000916 (PFAM); IPR024949 (PROSITE_PATTERNS); SSF55961 (SUPERFAMILY)
Glyma.09G040400	21.3333	363	17.0156	0.000617153	0.0107359	pathogenesis-related protein class 10	Resistance	-	IPR024949 (PRINTS); IPR000916 (PFAM); IPR023393 (G3DSA:3.30.530.GENE3D); IPR024949 (PROSITE_PATTERNS); SSF55961 (SUPERFAMILY)
Glyma.17G030400	885.667	1715.67	1.93715	3.79693e-06	0.00159417	pathogenesis-related protein class 10	Resistance	-	IPR024949 (PRINTS); IPR023393 (G3DSA:3.30.530.GENE3D); IPR000916 (PFAM); IPR024949 (PROSITE_PATTERNS); SSF55961 (SUPERFAMILY)
Glyma.03G247500	92.6667	307.667	3.32014	1.52077e-07	0.000522914	pathogenesis-related protein pr-4b-like	Resistance	-	no IPS match
Glyma.09G163300	0	17	Inf	0.00441817	0.0244881	pathogen-inducible trypsin-inhibitor-like protein	Resistance	-	IPR002160 (PRINTS); IPR002160 (SMART); G3DSA:2.80.10.50 (GENE3D); IPR002160 (PFAM); SIGNAL_PEPTIDE (PHOBIUS); NON_CYTOPLASMIC_DOMAIN (PHOBIUS); SIGNAL_PEPTIDE_C_REGION (PHOBIUS); SIGNAL_PEPTIDE_N_REGION (PHOBIUS); SIGNAL_PEPTIDE_H_REGION (PHOBIUS); SignalP-TM (SIGNALP_GRAM_POSITIVE); IPR011065 (SUPERFAMILY); TMhelix (TMHMM)
Glyma.09G163800	0.333333	62.6667	188	0.000345894	0.00847623	pathogen-inducible trypsin-inhibitor-like protein	Resistance	-	IPR002160 (SMART); IPR002160 (PFAM); G3DSA:2.80.10.50 (GENE3D); NON_CYTOPLASMIC_DOMAIN (PHOBIUS); SIGNAL_PEPTIDE_N_REGION (PHOBIUS); SIGNAL_PEPTIDE (PHOBIUS); SIGNAL_PEPTIDE_C_REGION (PHOBIUS); SIGNAL_PEPTIDE_H_REGION (PHOBIUS); SignalP-noTM (SIGNALP_EUK); SignalP-noTM (SIGNALP_GRAM_NEGATIVE); SignalP-TM (SIGNALP_GRAM_POSITIVE); IPR011065 (SUPERFAMILY)
Glyma.16G212400	232.333	450.333	1.93831	0.000105069	0.00575021	pathogen-inducible trypsin-inhibitor-like protein	Resistance	-	SIGNAL_PEPTIDE_C_REGION (PHOBIUS); SIGNAL_PEPTIDE_H_REGION (PHOBIUS); NON_CYTOPLASMIC_DOMAIN (PHOBIUS); SIGNAL_PEPTIDE_N_REGION (PHOBIUS); SIGNAL_PEPTIDE (PHOBIUS); SignalP-noTM (SIGNALP_EUK)
Glyma.11G058100	4.33333	53.3333	12.3077	0.00142636	0.0147103	peroxidase 10-like	Resistance	EC:1.11.1.7	IPR000823 (PRINTS); IPR002016 (PRINTS); G3DSA:1.10.420.10 (GENE3D); IPR002016 (PFAM); G3DSA:1.10.520.10 (GENE3D); PTHR31388 (PANTHER); IPR019794 (PROSITE_PATTERNS); IPR019793 (PROSITE_PATTERNS); SIGNAL_PEPTIDE_C_REGION (PHOBIUS); SIGNAL_PEPTIDE (PHOBIUS); NON_CYTOPLASMIC_DOMAIN (PHOBIUS); SIGNAL_PEPTIDE_H_REGION (PHOBIUS); SIGNAL_PEPTIDE_N_REGION (PHOBIUS); IPR002016 (PROSITE_PROFILES); SignalP-n…
Glyma.02G135100	20.6667	87.6667	4.24194	0.000233046	0.00759268	peroxidase 10-like	Resistance	EC:1.11.1.7	IPR002016 (PRINTS); IPR000823 (PRINTS); G3DSA:1.10.420.10 (GENE3D); G3DSA:1.10.520.10 (GENE3D); IPR002016 (PFAM); PTHR31388 (PANTHER); IPR019793 (PROSITE_PATTERNS); IPR019794 (PROSITE_PATTERNS); CYTOPLASMIC_DOMAIN (PHOBIUS); TRANSMEMBRANE (PHOBIUS); NON_CYTOPLASMIC_DOMAIN (PHOBIUS); IPR002016 (PROSITE_PROFILES); IPR010255 (SUPERFAMILY); TMhelix (TMHMM)
Glyma.02G135200	22.6667	80	3.52941	0.00671541	0.0300513	peroxidase 10-like	Resistance	EC:1.11.1.7	IPR000823 (PRINTS); IPR002016 (PRINTS); G3DSA:1.10.420.10 (GENE3D); IPR002016 (PFAM); G3DSA:1.10.520.10 (GENE3D); PTHR31388:SF6 (PANTHER); PTHR31388 (PANTHER); IPR019793 (PROSITE_PATTERNS); IPR019794 (PROSITE_PATTERNS); SIGNAL_PEPTIDE_C_REGION (PHOBIUS); SIGNAL_PEPTIDE_H_REGION (PHOBIUS); NON_CYTOPLASMIC_DOMAIN (PHOBIUS); SIGNAL_PEPTIDE (PHOBIUS); SIGNAL_PEPTIDE_N_REGION (PHOBIUS); IPR002016 (PRO…
Glyma.07G209900	28.6667	82.6667	2.88372	0.000454187	0.00945645	peroxidase 10-like	Resistance	EC:1.11.1.7	IPR002016 (PRINTS); IPR000823 (PRINTS); G3DSA:1.10.520.10 (GENE3D); G3DSA:1.10.420.10 (GENE3D); IPR002016 (PFAM); PTHR31388 (PANTHER); IPR019793 (PROSITE_PATTERNS); IPR019794 (PROSITE_PATTERNS); NON_CYTOPLASMIC_DOMAIN (PHOBIUS); SIGNAL_PEPTIDE_N_REGION (PHOBIUS); SIGNAL_PEPTIDE_C_REGION (PHOBIUS); SIGNAL_PEPTIDE (PHOBIUS); SIGNAL_PEPTIDE_H_REGION (PHOBIUS); IPR002016 (PROSITE_PROFILES); IPR010255…
Glyma.10G050800	1214.33	446.667	-2.71866	9.24131e-07	0.000940311	peroxidase 21	Resistance	EC:1.11.1.7	TRANSMEMBRANE (PHOBIUS); CYTOPLASMIC_DOMAIN (PHOBIUS); NON_CYTOPLASMIC_DOMAIN (PHOBIUS)
Glyma.13G138300	118.333	42	-2.81746	4.70287e-06	0.00179222	peroxidase 21	Resistance	EC:1.11.1.7	CYTOPLASMIC_DOMAIN (PHOBIUS); NON_CYTOPLASMIC_DOMAIN (PHOBIUS); TRANSMEMBRANE (PHOBIUS)
Glyma.13G167100	8.33333	21.3333	2.56	0.0172635	0.0492083	peroxidase 25-like	Resistance	EC:1.11.1.7	NON_CYTOPLASMIC_DOMAIN (PHOBIUS); SIGNAL_PEPTIDE_N_REGION (PHOBIUS); SIGNAL_PEPTIDE_H_REGION (PHOBIUS); SIGNAL_PEPTIDE_C_REGION (PHOBIUS); SIGNAL_PEPTIDE (PHOBIUS)
Glyma.03G208200	132	39	-3.38462	2.52585e-06	0.00138705	peroxidase 3-like	Resistance	EC:1.11.1.7	SignalP-TM (SIGNALP_GRAM_POSITIVE)
Glyma.10G022500	131.333	24	-5.47222	9.48068e-07	0.000940311	peroxidase 3-like	Resistance	EC:1.11.1.7	IPR002016 (PRINTS); IPR000823 (PRINTS); IPR002016 (PFAM); G3DSA:1.10.420.10 (GENE3D); G3DSA:1.10.520.10 (GENE3D); PTHR31235 (PANTHER); PTHR31235:SF7 (PANTHER); IPR019793 (PROSITE_PATTERNS); TRANSMEMBRANE (PHOBIUS); CYTOPLASMIC_DOMAIN (PHOBIUS); NON_CYTOPLASMIC_DOMAIN (PHOBIUS); IPR002016 (PROSITE_PROFILES); IPR010255 (SUPERFAMILY); TMhelix (TMHMM)
Glyma.02G151700	65	7.33333	-8.86364	2.55153e-05	0.00340099	peroxidase 3-like	Resistance	EC:1.11.1.7	IPR000823 (PRINTS); IPR002016 (PRINTS); G3DSA:1.10.520.10 (GENE3D); IPR002016 (PFAM); G3DSA:1.10.420.10 (GENE3D); PTHR31235 (PANTHER); PTHR31235:SF7 (PANTHER); IPR019793 (PROSITE_PATTERNS); NON_CYTOPLASMIC_DOMAIN (PHOBIUS); SIGNAL_PEPTIDE_H_REGION (PHOBIUS); SIGNAL_PEPTIDE_N_REGION (PHOBIUS); SIGNAL_PEPTIDE (PHOBIUS); SIGNAL_PEPTIDE_C_REGION (PHOBIUS); IPR002016 (PROSITE_PROFILES); SignalP-noTM (…
Glyma.19G118100	0	2	Inf	0.0150657	0.0456827	peroxidase 44	Resistance	-	IPR000823 (PRINTS); G3DSA:1.10.420.10 (GENE3D); IPR002016 (PFAM); G3DSA:1.10.520.10 (GENE3D); PTHR31235:SF13 (PANTHER); PTHR31235 (PANTHER); IPR002016 (PROSITE_PROFILES); IPR010255 (SUPERFAMILY)
Glyma.02G171600	132	35	-3.77143	1.28252e-06	0.00103646	peroxidase 53-like	Resistance	EC:1.11.1.7	IPR002016 (PRINTS); IPR000823 (PRINTS); IPR002016 (PFAM); G3DSA:1.10.420.10 (GENE3D); G3DSA:1.10.520.10 (GENE3D); PTHR31388:SF7 (PANTHER); PTHR31388 (PANTHER); IPR019794 (PROSITE_PATTERNS); IPR019793 (PROSITE_PATTERNS); SIGNAL_PEPTIDE (PHOBIUS); NON_CYTOPLASMIC_DOMAIN (PHOBIUS); SIGNAL_PEPTIDE_N_REGION (PHOBIUS); SIGNAL_PEPTIDE_H_REGION (PHOBIUS); SIGNAL_PEPTIDE_C_REGION (PHOBIUS); IPR002016 (PRO…
Glyma.09G048400	260.667	98	-2.65986	0.000390282	0.00896135	peroxidase 7-like	Resistance	EC:1.11.1.7	IPR002016 (PRINTS); IPR000823 (PRINTS); G3DSA:1.10.520.10 (GENE3D); G3DSA:1.10.420.10 (GENE3D); IPR002016 (PFAM); PTHR31235:SF8 (PANTHER); PTHR31235 (PANTHER); IPR019794 (PROSITE_PATTERNS); SIGNAL_PEPTIDE_H_REGION (PHOBIUS); SIGNAL_PEPTIDE_N_REGION (PHOBIUS); SIGNAL_PEPTIDE_C_REGION (PHOBIUS); NON_CYTOPLASMIC_DOMAIN (PHOBIUS); SIGNAL_PEPTIDE (PHOBIUS); IPR002016 (PROSITE_PROFILES); SignalP-TM (SI…
Glyma.15G155700	534.333	182	-2.9359	0.000320449	0.00818796	peroxidase 7-like	Resistance	EC:1.11.1.7	IPR002016 (PRINTS); IPR000823 (PRINTS); IPR002016 (PFAM); G3DSA:1.10.520.10 (GENE3D); G3DSA:1.10.420.10 (GENE3D); PTHR31235:SF8 (PANTHER); PTHR31235 (PANTHER); IPR019793 (PROSITE_PATTERNS); IPR019794 (PROSITE_PATTERNS); SIGNAL_PEPTIDE_C_REGION (PHOBIUS); SIGNAL_PEPTIDE (PHOBIUS); NON_CYTOPLASMIC_DOMAIN (PHOBIUS); SIGNAL_PEPTIDE_N_REGION (PHOBIUS); SIGNAL_PEPTIDE_H_REGION (PHOBIUS); IPR002016 (PRO…
Glyma.08G162700	325	108.333	-3	0.00997194	0.0367237	peroxidase 7-like	Resistance	EC:1.11.1.7	IPR000823 (PRINTS); IPR002016 (PRINTS); G3DSA:1.10.520.10 (GENE3D); G3DSA:1.10.420.10 (GENE3D); IPR002016 (PFAM); PTHR31235 (PANTHER); IPR019793 (PROSITE_PATTERNS); IPR019794 (PROSITE_PATTERNS); NON_CYTOPLASMIC_DOMAIN (PHOBIUS); SIGNAL_PEPTIDE_C_REGION (PHOBIUS); SIGNAL_PEPTIDE (PHOBIUS); SIGNAL_PEPTIDE_H_REGION (PHOBIUS); SIGNAL_PEPTIDE_N_REGION (PHOBIUS); IPR002016 (PROSITE_PROFILES); SignalP-n…
Glyma.15G264400	14	3.33333	-4.2	0.0122129	0.0407345	peroxidase 7-like	Resistance	EC:1.11.1.7	IPR002016 (PFAM); G3DSA:1.10.520.10 (GENE3D); PTHR31235 (PANTHER); PTHR31235:SF8 (PANTHER); IPR019794 (PROSITE_PATTERNS); SIGNAL_PEPTIDE (PHOBIUS); NON_CYTOPLASMIC_DOMAIN (PHOBIUS); SIGNAL_PEPTIDE_H_REGION (PHOBIUS); SIGNAL_PEPTIDE_C_REGION (PHOBIUS); SIGNAL_PEPTIDE_N_REGION (PHOBIUS); IPR002016 (PROSITE_PROFILES); SignalP-TM (SIGNALP_EUK); IPR010255 (SUPERFAMILY); TMhelix (TMHMM)
Glyma.18G055500	24.3333	10.3333	-2.35484	0.00268184	0.0193001	peroxidase family protein	Resistance	EC:1.11.1.7	IPR000823 (PRINTS); IPR002016 (PRINTS); IPR002016 (PFAM); G3DSA:1.10.520.10 (GENE3D); G3DSA:1.10.420.10 (GENE3D); PTHR31388 (PANTHER); IPR019793 (PROSITE_PATTERNS); IPR019794 (PROSITE_PATTERNS); SIGNAL_PEPTIDE_H_REGION (PHOBIUS); NON_CYTOPLASMIC_DOMAIN (PHOBIUS); SIGNAL_PEPTIDE (PHOBIUS); SIGNAL_PEPTIDE_C_REGION (PHOBIUS); SIGNAL_PEPTIDE_N_REGION (PHOBIUS); IPR002016 (PROSITE_PROFILES); SignalP-n…
Glyma.09G022300	20.6667	7.66667	-2.69565	0.00183936	0.0163017	peroxidase family protein	Resistance	EC:1.11.1.7	NON_CYTOPLASMIC_DOMAIN (PHOBIUS); TRANSMEMBRANE (PHOBIUS); CYTOPLASMIC_DOMAIN (PHOBIUS); TMhelix (TMHMM)
Glyma.11G161800	459.667	145.667	-3.15561	5.31559e-05	0.00431703	peroxidase family protein	Resistance	EC:1.11.1.7	NON_CYTOPLASMIC_DOMAIN (PHOBIUS); TRANSMEMBRANE (PHOBIUS); CYTOPLASMIC_DOMAIN (PHOBIUS); TMhelix (TMHMM)
Glyma.18G055400	456.667	114	-4.00585	6.77741e-05	0.00486856	peroxidase family protein	Resistance	EC:1.11.1.7	IPR000823 (PRINTS); IPR002016 (PRINTS); IPR002016 (PFAM); G3DSA:1.10.420.10 (GENE3D); G3DSA:1.10.520.10 (GENE3D); PTHR31388 (PANTHER); IPR019793 (PROSITE_PATTERNS); IPR019794 (PROSITE_PATTERNS); SIGNAL_PEPTIDE (PHOBIUS); SIGNAL_PEPTIDE_C_REGION (PHOBIUS); SIGNAL_PEPTIDE_H_REGION (PHOBIUS); NON_CYTOPLASMIC_DOMAIN (PHOBIUS); SIGNAL_PEPTIDE_N_REGION (PHOBIUS); IPR002016 (PROSITE_PROFILES); IPR010255…
Glyma.09G022800	27	4.66667	-5.78571	3.06884e-05	0.00353248	peroxidase family protein	Resistance	EC:1.11.1.7	IPR002016 (PRINTS); IPR000823 (PRINTS); IPR002016 (PFAM); G3DSA:1.10.420.10 (GENE3D); G3DSA:1.10.520.10 (GENE3D); PTHR31388 (PANTHER); PTHR31388:SF7 (PANTHER); IPR019793 (PROSITE_PATTERNS); NON_CYTOPLASMIC_DOMAIN (PHOBIUS); SIGNAL_PEPTIDE_C_REGION (PHOBIUS); SIGNAL_PEPTIDE (PHOBIUS); SIGNAL_PEPTIDE_H_REGION (PHOBIUS); SIGNAL_PEPTIDE_N_REGION (PHOBIUS); IPR002016 (PROSITE_PROFILES); SignalP-noTM (…
Glyma.09G023000	122.333	17.3333	-7.05769	2.41018e-07	0.000657376	peroxidase family protein	Resistance	EC:1.11.1.7	IPR000823 (PRINTS); IPR002016 (PRINTS); IPR002016 (PFAM); G3DSA:1.10.420.10 (GENE3D); G3DSA:1.10.520.10 (GENE3D); PTHR31388 (PANTHER); PTHR31388:SF7 (PANTHER); IPR019793 (PROSITE_PATTERNS); SIGNAL_PEPTIDE_H_REGION (PHOBIUS); SIGNAL_PEPTIDE (PHOBIUS); SIGNAL_PEPTIDE_C_REGION (PHOBIUS); NON_CYTOPLASMIC_DOMAIN (PHOBIUS); SIGNAL_PEPTIDE_N_REGION (PHOBIUS); IPR002016 (PROSITE_PROFILES); SignalP-noTM (…
Glyma.16G187500	1	8.33333	8.33333	0.00602297	0.0284659	probable leucine-rich repeat receptor-like protein kinase at1g35710-like	Resistance	-	no IPS match
Glyma.04G010900	25.6667	85.3333	3.32468	0.000106088	0.0057583	salicylic acid carboxyl methyltransferase	Resistance	-	IPR005299 (PFAM); IPR029063 (G3DSA:3.40.50.GENE3D); PTHR31009 (PANTHER); PTHR31009:SF6 (PANTHER); IPR029063 (SUPERFAMILY)
Glyma.02G248100	5.66667	25.6667	4.52941	0.015547	0.0464707	elicitor-responsive protein 1-like	Response to stress	-	IPR000008 (PRINTS); IPR000008 (SMART); IPR000008 (PFAM); IPR000008 (G3DSA:2.60.40.GENE3D); PTHR10774 (PANTHER); IPR000008 (PROSITE_PROFILES); IPR000008 (SUPERFAMILY)
Glyma.10G168900	1	51	51	0.00321108	0.0211627	germin family protein	Response to stress	-	IPR001929 (PRINTS); IPR006045 (SMART); IPR014710 (G3DSA:2.60.120.GENE3D); IPR006045 (PFAM); PTHR31238 (PANTHER); IPR019780 (PROSITE_PATTERNS); SIGNAL_PEPTIDE_C_REGION (PHOBIUS); NON_CYTOPLASMIC_DOMAIN (PHOBIUS); SIGNAL_PEPTIDE_H_REGION (PHOBIUS); SIGNAL_PEPTIDE (PHOBIUS); SIGNAL_PEPTIDE_N_REGION (PHOBIUS); SignalP-noTM (SIGNALP_GRAM_NEGATIVE); SignalP-noTM (SIGNALP_EUK); SignalP-TM (SIGNALP_GRAM_…
Glyma.20G220800	20	82.3333	4.11667	0.00712295	0.0309739	germin-like protein subfamily 1 member	Response to stress	-	no IPS match
Glyma.19G086200	0	2	Inf	0.0150657	0.0456827	germin-like protein subfamily 1 member 7-like	Response to stress	-	IPR001929 (PRINTS); IPR006045 (SMART); IPR014710 (G3DSA:2.60.120.GENE3D); IPR006045 (PFAM); PTHR31238 (PANTHER); IPR019780 (PROSITE_PATTERNS); NON_CYTOPLASMIC_DOMAIN (PHOBIUS); SIGNAL_PEPTIDE (PHOBIUS); SIGNAL_PEPTIDE_H_REGION (PHOBIUS); SIGNAL_PEPTIDE_N_REGION (PHOBIUS); SIGNAL_PEPTIDE_C_REGION (PHOBIUS); SignalP-noTM (SIGNALP_EUK); SignalP-TM (SIGNALP_GRAM_POSITIVE); SignalP-noTM (SIGNALP_GRAM_…
Glyma.16G061300	0	2	Inf	0.0150657	0.0456827	germin-like protein subfamily 1 member 7-like	Response to stress	-
Glyma.11G209400	146.333	283.333	1.93622	1.84705e-05	0.00310021	germin-like protein subfamily 3 member 2	Response to stress	EC:1.2.3.4	IPR001929 (PRINTS); IPR006045 (SMART); IPR006045 (PFAM); IPR014710 (G3DSA:2.60.120.GENE3D); PTHR31238 (PANTHER); PTHR31238:SF8 (PANTHER); IPR019780 (PROSITE_PATTERNS); NON_CYTOPLASMIC_DOMAIN (PHOBIUS); SIGNAL_PEPTIDE (PHOBIUS); SIGNAL_PEPTIDE_N_REGION (PHOBIUS); SIGNAL_PEPTIDE_H_REGION (PHOBIUS); SIGNAL_PEPTIDE_C_REGION (PHOBIUS); SignalP-noTM (SIGNALP_EUK); SignalP-noTM (SIGNALP_GRAM_NEGATIVE); …
Glyma.10G071600	178.667	406.333	2.27425	3.85661e-05	0.00391401	germin-like protein subfamily 3 member 2-like	Response to stress	EC:1.2.3.4	IPR001929 (PRINTS); IPR006045 (SMART); IPR014710 (G3DSA:2.60.120.GENE3D); IPR006045 (PFAM); PTHR31238:SF8 (PANTHER); PTHR31238 (PANTHER); IPR019780 (PROSITE_PATTERNS); SIGNAL_PEPTIDE (PHOBIUS); NON_CYTOPLASMIC_DOMAIN (PHOBIUS); SIGNAL_PEPTIDE_H_REGION (PHOBIUS); SIGNAL_PEPTIDE_N_REGION (PHOBIUS); SIGNAL_PEPTIDE_C_REGION (PHOBIUS); SignalP-noTM (SIGNALP_GRAM_NEGATIVE); SignalP-noTM (SIGNALP_EUK); …
Glyma.03G210200	2	11	5.5	0.00120346	0.0137705	glutaredoxin family protein	Response to stress	-	no IPS match
Glyma.10G021200	31	69.3333	2.23656	0.000843301	0.0122185	glutaredoxin family protein	Response to stress	-	no IPS match
Glyma.02G153100	13.6667	30.3333	2.21951	0.00144564	0.0147802	glutaredoxin family protein	Response to stress	-	IPR014025 (PRINTS); IPR012336 (G3DSA:3.40.30.GENE3D); IPR011905 (TIGRFAM); IPR002109 (PFAM); PTHR10168:SF57 (PANTHER); PTHR10168 (PANTHER); IPR002109 (PROSITE_PROFILES); IPR012336 (SUPERFAMILY)
Glyma.03G129600	128	67	-1.91045	0.000316347	0.00818796	glutaredoxin family protein	Response to stress	-	IPR012336 (G3DSA:3.40.30.GENE3D); IPR002109 (PFAM); PTHR10168:SF68 (PANTHER); PTHR10168 (PANTHER); IPR002109 (PROSITE_PROFILES); IPR012336 (SUPERFAMILY)
Glyma.08G174900	10	90	9	0.0135397	0.043205	glutathione s-transferase	Response to stress	EC:2.5.1.18	IPR004046 (PFAM); IPR012336 (G3DSA:3.40.30.GENE3D); IPR010987 (G3DSA:1.20.1050.GENE3D); IPR004045 (PFAM); PTHR11260:SF174 (PANTHER); PTHR11260 (PANTHER); IPR010987 (PROSITE_PROFILES); IPR004045 (PROSITE_PROFILES); IPR012336 (SUPERFAMILY); IPR010987 (SUPERFAMILY)
Glyma.03G176300	2321.67	1053.67	-2.20342	1.69466e-06	0.00116102	glutathione s-transferase l3-like	Response to stress	-	IPR012336 (G3DSA:3.40.30.GENE3D); PF13410 (PFAM); IPR010987 (G3DSA:1.20.1050.GENE3D); IPR004045 (PFAM); PTHR11260:SF123 (PANTHER); PTHR11260 (PANTHER); IPR010987 (PROSITE_PROFILES); IPR004045 (PROSITE_PROFILES); IPR010987 (SUPERFAMILY); IPR012336 (SUPERFAMILY)
Glyma.19G177000	19.6667	4.33333	-4.53846	0.00143242	0.0147431	glutathione s-transferase l3-like isoform x1	Response to stress	-	PF13410 (PFAM); IPR012336 (G3DSA:3.40.30.GENE3D); IPR010987 (G3DSA:1.20.1050.GENE3D); PTHR11260:SF123 (PANTHER); PTHR11260 (PANTHER); IPR010987 (SUPERFAMILY)
Glyma.02G085600	76	147.333	1.9386	0.00525981	0.0266967	heat shock 70 kda protein	Response to stress	-	Coil (COILS); IPR013126 (PRINTS); G3DSA:3.30.420.40 (GENE3D); IPR011424 (PFAM); IPR013126 (PFAM); IPR029047 (G3DSA:2.60.34.GENE3D); G3DSA:3.90.640.10 (GENE3D); G3DSA:3.30.30.30 (GENE3D); IPR029048 (G3DSA:1.20.1270.GENE3D); PTHR19375:SF171 (PANTHER); PTHR19375 (PANTHER); IPR018181 (PROSITE_PATTERNS); IPR018181 (PROSITE_PATTERNS); IPR018181 (PROSITE_PATTERNS); NON_CYTOPLASMIC_DOMAIN (PHOBIUS); CYTO…
Glyma.10G184700	35.3333	109.667	3.10377	1.6441e-05	0.00296482	inhibitor of trypsin and hageman factor-like protein	Response to stress	-	no IPS match
Glyma.10G184600	27.6667	52.6667	1.90361	0.00275389	0.0195287	inhibitor of trypsin and hageman factor-like protein	Response to stress	-	SignalP-TM (SIGNALP_GRAM_POSITIVE)
Glyma.18G192000	24.3333	57.3333	2.35616	0.00125948	0.0140069	kda class i heat shock protein 1	Response to stress	-	IPR002068 (PFAM); IPR008978 (G3DSA:2.60.40.GENE3D); PTHR11527 (PANTHER); IPR002068 (PROSITE_PROFILES); IPR008978 (SUPERFAMILY)
Glyma.10G176400	3	9	3	0.0108578	0.0383949	kda class iv heat shock protein	Response to stress	-	Coil (COILS); IPR002068 (PFAM); IPR008978 (G3DSA:2.60.40.GENE3D); PTHR11527 (PANTHER); PTHR11527:SF113 (PANTHER); SIGNAL_PEPTIDE_C_REGION (PHOBIUS); SIGNAL_PEPTIDE_H_REGION (PHOBIUS); SIGNAL_PEPTIDE (PHOBIUS); SIGNAL_PEPTIDE_N_REGION (PHOBIUS); NON_CYTOPLASMIC_DOMAIN (PHOBIUS); IPR002068 (PROSITE_PROFILES); SignalP-noTM (SIGNALP_EUK); IPR008978 (SUPERFAMILY); TMhelix (TMHMM)
Glyma.09G217800	7.33333	19.6667	2.68182	0.0124027	0.0410787	late embryogenesis abundant protein	Response to stress	-	IPR004864 (PFAM); PTHR31852:SF9 (PANTHER); PTHR31852 (PANTHER); NON_CYTOPLASMIC_DOMAIN (PHOBIUS); TRANSMEMBRANE (PHOBIUS); CYTOPLASMIC_DOMAIN (PHOBIUS); TMhelix (TMHMM)
Glyma.01G152600	19.6667	37.6667	1.91525	0.015323	0.0461234	late embryogenesis abundant protein	Response to stress	-	IPR004864 (PFAM); PTHR31852 (PANTHER); PTHR31852:SF9 (PANTHER); CYTOPLASMIC_DOMAIN (PHOBIUS); TRANSMEMBRANE (PHOBIUS); NON_CYTOPLASMIC_DOMAIN (PHOBIUS); TMhelix (TMHMM)
Glyma.18G157800	33	81	2.45455	4.0979e-05	0.00402776	metallothionein-ii protein	Response to stress	-	IPR000316 (PFAM)
Glyma.06G242900	1105	2729	2.46968	0.000106018	0.0057583	metallothionein-like protein	Response to stress	-	no IPS match
Glyma.12G154300	573.667	1284.33	2.23881	4.81993e-05	0.00420284	metallothionein-like protein	Response to stress	-	no IPS match
Glyma.15G096600	0	2	Inf	0.010199	0.0371274	monothiol glutaredoxin-s2-like	Response to stress	-	no IPS match
Glyma.07G250500	9.66667	25.3333	2.62069	0.0072323	0.0312616	monothiol glutaredoxin-s2-like	Response to stress	-	IPR014025 (PRINTS); IPR002109 (PFAM); IPR011905 (TIGRFAM); IPR012336 (G3DSA:3.40.30.GENE3D); PTHR10168 (PANTHER); PTHR10168:SF57 (PANTHER); IPR002109 (PROSITE_PROFILES); IPR012336 (SUPERFAMILY)
Glyma.01G217600	24	47	1.95833	0.0156592	0.0466464	osmotin precursor	Response to stress	-	no IPS match
Glyma.11G140800	158.333	329.333	2.08	4.76642e-06	0.00179222	osmotin-like protein	Response to stress	-	IPR001938 (PRINTS); IPR001938 (PIRSF); IPR001938 (SMART); IPR001938 (G3DSA:2.60.110.GENE3D); IPR001938 (PFAM); PTHR31048:SF7 (PANTHER); IPR001938 (PANTHER); SIGNAL_PEPTIDE (PHOBIUS); SIGNAL_PEPTIDE_N_REGION (PHOBIUS); NON_CYTOPLASMIC_DOMAIN (PHOBIUS); SIGNAL_PEPTIDE_H_REGION (PHOBIUS); SIGNAL_PEPTIDE_C_REGION (PHOBIUS); IPR001938 (PROSITE_PROFILES); SignalP-noTM (SIGNALP_EUK); SignalP-TM (SIGNALP…
Glyma.08G032800	0.333333	6.33333	19	0.00253974	0.0187297	oxidative stress isoform 1	Response to stress	-	SIGNAL_PEPTIDE_C_REGION (PHOBIUS); NON_CYTOPLASMIC_DOMAIN (PHOBIUS); SIGNAL_PEPTIDE (PHOBIUS); SIGNAL_PEPTIDE_N_REGION (PHOBIUS); SIGNAL_PEPTIDE_H_REGION (PHOBIUS); TMhelix (TMHMM)
Glyma.05G225900	2	22	11	2.08067e-05	0.0032135	oxidative stress isoform 1	Response to stress	-	no IPS match
Glyma.01G006000	4	34	8.5	6.06541e-06	0.00191808	oxidative stress isoform 1	Response to stress	-	no IPS match
Glyma.07G125600	17.3333	60	3.46154	9.9233e-05	0.00568311	oxidative stress isoform 1	Response to stress	-	no IPS match
Glyma.18G045200	98	224.333	2.28912	5.13855e-05	0.00429242	oxidative stress isoform 1	Response to stress	-	no IPS match
Glyma.11G208700	70.6667	179.667	2.54245	4.87555e-05	0.00420284	oxidative stress isoform 2	Response to stress	-	no IPS match
Glyma.14G058700	34	16.6667	-2.04	0.0101483	0.0370454	oxidoreductase family protein	Response to stress	EC:1.14.11	IPR002283 (PRINTS); IPR026992 (PFAM); IPR027443 (G3DSA:2.60.120.GENE3D); IPR005123 (PFAM); PTHR10209 (PANTHER); IPR005123 (PROSITE_PROFILES); SSF51197 (SUPERFAMILY)
Glyma.05G179300	3385	8458.33	2.49877	2.55715e-05	0.00340099	plat-plant-stress protein	Response to stress	-	IPR001024 (G3DSA:2.60.60.GENE3D); IPR001024 (PFAM); PTHR31718 (PANTHER); PTHR31718:SF0 (PANTHER); SIGNAL_PEPTIDE_N_REGION (PHOBIUS); NON_CYTOPLASMIC_DOMAIN (PHOBIUS); SIGNAL_PEPTIDE_H_REGION (PHOBIUS); SIGNAL_PEPTIDE (PHOBIUS); SIGNAL_PEPTIDE_C_REGION (PHOBIUS); IPR001024 (PROSITE_PROFILES); SignalP-noTM (SIGNALP_EUK); SignalP-noTM (SIGNALP_GRAM_NEGATIVE); IPR008976 (SUPERFAMILY)
Glyma.08G137000	7548	17353.3	2.29906	2.51038e-05	0.00340099	plat-plant-stress protein	Response to stress	-	no IPS match
Glyma.11G083800	3.66667	16.6667	4.54545	0.00433358	0.0242583	probable acyl-activating enzyme peroxisomal-like	Response to stress	-	G3DSA:3.40.50.980 (GENE3D); G3DSA:2.30.38.10 (GENE3D); IPR025110 (PFAM); IPR000873 (PFAM); G3DSA:3.30.300.30 (GENE3D); G3DSA:3.40.50.980 (GENE3D); PTHR24095:SF119 (PANTHER); PTHR24095 (PANTHER); SSF56801 (SUPERFAMILY)
Glyma.10G024600	340	124.333	-2.73458	0.00176475	0.0159978	probable glutathione peroxidase 4-like	Response to stress	EC:1.11.1.9	no IPS match
Glyma.02G149100	245	84.3333	-2.90514	0.00960607	0.0359856	probable glutathione peroxidase 4-like	Response to stress	EC:1.11.1.9	IPR000889 (PRINTS); IPR000889 (PIRSF); IPR012336 (G3DSA:3.40.30.GENE3D); IPR000889 (PFAM); PTHR11592:SF17 (PANTHER); IPR000889 (PANTHER); IPR029760 (PROSITE_PATTERNS); IPR029759 (PROSITE_PATTERNS); IPR000889 (PROSITE_PROFILES); IPR012336 (SUPERFAMILY)
Glyma.14G055200	315.333	695.667	2.20613	3.82133e-07	0.000676502	protein early responsive to dehydration 15-like	Response to stress	-	no IPS match
Glyma.04G013800	9.66667	22	2.27586	0.0100981	0.0369547	protein tify 10a-like	Response to stress	-	IPR010399 (SMART); IPR018467 (PFAM); IPR010399 (PFAM); IPR010399 (PROSITE_PROFILES)
Glyma.05G226900	13.3333	39	2.925	0.000188167	0.00707897	senescence dehydration-associated-like protein	Response to stress	-	IPR009686 (PFAM); PTHR21068:SF5 (PANTHER); PTHR21068 (PANTHER)
Glyma.15G131300	29	6.33333	-4.57895	0.000158666	0.00657687	stress up-regulated nod 19 protein	Response to stress	-	IPR011692 (PFAM); SIGNAL_PEPTIDE_H_REGION (PHOBIUS); SIGNAL_PEPTIDE_N_REGION (PHOBIUS); NON_CYTOPLASMIC_DOMAIN (PHOBIUS); SIGNAL_PEPTIDE (PHOBIUS); SIGNAL_PEPTIDE_C_REGION (PHOBIUS); PS51257 (PROSITE_PROFILES); SignalP-noTM (SIGNALP_EUK); SignalP-noTM (SIGNALP_GRAM_NEGATIVE); SignalP-TM (SIGNALP_GRAM_POSITIVE)
Glyma.09G240900	68	143.333	2.10784	0.000598755	0.0106138	thioredoxin h2	Response to stress	-	PR00421 (PRINTS); IPR005746 (PIRSF); IPR012336 (G3DSA:3.40.30.GENE3D); IPR005746 (TIGRFAM); IPR013766 (PFAM); PTHR10438:SF243 (PANTHER); IPR005746 (PANTHER); IPR017937 (PROSITE_PATTERNS); SIGNAL_PEPTIDE_N_REGION (PHOBIUS); NON_CYTOPLASMIC_DOMAIN (PHOBIUS); SIGNAL_PEPTIDE_C_REGION (PHOBIUS); SIGNAL_PEPTIDE_H_REGION (PHOBIUS); SIGNAL_PEPTIDE (PHOBIUS); IPR012336 (PROSITE_PROFILES); IPR012336 (SUPER…
Glyma.01G041200	2.66667	0	-Inf	0.00877814	0.0342462	thioredoxin h2-like	Response to stress	-	PR00421 (PRINTS); IPR013766 (PFAM); IPR005746 (TIGRFAM); IPR012336 (G3DSA:3.40.30.GENE3D); IPR005746 (PANTHER); PTHR10438:SF243 (PANTHER); IPR017937 (PROSITE_PATTERNS); IPR012336 (PROSITE_PROFILES); IPR012336 (SUPERFAMILY)
Glyma.01G170300	76	179	2.35526	8.79394e-05	0.00541219	thioredoxin h-type	Response to stress	-	no IPS match
Glyma.16G052800	15.3333	30.3333	1.97826	0.0158795	0.0470149	thioredoxin superfamily protein	Response to stress	-	IPR011905 (TIGRFAM); IPR012336 (G3DSA:3.40.30.GENE3D); IPR002109 (PFAM); PTHR10168:SF62 (PANTHER); PTHR10168 (PANTHER); IPR002109 (PROSITE_PROFILES); IPR012336 (SUPERFAMILY)
Glyma.13G088400	338	119	-2.84034	9.23152e-05	0.00556159	tpr repeat-containing thioredoxin ttl1-like	Response to stress	-	CYTOPLASMIC_DOMAIN (PHOBIUS); TRANSMEMBRANE (PHOBIUS); CYTOPLASMIC_DOMAIN (PHOBIUS); NON_CYTOPLASMIC_DOMAIN (PHOBIUS); TRANSMEMBRANE (PHOBIUS); TMhelix (TMHMM)
Glyma.14G211300	127.333	430.333	3.37958	4.84557e-05	0.00420284	universal stress protein a-like protein	Response to stress	-	IPR006015 (PRINTS); IPR006016 (PFAM); IPR014729 (G3DSA:3.40.50.GENE3D); PTHR31964 (PANTHER); PTHR31964:SF23 (PANTHER); SSF52402 (SUPERFAMILY)
Glyma.03G231700	124.667	269.667	2.1631	0.000347199	0.00847623	universal stress protein a-like protein	Response to stress	-	Coil (COILS); IPR006015 (PRINTS); IPR006016 (PFAM); IPR014729 (G3DSA:3.40.50.GENE3D); PTHR31964 (PANTHER); PTHR31964:SF28 (PANTHER); SSF52402 (SUPERFAMILY)
Glyma.03G041300	20.3333	2.66667	-7.625	0.00488382	0.0257296	wound-induced protein 1-like	Response to stress	-	IPR009798 (PFAM); G3DSA:3.10.450.50 (GENE3D); SSF54427 (SUPERFAMILY)
Glyma.12G200400	5	32.3333	6.46667	0.00185106	0.0163076	wound-responsive family protein	Response to stress	-	IPR022251 (PFAM); SIGNAL_PEPTIDE_N_REGION (PHOBIUS); SIGNAL_PEPTIDE_C_REGION (PHOBIUS); NON_CYTOPLASMIC_DOMAIN (PHOBIUS); SIGNAL_PEPTIDE (PHOBIUS); SIGNAL_PEPTIDE_H_REGION (PHOBIUS)
Glyma.12G200600	6	26	4.33333	0.0018872	0.0163633	wound-responsive family protein	Response to stress	-	IPR022251 (PFAM); SIGNAL_PEPTIDE (PHOBIUS); SIGNAL_PEPTIDE_N_REGION (PHOBIUS); SIGNAL_PEPTIDE_C_REGION (PHOBIUS); SIGNAL_PEPTIDE_H_REGION (PHOBIUS); NON_CYTOPLASMIC_DOMAIN (PHOBIUS)
Glyma.12G218300	78.3333	301	3.84255	3.58041e-05	0.0038052	wound-responsive family protein	Response to stress	-	SignalP-TM (SIGNALP_GRAM_POSITIVE)
Glyma.06G298400	12	41	3.41667	0.000259279	0.00775114	wound-responsive family protein	Response to stress	-	no IPS match
Glyma.12G200500	30.3333	87	2.86813	0.000423692	0.00920501	wound-responsive family protein	Response to stress	-	no IPS match
Glyma.06G299000	104.667	222.333	2.1242	0.000187445	0.00707424	wound-responsive family protein	Response to stress	-	IPR022251 (PFAM)
Glyma.06G298700	263	510.667	1.9417	0.000124188	0.00600837	wound-responsive family protein	Response to stress	-	IPR022251 (PFAM)
Glyma.06G297800	67.3333	129.667	1.92574	0.000568295	0.0104025	wound-responsive family protein	Response to stress	-	IPR022251 (PFAM); NON_CYTOPLASMIC_DOMAIN (PHOBIUS); SIGNAL_PEPTIDE_C_REGION (PHOBIUS); SIGNAL_PEPTIDE_H_REGION (PHOBIUS); SIGNAL_PEPTIDE_N_REGION (PHOBIUS); SIGNAL_PEPTIDE (PHOBIUS)
Glyma.13G301600	10	28	2.8	0.0105661	0.0377514	wound-responsive protein	Response to stress	-	IPR022251 (PFAM); SIGNAL_PEPTIDE_H_REGION (PHOBIUS); SIGNAL_PEPTIDE_C_REGION (PHOBIUS); SIGNAL_PEPTIDE_N_REGION (PHOBIUS); NON_CYTOPLASMIC_DOMAIN (PHOBIUS); SIGNAL_PEPTIDE (PHOBIUS)
Glyma.15G115300	0	53.6667	Inf	0.0138985	0.0438276	cysteine proteinase inhibitor 1-like	Response to stress	-	no IPS match
Glyma.16G212100	0	19.6667	Inf	0.0147506	0.0451499	kunitz family trypsin and protease inhibitor protein	Response to stress	-	IPR002160 (PRINTS); IPR002160 (SMART); G3DSA:2.80.10.50 (GENE3D); IPR002160 (PFAM); SIGNAL_PEPTIDE (PHOBIUS); SIGNAL_PEPTIDE_N_REGION (PHOBIUS); SIGNAL_PEPTIDE_C_REGION (PHOBIUS); SIGNAL_PEPTIDE_H_REGION (PHOBIUS); NON_CYTOPLASMIC_DOMAIN (PHOBIUS); SignalP-noTM (SIGNALP_EUK); SignalP-noTM (SIGNALP_GRAM_NEGATIVE); SignalP-TM (SIGNALP_GRAM_POSITIVE); IPR011065 (SUPERFAMILY); TMhelix (TMHMM)
Glyma.16G212200	0	53	Inf	0.00775162	0.0322033	kunitz family trypsin and protease inhibitor protein	Response to stress	-	IPR002160 (PRINTS); IPR002160 (SMART); IPR002160 (PFAM); G3DSA:2.80.10.50 (GENE3D); SIGNAL_PEPTIDE (PHOBIUS); SIGNAL_PEPTIDE_H_REGION (PHOBIUS); SIGNAL_PEPTIDE_N_REGION (PHOBIUS); NON_CYTOPLASMIC_DOMAIN (PHOBIUS); SIGNAL_PEPTIDE_C_REGION (PHOBIUS); SignalP-noTM (SIGNALP_GRAM_NEGATIVE); SignalP-TM (SIGNALP_GRAM_POSITIVE); SignalP-noTM (SIGNALP_EUK); IPR011065 (SUPERFAMILY)
Glyma.08G342000	7183.33	17700.7	2.46413	0.000399291	0.00902463	kunitz trypsin inhibitor	Response to stress	-	no IPS match
Glyma.15G211500	42.3333	134.667	3.1811	0.0111197	0.0388645	kunitz type trypsin inhibitor	Response to stress	-	IPR002160 (SMART); G3DSA:2.80.10.50 (GENE3D); IPR002160 (PFAM); SIGNAL_PEPTIDE_N_REGION (PHOBIUS); NON_CYTOPLASMIC_DOMAIN (PHOBIUS); SIGNAL_PEPTIDE_C_REGION (PHOBIUS); SIGNAL_PEPTIDE_H_REGION (PHOBIUS); SIGNAL_PEPTIDE (PHOBIUS); SignalP-TM (SIGNALP_GRAM_POSITIVE); SignalP-TM (SIGNALP_GRAM_NEGATIVE); SignalP-noTM (SIGNALP_EUK); IPR011065 (SUPERFAMILY); TMhelix (TMHMM)
Glyma.09G163600	0	112.333	Inf	0.0037222	0.0226202	kunitz type trypsin inhibitor miraculin	Response to stress	-	IPR002160 (PRINTS); IPR002160 (SMART); IPR002160 (PFAM); G3DSA:2.80.10.50 (GENE3D); SIGNAL_PEPTIDE_H_REGION (PHOBIUS); SIGNAL_PEPTIDE (PHOBIUS); SIGNAL_PEPTIDE_N_REGION (PHOBIUS); SIGNAL_PEPTIDE_C_REGION (PHOBIUS); NON_CYTOPLASMIC_DOMAIN (PHOBIUS); IPR011065 (SUPERFAMILY); TMhelix (TMHMM)
Glyma.09G163700	190.333	408.333	2.14536	0.00460708	0.0250464	kunitz type trypsin inhibitor miraculin	Response to stress	-	IPR002160 (PRINTS); IPR002160 (SMART); G3DSA:2.80.10.50 (GENE3D); IPR002160 (PFAM); SIGNAL_PEPTIDE_C_REGION (PHOBIUS); SIGNAL_PEPTIDE_N_REGION (PHOBIUS); SIGNAL_PEPTIDE (PHOBIUS); NON_CYTOPLASMIC_DOMAIN (PHOBIUS); SIGNAL_PEPTIDE_H_REGION (PHOBIUS); SignalP-TM (SIGNALP_EUK); SignalP-TM (SIGNALP_GRAM_POSITIVE); IPR011065 (SUPERFAMILY); TMhelix (TMHMM); TMhelix (TMHMM)
Glyma.08G341100	1801.33	4880.33	2.70929	6.78641e-05	0.00486856	kunitz-type trypsin inhibitor kti1-like	Response to stress	-	IPR002160 (PRINTS); IPR002160 (SMART); IPR002160 (PFAM); G3DSA:2.80.10.50 (GENE3D); IPR002160 (PROSITE_PATTERNS); SIGNAL_PEPTIDE_N_REGION (PHOBIUS); NON_CYTOPLASMIC_DOMAIN (PHOBIUS); SIGNAL_PEPTIDE (PHOBIUS); SIGNAL_PEPTIDE_C_REGION (PHOBIUS); SIGNAL_PEPTIDE_H_REGION (PHOBIUS); SignalP-TM (SIGNALP_GRAM_POSITIVE); SignalP-noTM (SIGNALP_GRAM_NEGATIVE); SignalP-noTM (SIGNALP_EUK); IPR011065 (SUPERFA…
Glyma.07G124600	52.3333	26	-2.01282	0.0131886	0.0425113	multidrug and toxin extrusion protein 1-like	Response to stress	-	IPR002528 (TIGRFAM); IPR002528 (PFAM); PTHR11206:SF76 (PANTHER); PTHR11206 (PANTHER); NON_CYTOPLASMIC_DOMAIN (PHOBIUS); CYTOPLASMIC_DOMAIN (PHOBIUS); NON_CYTOPLASMIC_DOMAIN (PHOBIUS); TRANSMEMBRANE (PHOBIUS); TRANSMEMBRANE (PHOBIUS); NON_CYTOPLASMIC_DOMAIN (PHOBIUS); TRANSMEMBRANE (PHOBIUS); TRANSMEMBRANE (PHOBIUS); CYTOPLASMIC_DOMAIN (PHOBIUS); NON_CYTOPLASMIC_DOMAIN (PHOBIUS); TRANSMEMBRANE (PH…
Glyma.03G218800	24.3333	49	2.0137	0.00294858	0.0202321	multidrug resistance protein abc transporter family protein	Response to stress	-	IPR025322 (PFAM)
Glyma.18G033200	1.33333	232	174	0.00173435	0.0159035	protease inhibitor seed storage lipid transfer family protein	Response to stress	-	IPR016140 (PFAM); SIGNAL_PEPTIDE (PHOBIUS); NON_CYTOPLASMIC_DOMAIN (PHOBIUS); SIGNAL_PEPTIDE_N_REGION (PHOBIUS); SIGNAL_PEPTIDE_H_REGION (PHOBIUS); SIGNAL_PEPTIDE_C_REGION (PHOBIUS); SignalP-noTM (SIGNALP_EUK); SignalP-noTM (SIGNALP_GRAM_NEGATIVE); IPR016140 (SUPERFAMILY)
Glyma.11G225000	0.333333	66	198	0.00665129	0.0299029	protease inhibitor seed storage lipid transfer family protein	Response to stress	-	IPR016140 (PFAM); NON_CYTOPLASMIC_DOMAIN (PHOBIUS); SIGNAL_PEPTIDE_C_REGION (PHOBIUS); SIGNAL_PEPTIDE_H_REGION (PHOBIUS); SIGNAL_PEPTIDE (PHOBIUS); SIGNAL_PEPTIDE_N_REGION (PHOBIUS); SignalP-noTM (SIGNALP_GRAM_NEGATIVE); SignalP-noTM (SIGNALP_EUK); SignalP-TM (SIGNALP_GRAM_POSITIVE); IPR016140 (SUPERFAMILY)
Glyma.03G073500	181.333	356	1.96324	0.0131773	0.0424835	protease inhibitor seed storage ltp family protein	Response to stress	-	IPR016140 (SMART); G3DSA:1.10.110.10 (GENE3D); IPR016140 (PFAM); IPR016140 (SUPERFAMILY)
Glyma.09G073200	67.6667	34	-1.9902	0.00215829	0.0175527	respiratory burst oxidase homolog protein e-like isoform x1	Response to stress	EC:1.11.1.7; EC:1.6.3.1	Coil (COILS); IPR000778 (PRINTS); G3DSA:3.40.50.80 (GENE3D); IPR013121 (PFAM); IPR011992 (G3DSA:1.10.238.GENE3D); IPR013130 (PFAM); G3DSA:2.40.30.10 (GENE3D); IPR013112 (PFAM); IPR013623 (PFAM); PTHR11972 (PANTHER); PTHR11972:SF35 (PANTHER); IPR018247 (PROSITE_PATTERNS); NON_CYTOPLASMIC_DOMAIN (PHOBIUS); CYTOPLASMIC_DOMAIN (PHOBIUS); CYTOPLASMIC_DOMAIN (PHOBIUS); TRANSMEMBRANE (PHOBIUS); NON_CYTO…
Glyma.07G130800	152.667	53.3333	-2.8625	0.000298525	0.00812793	respiratory burst oxidase homolog protein h-like	Response to stress	EC:1.11.1.7	CYTOPLASMIC_DOMAIN (PHOBIUS); TRANSMEMBRANE (PHOBIUS); CYTOPLASMIC_DOMAIN (PHOBIUS); TRANSMEMBRANE (PHOBIUS); NON_CYTOPLASMIC_DOMAIN (PHOBIUS); TMhelix (TMHMM); TMhelix (TMHMM)
Glyma.11G194500	74	33.3333	-2.22	0.0135209	0.0431768	AMP-dependent synthetase and ligase family protein	Secondary Metabolism	EC:2.3.1.86; EC:1.13.12.7; EC:6.2.1.12	G3DSA:3.40.50.980 (GENE3D); IPR000873 (PFAM); IPR025110 (PFAM); G3DSA:2.30.38.10 (GENE3D); G3DSA:3.30.300.30 (GENE3D); PTHR24096:SF131 (PANTHER); PTHR24096 (PANTHER); IPR020845 (PROSITE_PATTERNS); SSF56801 (SUPERFAMILY)
Glyma.20G159300	84.3333	171.667	2.03557	5.09005e-05	0.00428932	4-coumarate-- ligase-like 10-like	Secondary Metabolism	EC:6.2.1.12	G3DSA:3.30.300.30 (GENE3D); G3DSA:3.40.50.980 (GENE3D); IPR000873 (PFAM); G3DSA:2.30.38.10 (GENE3D); IPR025110 (PFAM); G3DSA:3.40.50.980 (GENE3D); PTHR24095 (PANTHER); IPR020845 (PROSITE_PATTERNS); SIGNAL_PEPTIDE (PHOBIUS); SIGNAL_PEPTIDE_C_REGION (PHOBIUS); SIGNAL_PEPTIDE_H_REGION (PHOBIUS); SIGNAL_PEPTIDE_N_REGION (PHOBIUS); NON_CYTOPLASMIC_DOMAIN (PHOBIUS); SignalP-noTM (SIGNALP_EUK); SSF56801…
Glyma.13G254700	52	26.6667	-1.95	0.00646714	0.0295276	anthocyanidin 3-o-glucosyltransferase	Secondary Metabolism	-	G3DSA:3.40.50.2000 (GENE3D); IPR002213 (PFAM); IPR002213 (PANTHER); PTHR11926:SF145 (PANTHER); NON_CYTOPLASMIC_DOMAIN (PHOBIUS); CYTOPLASMIC_DOMAIN (PHOBIUS); NON_CYTOPLASMIC_DOMAIN (PHOBIUS); TRANSMEMBRANE (PHOBIUS); TRANSMEMBRANE (PHOBIUS); SSF53756 (SUPERFAMILY)
Glyma.08G062000	0	3.33333	Inf	0.00388864	0.0230696	anthocyanidin reductase	Secondary Metabolism	EC:1.3.1.77	no IPS match
Glyma.05G147000	7.66667	34.3333	4.47826	0.00445561	0.0245907	caffeoyl- o-methyltransferase	Secondary Metabolism	EC:2.1.1.104	IPR002935 (PFAM); IPR029063 (G3DSA:3.40.50.GENE3D); PTHR10509:SF15 (PANTHER); IPR002935 (PANTHER); IPR029063 (SUPERFAMILY)
Glyma.11G054500	507.667	206.333	-2.46042	0.00159164	0.0153677	caffeoyl- o-methyltransferase	Secondary Metabolism	EC:2.1.1.104	IPR029063 (G3DSA:3.40.50.GENE3D); IPR002935 (PFAM); PTHR10509:SF15 (PANTHER); IPR002935 (PANTHER); IPR029063 (SUPERFAMILY)
Glyma.20G241700	412	800.667	1.94337	0.00031042	0.00818796	chalcone isomerase	Secondary Metabolism	EC:5.5.1.6	no IPS match
Glyma.19G039700	64	28.3333	-2.25882	0.00108965	0.0133054	coumaroyl- :anthocyanidin 3-o-glucoside-6 -o-coumaroyltransferase 1-like	Secondary Metabolism	-	IPR023213 (G3DSA:3.30.559.GENE3D); IPR003480 (PFAM); PTHR31625 (PANTHER); PTHR31625:SF2 (PANTHER)
Glyma.02G158700	1484.33	701	-2.11745	2.2494e-06	0.00129817	dihydroflavonol 4-reductase	Secondary Metabolism	EC:1.1.1.219	IPR016040 (G3DSA:3.40.50.GENE3D); IPR001509 (PFAM); PTHR10366 (PANTHER); PTHR10366:SF276 (PANTHER); SSF51735 (SUPERFAMILY)
Glyma.09G269400	1	23.3333	23.3333	0.00806691	0.0328298	dihydroflavonol 4-reductase-like protein	Secondary Metabolism	-	IPR001509 (PFAM); IPR016040 (G3DSA:3.40.50.GENE3D); PTHR10366:SF304 (PANTHER); PTHR10366 (PANTHER); SSF51735 (SUPERFAMILY)
Glyma.13G208000	126.667	328.333	2.59211	2.26079e-06	0.00129817	phenylalanine ammonia-lyase	Secondary Metabolism	EC:4.3.1.24; EC:4.3.1.25	IPR021109 (G3DSA:2.40.70.GENE3D); PF14543 (PFAM); PF14541 (PFAM); PTHR13683:SF100 (PANTHER); IPR001461 (PANTHER); TRANSMEMBRANE (PHOBIUS); NON_CYTOPLASMIC_DOMAIN (PHOBIUS); CYTOPLASMIC_DOMAIN (PHOBIUS); IPR021109 (SUPERFAMILY); TMhelix (TMHMM)
Glyma.05G021900	11.3333	27.6667	2.44118	0.00597051	0.0283449	flavonoid 3 -hydroxylase	Secondary Metabolism	EC:1.14.13.21	IPR002401 (PRINTS); IPR001128 (PRINTS); IPR001128 (G3DSA:1.10.630.GENE3D); IPR001128 (PFAM); PTHR24298:SF48 (PANTHER); PTHR24298 (PANTHER); IPR017972 (PROSITE_PATTERNS); SIGNAL_PEPTIDE_C_REGION (PHOBIUS); SIGNAL_PEPTIDE (PHOBIUS); SIGNAL_PEPTIDE_H_REGION (PHOBIUS); NON_CYTOPLASMIC_DOMAIN (PHOBIUS); SIGNAL_PEPTIDE_N_REGION (PHOBIUS); IPR001128 (SUPERFAMILY); TMhelix (TMHMM)
Glyma.05G088100	14	29	2.07143	0.0104138	0.0374988	flavonol synthase	Secondary Metabolism	EC:1.14.11.23	no IPS match
Glyma.12G197400	2.66667	13	4.875	0.000595857	0.0105914	terpene synthase	Secondary Metabolism	EC:4.2.3.19	IPR005630 (PFAM); IPR001906 (PFAM); IPR001906 (G3DSA:1.50.30.GENE3D); IPR008949 (G3DSA:1.10.600.GENE3D); PTHR31225 (PANTHER); PTHR31225:SF0 (PANTHER); IPR008930 (SUPERFAMILY); IPR008949 (SUPERFAMILY)
Glyma.11G051800	25.3333	72	2.84211	0.000234874	0.00759268	isoflavone 2 -hydroxylase	Secondary Metabolism	EC:1.14.14.1	IPR001128 (PRINTS); IPR002401 (PRINTS); IPR001128 (G3DSA:1.10.630.GENE3D); IPR001128 (PFAM); PTHR24298:SF61 (PANTHER); PTHR24298 (PANTHER); IPR017972 (PROSITE_PATTERNS); TRANSMEMBRANE (PHOBIUS); NON_CYTOPLASMIC_DOMAIN (PHOBIUS); CYTOPLASMIC_DOMAIN (PHOBIUS); IPR001128 (SUPERFAMILY); TMhelix (TMHMM)
Glyma.09G048800	28.6667	10.6667	-2.6875	0.00085326	0.0122561	isoflavone 2 -hydroxylase-like	Secondary Metabolism	EC:1.14.13.89; EC:1.14.14.1	IPR001128 (PRINTS); IPR002401 (PRINTS); IPR001128 (PFAM); IPR001128 (G3DSA:1.10.630.GENE3D); PTHR24298:SF61 (PANTHER); PTHR24298 (PANTHER); IPR017972 (PROSITE_PATTERNS); SIGNAL_PEPTIDE_H_REGION (PHOBIUS); SIGNAL_PEPTIDE_C_REGION (PHOBIUS); SIGNAL_PEPTIDE (PHOBIUS); NON_CYTOPLASMIC_DOMAIN (PHOBIUS); SIGNAL_PEPTIDE_N_REGION (PHOBIUS); IPR001128 (SUPERFAMILY)
Glyma.09G049100	886.333	295.667	-2.99775	4.1378e-07	0.000676502	isoflavone 2 -hydroxylase-like	Secondary Metabolism	EC:1.14.13.89; EC:1.14.14.1	Coil (COILS); IPR002401 (PRINTS); IPR001128 (PRINTS); IPR001128 (PFAM); IPR001128 (G3DSA:1.10.630.GENE3D); PTHR24298:SF61 (PANTHER); PTHR24298 (PANTHER); IPR017972 (PROSITE_PATTERNS); CYTOPLASMIC_DOMAIN (PHOBIUS); TRANSMEMBRANE (PHOBIUS); TRANSMEMBRANE (PHOBIUS); NON_CYTOPLASMIC_DOMAIN (PHOBIUS); NON_CYTOPLASMIC_DOMAIN (PHOBIUS); IPR001128 (SUPERFAMILY); TMhelix (TMHMM); TMhelix (TMHMM)
Glyma.20G213700	1584	831.333	-1.90537	3.907e-06	0.00159417	isoflavone 7-o-methyltransferase-like	Secondary Metabolism	EC:2.1.1.150	CYTOPLASMIC_DOMAIN (PHOBIUS); CYTOPLASMIC_DOMAIN (PHOBIUS); TRANSMEMBRANE (PHOBIUS); NON_CYTOPLASMIC_DOMAIN (PHOBIUS); TRANSMEMBRANE (PHOBIUS); TMhelix (TMHMM); TMhelix (TMHMM)
Glyma.20G213500	15	2.33333	-6.42857	0.000446485	0.00937936	isoflavone 7-o-methyltransferase-like	Secondary Metabolism	EC:2.1.1.150	IPR001077 (PFAM); IPR029063 (G3DSA:3.40.50.GENE3D); PTHR11746 (PANTHER); PTHR11746:SF68 (PANTHER); IPR029063 (SUPERFAMILY)
Glyma.01G172600	1898	890.333	-2.13179	0.000206057	0.00725187	isoflavone reductase	Secondary Metabolism	EC:1.3.1.45	CYTOPLASMIC_DOMAIN (PHOBIUS); TRANSMEMBRANE (PHOBIUS); NON_CYTOPLASMIC_DOMAIN (PHOBIUS); TMhelix (TMHMM)
Glyma.07G202400	0	2.66667	Inf	0.0119055	0.040298	isoflavone synthase 1	Secondary Metabolism	-	IPR002401 (PRINTS); IPR001128 (G3DSA:1.10.630.GENE3D); IPR001128 (PFAM); PTHR24298:SF59 (PANTHER); PTHR24298 (PANTHER); IPR001128 (SUPERFAMILY)
Glyma.01G173600	38	9	-4.22222	0.000166817	0.00664222	laccase-11-like	Secondary Metabolism	EC:1.10.3.2	IPR011707 (PFAM); IPR008972 (G3DSA:2.60.40.GENE3D); IPR011706 (PFAM); IPR001117 (PFAM); IPR017761 (TIGRFAM); PTHR11709:SF23 (PANTHER); PTHR11709 (PANTHER); IPR002355 (PROSITE_PATTERNS); IPR002355 (PROSITE_PATTERNS); NON_CYTOPLASMIC_DOMAIN (PHOBIUS); SIGNAL_PEPTIDE_C_REGION (PHOBIUS); SIGNAL_PEPTIDE (PHOBIUS); SIGNAL_PEPTIDE_N_REGION (PHOBIUS); SIGNAL_PEPTIDE_H_REGION (PHOBIUS); SignalP-noTM (SIGN…
Glyma.07G054100	29	69.6667	2.4023	0.00167909	0.0157257	laccase-6-like	Secondary Metabolism	EC:1.10.3.2	IPR017761 (TIGRFAM); IPR011707 (PFAM); IPR001117 (PFAM); IPR011706 (PFAM); IPR008972 (G3DSA:2.60.40.GENE3D); PTHR11709 (PANTHER); PTHR11709:SF22 (PANTHER); IPR002355 (PROSITE_PATTERNS); IPR002355 (PROSITE_PATTERNS); SIGNAL_PEPTIDE_N_REGION (PHOBIUS); SIGNAL_PEPTIDE (PHOBIUS); SIGNAL_PEPTIDE_H_REGION (PHOBIUS); SIGNAL_PEPTIDE_C_REGION (PHOBIUS); NON_CYTOPLASMIC_DOMAIN (PHOBIUS); SignalP-noTM (SIGN…
Glyma.07G054200	54.3333	111	2.04294	9.14775e-05	0.00556159	laccase-6-like	Secondary Metabolism	EC:1.10.3.2	IPR001117 (PFAM); IPR017761 (TIGRFAM); IPR011707 (PFAM); IPR011706 (PFAM); IPR008972 (G3DSA:2.60.40.GENE3D); PTHR11709:SF22 (PANTHER); PTHR11709 (PANTHER); IPR002355 (PROSITE_PATTERNS); IPR002355 (PROSITE_PATTERNS); SIGNAL_PEPTIDE_H_REGION (PHOBIUS); SIGNAL_PEPTIDE_N_REGION (PHOBIUS); SIGNAL_PEPTIDE_C_REGION (PHOBIUS); NON_CYTOPLASMIC_DOMAIN (PHOBIUS); SIGNAL_PEPTIDE (PHOBIUS); SignalP-noTM (SIGN…
Glyma.U027300	4.66667	80	17.1429	0.00619958	0.028922	laccase-7-like	Secondary Metabolism	EC:1.10.3.2	IPR011706 (PFAM); IPR017761 (TIGRFAM); IPR008972 (G3DSA:2.60.40.GENE3D); IPR001117 (PFAM); IPR011707 (PFAM); IPR008972 (G3DSA:2.60.40.GENE3D); PTHR11709:SF9 (PANTHER); PTHR11709 (PANTHER); IPR002355 (PROSITE_PATTERNS); IPR002355 (PROSITE_PATTERNS); NON_CYTOPLASMIC_DOMAIN (PHOBIUS); SIGNAL_PEPTIDE_H_REGION (PHOBIUS); SIGNAL_PEPTIDE_N_REGION (PHOBIUS); SIGNAL_PEPTIDE_C_REGION (PHOBIUS); SIGNAL_PEPT…
Glyma.07G142400	46	20	-2.3	0.00154261	0.0151966	laccase-7-like	Secondary Metabolism	EC:1.10.3.2	IPR008972 (G3DSA:2.60.40.GENE3D); IPR001117 (PFAM); IPR017761 (TIGRFAM); IPR011707 (PFAM); IPR011706 (PFAM); PTHR11709:SF9 (PANTHER); PTHR11709 (PANTHER); IPR002355 (PROSITE_PATTERNS); IPR002355 (PROSITE_PATTERNS); SIGNAL_PEPTIDE_C_REGION (PHOBIUS); NON_CYTOPLASMIC_DOMAIN (PHOBIUS); SIGNAL_PEPTIDE (PHOBIUS); SIGNAL_PEPTIDE_H_REGION (PHOBIUS); SIGNAL_PEPTIDE_N_REGION (PHOBIUS); SignalP-noTM (SIGNA…
Glyma.20G171900	13.6667	34	2.4878	0.00345386	0.0218667	lignin-forming anionic peroxidase	Secondary Metabolism	EC:1.11.1.7	no IPS match
Glyma.13G285200	2.33333	9	3.85714	0.0176979	0.0498154	terpene synthase metal-binding domain protein	Secondary metabolism	EC:4.2.3.19	no IPS match
Glyma.20G114200	68.6667	236	3.43689	0.000242935	0.00763811	trans-cinnamate 4-monooxygenase	Secondary metabolism	EC:1.14.13.11	IPR002401 (PRINTS); IPR001128 (PRINTS); IPR001128 (PFAM); IPR001128 (G3DSA:1.10.630.GENE3D); PTHR24298:SF56 (PANTHER); PTHR24298 (PANTHER); IPR017972 (PROSITE_PATTERNS); TRANSMEMBRANE (PHOBIUS); CYTOPLASMIC_DOMAIN (PHOBIUS); NON_CYTOPLASMIC_DOMAIN (PHOBIUS); CYTOPLASMIC_DOMAIN (PHOBIUS); TRANSMEMBRANE (PHOBIUS); IPR001128 (SUPERFAMILY)
Glyma.17G132600	318	156.667	-2.02979	0.00174229	0.0159211	homeobox protein hd1-like	Signal transduction	-	no IPS match
Glyma.09G095700	45.3333	22	-2.06061	0.000682425	0.0112043	homeobox protein knotted-1-like let12-like isoform x1	Signal transduction	-	IPR001356 (SMART); IPR005540 (PFAM); IPR005539 (PFAM); IPR008422 (PFAM); IPR005541 (PFAM); IPR009057 (G3DSA:1.10.10.GENE3D); PTHR11850 (PANTHER); PTHR11850:SF74 (PANTHER); IPR005539 (PROSITE_PROFILES); IPR001356 (PROSITE_PROFILES); IPR009057 (SUPERFAMILY)
Glyma.03G114300	4	13.6667	3.41667	0.011925	0.0403355	homeobox-leucine zipper protein 4 hd-zip protein	Signal transduction	-
Glyma.18G225800	107.333	52	-2.0641	0.00217245	0.0175692	homeobox-leucine zipper protein anthocyaninless 2-like isoform x2	Signal transduction	-	Coil (COILS); IPR001356 (SMART); IPR002913 (SMART); IPR001356 (PFAM); IPR002913 (PFAM); IPR009057 (G3DSA:1.10.10.GENE3D); PTHR24325:SF17 (PANTHER); PTHR24325 (PANTHER); IPR017970 (PROSITE_PATTERNS); IPR001356 (PROSITE_PROFILES); IPR002913 (PROSITE_PROFILES); SSF55961 (SUPERFAMILY); IPR009057 (SUPERFAMILY)
Glyma.02G058900	16.6667	69	4.14	4.63032e-05	0.00416159	homeobox-leucine zipper protein athb-40-like	Signal transduction	-	Coil (COILS); IPR001356 (SMART); IPR009057 (G3DSA:1.10.10.GENE3D); IPR001356 (PFAM); PTHR24326 (PANTHER); PTHR24326:SF157 (PANTHER); IPR017970 (PROSITE_PATTERNS); IPR001356 (PROSITE_PROFILES); IPR009057 (SUPERFAMILY)
Glyma.01G177500	4	10	2.5	0.0134809	0.0431181	homeobox-leucine zipper protein athb-40-like	Signal transduction	-	Coil (COILS); IPR000047 (PRINTS); IPR001356 (SMART); IPR001356 (PFAM); IPR009057 (G3DSA:1.10.10.GENE3D); PTHR24326 (PANTHER); PTHR24326:SF157 (PANTHER); IPR017970 (PROSITE_PATTERNS); IPR001356 (PROSITE_PROFILES); IPR009057 (SUPERFAMILY)
Glyma.11G064800	14	34	2.42857	0.00773397	0.0321432	homeobox-leucine zipper protein athb-40-like	Signal transduction	-	Coil (COILS); Coil (COILS); Coil (COILS); IPR000047 (PRINTS); IPR001356 (SMART); IPR009057 (G3DSA:1.10.10.GENE3D); IPR001356 (PFAM); PTHR24326 (PANTHER); PTHR24326:SF157 (PANTHER); IPR017970 (PROSITE_PATTERNS); IPR001356 (PROSITE_PROFILES); IPR009057 (SUPERFAMILY)
Glyma.04G174500	57.6667	27.6667	-2.08434	0.000565855	0.0103843	homeobox-leucine zipper protein hat5-like	Signal transduction	-	IPR001356 (SMART); IPR001356 (PFAM); IPR009057 (G3DSA:1.10.10.GENE3D); PTHR24326 (PANTHER); PTHR24326:SF171 (PANTHER); IPR001356 (PROSITE_PROFILES); IPR009057 (SUPERFAMILY)
Glyma.07G218000	19.3333	37.3333	1.93103	0.0052523	0.0266648	homeobox-leucine zipper protein hox3-like	Signal transduction	-	Coil (COILS); IPR003106 (SMART); IPR001356 (SMART); IPR009057 (G3DSA:1.10.10.GENE3D); IPR003106 (PFAM); IPR001356 (PFAM); PTHR24326:SF114 (PANTHER); PTHR24326 (PANTHER); IPR017970 (PROSITE_PATTERNS); IPR001356 (PROSITE_PROFILES); SignalP-TM (SIGNALP_GRAM_POSITIVE); IPR009057 (SUPERFAMILY)
Glyma.12G195200	158.333	316	1.99579	1.90884e-05	0.0031105	myb-like DNA-binding domain	Signal transduction	-	IPR001005 (SMART); IPR001005 (PFAM); IPR009057 (G3DSA:1.10.10.GENE3D); PTHR10641:SF482 (PANTHER); PTHR10641 (PANTHER); IPR017930 (PROSITE_PROFILES); IPR009057 (SUPERFAMILY)
Glyma.04G054200	27.3333	58.6667	2.14634	0.0090202	0.0347986	probable wrky transcription factor 50-like	Signal transduction	-	IPR003657 (SMART); IPR003657 (G3DSA:2.20.25.GENE3D); IPR003657 (PFAM); PTHR31221 (PANTHER); PTHR31221:SF5 (PANTHER); IPR003657 (PROSITE_PROFILES); IPR003657 (SUPERFAMILY)
Glyma.06G170700	104.333	228	2.1853	0.000157519	0.00657687	snf1-related protein kinase regulatory subunit gamma-1-like	Signal transduction	-	no IPS match
Glyma.04G195300	59.3333	116	1.95506	0.00511323	0.0262865	snf1-related protein kinase regulatory subunit gamma-1-like	Signal transduction	-	IPR000644 (SMART); IPR000644 (PFAM); IPR013785 (G3DSA:3.20.20.GENE3D); G3DSA:3.10.580.10 (GENE3D); PTHR13780 (PANTHER); PTHR13780:SF36 (PANTHER); IPR000644 (PROSITE_PROFILES); SSF54631 (SUPERFAMILY)
Glyma.13G063800	111	55	-2.01818	0.00325323	0.0212337	transcription factor bhlh135	Signal transduction	-	NON_CYTOPLASMIC_DOMAIN (PHOBIUS); TRANSMEMBRANE (PHOBIUS); TRANSMEMBRANE (PHOBIUS); NON_CYTOPLASMIC_DOMAIN (PHOBIUS); CYTOPLASMIC_DOMAIN (PHOBIUS); TMhelix (TMHMM); TMhelix (TMHMM)
Glyma.19G021400	553	240.667	-2.29778	4.08673e-05	0.00402776	transcription factor bhlh135	Signal transduction	-	Coil (COILS); IPR011598 (SMART); IPR011598 (G3DSA:4.10.280.GENE3D); IPR011598 (PFAM); IPR011598 (PROSITE_PROFILES); IPR011598 (SUPERFAMILY)
Glyma.18G258700	84.3333	30.3333	-2.78022	7.02967e-05	0.00494798	transcription factor bhlh135-like	Signal transduction	-	IPR011598 (SMART); IPR011598 (G3DSA:4.10.280.GENE3D); IPR011598 (PFAM); IPR011598 (PROSITE_PROFILES); IPR011598 (SUPERFAMILY)
Glyma.09G247000	8	20	2.5	0.0134452	0.0430485	transcription factor bhlh18-like	Signal transduction	-	no IPS match
Glyma.08G215300	40.6667	77.6667	1.90984	0.00133728	0.0142828	transcription factor bhlh18-like	Signal transduction	-	Coil (COILS); IPR011598 (SMART); IPR011598 (G3DSA:4.10.280.GENE3D); PTHR31945 (PANTHER); PTHR31945:SF5 (PANTHER); IPR011598 (PROSITE_PROFILES); IPR011598 (SUPERFAMILY)
Glyma.20G153000	20.3333	38.6667	1.90164	0.00885066	0.0344061	transcription factor bhlh36-like	Signal transduction	-	Coil (COILS); IPR011598 (PFAM); IPR011598 (G3DSA:4.10.280.GENE3D); IPR015660 (PANTHER); PTHR13935:SF46 (PANTHER); IPR011598 (PROSITE_PROFILES); IPR011598 (SUPERFAMILY)
Glyma.02G258300	20.6667	39.3333	1.90323	0.00297308	0.0203171	transcription factor bhlh51-like	Signal transduction	-	IPR011598 (SMART); IPR011598 (PFAM); IPR011598 (G3DSA:4.10.280.GENE3D); PTHR12565:SF77 (PANTHER); PTHR12565 (PANTHER); IPR011598 (PROSITE_PROFILES); IPR011598 (SUPERFAMILY)
Glyma.14G053900	40.3333	14.6667	-2.75	0.00289058	0.0200521	transcription factor bhlh61 isoform 1	Signal transduction	-	Coil (COILS); IPR011598 (SMART); IPR011598 (G3DSA:4.10.280.GENE3D); PTHR31945 (PANTHER); IPR011598 (SUPERFAMILY)
Glyma.14G201300	22.6667	9	-2.51852	0.0168845	0.0485912	transcription factor bhlh61 isoform 1	Signal transduction	-	Coil (COILS); PTHR31945 (PANTHER)
Glyma.16G017700	5.66667	14.3333	2.52941	0.00635246	0.0292277	transcription factor bhlh67-like	Signal transduction	-	Coil (COILS); IPR011598 (SMART); IPR011598 (PFAM); IPR011598 (G3DSA:4.10.280.GENE3D); PTHR11969 (PANTHER); IPR011598 (PROSITE_PROFILES); IPR011598 (SUPERFAMILY)
Glyma.10G257400	26.3333	7.33333	-3.59091	0.0154073	0.0462513	transcription factor bhlh84-like	Signal transduction	-	IPR011598 (SMART); IPR011598 (G3DSA:4.10.280.GENE3D); IPR011598 (PFAM); PTHR16223:SF18 (PANTHER); PTHR16223 (PANTHER); IPR011598 (PROSITE_PROFILES); IPR011598 (SUPERFAMILY)
Glyma.17G236100	133	59.6667	-2.22905	0.000383592	0.00889476	transcription factor bhlh85-like	Signal transduction	-	IPR011598 (SMART); IPR011598 (PFAM); IPR011598 (G3DSA:4.10.280.GENE3D); PTHR16223 (PANTHER); PTHR16223:SF18 (PANTHER); IPR011598 (PROSITE_PROFILES); IPR011598 (SUPERFAMILY)
Glyma.14G088400	40.3333	16	-2.52083	0.00711362	0.030951	transcription factor bhlh85-like	Signal transduction	-	no IPS match
Glyma.04G045300	16	7	-2.28571	0.00499936	0.0260411	transcription factor bhlh85-like	Signal transduction	-	IPR011598 (SMART); IPR011598 (G3DSA:4.10.280.GENE3D); IPR011598 (PFAM); PTHR16223 (PANTHER); PTHR16223:SF18 (PANTHER); IPR011598 (PROSITE_PROFILES); IPR011598 (SUPERFAMILY)
Glyma.14G120600	0	3	Inf	0.00247187	0.0185294	transcription factor divaricata-like	Signal transduction	-	IPR001005 (SMART); IPR009057 (G3DSA:1.10.10.GENE3D); IPR001005 (PFAM); IPR006447 (TIGRFAM); PTHR25040 (PANTHER); IPR017930 (PROSITE_PROFILES); IPR009057 (SUPERFAMILY)
Glyma.13G322100	59.6667	20.6667	-2.8871	0.00101248	0.0130428	transcription factor fer-like iron deficiency-induced transcription factor-like	Signal transduction	-	TMhelix (TMHMM)
Glyma.20G036500	80.3333	28.3333	-2.83529	0.012631	0.0414885	transcription factor hb29-like	Signal transduction	-	IPR006456 (PFAM); IPR006456 (TIGRFAM); PTHR31948 (PANTHER); PTHR31948:SF3 (PANTHER); IPR006456 (PROSITE_PROFILES)
Glyma.05G195200	28.3333	13	-2.17949	0.0124375	0.0411191	transcription factor hbp-1b -like	Signal transduction	-	IPR025422 (PFAM); PTHR22952:SF110 (PANTHER); PTHR22952 (PANTHER)
Glyma.15G190600	0	3	Inf	0.0036071	0.0223156	transcription factor jumonji domain protein	Signal transduction	-	CYTOPLASMIC_DOMAIN (PHOBIUS); TRANSMEMBRANE (PHOBIUS); NON_CYTOPLASMIC_DOMAIN (PHOBIUS); SIGNAL_PEPTIDE (PHOBIUS); SIGNAL_PEPTIDE_N_REGION (PHOBIUS); SIGNAL_PEPTIDE_H_REGION (PHOBIUS); SIGNAL_PEPTIDE_C_REGION (PHOBIUS)
Glyma.20G157900	85	43	-1.97674	0.0037196	0.0226202	transcription factor laf1-like	Signal transduction	-	IPR001005 (SMART); IPR009057 (G3DSA:1.10.10.GENE3D); IPR001005 (PFAM); IPR009057 (G3DSA:1.10.10.GENE3D); PTHR10641:SF466 (PANTHER); PTHR10641 (PANTHER); IPR017930 (PROSITE_PROFILES); IPR017930 (PROSITE_PROFILES); IPR009057 (SUPERFAMILY)
Glyma.16G189400	129.667	59.3333	-2.18539	0.000250112	0.00770471	transcription factor laf1-like	Signal transduction	-	no IPS match
Glyma.10G236600	110.667	44.6667	-2.47761	0.00338573	0.0216503	transcription factor laf1-like	Signal transduction	-	IPR001005 (SMART); IPR009057 (G3DSA:1.10.10.GENE3D); IPR001005 (PFAM); PTHR10641:SF466 (PANTHER); PTHR10641 (PANTHER); IPR017930 (PROSITE_PROFILES); IPR009057 (SUPERFAMILY)
Glyma.09G032100	2.33333	9.66667	4.14286	0.0105067	0.0376719	transcription factor myb108-like	Signal transduction	-	IPR001005 (SMART); IPR001005 (PFAM); IPR009057 (G3DSA:1.10.10.GENE3D); PTHR10641:SF494 (PANTHER); PTHR10641 (PANTHER); IPR017930 (PROSITE_PROFILES); IPR009057 (SUPERFAMILY)
Glyma.04G051000	1	13	13	0.0148033	0.0452259	transcription factor myb1r1-like	Signal transduction	-	IPR001878 (SMART); IPR001005 (SMART); IPR006447 (TIGRFAM); IPR009057 (G3DSA:1.10.10.GENE3D); IPR001005 (PFAM); PTHR12374:SF19 (PANTHER); PTHR12374 (PANTHER); IPR001878 (PROSITE_PROFILES); IPR017930 (PROSITE_PROFILES); IPR009057 (SUPERFAMILY)
Glyma.14G093800	5	21	4.2	0.00670492	0.0300413	transcription factor myb1r1-like	Signal transduction	-	IPR001878 (SMART); IPR001005 (SMART); IPR001005 (PFAM); IPR009057 (G3DSA:1.10.10.GENE3D); IPR006447 (TIGRFAM); PTHR12374 (PANTHER); PTHR12374:SF19 (PANTHER); IPR017930 (PROSITE_PROFILES); IPR009057 (SUPERFAMILY)
Glyma.04G036700	27	12.3333	-2.18919	0.00179827	0.0161162	transcription factor myb44-like	Signal transduction	-	IPR001005 (SMART); IPR009057 (G3DSA:1.10.10.GENE3D); IPR001005 (PFAM); PTHR10641:SF483 (PANTHER); PTHR10641 (PANTHER); IPR017930 (PROSITE_PROFILES); IPR009057 (SUPERFAMILY)
Glyma.10G142200	431.333	223.667	-1.92846	2.56267e-05	0.00340099	transcription factor myb86-like	Signal transduction	-	IPR001005 (SMART); IPR001005 (PFAM); IPR009057 (G3DSA:1.10.10.GENE3D); PTHR10641:SF465 (PANTHER); PTHR10641 (PANTHER); IPR017930 (PROSITE_PROFILES); IPR009057 (SUPERFAMILY)
Glyma.20G090700	349	180.667	-1.93173	0.000198234	0.00722397	transcription factor myb86-like	Signal transduction	-	IPR001005 (SMART); IPR009057 (G3DSA:1.10.10.GENE3D); IPR001005 (PFAM); PTHR10641 (PANTHER); PTHR10641:SF465 (PANTHER); IPR017930 (PROSITE_PROFILES); IPR009057 (SUPERFAMILY)
Glyma.19G224600	95	35	-2.71429	0.00636175	0.0292556	transcription factor myb86-like	Signal transduction	-	IPR001005 (SMART); IPR009057 (G3DSA:1.10.10.GENE3D); IPR001005 (PFAM); PTHR10641 (PANTHER); PTHR10641:SF465 (PANTHER); IPR017930 (PROSITE_PROFILES); IPR009057 (SUPERFAMILY)
Glyma.03G130600	7	19.3333	2.7619	0.00540828	0.0270593	transcription factor org2-like protein	Signal transduction	-	no IPS match
Glyma.19G184500	33	15	-2.2	0.00366275	0.0224372	transcription factor rax2	Signal transduction	-	IPR001005 (SMART); IPR001005 (PFAM); IPR009057 (G3DSA:1.10.10.GENE3D); PTHR10641 (PANTHER); PTHR10641:SF472 (PANTHER); IPR017930 (PROSITE_PROFILES); IPR009057 (SUPERFAMILY)
Glyma.08G118100	290.333	581.667	2.00344	7.83673e-06	0.00234243	transcription regulators protein	Signal transduction	-	no IPS match
Glyma.18G043000	117.333	54.6667	-2.14634	0.000760702	0.0116918	transcription repressor kan1-like isoform x2	Signal transduction	-	IPR001005 (PFAM); IPR006447 (TIGRFAM); IPR009057 (G3DSA:1.10.10.GENE3D); PTHR31496:SF3 (PANTHER); PTHR31496 (PANTHER); IPR009057 (SUPERFAMILY)
Glyma.11G186500	25.3333	48.3333	1.90789	0.00416617	0.0239027	transcriptional regulatory plant	Signal transduction	-	IPR027417 (G3DSA:3.40.50.GENE3D); IPR027417 (SUPERFAMILY)
Glyma.15G236200	79.6667	35.6667	-2.23364	0.000454726	0.00945865	two-component response regulator arr8	Signal transduction	-	IPR001789 (SMART); G3DSA:3.40.50.2300 (GENE3D); IPR001789 (PFAM); PTHR26402:SF415 (PANTHER); PTHR26402 (PANTHER); IPR001789 (PROSITE_PROFILES); IPR011006 (SUPERFAMILY)
Glyma.13G077500	9.66667	19.6667	2.03448	0.0115687	0.0396724	two-component response regulator arr9-like	Signal transduction	-	no IPS match
Glyma.07G126800	87.3333	188.333	2.15649	1.36051e-05	0.00283024	zinc finger ccch domain-containing protein 20-like	Signal transduction	-	IPR000571 (SMART); IPR000571 (PFAM); PTHR14493 (PANTHER); IPR000571 (PROSITE_PROFILES)
Glyma.04G050300	14	54	3.85714	0.000251988	0.00770471	zinc finger ccch domain-containing protein 49-like	Signal transduction	-	IPR000571 (SMART); IPR000571 (PFAM); IPR000571 (G3DSA:4.10.1000.GENE3D); PTHR14493 (PANTHER); IPR000571 (PROSITE_PROFILES); SSF90229 (SUPERFAMILY)
Glyma.14G185600	233.667	102.667	-2.27597	1.30161e-05	0.00281199	zinc finger family protein	Signal transduction	-	Coil (COILS); IPR001841 (SMART); IPR002035 (SMART); IPR002035 (G3DSA:3.40.50.GENE3D); PF13768 (PFAM); IPR013083 (G3DSA:3.30.40.GENE3D); PTHR10579:SF40 (PANTHER); PTHR10579 (PANTHER); IPR002035 (PROSITE_PROFILES); IPR001841 (PROSITE_PROFILES); SSF57850 (SUPERFAMILY); IPR002035 (SUPERFAMILY)
Glyma.08G328000	22	45.3333	2.06061	0.00189786	0.0164005	zinc transporter 2-like	Signal transduction	-	IPR003689 (PFAM); PTHR11040 (PANTHER); PTHR11040:SF23 (PANTHER); SIGNAL_PEPTIDE_H_REGION (PHOBIUS); TRANSMEMBRANE (PHOBIUS); NON_CYTOPLASMIC_DOMAIN (PHOBIUS); TRANSMEMBRANE (PHOBIUS); SIGNAL_PEPTIDE (PHOBIUS); TRANSMEMBRANE (PHOBIUS); NON_CYTOPLASMIC_DOMAIN (PHOBIUS); SIGNAL_PEPTIDE_C_REGION (PHOBIUS); SIGNAL_PEPTIDE_N_REGION (PHOBIUS); CYTOPLASMIC_DOMAIN (PHOBIUS); CYTOPLASMIC_DOMAIN (PHOBIUS); …
Glyma.09G264200	19	9.33333	-2.03571	0.0155079	0.0464243	ap2-like ethylene-responsive transcription factor	Signal transduction	-	no IPS match
Glyma.11G221800	91	41.6667	-2.184	0.000742429	0.0115379	arf guanine-nucleotide exchange factor gnom-like	Signal transduction	-	IPR000904 (SMART); IPR000904 (PFAM); IPR023394 (G3DSA:1.10.1000.GENE3D); G3DSA:1.10.220.20 (GENE3D); PF12783 (PFAM); PTHR10663:SF131 (PANTHER); PTHR10663 (PANTHER); TRANSMEMBRANE (PHOBIUS); NON_CYTOPLASMIC_DOMAIN (PHOBIUS); CYTOPLASMIC_DOMAIN (PHOBIUS); IPR000904 (PROSITE_PROFILES); IPR016024 (SUPERFAMILY); IPR000904 (SUPERFAMILY)
Glyma.01G137200	0	8.66667	Inf	0.00593628	0.0282939	axial regulator yabby 1-like	Signal transduction	-	no IPS match
Glyma.16G046700	2.33333	10.3333	4.42857	0.00970662	0.036174	b3 domain-containing protein	Signal transduction	-	IPR003340 (SMART); IPR015300 (G3DSA:2.40.330.GENE3D); IPR003340 (PFAM); PTHR31920:SF15 (PANTHER); PTHR31920 (PANTHER); IPR003340 (PROSITE_PROFILES); IPR015300 (SUPERFAMILY)
Glyma.16G142800	40.3333	16.3333	-2.46939	0.00187434	0.0163593	bel1-like homeodomain protein 2-like	Signal transduction	-	IPR001356 (SMART); IPR006563 (SMART); IPR009057 (G3DSA:1.10.10.GENE3D); IPR006563 (PFAM); IPR008422 (PFAM); PTHR11850:SF66 (PANTHER); PTHR11850 (PANTHER); IPR001356 (PROSITE_PROFILES); IPR009057 (SUPERFAMILY)
Glyma.10G295200	34	65.6667	1.93137	0.00358889	0.0222787	c2h2-like zinc finger protein	Signal transduction	-	IPR015880 (SMART); IPR007087 (PROSITE_PATTERNS); IPR007087 (PROSITE_PROFILES)
Glyma.17G239900	57	27.6667	-2.06024	0.00533245	0.0268995	c2h2-like zinc finger protein isoform 2	Signal transduction	-	Coil (COILS); IPR029060 (G3DSA:3.40.50.GENE3D); PTHR14596 (PANTHER); IPR007087 (PROSITE_PATTERNS); IPR007087 (PROSITE_PROFILES)
Glyma.09G124400	30	6.66667	-4.5	5.99018e-05	0.00457072	calcium binding family protein	Signal transduction	-	IPR007736 (PFAM); PTHR31495 (PANTHER); TRANSMEMBRANE (PHOBIUS); CYTOPLASMIC_DOMAIN (PHOBIUS); NON_CYTOPLASMIC_DOMAIN (PHOBIUS); SSF47473 (SUPERFAMILY)
Glyma.10G084000	23.6667	7.33333	-3.22727	0.0105771	0.0377514	calcium dependent protein kinase 1	Signal transduction	EC:2.7.11	no IPS match
Glyma.06G016700	153.667	78.6667	-1.95339	0.00613238	0.0287698	calcium ion binding isoform 1	Signal transduction	-	no IPS match
Glyma.07G101100	125.333	269.667	2.1516	2.34876e-05	0.00337581	calcium-binding allergen ole e 8-like	Signal transduction	-	IPR002048 (SMART); PF13833 (PFAM); IPR011992 (G3DSA:1.10.238.GENE3D); IPR011992 (PFAM); PTHR10891:SF530 (PANTHER); PTHR10891 (PANTHER); IPR018247 (PROSITE_PATTERNS); IPR002048 (PROSITE_PROFILES); SSF47473 (SUPERFAMILY)
Glyma.08G232400	296.667	813.667	2.7427	1.70269e-06	0.00116102	calcium-binding ef hand family protein	Signal transduction	-	no IPS match
Glyma.14G082400	31	90.6667	2.92473	0.00047052	0.00955047	calcium-binding ef-hand family	Signal transduction	-	TMhelix (TMHMM); TMhelix (TMHMM)
Glyma.18G290300	5.66667	29.3333	5.17647	0.00267395	0.019298	calcium-binding ef-hand protein	Signal transduction	-	IPR002048 (SMART); IPR011992 (PFAM); IPR011992 (G3DSA:1.10.238.GENE3D); PTHR10891:SF533 (PANTHER); PTHR10891 (PANTHER); IPR018247 (PROSITE_PATTERNS); IPR002048 (PROSITE_PROFILES); SSF47473 (SUPERFAMILY)
Glyma.02G265900	8.33333	31	3.72	0.00221848	0.0176639	calcium-binding ef-hand protein	Signal transduction	-	IPR002048 (SMART); IPR011992 (G3DSA:1.10.238.GENE3D); IPR011992 (PFAM); PTHR10891:SF533 (PANTHER); PTHR10891 (PANTHER); IPR018247 (PROSITE_PATTERNS); IPR002048 (PROSITE_PROFILES); SSF47473 (SUPERFAMILY)
Glyma.18G290400	7.33333	24	3.27273	0.0156204	0.0465538	calcium-binding ef-hand protein	Signal transduction	-	IPR002048 (SMART); IPR011992 (G3DSA:1.10.238.GENE3D); IPR011992 (PFAM); PTHR10891:SF533 (PANTHER); PTHR10891 (PANTHER); IPR018247 (PROSITE_PATTERNS); IPR002048 (PROSITE_PROFILES); SSF47473 (SUPERFAMILY)
Glyma.02G092300	13.3333	36	2.7	0.00468103	0.0252073	calcium-binding ef-hand protein	Signal transduction	-	IPR002048 (SMART); IPR011992 (G3DSA:1.10.238.GENE3D); IPR011992 (PFAM); PTHR10891 (PANTHER); PTHR10891:SF533 (PANTHER); IPR018247 (PROSITE_PATTERNS); IPR002048 (PROSITE_PROFILES); SSF47473 (SUPERFAMILY)
Glyma.17G128900	13.3333	4.66667	-2.85714	0.00851046	0.033702	calcium-binding protein cml19-like	Signal transduction	-	no IPS match
Glyma.16G091100	99.3333	49	-2.02721	0.00178632	0.0160745	calcium-dependent phosphotriesterase superfamily	Signal transduction	EC:4.3.3.2	IPR011042 (G3DSA:2.120.10.GENE3D); IPR018119 (PFAM); PTHR10426:SF24 (PANTHER); PTHR10426 (PANTHER); SIGNAL_PEPTIDE_C_REGION (PHOBIUS); SIGNAL_PEPTIDE_H_REGION (PHOBIUS); NON_CYTOPLASMIC_DOMAIN (PHOBIUS); SIGNAL_PEPTIDE_N_REGION (PHOBIUS); SIGNAL_PEPTIDE (PHOBIUS); SignalP-noTM (SIGNALP_GRAM_NEGATIVE); SignalP-noTM (SIGNALP_EUK); SSF63829 (SUPERFAMILY)
Glyma.08G269600	1208.33	469.333	-2.57457	0.008737	0.0341284	calcium-dependent phosphotriesterase superfamily	Signal transduction	EC:4.3.3.2	IPR018119 (PFAM); IPR011042 (G3DSA:2.120.10.GENE3D); PTHR10426 (PANTHER); PTHR10426:SF24 (PANTHER); SIGNAL_PEPTIDE_N_REGION (PHOBIUS); NON_CYTOPLASMIC_DOMAIN (PHOBIUS); SIGNAL_PEPTIDE (PHOBIUS); SIGNAL_PEPTIDE_C_REGION (PHOBIUS); SIGNAL_PEPTIDE_H_REGION (PHOBIUS); SignalP-noTM (SIGNALP_EUK); SSF63829 (SUPERFAMILY); TMhelix (TMHMM)
Glyma.10G092900	2.33333	0	-Inf	0.00522902	0.0265899	calcium-dependent protein kinase 16-like	Signal transduction	-	no IPS match
Glyma.10G087100	17.6667	6.66667	-2.65	0.0045696	0.0249386	calcium-dependent protein kinase 20-like	Signal transduction	EC:2.7.11.17	TMhelix (TMHMM); TMhelix (TMHMM)
Glyma.06G167500	1.66667	9.33333	5.6	0.0050189	0.0260909	calmodulin binding	Signal transduction	-	IPR003676 (PFAM); PTHR31374:SF3 (PANTHER); PTHR31374 (PANTHER)
Glyma.19G193300	57.3333	28	-2.04762	0.00212795	0.0174178	calmodulin binding	Signal transduction	-	PTHR31250 (PANTHER); PTHR31250:SF4 (PANTHER); IPR000048 (PROSITE_PROFILES)
Glyma.10G161900	8	3	-2.66667	0.0144765	0.0446387	calmodulin-like protein 11-like	Signal transduction	EC:1.3.1.74	IPR002048 (SMART); IPR011992 (G3DSA:1.10.238.GENE3D); IPR011992 (PFAM); PF13833 (PFAM); PTHR23050 (PANTHER); IPR018247 (PROSITE_PATTERNS); IPR002048 (PROSITE_PROFILES); SSF47473 (SUPERFAMILY)
Glyma.18G244100	602.333	1167.33	1.93802	0.00533307	0.0268995	calreticulin-3-like	Signal transduction	-	Coil (COILS); IPR001580 (PRINTS); IPR013320 (G3DSA:2.60.120.GENE3D); IPR009033 (G3DSA:2.10.250.GENE3D); IPR001580 (PFAM); IPR001580 (PANTHER); PTHR11073:SF6 (PANTHER); IPR018124 (PROSITE_PATTERNS); NON_CYTOPLASMIC_DOMAIN (PHOBIUS); TRANSMEMBRANE (PHOBIUS); CYTOPLASMIC_DOMAIN (PHOBIUS); IPR009033 (SUPERFAMILY); IPR008985 (SUPERFAMILY); TMhelix (TMHMM)
Glyma.09G192600	76	38.6667	-1.96552	0.00558238	0.0274445	cyclin-dependent kinase f-1-like	Signal transduction	EC:2.7.11	IPR002290 (SMART); IPR000719 (PFAM); G3DSA:1.10.510.10 (GENE3D); G3DSA:3.30.200.20 (GENE3D); PTHR24056:SF80 (PANTHER); PTHR24056 (PANTHER); IPR008271 (PROSITE_PATTERNS); IPR017441 (PROSITE_PATTERNS); IPR000719 (PROSITE_PROFILES); IPR011009 (SUPERFAMILY)
Glyma.07G081100	44	23	-1.91304	0.00804647	0.0327777	cyclin-dependent protein kinase 3 2	Signal transduction	EC:2.7.1; EC:2.7.11.22	IPR013763 (G3DSA:1.10.472.GENE3D); IPR006671 (PFAM); IPR013763 (SUPERFAMILY)
Glyma.06G050300	7.66667	43	5.6087	0.000730849	0.0115159	cys3his zinc finger protein atcth	Signal transduction	-	IPR000571 (SMART); IPR000571 (PFAM); IPR000571 (G3DSA:4.10.1000.GENE3D); PTHR14493 (PANTHER); IPR000571 (PROSITE_PROFILES); SSF90229 (SUPERFAMILY)
Glyma.16G202400	21.6667	66	3.04615	0.0129632	0.0421421	cysteine-rich receptor-kinase-like protein	Signal transduction	-
Glyma.10G109200	32.6667	73	2.23469	0.000836357	0.0121939	cysteine-rich receptor-like protein kinase	Signal transduction	EC:2.7.11	no IPS match
Glyma.01G013500	1.33333	8	6	0.00962712	0.0360315	cysteine-rich receptor-like protein kinase 29-like	Signal transduction	EC:2.7.11	IPR002290 (SMART); G3DSA:1.10.510.10 (GENE3D); IPR013320 (G3DSA:2.60.120.GENE3D); G3DSA:3.30.200.20 (GENE3D); IPR001245 (PFAM); IPR002902 (PFAM); PTHR24420:SF718 (PANTHER); PTHR24420 (PANTHER); IPR017441 (PROSITE_PATTERNS); IPR008271 (PROSITE_PATTERNS); CYTOPLASMIC_DOMAIN (PHOBIUS); TRANSMEMBRANE (PHOBIUS); CYTOPLASMIC_DOMAIN (PHOBIUS); TRANSMEMBRANE (PHOBIUS); NON_CYTOPLASMIC_DOMAIN (PHOBIUS); I…
Glyma.10G253900	10.6667	26.6667	2.5	0.0072861	0.0313947	cysteine-rich receptor-like protein kinase 29-like	Signal transduction	EC:2.7.11	no IPS match
Glyma.10G253300	25	59.3333	2.37333	0.0117887	0.0400605	cysteine-rich receptor-like protein kinase 29-like	Signal transduction	EC:2.7.11	PTHR24420 (PANTHER); PTHR24420:SF718 (PANTHER)
Glyma.11G207000	57.3333	158	2.75581	0.00271302	0.0194283	cysteine-rich receptor-like protein kinase 2-like	Signal transduction	EC:2.7.11	IPR013320 (G3DSA:2.60.120.GENE3D); IPR001245 (PFAM); G3DSA:1.10.510.10 (GENE3D); IPR002902 (PFAM); G3DSA:3.30.200.20 (GENE3D); PTHR24420:SF685 (PANTHER); PTHR24420 (PANTHER); IPR008271 (PROSITE_PATTERNS); IPR017441 (PROSITE_PATTERNS); SIGNAL_PEPTIDE_N_REGION (PHOBIUS); TRANSMEMBRANE (PHOBIUS); CYTOPLASMIC_DOMAIN (PHOBIUS); SIGNAL_PEPTIDE_H_REGION (PHOBIUS); SIGNAL_PEPTIDE (PHOBIUS); SIGNAL_PEPTID…
Glyma.11G207500	53	27.6667	-1.91566	0.00431017	0.0241699	cysteine-rich receptor-like protein kinase 2-like	Signal transduction	EC:2.7.11	no IPS match
Glyma.11G206400	15.6667	5.66667	-2.76471	0.0044623	0.0245975	cysteine-rich receptor-like protein kinase 2-like	Signal transduction	EC:2.7.11	G3DSA:1.10.510.10 (GENE3D); IPR002902 (PFAM); IPR013320 (G3DSA:2.60.120.GENE3D); IPR001245 (PFAM); G3DSA:3.30.200.20 (GENE3D); PTHR24420:SF685 (PANTHER); PTHR24420 (PANTHER); IPR008271 (PROSITE_PATTERNS); IPR017441 (PROSITE_PATTERNS); NON_CYTOPLASMIC_DOMAIN (PHOBIUS); SIGNAL_PEPTIDE_N_REGION (PHOBIUS); SIGNAL_PEPTIDE (PHOBIUS); CYTOPLASMIC_DOMAIN (PHOBIUS); TRANSMEMBRANE (PHOBIUS); SIGNAL_PEPTIDE…
Glyma.15G214300	0	2	Inf	0.0150657	0.0456827	cysteine-rich rlk (receptor-like kinase) protein	Signal transduction	EC:2.7.11	G3DSA:1.10.510.10 (GENE3D); IPR001245 (PFAM); PTHR24420:SF718 (PANTHER); PTHR24420 (PANTHER); IPR000719 (PROSITE_PROFILES); IPR011009 (SUPERFAMILY)
Glyma.03G044900	32.3333	72.3333	2.23711	0.00117775	0.0137059	dirigent protein 3-like	Signal transduction	-	IPR004265 (PFAM); PTHR21495 (PANTHER); NON_CYTOPLASMIC_DOMAIN (PHOBIUS); SIGNAL_PEPTIDE (PHOBIUS); SIGNAL_PEPTIDE_N_REGION (PHOBIUS); SIGNAL_PEPTIDE_H_REGION (PHOBIUS); SIGNAL_PEPTIDE_C_REGION (PHOBIUS); SignalP-TM (SIGNALP_GRAM_POSITIVE); SignalP-noTM (SIGNALP_EUK)
Glyma.03G044400	79.6667	34.6667	-2.29808	0.000289548	0.00802788	dirigent protein 3-like	Signal transduction	-	CYTOPLASMIC_DOMAIN (PHOBIUS); NON_CYTOPLASMIC_DOMAIN (PHOBIUS); TRANSMEMBRANE (PHOBIUS)
Glyma.19G159500	2.33333	10	4.28571	0.00460793	0.0250464	dna binding isoform 1	Signal transduction	-	Coil (COILS); Coil (COILS); IPR000232 (PRINTS); IPR000232 (SMART); IPR011991 (G3DSA:1.10.10.GENE3D); IPR000232 (PFAM); IPR027709 (PTHR10015:PANTHER); IPR027725 (PANTHER); IPR000232 (PROSITE_PATTERNS); SSF46785 (SUPERFAMILY)
Glyma.13G329000	13	31.6667	2.4359	0.0014939	0.0149938	dof zinc finger	Signal transduction	-	IPR003851 (PFAM); PTHR31992 (PANTHER); IPR003851 (PROSITE_PATTERNS); IPR003851 (PRODOM); IPR003851 (PROSITE_PROFILES)
Glyma.02G062700	40	82.6667	2.06667	0.00173539	0.0159035	dof zinc finger	Signal transduction	-	IPR003851 (PFAM); PTHR31992 (PANTHER); IPR003851 (PROSITE_PATTERNS); IPR003851 (PRODOM); IPR003851 (PROSITE_PROFILES)
Glyma.16G145000	81.6667	156	1.9102	0.00120538	0.0137705	dof zinc finger	Signal transduction	-	IPR003851 (PFAM); PTHR31992 (PANTHER); IPR003851 (PROSITE_PATTERNS); IPR003851 (PRODOM); IPR003851 (PROSITE_PROFILES)
Glyma.04G183700	46.3333	91.3333	1.97122	0.00162241	0.0154968	dof zinc finger protein	Signal transduction	-	TRANSMEMBRANE (PHOBIUS); NON_CYTOPLASMIC_DOMAIN (PHOBIUS); CYTOPLASMIC_DOMAIN (PHOBIUS)
Glyma.06G079900	41.3333	18.3333	-2.25455	0.00128077	0.0141072	ef hand calcium-binding family protein	Signal transduction	-	no IPS match
Glyma.06G171100	24.3333	8	-3.04167	0.000793244	0.0118959	ef hand calcium-binding family protein	Signal transduction	-	IPR002048 (SMART); IPR011992 (G3DSA:1.10.238.GENE3D); IPR011992 (PFAM); PTHR10891:SF530 (PANTHER); PTHR10891 (PANTHER); IPR018247 (PROSITE_PATTERNS); IPR002048 (PROSITE_PROFILES); SSF47473 (SUPERFAMILY)
Glyma.20G070100	0.333333	4.66667	14	0.0144154	0.0445844	ethylene-responsive transcription factor	Signal transduction	-	IPR001471 (PRINTS); IPR001471 (SMART); IPR001471 (G3DSA:3.30.730.GENE3D); IPR001471 (PFAM); PTHR31190 (PANTHER); IPR001471 (PROSITE_PROFILES); IPR016177 (SUPERFAMILY)
Glyma.10G036700	52.3333	27	-1.93827	0.0108795	0.0384558	ethylene-responsive transcription factor 1b-like	Signal transduction	-	TRANSMEMBRANE (PHOBIUS); CYTOPLASMIC_DOMAIN (PHOBIUS); NON_CYTOPLASMIC_DOMAIN (PHOBIUS); TMhelix (TMHMM)
Glyma.13G123100	151.333	76.6667	-1.97391	0.000464407	0.00953676	ethylene-responsive transcription factor 1b-like	Signal transduction	-	IPR001471 (PRINTS); IPR001471 (SMART); IPR001471 (G3DSA:3.30.730.GENE3D); IPR001471 (PFAM); PTHR31190:SF3 (PANTHER); PTHR31190 (PANTHER); IPR001471 (PROSITE_PROFILES); IPR016177 (SUPERFAMILY)
Glyma.10G061400	2	0	-Inf	0.017052	0.0488557	ethylene-responsive transcription factor 4-like	Signal transduction	-	IPR001471 (PRINTS); IPR001471 (SMART); IPR001471 (G3DSA:3.30.730.GENE3D); IPR001471 (PFAM); PTHR31677 (PANTHER); PTHR31677:SF0 (PANTHER); IPR001471 (PROSITE_PROFILES); IPR016177 (SUPERFAMILY)
Glyma.16G164800	10	41.3333	4.13333	0.00010316	0.00575021	ethylene-responsive transcription factor abr1-like isoform x1	Signal transduction	-	Coil (COILS); IPR001471 (PRINTS); IPR001471 (SMART); IPR001471 (G3DSA:3.30.730.GENE3D); IPR001471 (PFAM); PTHR31190:SF5 (PANTHER); PTHR31190 (PANTHER); IPR001471 (PROSITE_PROFILES); IPR016177 (SUPERFAMILY)
Glyma.13G081600	166.667	80.3333	-2.07469	0.00094286	0.0127109	ethylene-responsive transcription factor erf012-like	Signal transduction	-	IPR001471 (PRINTS); IPR001471 (SMART); IPR001471 (G3DSA:3.30.730.GENE3D); IPR001471 (PFAM); PTHR31985:SF8 (PANTHER); PTHR31985 (PANTHER); IPR001471 (PROSITE_PROFILES); IPR016177 (SUPERFAMILY)
Glyma.13G298600	9.33333	2.66667	-3.5	0.00885628	0.0344218	ethylene-responsive transcription factor erf053-like	Signal transduction	-	IPR001471 (PRINTS); IPR001471 (SMART); IPR001471 (G3DSA:3.30.730.GENE3D); IPR001471 (PFAM); PTHR31657 (PANTHER); PTHR31657:SF3 (PANTHER); IPR001471 (PROSITE_PROFILES); IPR016177 (SUPERFAMILY)
Glyma.05G179900	95.3333	47.6667	-2	0.000518711	0.00999373	ethylene-responsive transcription factor erf060-like	Signal transduction	-	IPR001471 (PRINTS); IPR001471 (SMART); IPR001471 (G3DSA:3.30.730.GENE3D); IPR001471 (PFAM); PTHR31657 (PANTHER); PTHR31657:SF0 (PANTHER); IPR001471 (PROSITE_PROFILES); IPR016177 (SUPERFAMILY)
Glyma.10G036600	260	106	-2.45283	0.00425827	0.0240901	ethylene-responsive transcription factor erf098-like	Signal transduction	-	no IPS match
Glyma.10G223200	2.66667	9	3.375	0.0113837	0.0393513	ethylene-responsive transcription factor erf110-like	Signal transduction	-	IPR001471 (PRINTS); IPR001471 (SMART); IPR001471 (PFAM); IPR001471 (G3DSA:3.30.730.GENE3D); PTHR31190 (PANTHER); IPR001471 (PROSITE_PROFILES); IPR016177 (SUPERFAMILY)
Glyma.20G168500	3.33333	18.6667	5.6	0.00712149	0.0309739	ethylene-responsive transcription factor erf110-like isoform x1	Signal transduction	-	IPR001471 (PRINTS); IPR001471 (SMART); IPR001471 (PFAM); IPR001471 (G3DSA:3.30.730.GENE3D); PTHR31190 (PANTHER); IPR001471 (PROSITE_PROFILES); IPR016177 (SUPERFAMILY)
Glyma.05G200100	3	11.6667	3.88889	0.00370875	0.0225852	ethylene-responsive transcription factor erf114-like	Signal transduction	-	IPR001471 (PRINTS); IPR001471 (SMART); IPR001471 (PFAM); IPR001471 (G3DSA:3.30.730.GENE3D); PTHR31190 (PANTHER); PTHR31190:SF6 (PANTHER); IPR001471 (PROSITE_PROFILES); IPR016177 (SUPERFAMILY)
Glyma.05G157400	14.6667	1	-14.6667	0.00022531	0.00757203	ethylene-responsive transcription factor rap2-11-like	Signal transduction	-	IPR001471 (PRINTS); IPR001471 (SMART); IPR001471 (G3DSA:3.30.730.GENE3D); IPR001471 (PFAM); PTHR31194:SF2 (PANTHER); PTHR31194 (PANTHER); IPR001471 (PROSITE_PROFILES); IPR016177 (SUPERFAMILY)
Glyma.19G213100	191.333	627.667	3.28049	6.04564e-06	0.00191808	ethylene-responsive transcription factor rap2-12-like	Signal transduction	-	Coil (COILS); IPR001471 (PRINTS); IPR001471 (SMART); IPR001471 (G3DSA:3.30.730.GENE3D); IPR001471 (PFAM); PTHR31190:SF4 (PANTHER); PTHR31190 (PANTHER); IPR001471 (PROSITE_PROFILES); IPR016177 (SUPERFAMILY)
Glyma.10G016501	81.3556	161.819	1.98904	0.00233838	0.0153967	ethylene responsive transcription factor 2b	Signal transduction	-	no IPS match
Glyma.20G070101	82.7639	171.505	2.07222	0.00196235	0.0145	ethylene-responsive transcription factor	Signal transduction	-	Coil (COILS); IPR001471 (PRINTS); IPR001471 (SMART); IPR001471 (G3DSA:3.30.730.GENE3D); IPR001471 (PFAM); PTHR31194 (PANTHER); PTHR31194:SF0 (PANTHER); IPR001471 (PROSITE_PROFILES); IPR016177 (SUPERFAMILY)
Glyma.04G084900	55	26.6667	-2.0625	0.00291222	0.0201138	gata transcription factor 12-like	Signal transduction	-	IPR016679 (PIRSF); IPR000679 (SMART); IPR000679 (PFAM); IPR013088 (G3DSA:3.30.50.GENE3D); PTHR10071 (PANTHER); PTHR10071:SF161 (PANTHER); IPR000679 (PROSITE_PATTERNS); IPR000679 (PROSITE_PROFILES); SSF57716 (SUPERFAMILY)
Glyma.11G068700	29	56.3333	1.94253	0.0169446	0.0486809	gata transcription factor 18-like	Signal transduction	-	NON_CYTOPLASMIC_DOMAIN (PHOBIUS); SIGNAL_PEPTIDE_C_REGION (PHOBIUS); SIGNAL_PEPTIDE (PHOBIUS); CYTOPLASMIC_DOMAIN (PHOBIUS); NON_CYTOPLASMIC_DOMAIN (PHOBIUS); TRANSMEMBRANE (PHOBIUS); TRANSMEMBRANE (PHOBIUS); SIGNAL_PEPTIDE_N_REGION (PHOBIUS); SIGNAL_PEPTIDE_H_REGION (PHOBIUS); SignalP-noTM (SIGNALP_EUK); SignalP-TM (SIGNALP_GRAM_POSITIVE); TMhelix (TMHMM); TMhelix (TMHMM)
Glyma.02G035400	59.3333	120.333	2.02809	0.000588118	0.0105474	gata zinc finger domain-containing protein 25-like	Signal transduction	-	TRANSMEMBRANE (PHOBIUS); CYTOPLASMIC_DOMAIN (PHOBIUS); NON_CYTOPLASMIC_DOMAIN (PHOBIUS); TMhelix (TMHMM)
Glyma.12G103700	3.33333	13.3333	4	0.00150074	0.0149938	g-type lectin s-receptor-like serine threonine-protein kinase	Signal transduction	EC:2.7.11	IPR001480 (SMART); IPR003609 (SMART); IPR013320 (G3DSA:2.60.120.GENE3D); IPR000858 (PFAM); G3DSA:1.10.510.10 (GENE3D); IPR013227 (PFAM); IPR001480 (PFAM); IPR001245 (PFAM); IPR021820 (PFAM); IPR001480 (G3DSA:2.90.10.GENE3D); G3DSA:3.30.200.20 (GENE3D); PTHR24420 (PANTHER); PTHR24420:SF591 (PANTHER); IPR008271 (PROSITE_PATTERNS); CYTOPLASMIC_DOMAIN (PHOBIUS); TRANSMEMBRANE (PHOBIUS); CYTOPLASMIC_D…
Glyma.08G061000	58.3333	25	-2.33333	0.00115397	0.0135917	g-type lectin s-receptor-like serine threonine-protein kinase at1g11410	Signal transduction	EC:2.7.11	IPR024171 (PIRSF); IPR001480 (SMART); IPR002290 (SMART); IPR003609 (SMART); IPR013227 (PFAM); IPR013320 (G3DSA:2.60.120.GENE3D); IPR000858 (PFAM); G3DSA:3.30.200.20 (GENE3D); G3DSA:1.10.510.10 (GENE3D); IPR001245 (PFAM); IPR001480 (G3DSA:2.90.10.GENE3D); IPR001480 (PFAM); IPR021820 (PFAM); PTHR24420 (PANTHER); PTHR24420:SF659 (PANTHER); IPR017441 (PROSITE_PATTERNS); IPR008271 (PROSITE_PATTERNS); …
Glyma.06G261800	264.667	133	-1.98997	0.0111943	0.038963	g-type lectin s-receptor-like serine threonine-protein kinase at4g27290-like	Signal transduction	-
Glyma.12G140200	2.66667	8.66667	3.25	0.0137581	0.0435453	g-type lectin s-receptor-like serine threonine-protein kinase at4g27290-like isoform x2	Signal transduction	EC:2.7.11	IPR003609 (SMART); IPR001480 (SMART); IPR024171 (PIRSF); IPR001245 (PFAM); G3DSA:1.10.510.10 (GENE3D); IPR001480 (G3DSA:2.90.10.GENE3D); G3DSA:3.30.200.20 (GENE3D); IPR000858 (PFAM); IPR013227 (PFAM); IPR001480 (PFAM); IPR013320 (G3DSA:2.60.120.GENE3D); PTHR24420:SF659 (PANTHER); PTHR24420 (PANTHER); IPR008271 (PROSITE_PATTERNS); IPR017441 (PROSITE_PATTERNS); TRANSMEMBRANE (PHOBIUS); NON_CYTOPLAS…
Glyma.15G007800	67	30.6667	-2.18478	0.000303272	0.00813694	g-type lectin s-receptor-like serine threonine-protein kinase sd2-5-like	Signal transduction	EC:2.7.11	IPR001480 (SMART); G3DSA:1.10.510.10 (GENE3D); IPR013320 (G3DSA:2.60.120.GENE3D); G3DSA:3.30.200.20 (GENE3D); IPR001480 (PFAM); IPR000719 (PFAM); IPR001480 (G3DSA:2.90.10.GENE3D); PTHR24420:SF530 (PANTHER); PTHR24420 (PANTHER); IPR017441 (PROSITE_PATTERNS); IPR008271 (PROSITE_PATTERNS); TRANSMEMBRANE (PHOBIUS); NON_CYTOPLASMIC_DOMAIN (PHOBIUS); SIGNAL_PEPTIDE_C_REGION (PHOBIUS); SIGNAL_PEPTIDE_N_…
Glyma.07G086300	16.3333	7.33333	-2.22727	0.0175478	0.0495955	heat stress transcription factor c-1-like	Signal transduction	-	IPR000232 (PRINTS); IPR000232 (SMART); IPR000232 (PFAM); IPR011991 (G3DSA:1.10.10.GENE3D); IPR027725 (PANTHER); IPR027709 (PTHR10015:PANTHER); SSF46785 (SUPERFAMILY)
Glyma.13G003500	1	8.33333	8.33333	0.0135136	0.0431719	lrr receptor-like serine threonine-protein kinase fls2-like	Signal transduction	-	PR00019 (PRINTS); IPR001611 (PFAM); G3DSA:3.80.10.10 (GENE3D); IPR025875 (PFAM); IPR013210 (PFAM); PTHR24420 (PANTHER); SIGNAL_PEPTIDE_C_REGION (PHOBIUS); TRANSMEMBRANE (PHOBIUS); SIGNAL_PEPTIDE_N_REGION (PHOBIUS); NON_CYTOPLASMIC_DOMAIN (PHOBIUS); CYTOPLASMIC_DOMAIN (PHOBIUS); SIGNAL_PEPTIDE (PHOBIUS); SIGNAL_PEPTIDE_H_REGION (PHOBIUS); IPR001611 (PROSITE_PROFILES); SignalP-noTM (SIGNALP_EUK); S…
Glyma.16G172200	0.333333	3.66667	11	0.0153698	0.0461941	lrr receptor-like serine threonine-protein kinase gso2-like	Signal transduction	-	PR00019 (PRINTS); IPR013210 (PFAM); IPR001611 (PFAM); G3DSA:3.80.10.10 (GENE3D); IPR001611 (PFAM); PTHR24420 (PANTHER); SIGNAL_PEPTIDE (PHOBIUS); SIGNAL_PEPTIDE_N_REGION (PHOBIUS); CYTOPLASMIC_DOMAIN (PHOBIUS); TRANSMEMBRANE (PHOBIUS); SIGNAL_PEPTIDE_C_REGION (PHOBIUS); SIGNAL_PEPTIDE_H_REGION (PHOBIUS); NON_CYTOPLASMIC_DOMAIN (PHOBIUS); IPR001611 (PROSITE_PROFILES); SignalP-TM (SIGNALP_GRAM_POSI…
Glyma.16G169900	27	12.6667	-2.13158	0.0103826	0.0374583	lrr receptor-like serine threonine-protein kinase gso2-like	Signal transduction	-	PR00019 (PRINTS); SM00365 (SMART); IPR003591 (SMART); IPR025875 (PFAM); PF13516 (PFAM); G3DSA:3.80.10.10 (GENE3D); IPR001611 (PFAM); IPR001611 (PFAM); IPR013210 (PFAM); PTHR24420 (PANTHER); SIGNAL_PEPTIDE_C_REGION (PHOBIUS); SIGNAL_PEPTIDE_H_REGION (PHOBIUS); SIGNAL_PEPTIDE (PHOBIUS); SIGNAL_PEPTIDE_N_REGION (PHOBIUS); TRANSMEMBRANE (PHOBIUS); NON_CYTOPLASMIC_DOMAIN (PHOBIUS); CYTOPLASMIC_DOMAIN …
Glyma.17G224500	53	104	1.96226	0.00212562	0.0174178	l-type lectin-domain containing receptor kinase -like	Signal transduction	-	IPR002290 (SMART); IPR001220 (PFAM); IPR000719 (PFAM); G3DSA:3.30.200.20 (GENE3D); IPR013320 (G3DSA:2.60.120.GENE3D); G3DSA:1.10.510.10 (GENE3D); PTHR24420 (PANTHER); PTHR24420:SF633 (PANTHER); IPR008271 (PROSITE_PATTERNS); IPR000985 (PROSITE_PATTERNS); IPR017441 (PROSITE_PATTERNS); IPR019825 (PROSITE_PATTERNS); TRANSMEMBRANE (PHOBIUS); CYTOPLASMIC_DOMAIN (PHOBIUS); NON_CYTOPLASMIC_DOMAIN (PHOBIU…
Glyma.01G179000	21	8.66667	-2.42308	0.00697309	0.0306374	lysm domain receptor-like kinase 4-like	Signal transduction	EC:2.7.11	IPR000719 (PFAM); G3DSA:1.10.510.10 (GENE3D); IPR013320 (G3DSA:2.60.120.GENE3D); G3DSA:3.30.200.20 (GENE3D); IPR018392 (PFAM); PTHR24420 (PANTHER); PTHR24420:SF626 (PANTHER); CYTOPLASMIC_DOMAIN (PHOBIUS); TRANSMEMBRANE (PHOBIUS); NON_CYTOPLASMIC_DOMAIN (PHOBIUS); TRANSMEMBRANE (PHOBIUS); CYTOPLASMIC_DOMAIN (PHOBIUS); IPR000719 (PROSITE_PROFILES); IPR011009 (SUPERFAMILY); TMhelix (TMHMM); TMhelix …
Glyma.15G048500	14.6667	37.3333	2.54545	0.013123	0.0424152	mitogen-activated protein kinase kinase kinase 1-like	Signal transduction	EC:2.7.11	G3DSA:1.10.510.10 (GENE3D); G3DSA:3.30.200.20 (GENE3D); IPR001245 (PFAM); PTHR24361 (PANTHER); PTHR24361:SF227 (PANTHER); IPR017441 (PROSITE_PATTERNS); NON_CYTOPLASMIC_DOMAIN (PHOBIUS); TRANSMEMBRANE (PHOBIUS); CYTOPLASMIC_DOMAIN (PHOBIUS); IPR000719 (PROSITE_PROFILES); IPR011009 (SUPERFAMILY)
Glyma.14G195300	12.6667	30	2.36842	0.00385915	0.0230487	mitogen-activated protein kinase kinase kinase npk1-like	Signal transduction	EC:2.7.11	IPR000719 (PFAM); G3DSA:1.10.510.10 (GENE3D); G3DSA:3.30.200.20 (GENE3D); PTHR24361:SF251 (PANTHER); PTHR24361 (PANTHER); IPR008271 (PROSITE_PATTERNS); IPR017441 (PROSITE_PATTERNS); CYTOPLASMIC_DOMAIN (PHOBIUS); TRANSMEMBRANE (PHOBIUS); NON_CYTOPLASMIC_DOMAIN (PHOBIUS); IPR000719 (PROSITE_PROFILES); IPR011009 (SUPERFAMILY); TMhelix (TMHMM)
Glyma.17G245300	5.33333	15.6667	2.9375	0.0155837	0.0465239	mitogen-activated protein kinase kinase kinase yoda-like isoform x1	Signal transduction	-	IPR002290 (SMART); IPR000719 (PFAM); G3DSA:1.10.510.10 (GENE3D); G3DSA:3.30.200.20 (GENE3D); PTHR24361:SF300 (PANTHER); PTHR24361 (PANTHER); IPR017441 (PROSITE_PATTERNS); IPR000719 (PROSITE_PROFILES); IPR011009 (SUPERFAMILY)
Glyma.17G119600	6	15.3333	2.55556	0.007197	0.0311469	myb family transcription factor family protein	Signal transduction	-	no IPS match
Glyma.04G151000	11	23	2.09091	0.0167336	0.0483677	myb family transcription factor family protein	Signal transduction	-	Coil (COILS); Coil (COILS); IPR009057 (G3DSA:1.10.10.GENE3D); IPR001005 (PFAM); IPR006447 (TIGRFAM); PTHR31003 (PANTHER); PTHR31003:SF3 (PANTHER); IPR017930 (PROSITE_PROFILES); IPR009057 (SUPERFAMILY)
Glyma.03G189600	26.6667	82.3333	3.0875	0.000349751	0.00850788	myb sant-like dna-binding domain protein	Signal transduction	-	no IPS match
Glyma.06G051900	0	4.33333	Inf	0.0023094	0.0180355	myb transcription factor	Signal transduction	-
Glyma.08G042100	3	12	4	0.00376184	0.0227528	myb transcription factor myb84	Signal transduction	-	IPR001005 (SMART); IPR009057 (G3DSA:1.10.10.GENE3D); IPR001005 (PFAM); PTHR10641 (PANTHER); PTHR10641:SF494 (PANTHER); IPR017930 (PROSITE_PROFILES); IPR009057 (SUPERFAMILY)
Glyma.02G177800	0	2.33333	Inf	0.00753057	0.0318382	myb-like dna-binding shaqkyf class protein	Signal transduction	-	NON_CYTOPLASMIC_DOMAIN (PHOBIUS); TRANSMEMBRANE (PHOBIUS); CYTOPLASMIC_DOMAIN (PHOBIUS)
Glyma.12G211600	22	11	-2	0.0175409	0.0495955	myb-like dna-binding shaqkyf class protein	Signal transduction	-	IPR009057 (G3DSA:1.10.10.GENE3D); IPR006447 (TIGRFAM); IPR001005 (PFAM); PTHR31314:SF2 (PANTHER); PTHR31314 (PANTHER); IPR017930 (PROSITE_PROFILES); IPR009057 (SUPERFAMILY)
Glyma.03G051400	77.6667	24	-3.23611	0.000141155	0.00634723	myb-like hth transcriptional regulator family isoform 1	Signal transduction	-	IPR006447 (TIGRFAM); IPR001005 (PFAM); IPR009057 (G3DSA:1.10.10.GENE3D); PTHR31314:SF3 (PANTHER); PTHR31314 (PANTHER); IPR017930 (PROSITE_PROFILES); IPR009057 (SUPERFAMILY)
Glyma.14G134700	19	4.33333	-4.38462	0.00123824	0.0138846	myb-like protein x-like	Signal transduction	-	Coil (COILS); Coil (COILS); Coil (COILS)
Glyma.06G193600	70.3333	26.6667	-2.6375	5.00109e-05	0.00426264	myb-related protein 306-like	Signal transduction	-	IPR001005 (SMART); IPR009057 (G3DSA:1.10.10.GENE3D); IPR001005 (PFAM); PTHR10641 (PANTHER); PTHR10641:SF491 (PANTHER); IPR017930 (PROSITE_PROFILES); IPR009057 (SUPERFAMILY)
Glyma.02G247100	6.66667	21.6667	3.25	0.00966476	0.0361007	myb-related protein 308-like	Signal transduction	-	CYTOPLASMIC_DOMAIN (PHOBIUS); NON_CYTOPLASMIC_DOMAIN (PHOBIUS); TRANSMEMBRANE (PHOBIUS); TMhelix (TMHMM); TMhelix (TMHMM)
Glyma.14G069100	19	36.6667	1.92982	0.00858166	0.0338378	myb-related protein 308-like	Signal transduction	-	IPR001005 (SMART); IPR009057 (G3DSA:1.10.10.GENE3D); IPR001005 (PFAM); IPR009057 (G3DSA:1.10.10.GENE3D); PTHR10641 (PANTHER); PTHR10641:SF495 (PANTHER); IPR017877 (PROSITE_PROFILES); IPR017930 (PROSITE_PROFILES); IPR009057 (SUPERFAMILY)
Glyma.20G033300	1	11.3333	11.3333	0.00396114	0.0232657	nac domain protein	Signal transduction	-	IPR003441 (PFAM); PTHR31719:SF3 (PANTHER); PTHR31719 (PANTHER); IPR003441 (PROSITE_PROFILES); IPR003441 (SUPERFAMILY)
Glyma.07G229100	3	19.6667	6.55556	0.00144233	0.0147765	nac domain protein	Signal transduction	-	IPR003441 (PFAM); PTHR31719 (PANTHER); IPR003441 (PROSITE_PROFILES); IPR003441 (SUPERFAMILY)
Glyma.15G254000	267.667	117.667	-2.27479	8.41789e-07	0.000918392	nac domain protein	Signal transduction	-	IPR003441 (PFAM); PTHR31744 (PANTHER); PTHR31744:SF5 (PANTHER); IPR003441 (PROSITE_PROFILES); IPR003441 (SUPERFAMILY)
Glyma.08G173400	428.333	180.333	-2.37523	1.40566e-05	0.00286137	nac domain protein	Signal transduction	-	IPR003441 (PFAM); PTHR31744 (PANTHER); PTHR31744:SF5 (PANTHER); IPR003441 (PROSITE_PROFILES); IPR003441 (SUPERFAMILY)
Glyma.02G109800	84.6667	32.6667	-2.59184	0.00054534	0.0102404	nac domain protein	Signal transduction	-	no IPS match
Glyma.12G149100	0.666667	5.66667	8.5	0.00618541	0.0289006	nac domain protein nac3	Signal transduction	-	IPR003441 (PFAM); PTHR31719 (PANTHER); PTHR31719:SF4 (PANTHER); IPR003441 (PROSITE_PROFILES); IPR003441 (SUPERFAMILY)
Glyma.12G022700	71.6667	140.333	1.95814	0.0141423	0.0441908	nac domain protein nac6	Signal transduction	-	IPR003441 (PFAM); PTHR31989:SF2 (PANTHER); PTHR31989 (PANTHER); IPR003441 (PROSITE_PROFILES); IPR003441 (SUPERFAMILY)
Glyma.09G235700	17.6667	4.66667	-3.78571	0.00148925	0.0149771	nac domain-containing protein 100-like	Signal transduction	-	no IPS match
Glyma.16G130200	19	39.6667	2.08772	0.00282339	0.0198414	nac domain-containing protein 7-like	Signal transduction	-	TRANSMEMBRANE (PHOBIUS); NON_CYTOPLASMIC_DOMAIN (PHOBIUS); CYTOPLASMIC_DOMAIN (PHOBIUS); TMhelix (TMHMM)
Glyma.16G069300	13.6667	31	2.26829	0.00453536	0.0248273	nac domain-containing protein 8-like	Signal transduction	-
Glyma.06G248900	3.33333	9	2.7	0.0142555	0.0443352	nac transcription factor	Signal transduction	-	IPR003441 (PFAM); PTHR31719:SF4 (PANTHER); PTHR31719 (PANTHER); IPR003441 (PROSITE_PROFILES); IPR003441 (SUPERFAMILY)
Glyma.08G146900	12.6667	3.66667	-3.45455	0.00992174	0.0366253	nodulation-signaling pathway 2	Signal transduction	-	IPR005202 (PFAM); PTHR31636 (PANTHER); PTHR31636:SF3 (PANTHER); IPR005202 (PROSITE_PROFILES)
Glyma.17G051400	3	20.6667	6.88889	0.0121723	0.0406703	nuclear transcription factor y subunit a-3-like isoform x1	Signal transduction	-	IPR001289 (PRINTS); IPR001289 (SMART); IPR001289 (PFAM); IPR001289 (PANTHER); PTHR12632:SF7 (PANTHER); IPR018362 (PROSITE_PATTERNS); IPR001289 (PROSITE_PROFILES)
Glyma.11G113700	243.333	101.333	-2.40132	1.81744e-06	0.00118518	plant calmodulin-binding isoform 1	Signal transduction	-	IPR012417 (PFAM)
Glyma.12G039600	107.667	43.6667	-2.46565	0.000279445	0.00792001	plant calmodulin-binding isoform 1	Signal transduction	-	IPR012417 (PFAM)
Glyma.U013300	8.66667	30	3.46154	0.0018531	0.0163076	platz transcription factor family protein	Signal transduction	-	no IPS match
Glyma.01G078600	18.6667	38.3333	2.05357	0.00478794	0.0254502	platz transcription factor family protein	Signal transduction	-	no IPS match
Glyma.20G034200	61.6667	132	2.14054	0.0108849	0.0384558	probable calcium-binding protein cml30-like	Signal transduction	-	IPR002048 (SMART); IPR011992 (PFAM); IPR011992 (G3DSA:1.10.238.GENE3D); PTHR10891:SF536 (PANTHER); PTHR10891 (PANTHER); IPR018247 (PROSITE_PATTERNS); NON_CYTOPLASMIC_DOMAIN (PHOBIUS); CYTOPLASMIC_DOMAIN (PHOBIUS); TRANSMEMBRANE (PHOBIUS); IPR002048 (PROSITE_PROFILES); SSF47473 (SUPERFAMILY)
Glyma.06G034700	39.6667	85	2.14286	0.00135928	0.0143804	probable calcium-binding protein cml41-like	Signal transduction	-	IPR002048 (SMART); IPR011992 (PFAM); PF13833 (PFAM); IPR011992 (G3DSA:1.10.238.GENE3D); PTHR10891 (PANTHER); IPR018247 (PROSITE_PATTERNS); IPR002048 (PROSITE_PROFILES); SSF47473 (SUPERFAMILY)
Glyma.04G151200	93.6667	190	2.02847	0.00168755	0.0157501	probable inactive receptor kinase at2g26730-like	Signal transduction	EC:2.7.11.26; EC:2.7.11	IPR000719 (PFAM); G3DSA:3.30.200.20 (GENE3D); G3DSA:1.10.510.10 (GENE3D); PTHR24420:SF474 (PANTHER); PTHR24420 (PANTHER); IPR000719 (PROSITE_PROFILES); IPR011009 (SUPERFAMILY)
Glyma.15G124900	59	22.3333	-2.64179	6.28917e-05	0.00473206	probable leucine-rich repeat receptor-like protein kinase at5g49770-like	Signal transduction	EC:2.7.11.25; EC:1.3.1.74; EC:2.7.11	G3DSA:3.30.200.20 (GENE3D); IPR001611 (PFAM); IPR001245 (PFAM); G3DSA:3.80.10.10 (GENE3D); G3DSA:1.10.510.10 (GENE3D); IPR013320 (G3DSA:2.60.120.GENE3D); PTHR24420:SF542 (PANTHER); PTHR24420 (PANTHER); IPR008271 (PROSITE_PATTERNS); IPR017441 (PROSITE_PATTERNS); SIGNAL_PEPTIDE_H_REGION (PHOBIUS); SIGNAL_PEPTIDE (PHOBIUS); NON_CYTOPLASMIC_DOMAIN (PHOBIUS); SIGNAL_PEPTIDE_N_REGION (PHOBIUS); TRANSME…
Glyma.13G268100	16.6667	42.6667	2.56	0.00913695	0.0350454	probable lrr receptor-like serine threonine-protein kinase at3g47570-like	Signal transduction	EC:2.7.11	IPR002290 (SMART); IPR003591 (SMART); IPR013320 (G3DSA:2.60.120.GENE3D); G3DSA:1.10.510.10 (GENE3D); G3DSA:3.80.10.10 (GENE3D); G3DSA:3.30.200.20 (GENE3D); IPR001611 (PFAM); IPR001611 (PFAM); IPR013210 (PFAM); IPR000719 (PFAM); PTHR24420:SF733 (PANTHER); PTHR24420 (PANTHER); IPR008271 (PROSITE_PATTERNS); IPR017441 (PROSITE_PATTERNS); NON_CYTOPLASMIC_DOMAIN (PHOBIUS); TRANSMEMBRANE (PHOBIUS); CYTO…
Glyma.18G250500	11.3333	34.6667	3.05882	0.00430198	0.0241676	probable lrr receptor-like serine threonine-protein kinase at4g08850-like	Signal transduction	EC:2.7.10	G3DSA:1.10.510.10 (GENE3D); IPR013210 (PFAM); IPR001611 (PFAM); IPR013320 (G3DSA:2.60.120.GENE3D); IPR001611 (PFAM); IPR000719 (PFAM); G3DSA:3.30.200.20 (GENE3D); G3DSA:3.80.10.10 (GENE3D); PTHR24420:SF571 (PANTHER); PTHR24420 (PANTHER); IPR008266 (PROSITE_PATTERNS); SIGNAL_PEPTIDE (PHOBIUS); CYTOPLASMIC_DOMAIN (PHOBIUS); SIGNAL_PEPTIDE_H_REGION (PHOBIUS); SIGNAL_PEPTIDE_C_REGION (PHOBIUS); SIGNA…
Glyma.11G073800	80.3333	157.333	1.95851	0.000372651	0.00879053	probable lrr receptor-like serine threonine-protein kinase at4g36180-like	Signal transduction	-	TRANSMEMBRANE (PHOBIUS); CYTOPLASMIC_DOMAIN (PHOBIUS); NON_CYTOPLASMIC_DOMAIN (PHOBIUS)
Glyma.15G084500	23	48.3333	2.10145	0.00217351	0.0175692	probable lrr receptor-like serine threonine-protein kinase at5g45780-like	Signal transduction	EC:2.7.11	PR00019 (PRINTS); IPR002290 (SMART); IPR001611 (PFAM); IPR013210 (PFAM); IPR000719 (PFAM); G3DSA:1.10.510.10 (GENE3D); IPR013320 (G3DSA:2.60.120.GENE3D); G3DSA:3.80.10.10 (GENE3D); G3DSA:3.30.200.20 (GENE3D); PTHR24420:SF692 (PANTHER); PTHR24420 (PANTHER); IPR008271 (PROSITE_PATTERNS); IPR017441 (PROSITE_PATTERNS); SIGNAL_PEPTIDE_C_REGION (PHOBIUS); NON_CYTOPLASMIC_DOMAIN (PHOBIUS); SIGNAL_PEPTID…
Glyma.16G092600	186.667	360.333	1.93036	1.73064e-05	0.00302101	probable lrr receptor-like serine threonine-protein kinase at5g48740-like isoform x2	Signal transduction	EC:2.7.11.25; EC:2.7.11	NON_CYTOPLASMIC_DOMAIN (PHOBIUS); CYTOPLASMIC_DOMAIN (PHOBIUS); TRANSMEMBRANE (PHOBIUS)
Glyma.03G146400	25	6.66667	-3.75	0.00156864	0.0152669	probable protein kinase at2g41970-like	Signal transduction	EC:2.7.10	G3DSA:3.30.200.20 (GENE3D); IPR001245 (PFAM); G3DSA:1.10.510.10 (GENE3D); PTHR24420 (PANTHER); PTHR24420:SF722 (PANTHER); IPR008266 (PROSITE_PATTERNS); IPR017441 (PROSITE_PATTERNS); IPR000719 (PROSITE_PROFILES); IPR011009 (SUPERFAMILY)
Glyma.19G149700	12	2.33333	-5.14286	0.00234355	0.0181316	probable protein kinase at2g41970-like	Signal transduction	EC:2.7.10	IPR001245 (PFAM); G3DSA:3.30.200.20 (GENE3D); G3DSA:1.10.510.10 (GENE3D); PTHR24420 (PANTHER); PTHR24420:SF722 (PANTHER); IPR008266 (PROSITE_PATTERNS); IPR017441 (PROSITE_PATTERNS); IPR000719 (PROSITE_PROFILES); IPR011009 (SUPERFAMILY)
Glyma.07G095500	35.6667	15.3333	-2.32609	0.000656919	0.0110092	probable receptor-like protein kinase at1g67000-like isoform x1	Signal transduction	EC:2.7.11	TRANSMEMBRANE (PHOBIUS); NON_CYTOPLASMIC_DOMAIN (PHOBIUS); CYTOPLASMIC_DOMAIN (PHOBIUS); TMhelix (TMHMM)
Glyma.17G117800	37.3333	18.6667	-2	0.00318886	0.0210835	probable receptor-like protein kinase at5g20050	Signal transduction	EC:2.7.11	IPR000719 (PFAM); G3DSA:1.10.510.10 (GENE3D); IPR013320 (G3DSA:2.60.120.GENE3D); G3DSA:3.30.200.20 (GENE3D); PTHR24420:SF617 (PANTHER); PTHR24420 (PANTHER); IPR017441 (PROSITE_PATTERNS); IPR008271 (PROSITE_PATTERNS); CYTOPLASMIC_DOMAIN (PHOBIUS); TRANSMEMBRANE (PHOBIUS); TRANSMEMBRANE (PHOBIUS); NON_CYTOPLASMIC_DOMAIN (PHOBIUS); CYTOPLASMIC_DOMAIN (PHOBIUS); IPR000719 (PROSITE_PROFILES); IPR01100…
Glyma.11G224800	8.66667	31.6667	3.65385	0.00168964	0.0157501	probable serine threonine-protein kinase ddb_g0282963-like	Signal transduction	-	no IPS match
Glyma.18G033300	9.66667	27.6667	2.86207	0.00104235	0.0131203	probable serine threonine-protein kinase ddb_g0282963-like	Signal transduction	-	CYTOPLASMIC_DOMAIN (PHOBIUS); NON_CYTOPLASMIC_DOMAIN (PHOBIUS); TRANSMEMBRANE (PHOBIUS); TMhelix (TMHMM); TMhelix (TMHMM)
Glyma.05G160800	324	153	-2.11765	2.22178e-06	0.00129817	wrky transcription factor 65-like	Signal transduction	-	IPR003657 (SMART); IPR003657 (G3DSA:2.20.25.GENE3D); IPR003657 (PFAM); PTHR31282:SF4 (PANTHER); PTHR31282 (PANTHER); IPR003657 (PROSITE_PROFILES); IPR003657 (SUPERFAMILY)
Glyma.17G097900	48.6667	23.6667	-2.05634	0.0133034	0.0427551	wrky transcription factor 72-like	Signal transduction	-	Coil (COILS); IPR003657 (SMART); IPR003657 (G3DSA:2.20.25.GENE3D); IPR003657 (PFAM); PTHR31429:SF1 (PANTHER); PTHR31429 (PANTHER); IPR003657 (PROSITE_PROFILES); IPR003657 (SUPERFAMILY)
Glyma.18G256500	71	34	-2.08824	0.00048211	0.00965164	wrky transcription factor 72-like	Signal transduction	-	Coil (COILS); IPR003657 (SMART); IPR003657 (PFAM); IPR003657 (G3DSA:2.20.25.GENE3D); PTHR31429:SF1 (PANTHER); PTHR31429 (PANTHER); IPR003657 (PROSITE_PROFILES); IPR003657 (SUPERFAMILY)
Glyma.05G029000	22.6667	7.66667	-2.95652	0.00542774	0.0271014	wrky transcription factor 72-like	Signal transduction	-	no IPS match
Glyma.09G240000	15.6667	4.66667	-3.35714	0.001193	0.0137644	wrky transcription factor 72-like	Signal transduction	-	Coil (COILS); IPR003657 (SMART); IPR003657 (PFAM); IPR003657 (G3DSA:2.20.25.GENE3D); PTHR31429 (PANTHER); PTHR31429:SF1 (PANTHER); IPR003657 (PROSITE_PROFILES); IPR003657 (SUPERFAMILY)
Glyma.19G020600	26.6667	11	-2.42424	0.00448729	0.0246818	wrky transcription factor 72-like	Signal transduction	-	Coil (COILS); IPR003657 (SMART); IPR003657 (G3DSA:2.20.25.GENE3D); IPR003657 (PFAM); PTHR31429 (PANTHER); PTHR31429:SF1 (PANTHER); IPR003657 (PROSITE_PROFILES); IPR003657 (SUPERFAMILY)
Glyma.01G043300	13.3333	5.33333	-2.5	0.0104715	0.0376229	wrky transcription factor 72-like	Signal transduction	-	IPR003657 (SMART); IPR003657 (PFAM); IPR003657 (G3DSA:2.20.25.GENE3D); PTHR31429 (PANTHER); PTHR31429:SF1 (PANTHER); IPR003657 (PROSITE_PROFILES); IPR003657 (SUPERFAMILY)
Glyma.02G020300	15.6667	3.66667	-4.27273	0.000901328	0.0125345	wrky transcription factor 72-like	Signal transduction	-	IPR003657 (SMART); IPR003657 (G3DSA:2.20.25.GENE3D); IPR003657 (PFAM); PTHR31429:SF1 (PANTHER); PTHR31429 (PANTHER); IPR003657 (PROSITE_PROFILES); IPR003657 (SUPERFAMILY)
[truncated: 599 more rows]

## Sheet: 96 hpi FO36
Expression levels and annotation results of soybean highly differentially expressed genes modulated by inoculation with non-pathogenic FO36 F. oxysporum isolate at 96 hpi.
[truncated: 59 more rows]

## Sheet: 96 hpi FO40
Expression levels and annotation results of soybean highly differentially expressed genes modulated by inoculation with pathogenic FO40 F. oxysporum isolate at 96 hpi.
[truncated: 153 more rows]
