# Supplementary material for: Transcriptome profiling of soybean (Glycine max) roots challenged with pathogenic and non-pathogenic isolates of Fusarium oxysporum
Source: BMC Genomics. 2015 Dec 21;16:1089. doi: 10.1186/s12864-015-2318-2 (PMC4687377; doi:10.1186/s12864-015-2318-2)
Supplement: Additional file 9: Table S9. — Details of the real-time RT-PCR analysis. The file contains: the sequence ID of each gene analysed by real-time RT-PCR and the corresponding primer pairs used for the amplification (FOR = forward primer, REV = reverse primer). (XLS 29 kb) [file 12864_2015_2318_MOESM9_ESM.xls]

## Sheet: Real-time RT-PCR
sequence ID	target description	Primers for Real-time RT-PCR
		FOR	REV
Glyma.12G051800	carbohydrate kinase	GCATATGGGACAAGGCTGAT	TGAAAAGCCTCCACTGATCC
Glyma.15G024600	cell-wall invertase	GAACCGCTTACCATTTCCAA	GAGGGGTCCAATTCACAAGA
Glyma.04G198400	bidirectional sugar transporter sweet10-like	GGTTTGGAGGGATGCTTCTT	TGAAAGGCATGAATTCCACA
Glyma.20G241700	chalcone isomerase	GGGGCAGCAATACTCAGAGA	TCCATTGGGTGAGACAGTGA
Glyma.01G160100	chitinase	TAGGTGGACCCCATCTTCTG	AGCATCTGAGAGCCCAAAAA
Glyma.08G174900	glutathione s-transferase	GAGGCAGGGAAGAAGGAGTT	CCAAGCCACGAGTTTAGGAC
Glyma.U027300	laccase-7-like	CGGGGAAAAGGGTTATCAAT	ATTTGGGTGCGATTTTGAAG
Glyma.08G042100	myb transcription factor myb84	CTTGGCAGGGACCTTGTATG	GTGGTGTGTCCAAAATGCTG
Glyma.15G145600	pathogenesis-related protein class 10	TGCCAGACACAGTGGAGAAG	CCCTCAAGTGCCTTGAAAAG
Glyma.19G212800	sucrose synthase	TGGGTTTTGAGAGAGGTTGG	GTCAGGCAAACCCAAGACAT
Glyma.05G236400	endoglucanase	CCAGGTGGGCTTATTTTCAA	TAATCCACCTGGCGTTTAGC
Glyma.20G114200	trans-cinnamate 4-monooxygenase	GGGAGAAGCACAAGATCAGC	AATCTTGCTTTGGACGGTTG
Glyma.15G199700	proline-rich protein	AAGCTCCTTAGTGCTGCTCCT	AAAGTGGTGGCTTCTCAATG
Glyma.04G238100	bidirectional sugar transporter sweet3-like	TGGCCTCTTGAACTGTCTCC	CTTTCCTTTGGCTGAAGCAT
Glyma.05G222400	1-aminocyclopropane-1-carboxylate oxidase 1	CCAGCTGTGGGAACAAAAGT	ATGGCATTGTTCTTGGAAGG
Glyma.08G189600	seed linoleate 9s-lipoxygenase	GAGGTGTGGCTGTTGAGGAT	AAAAGGCTTGGAGTTCAGCA
Glyma.09G023000	peroxidase	GAACAAGTTTGCCCTGGTGT	GAGCACCTGAGAGTGCAACA
Glyma.15G052000	sulphate transporter	GCTTTCATGGGAAGCTCAAG	GACTCCTGCGAAGAAAGTGG
Glyma.08g19420	actin	GGCCGTGATTTAACGGAGTA	TGTCCGTCAGGCAATTCATA
JN222908.1	translation elongation factor 1 alpha (for DNA fungal biomass assay)	GTCGTCACGTGTCAAGCAGT	GCGACAACATACCAATGACG
